# Supplementary material for: Comprehensive promoter level expression quantitative trait loci analysis of the human frontal lobe
Source: Genome Med. 2016 Jun 10;8:65. doi: 10.1186/s13073-016-0320-1 (PMC4903003; doi:10.1186/s13073-016-0320-1)
Supplement: Additional file 1: Table S1. — All included samples with their characteristics. List of all the samples passing quality controls used in this study with sample details including gender, age, RNA integrity number, postmortem interval, number of mapped reads, included in exome sequencing, and brain bank origin. (XLSX 361 kb) [file 13073_2016_320_MOESM1_ESM.xlsx]

## Sheet: key
Table S1: All included samples with their characteristics. List of all the samples passing quality controls used in this study with sample details including gender, age, RNA integrity number, post mortem interval, number of mapped reads, included in exome sequencing, and brain bank origin.
column header
id	sample ID
gender	(1=male)
age	age at death in years
RIN	RNA integrity number
pmi	post mortem interval in hours
mapped_reads	amount of mapped reads
exome	Is EXOME sequencing performed
brainbank	Brain tissue origin

## Sheet: Sample info
id	gender	age	RIN	pmi	mapped_reads	exome	brainbank
BLSA1556	1	86	6.8	8	6987003	no	BALTIMORE
BLSA1672	1	84	7.4	17	11719472	no	BALTIMORE
BLSA1805	1	82	8.1	5.5	20816538	no	BALTIMORE
BLSA1838	0	95	5.9	10	5641587	no	BALTIMORE
BLSA1839	1	88	5.4	14	5411242	yes	BALTIMORE
BLSA1889	1	92	8.7	4	14436059	no	BALTIMORE
BLSA1924	1	83	7.3	6	7363619	yes	BALTIMORE
BLSA1961	0	90	6.1	14	8770318	no	BALTIMORE
BLSA2069	0	92	7	18	10301249	yes	BALTIMORE
JHU705	1	73	6.2	9	16139381	yes	HOPKINS
JHU719	1	66	8.1	10	12675781	yes	HOPKINS
MIAMI2112	1	42	8.7	2	16601986	yes	MIAMI
SH01-14	0	78	6.3	3.33	6309655	yes	SHEFFIELD
SH01-31	1	81	6.6	2.75	7829938	yes	SHEFFIELD
SH02-08	1	95	7.1	3.5	17746437	yes	SHEFFIELD
SH02-12	1	92	6.7	3.83	8446689	yes	SHEFFIELD
SH03-15	1	80	7.3	3.25	10265702	yes	SHEFFIELD
SH03-17	1	90	6.6	2.83	14555078	yes	SHEFFIELD
SH03-50	1	91	8.7	3.33	14195490	yes	SHEFFIELD
SH04-08	1	73	7.2	2.25	12462404	yes	SHEFFIELD
SH06-05	0	88	7.8	4.5	10889577	yes	SHEFFIELD
SH07-63	0	87	8.7	2.5	14934616	yes	SHEFFIELD
SH07-73	0	76	9	4	18543361	no	SHEFFIELD
SH08-23	1	85	7.5	12.25	13455441	yes	SHEFFIELD
SH08-44	0	91	8	2.5	15420831	yes	SHEFFIELD
SH92-05	1	82	8.6	2	15898360	yes	SHEFFIELD
SH94-35	0	78	7.7	1.25	11305570	yes	SHEFFIELD
SH95-02	1	70	8.1	3	5468716	yes	SHEFFIELD
SH95-34	1	82	7.3	1.66	2092696	yes	SHEFFIELD
SH96-08	1	78	8.6	1.66	1233068	yes	SHEFFIELD
SH96-13	0	85	6.7	2.75	9046234	yes	SHEFFIELD
SH96-22	1	94	8.1	2	14129789	yes	SHEFFIELD
SH96-30	1	90	7.3	2.16	15647312	yes	SHEFFIELD
SH96-32	0	85	8.3	1	15419726	yes	SHEFFIELD
SH96-35	1	84	8.2	2.66	14231406	yes	SHEFFIELD
SH96-44	0	82	7.4	1.5	16677439	yes	SHEFFIELD
SH97-17	1	78	6.5	2.66	8122586	yes	SHEFFIELD
SH97-37	1	83	8.1	3.16	21203224	yes	SHEFFIELD
SH97-53	1	91	8.2	2.66	18353234	yes	SHEFFIELD
SH98-23	1	68	7.8	2	8286438	yes	SHEFFIELD
SH98-27	1	63	7.7	1.5	15321515	no	SHEFFIELD
SH98-32	1	83	8.2	3	13298537	yes	SHEFFIELD
SH99-14	1	86	8.4	2.5	13505809	yes	SHEFFIELD
SH99-29	1	81	8.8	3.75	12131631	yes	SHEFFIELD
SH99-44	1	69	7.5	2.16	9435102	yes	SHEFFIELD
UMARY1027	1	22	8.1	9	19991390	yes	MARYLAND
UMARY1028	1	39	7.8	14	12946676	yes	MARYLAND
UMARY1037	1	19	8.7	11	12519317	yes	MARYLAND
UMARY1064	0	40	7.5	19	7531984	yes	MARYLAND
UMARY1076	1	17	8.1	19	14144291	yes	MARYLAND
UMARY1078	0	17	8.4	12	8776202	yes	MARYLAND
UMARY1079	0	19	8.3	16	22342590	yes	MARYLAND
UMARY1104	1	35	8.6	12	15785852	yes	MARYLAND
UMARY1113	1	56	7.1	17	5707099	yes	MARYLAND
UMARY1158	1	16	8	15	9704552	yes	MARYLAND
UMARY1170	1	58	7.5	24	10197266	yes	MARYLAND
UMARY1185	1	4	6.3	17	7816974	yes	MARYLAND
UMARY1209	0	39	6.4	17	13244747	yes	MARYLAND
UMARY1226	1	23	8.2	21	17308889	yes	MARYLAND
UMARY1260	1	42	8.5	8	14571702	no	MARYLAND
UMARY1326	1	37	7.9	12	16509390	yes	MARYLAND
UMARY1406	0	38	6.3	22	13181125	yes	MARYLAND
UMARY142	1	16	8.5	7	12067656	yes	MARYLAND
UMARY1486	0	22	8	10	20530753	no	MARYLAND
UMARY1496	0	53	7.1	19	4142600	yes	MARYLAND
UMARY1535	1	34	6.4	16	8791932	yes	MARYLAND
UMARY1540	1	28	7.3	7	12706715	yes	MARYLAND
UMARY1544	1	32	8.2	12	11051299	yes	MARYLAND
UMARY1570	1	48	8	14	9884744	yes	MARYLAND
UMARY1571	0	18	9.1	8	11943237	yes	MARYLAND
UMARY1573	0	32	7.1	12	13241672	yes	MARYLAND
UMARY1578	1	53	7.7	17	12884089	yes	MARYLAND
UMARY1584	0	18	8	15	24432960	yes	MARYLAND
UMARY1609	0	33	8	24	19157378	yes	MARYLAND
UMARY1613	0	41	8.7	8	2858948	yes	MARYLAND
UMARY164	1	17	8.5	16	11108166	yes	MARYLAND
UMARY1652	1	19	5.6	21	5165723	yes	MARYLAND
UMARY1668	1	19	6.2	24	8397703	yes	MARYLAND
UMARY1713	1	23	6.9	8	11716268	yes	MARYLAND
UMARY177	1	16	7.1	19	7137457	yes	MARYLAND
UMARY1794	1	21	7.1	17	7355694	no	MARYLAND
UMARY1795	0	49	7	23	15113603	yes	MARYLAND
UMARY1796	1	16	8.3	16	19315648	yes	MARYLAND
UMARY1797	1	43	7.7	18	18790089	yes	MARYLAND
UMARY1825	1	48	7.6	20	18903652	yes	MARYLAND
UMARY1846	0	20	7.8	9	14748690	yes	MARYLAND
UMARY1864	0	2	7.3	8	12739131	yes	MARYLAND
UMARY1865	1	55	6.2	16	10363876	yes	MARYLAND
UMARY1909	1	40	7.9	20	7289358	yes	MARYLAND
UMARY1936	1	46	8.5	13	18902155	yes	MARYLAND
UMARY288	1	42	7.2	18	5404498	yes	MARYLAND
UMARY4263	1	61	8.5	6	7244507	yes	MARYLAND
UMARY4540	1	25	8.2	23	10406329	yes	MARYLAND
UMARY4598	1	45	7.4	6	13001498	yes	MARYLAND
UMARY4638	0	15	8.8	5	18585558	yes	MARYLAND
UMARY4640	0	47	7.2	5	9852085	yes	MARYLAND
UMARY4724	0	16	7.3	15	10622981	yes	MARYLAND
UMARY4726	1	28	8.1	6	10005486	no	MARYLAND
UMARY4729	1	24	7.4	10	11446652	yes	MARYLAND
UMARY4781	1	45	8.2	17	13405113	yes	MARYLAND
UMARY4782	1	18	7	17	33232161	yes	MARYLAND
UMARY4789	0	72	6.9	19	37017807	no	MARYLAND
UMARY4841	0	42	8.6	17	17166984	yes	MARYLAND
UMARY4842	1	47	7.6	12	2334044	no	MARYLAND
UMARY4848	1	16	8	15	2122342	no	MARYLAND
UMARY4903	0	31	8.2	5	17184127	yes	MARYLAND
UMARY4915	1	49	8.2	5	12361309	yes	MARYLAND
UMARY5028	1	67	7.8	18	13868266	yes	MARYLAND
UMARY5078	1	48	8.3	23	16830073	yes	MARYLAND
UMARY5079	1	33	8.1	16	12179823	no	MARYLAND
UMARY5081	1	48	8.1	20	12421453	yes	MARYLAND
UMARY602	1	27	6.4	15	10160292	yes	MARYLAND
UMARY604	1	43	7.6	15	6017936	yes	MARYLAND
UMARY818	1	27	7.8	10	16914278	yes	MARYLAND
UMARY819	1	18	7.5	28	10657682	yes	MARYLAND
UMARY871	1	42	7.9	19	9670111	yes	MARYLAND
UMARY879	1	21	7.8	13	15772340	yes	MARYLAND
UMARY880	0	48	8	12	11413806	no	MARYLAND
UMARY933	1	20	7.5	12	16225967	yes	MARYLAND
