# Supplementary material for: Comprehensive promoter level expression quantitative trait loci analysis of the human frontal lobe
Source: Genome Med. 2016 Jun 10;8:65. doi: 10.1186/s13073-016-0320-1 (PMC4903003; doi:10.1186/s13073-016-0320-1)
Supplement: Additional file 3: Table S12. — List of all identified CAGE-clusters. List of all identified CAGE-clusters reported with their chromosomal locations gene ID, gene and transcript type class according to GENCODE version 17, and expression characteristics. (XLSX 2347 kb) [file 13073_2016_320_MOESM3_ESM.xlsx]

## Sheet: key
Table S12: List of all identified CAGE-clusters. List of all identified CAGE-clusters reported with their chromosomal locations gene ID, gene and transcript type class according to GENCODE version 17, and expression characteristics.
column header	explanation
external_ID	GENE name plus TSS number numered highest expressed TSS as 1 second highest TSS2 etc.
CHR	chromosome number
BP1	start BP
BP2	end BP
strand	+ or - strand
region	region of the gene where it maps
GENE	GENE symbol
coding potential	coding or non coding
transcript type	more specific coding and non coding terms
max	maximal expression
min	minimal expression
average	average expression
median	median expression
count_zero	times an individual has zero expression

## Sheet: supplementary_TableS12_TSS_list
external_ID	CHR	BP1	BP2	strand	region	GENE	coding potential	transcript type	max	min	average	median	count_zero
hsa-mir-6723_tss1	chr1	565655	565697	+	TSSregion1000,S	hsa-mir-6723	pseudo	unprocessed_pseudogene	23.9	0	1	0	79
RP5-857K21.4_tss4	chr1	565696	565737	-	intron,S	RP5-857K21.4	nonCoding	lincRNA	21.5	0	0.9	0.2	29
hsa-mir-6723_tss4	chr1	565889	565976	+	TSSregion500,S	hsa-mir-6723	pseudo	unprocessed_pseudogene	6	0	0.1	0	89
RP5-857K21.4_tss2	chr1	565975	566049	-	intron,S	RP5-857K21.4	nonCoding	lincRNA	271.5	0	3.2	0.2	31
hsa-mir-6723_tss3	chr1	566531	566573	+	exon,S	hsa-mir-6723	pseudo	unprocessed_pseudogene	29.8	0	0.3	0	90
hsa-mir-6723_tss2	chr1	566739	566849	+	exon,S	hsa-mir-6723	pseudo	unprocessed_pseudogene	17.6	0	0.5	0.2	23
RP5-857K21.7_tss2	chr1	567167	567241	+	TSSregion1000,S	RP5-857K21.7	pseudo	unprocessed_pseudogene	6.4	0	1.8	1.6	1
RP5-857K21.7_tss1	chr1	567536	567579	+	TSSregion1000,S	RP5-857K21.7	pseudo	unprocessed_pseudogene	129.1	0	24.7	1.8	7
RP5-857K21.4_tss1	chr1	567578	567620	-	intron,S	RP5-857K21.4	nonCoding	lincRNA	38.6	0	5.1	0.4	19
MTATP6P1_tss1	chr1	569003	569094	+	TSS,S	MTATP6P1	pseudo	unprocessed_pseudogene	6.6	0	0.2	0.1	43
RP5-857K21.11_tss2	chr1	569249	569267	+	TSSregion500,S	RP5-857K21.11	pseudo	unprocessed_pseudogene	7.8	0	0.7	0.5	4
RP5-857K21.11_tss3	chr1	569771	569803	+	exon,S	RP5-857K21.11	pseudo	unprocessed_pseudogene	20.8	0	0.3	0	100
RP5-857K21.4_tss5	chr1	569802	569844	-	intron,S	RP5-857K21.4	nonCoding	lincRNA	32.9	0	0.5	0	71
RP5-857K21.4_tss3	chr1	569873	569967	-	intron,S	RP5-857K21.4	nonCoding	lincRNA	12	0	2.8	1.9	2
RP5-857K21.11_tss1	chr1	569875	569926	+	exon,S	RP5-857K21.11	pseudo	unprocessed_pseudogene	22.6	0.6	7.2	6.2	0
RP11-206L10.2_tss1	chr1	713937	714120	-	TSS,S	RP11-206L10.2	nonCoding	lincRNA	15.6	2.6	6.7	6.3	0
LINC00115_tss1	chr1	762815	762996	-	TSS,S	LINC00115	nonCoding	lincRNA	24.6	2.9	9.4	9.3	0
RP11-206L10.11_tss1	chr1	763074	763116	+	TSS,S	RP11-206L10.11	nonCoding	lincRNA	6.4	0.3	2.8	2.8	0
NOC2L_tss1	chr1	894588	894729	-	TSS,S	NOC2L	coding	protein_coding	116.2	17.9	42.4	39.9	0
KLHL17_tss2	chr1	895800	895961	-	TSSregion100,AS	KLHL17	coding	protein_coding	5.3	0	1.5	1.3	1
KLHL17_tss1	chr1	895894	896528	+	TSS,S	KLHL17	coding	protein_coding	10.4	2.2	6.7	6.6	0
HES4_tss1	chr1	935155	936309	-	TSS,S	HES4	coding	protein_coding	26.4	1.5	8.6	8	0
ISG15_tss1	chr1	948700	948927	+	TSS,S	ISG15	coding	protein_coding	283	2.9	19.1	14.5	0
AGRN_tss3	chr1	954852	955179	+	TSSregion500,S	AGRN	coding	protein_coding	6.3	0	2.2	2	2
AGRN_tss1	chr1	955205	955730	+	TSS,S	AGRN	coding	protein_coding	56.5	9.4	26.9	25.8	0
AGRN_tss2	chr1	968511	970224	+	TSS,S	AGRN	nonCoding	processed_transcript	84.9	0.4	24.1	22.7	0
RP11-465B22.3_tss2	chr1	994317	994556	+	TSSregion1000,S	RP11-465B22.3	nonCoding	processed_transcript	9.1	0.1	2.3	1.9	0
RP11-465B22.3_tss1	chr1	995003	995164	+	TSS,S	RP11-465B22.3	nonCoding	processed_transcript	11.1	0.1	3.5	3.5	0
C1orf159_tss1	chr1	1051372	1051601	-	TSS,S	C1orf159	coding	protein_coding	14.7	3.1	7.8	7.7	0
SDF4_tss1	chr1	1167251	1167670	-	TSS,S	SDF4	coding	protein_coding	97.4	18.2	55.2	56.5	0
B3GALT6_tss1	chr1	1167531	1167995	+	TSS,S	B3GALT6	coding	protein_coding	31.1	4.9	15.2	14.6	0
UBE2J2_tss1	chr1	1208987	1209367	-	TSS,S	UBE2J2	coding	nonsense_mediated_decay	37.2	10.9	22.7	22.5	0
UBE2J2_tss2	chr1	1209353	1209515	+	TSSregion100,AS	UBE2J2	coding	protein_coding	15	2.7	5.9	5.3	0
ACAP3_tss2	chr1	1239841	1240509	-	TSS,S	ACAP3	retained_intron	retained_intron	7.4	0	1.7	1.5	2
ACAP3_tss1	chr1	1242597	1243732	-	TSS,S	ACAP3	coding	protein_coding	52.7	15.1	31.2	31.5	0
PUSL1_tss1	chr1	1243824	1244267	+	TSS,S	PUSL1	coding	protein_coding	10.9	1.7	5.8	5.6	0
CPSF3L_tss1	chr1	1259903	1260134	-	TSS,S	CPSF3L	coding	protein_coding	68.5	24.8	37.9	37.5	0
GLTPD1_tss1	chr1	1260047	1260503	+	TSS,S	GLTPD1	nonCoding	processed_transcript	57.7	15.7	29.1	27.5	0
DVL1_tss1	chr1	1284363	1284850	-	TSS,S	DVL1	coding	protein_coding	10.9	1.2	4.9	4.8	0
DVL1_tss2	chr1	1284939	1285350	+	TSSregion500,AS	DVL1	coding	protein_coding	7.5	0	1.9	1.7	3
MXRA8_tss1	chr1	1293812	1294210	-	TSS,S	MXRA8	coding	protein_coding	37.7	2.5	8.2	6.7	0
AURKAIP1_tss1	chr1	1310267	1310925	-	TSS,S	AURKAIP1	coding	protein_coding	95.3	31.2	61	60.6	0
CCNL2_tss1	chr1	1334417	1334909	-	TSS,S	CCNL2	coding	protein_coding	215.7	64.4	101.1	100.3	0
RP4-758J18.2_tss1	chr1	1334839	1335082	+	TSS,S	RP4-758J18.2	coding	protein_coding	13.1	2.5	7.8	7.6	0
MRPL20_tss1	chr1	1342189	1342760	-	TSS,S	MRPL20	coding	protein_coding	171.2	79.8	122.3	120.3	0
MRPL20_tss2	chr1	1342662	1342856	+	TSS,AS	MRPL20	coding	protein_coding	8	1.2	3.3	3.1	0
ANKRD65_tss1	chr1	1355462	1356041	-	TSS,S	ANKRD65	nonCoding	processed_transcript	23.5	3.5	11.5	11.4	0
ANKRD65_tss2	chr1	1356231	1356954	-	TSS,S	ANKRD65	coding	protein_coding	39.7	0.2	6.1	4.9	0
TMEM88B_tss1	chr1	1361158	1361626	+	TSS,S	TMEM88B	coding	protein_coding	82.7	0.3	16.4	11	0
TMEM88B_tss2	chr1	1361870	1363116	+	exon,S	TMEM88B	coding	protein_coding	15.7	0	1.5	0.9	5
VWA1_tss1	chr1	1370804	1371181	+	TSS,S	VWA1	coding	protein_coding	155.6	5.5	26.7	21.5	0
ATAD3B_tss1	chr1	1407110	1407208	+	TSS,S	ATAD3B	coding	protein_coding	9.7	2.3	6	5.6	0
ATAD3A_tss1	chr1	1447481	1447593	+	TSS,S	ATAD3A	coding	protein_coding	12.7	1	6.6	6.4	0
TMEM240_tss1	chr1	1475565	1476358	-	TSS,S	TMEM240	coding	protein_coding	56.4	11.1	32	31.8	0
SSU72_tss1	chr1	1509856	1510319	-	TSS,S	SSU72	coding	protein_coding	234.1	102	170.5	169.7	0
C1orf233_tss1	chr1	1534226	1535592	-	TSS,S	C1orf233	coding	protein_coding	24.8	4.1	14.2	14.9	0
MIB2_tss3	chr1	1550773	1550979	+	TSS,S	MIB2	coding	protein_coding	8.1	1.2	3.3	3.3	0
MIB2_tss2	chr1	1551007	1551252	-	TSSregion100,AS	MIB2	coding	nonsense_mediated_decay	20.5	2.8	8.5	8.7	0
MIB2_tss1	chr1	1551185	1551382	+	TSS,S	MIB2	coding	nonsense_mediated_decay	15.9	3.2	8.6	8.2	0
CDK11B_tss1	chr1	1590348	1590567	-	TSS,S	CDK11B	coding	protein_coding	140.7	15.6	49.5	48.3	0
CDK11B_tss2	chr1	1590610	1590733	-	TSSregion500,S	CDK11B	coding	protein_coding	5.7	0	1.3	1.1	3
SLC35E2B_tss1	chr1	1624226	1624314	-	TSSregion100,S	SLC35E2B	coding	protein_coding	5.1	0.6	2.6	2.4	0
CDK11A_tss1	chr1	1655650	1655866	-	TSS,S	CDK11A	coding	protein_coding	28.3	2.6	9.7	8.8	0
NADK_tss1	chr1	1709751	1709971	-	TSS,S	NADK	coding	protein_coding	32.5	13.6	24	23.9	0
GNB1_tss3	chr1	1716745	1717232	-	exon,S	GNB1	coding	protein_coding	10.5	1	4.4	4.1	0
GNB1_tss2	chr1	1717251	1718882	-	exon,S	GNB1	coding	protein_coding	18	3.8	8.9	8.1	0
GNB1_tss4	chr1	1720475	1720745	-	exon,S	GNB1	coding	protein_coding	7.1	0.7	2.6	2.4	0
GNB1_tss1	chr1	1821432	1822730	-	TSS,S	GNB1	coding	protein_coding	1208.3	374.5	705.4	697.1	0
RP1-140A9.1_tss1	chr1	1822560	1823151	+	TSS,S	RP1-140A9.1	nonCoding	antisense	7	0	2.8	2.7	2
TMEM52_tss1	chr1	1850686	1850990	-	TSS,S	TMEM52	coding	protein_coding	6.8	0	1.2	1	5
C1orf222_tss2	chr1	1891424	1891712	-	TSS,S	C1orf222	coding	protein_coding	7	0	2.5	2.3	1
C1orf222_tss1	chr1	1914670	1915055	-	intron,S	C1orf222	retained_intron	retained_intron	12.1	0.1	5.2	5	0
RP11-547D24.1_tss1	chr1	1946524	1946800	-	intron,S	RP11-547D24.1	nonCoding	antisense	10.7	0	0.2	0.1	58
GABRD_tss1	chr1	1950656	1950916	+	TSS,S	GABRD	coding	protein_coding	173.6	10.6	54.6	53.1	0
GABRD_tss2	chr1	1951197	1951721	-	intron,AS	GABRD	coding	protein_coding	7.2	0	0.4	0.3	15
GABRD_tss3	chr1	1953196	1953371	-	intron,AS	GABRD	coding	protein_coding	5.7	0	0.3	0.2	30
PRKCZ_tss1	chr1	2004692	2006197	+	TSS,S	PRKCZ	coding	protein_coding	395.4	93.9	219.1	220.4	0
C1orf86_tss1	chr1	2125651	2126312	-	TSS,S	C1orf86	coding	nonsense_mediated_decay	48.4	11.7	24.1	22.9	0
SKI_tss1	chr1	2159377	2159816	+	TSSregion500,S	SKI	coding	protein_coding	17.8	2.1	6.9	6.8	0
SKI_tss4	chr1	2160271	2161178	+	exon,S	SKI	coding	protein_coding	5.4	0	1.4	1.4	1
SKI_tss6	chr1	2234830	2234981	+	TSSregion500,S	SKI	retained_intron	retained_intron	7.9	0	0.1	0	58
SKI_tss5	chr1	2235002	2235325	+	TSS,S	SKI	retained_intron	retained_intron	15.4	0	0.3	0.2	37
SKI_tss2	chr1	2238043	2238722	+	exon,S	SKI	coding	protein_coding	9.5	0.9	2.9	2.7	0
SKI_tss3	chr1	2239731	2241103	+	exon,S	SKI	coding	protein_coding	7.5	0.4	2.3	2.1	0
MORN1_tss1	chr1	2316414	2316896	-	TSS,S	MORN1	retained_intron	retained_intron	133.6	4.3	13.4	12.6	0
MORN1_tss2	chr1	2322886	2323208	-	TSS,S	MORN1	coding	protein_coding	16.8	5.6	11.4	11.6	0
RER1_tss1	chr1	2323142	2323403	+	TSS,S	RER1	coding	protein_coding	98.3	20.1	62.4	64.1	0
PEX10_tss1	chr1	2343830	2344101	-	TSS,S	PEX10	coding	protein_coding	22.1	6.3	12.8	12.8	0
PLCH2_tss3	chr1	2374855	2375017	+	intron,S	PLCH2	nonCoding	processed_transcript	23.1	0.5	3.2	2.7	0
PLCH2_tss2	chr1	2375038	2375416	+	intron,S	PLCH2	nonCoding	processed_transcript	38.6	1	6.9	6.1	0
PLCH2_tss1	chr1	2398796	2399084	+	TSS,S	PLCH2	coding	protein_coding	75.1	2.6	22.9	20.2	0
PANK4_tss1	chr1	2457843	2458110	-	TSS,S	PANK4	coding	protein_coding	64.9	27.2	40.7	39.8	0
HES5_tss1	chr1	2461255	2461835	-	TSS,S	HES5	coding	protein_coding	71.9	1.3	12.1	9.6	0
TNFRSF14_tss1	chr1	2487163	2488247	+	TSS,S	TNFRSF14	coding	protein_coding	37.7	8.8	19	18.7	0
FAM213B_tss2	chr1	2517880	2518032	+	TSS,S	FAM213B	nonCoding	processed_transcript	9.4	0.5	4.2	4	0
FAM213B_tss1	chr1	2518091	2518700	+	TSS,S	FAM213B	coding	protein_coding	107.8	15.9	58	57.1	0
TTC34_tss1	chr1	2574566	2574719	-	intron,S	TTC34	coding	protein_coding	18	1.5	3.8	3.6	0
RP1-163G9.1_tss1	chr1	2984809	2985549	-	TSS,S	RP1-163G9.1	nonCoding	lincRNA	118.1	0.2	43.5	40.7	0
PRDM16_tss1	chr1	2985250	2985903	+	TSS,S	PRDM16	coding	protein_coding	20.6	0.5	9.4	8.7	0
RP1-163G9.1_tss2	chr1	2985572	2986193	-	TSSregion1000,S	RP1-163G9.1	nonCoding	lincRNA	11.4	0	3.5	3.4	1
PRDM16_tss2	chr1	2986314	2986544	+	intron,S	PRDM16	coding	protein_coding	262.7	0	7.8	3	1
PRDM16_tss5	chr1	2987759	2988085	-	intron,AS	PRDM16	coding	protein_coding	9.5	0	0.8	0.5	10
PRDM16_tss3	chr1	2999872	3000045	+	intron,S	PRDM16	coding	protein_coding	5.4	0	1.3	1.1	4
PRDM16_tss4	chr1	3154298	3154568	+	TSS,S	PRDM16	coding	protein_coding	6.2	0	0.9	0.4	18
RP11-46F15.2_tss1	chr1	3541014	3541387	-	TSS,S	RP11-46F15.2	nonCoding	antisense	17.1	1.8	6.6	6	0
TPRG1L_tss1	chr1	3541428	3542171	+	TSS,S	TPRG1L	coding	protein_coding	280.4	53.2	146.4	147	0
TPRG1L_tss3	chr1	3542244	3542430	+	exon,S	TPRG1L	coding	protein_coding	6.3	0.2	2	1.7	0
TPRG1L_tss2	chr1	3544968	3545498	+	exon,S	TPRG1L	coding	protein_coding	8.4	0.5	3.3	3.2	0
WRAP73_tss1	chr1	3566555	3566729	-	TSS,S	WRAP73	coding	protein_coding	26.2	4	13.8	13.4	0
TP73_tss1	chr1	3568757	3568992	+	TSSregion100,S	TP73	coding	protein_coding	19.3	0	0.2	0	98
TP73-AS1_tss1	chr1	3662483	3664070	-	TSS,S	TP73-AS1	nonCoding	antisense	34.7	5.2	15.1	14.4	0
LRRC47_tss1	chr1	3712908	3713140	-	TSS,S	LRRC47	coding	protein_coding	116.2	26.6	58.3	56.4	0
CEP104_tss1	chr1	3773471	3774015	-	TSS,S	CEP104	coding	protein_coding	59	19.6	34.3	34.2	0
DFFB_tss1	chr1	3773796	3774273	+	TSS,S	DFFB	coding	nonsense_mediated_decay	25.2	3.6	11.8	11.5	0
C1orf174_tss1	chr1	3816588	3816898	-	TSS,S	C1orf174	nonCoding	processed_transcript	31.3	12.6	21.8	21.9	0
chr1_-_4078739	chr1	4078575	4078940	-	intergenic	NA	NA	NA	6.1	0	1.8	1.5	5
chr1_-_4079245	chr1	4078990	4079510	-	intergenic	NA	NA	NA	9.2	0	2.9	2.4	3
AJAP1_tss2	chr1	4714050	4714449	+	TSSregion500,S	AJAP1	coding	protein_coding	7	0.2	2.8	2.7	0
AJAP1_tss1	chr1	4714478	4715492	+	TSS,S	AJAP1	coding	protein_coding	53.2	7.5	27.4	27.6	0
chr1_-_5812503	chr1	5812361	5812609	-	intergenic	NA	NA	NA	10.6	0	2.1	1.8	8
KCNAB2_tss4	chr1	6051372	6051879	+	TSS,S	KCNAB2	coding	protein_coding	7.4	0	3.2	3	1
NPHP4_tss2	chr1	6051384	6052089	-	intron,S	NPHP4	coding	nonsense_mediated_decay	5	0	1.8	1.7	1
NPHP4_tss1	chr1	6052303	6052666	-	TSS,S	NPHP4	nonCoding	processed_transcript	19.1	3.9	9	8.9	0
KCNAB2_tss1	chr1	6052527	6053367	+	TSS,S	KCNAB2	nonCoding	processed_transcript	256.3	21.9	163.9	168.3	0
KCNAB2_tss8	chr1	6086283	6086485	+	TSS,S	KCNAB2	coding	protein_coding	7.6	0	1.3	1.1	2
KCNAB2_tss6	chr1	6094674	6094905	+	exon,S	KCNAB2	coding	protein_coding	5.7	0	2.1	2	3
KCNAB2_tss2	chr1	6094929	6095222	+	TSSregion1000,S	KCNAB2	nonCoding	processed_transcript	20.5	0.1	7.3	6.7	0
KCNAB2_tss7	chr1	6156691	6156795	+	exon,S	KCNAB2	coding	protein_coding	8.6	0	2	1.9	2
KCNAB2_tss5	chr1	6159370	6160182	+	exon,S	KCNAB2	coding	protein_coding	5.1	0.1	2.4	2.3	0
KCNAB2_tss3	chr1	6160463	6161225	+	exon,S	KCNAB2	coding	protein_coding	9.7	0.6	4.4	4.3	0
CHD5_tss3	chr1	6202724	6203083	-	intron,S	CHD5	coding	protein_coding	6.7	0	0.9	0.6	8
CHD5_tss2	chr1	6204105	6204605	-	TSS,S	CHD5	coding	nonsense_mediated_decay	19.6	0	5.8	5	1
CHD5_tss1	chr1	6239822	6240663	-	TSS,S	CHD5	coding	protein_coding	275.5	22.8	139.9	134.5	0
RPL22_tss1	chr1	6259270	6259903	-	TSS,S	RPL22	coding	protein_coding	467.5	91.2	207.1	203.7	0
RNF207_tss1	chr1	6268728	6269087	+	TSS,S	RNF207	retained_intron	retained_intron	18.6	1.2	7.7	7.4	0
RPL22_tss3	chr1	6268759	6269024	-	exon,S	RPL22	coding	protein_coding	11.8	0.2	4.4	4.2	0
RPL22_tss2	chr1	6269226	6269609	-	TSS,S	RPL22	coding	protein_coding	12.7	0.8	4.6	4.5	0
ICMT_tss1	chr1	6295830	6296210	-	TSS,S	ICMT	coding	protein_coding	71.3	15.3	42.2	43.3	0
GPR153_tss1	chr1	6320909	6321293	-	TSS,S	GPR153	coding	protein_coding	22.2	1.1	5.4	5	0
ACOT7_tss4	chr1	6418928	6419127	-	exon,S	ACOT7	coding	protein_coding	13.8	0	2.4	1.7	9
ACOT7_tss2	chr1	6445796	6445944	-	TSS,S	ACOT7	coding	protein_coding	17.1	0.9	7.9	8	0
ACOT7_tss1	chr1	6453326	6453624	-	TSS,S	ACOT7	coding	nonsense_mediated_decay	100.3	14.6	49.1	48.4	0
ACOT7_tss3	chr1	6453649	6453953	-	TSSregion500,S	ACOT7	coding	nonsense_mediated_decay	12.6	1.7	6	5.9	0
ESPN_tss1	chr1	6509013	6509016	+	exon,S	ESPN	coding	protein_coding	5.1	0.2	1.4	1.3	0
PLEKHG5_tss3	chr1	6545410	6545634	-	TSS,S	PLEKHG5	coding	protein_coding	41.7	0	2	1.5	3
PLEKHG5_tss4	chr1	6545930	6546121	-	TSS,S	PLEKHG5	coding	protein_coding	34.4	0	0.7	0.3	15
PLEKHG5_tss5	chr1	6550526	6550668	-	TSS,S	PLEKHG5	coding	protein_coding	12.8	0	0.6	0.4	14
PLEKHG5_tss1	chr1	6556505	6557819	-	TSS,S	PLEKHG5	coding	protein_coding	45	4.2	19.5	19.8	0
PLEKHG5_tss2	chr1	6580052	6580390	-	TSS,S	PLEKHG5	coding	protein_coding	8.3	0	2.6	2.4	3
NOL9_tss1	chr1	6614189	6614699	-	TSS,S	NOL9	coding	protein_coding	79.1	25.3	53.8	54.3	0
ZBTB48_tss1	chr1	6639971	6640246	+	TSS,S	ZBTB48	coding	protein_coding	15	5.4	10	9.9	0
KLHL21_tss1	chr1	6661845	6663009	-	TSS,S	KLHL21	coding	protein_coding	27.6	3.9	11.3	10.9	0
KLHL21_tss3	chr1	6662998	6663246	+	TSS,AS	KLHL21	coding	protein_coding	60	0	5.6	1.7	1
KLHL21_tss2	chr1	6673045	6673687	-	intron,S	KLHL21	coding	protein_coding	18.1	2.2	5.8	4.8	0
PHF13_tss1	chr1	6673717	6674135	+	TSS,S	PHF13	coding	protein_coding	22.3	5	12.8	12.4	0
THAP3_tss1	chr1	6685149	6685300	+	TSS,S	THAP3	nonCoding	processed_transcript	21.9	5.5	11.3	10.6	0
DNAJC11_tss1	chr1	6761808	6762018	-	TSS,S	DNAJC11	coding	protein_coding	176.1	43.5	68.4	66.1	0
CAMTA1_tss1	chr1	6845328	6845672	+	TSS,S	CAMTA1	coding	protein_coding	383.2	79.8	137.7	131.5	0
CAMTA1_tss4	chr1	7181889	7181895	-	intron,AS	CAMTA1	coding	protein_coding	11.2	0	2.4	2	1
CAMTA1_tss2	chr1	7729658	7730064	+	intron,S	CAMTA1	coding	protein_coding	23.9	0.7	12.5	12.9	0
CAMTA1_tss7	chr1	7764524	7764707	-	intron,AS	CAMTA1	coding	protein_coding	8.2	0	1.9	1.6	1
CAMTA1_tss3	chr1	7764693	7765331	+	intron,S	CAMTA1	coding	protein_coding	21.5	4.4	10.6	10.6	0
CAMTA1_tss6	chr1	7788283	7788577	+	intron,S	CAMTA1	coding	protein_coding	5	0	2	1.8	3
CAMTA1_tss5	chr1	7792095	7792706	+	exon,S	CAMTA1	coding	protein_coding	5.7	0.2	2.3	2.2	0
VAMP3_tss1	chr1	7831265	7831592	+	TSS,S	VAMP3	coding	protein_coding	138.3	13	38	33.5	0
VAMP3_tss2	chr1	7839872	7840990	+	exon,S	VAMP3	coding	protein_coding	8.9	0	2.1	1.7	1
PER3_tss1	chr1	7844161	7845068	+	TSS,S	PER3	coding	protein_coding	37.7	10.2	21.9	21.2	0
PARK7_tss2	chr1	8014072	8014343	-	TSSregion100,AS	PARK7	coding	protein_coding	13.2	1	4.3	3.8	0
PARK7_tss1	chr1	8021644	8022119	+	TSS,S	PARK7	retained_intron	retained_intron	318.1	121.2	205.3	197.3	0
ERRFI1_tss1	chr1	8085959	8086477	-	TSS,S	ERRFI1	coding	protein_coding	46	10.5	22.6	22.1	0
RP11-431K24.1_tss1	chr1	8086454	8086874	+	TSS,S	RP11-431K24.1	nonCoding	lincRNA	5.5	0	1.7	1.4	1
chr1_+_8368038	chr1	8368031	8368043	+	intergenic	NA	NA	NA	6.2	0	2.2	2	2
SLC45A1_tss1	chr1	8378048	8378224	+	TSS,S	SLC45A1	coding	protein_coding	33.1	8	20.7	20.8	0
RERE_tss10	chr1	8412487	8414056	-	exon,S	RERE	coding	protein_coding	7	0	2.4	2.1	1
RERE_tss6	chr1	8420350	8421604	-	exon,S	RERE	coding	protein_coding	10.9	1.7	4.7	4.5	0
RERE_tss5	chr1	8420462	8420867	+	exon,AS	RERE	coding	protein_coding	22.5	0	5.1	4.5	1
RERE_tss7	chr1	8420886	8421531	+	exon,AS	RERE	coding	protein_coding	11	0.2	3.4	3	0
RERE_tss8	chr1	8482658	8483191	-	exon,S	RERE	coding	protein_coding	7.7	1.1	2.9	2.6	0
RERE_tss1	chr1	8483214	8484554	-	TSS,S	RERE	coding	protein_coding	123.4	26	52.8	49	0
RERE_tss11	chr1	8484942	8485182	-	TSSregion1000,S	RERE	nonCoding	processed_transcript	5.7	0	1.1	0.9	3
RERE_tss2	chr1	8585777	8586197	-	TSS,S	RERE	coding	protein_coding	52.4	18.4	34.6	34.2	0
RERE_tss9	chr1	8607357	8607358	-	intron,S	RERE	coding	protein_coding	19.8	0	2.4	0	76
RERE_tss12	chr1	8650818	8651080	-	TSS,S	RERE	nonCoding	processed_transcript	19.4	0	1	0.7	4
RERE_tss4	chr1	8763017	8763852	-	TSS,S	RERE	coding	protein_coding	19.4	3.4	8.3	7.9	0
RERE_tss3	chr1	8876891	8877858	-	TSS,S	RERE	coding	protein_coding	51.6	12.7	26.9	25.6	0
ENO1_tss6	chr1	8925358	8925542	-	exon,S	ENO1	coding	protein_coding	6.7	0	1.1	1	1
ENO1_tss2	chr1	8926369	8926576	-	exon,S	ENO1	coding	protein_coding	17.1	1	6.7	6.2	0
ENO1_tss3	chr1	8927174	8927340	-	exon,S	ENO1	coding	protein_coding	16.5	0.9	6	5.5	0
ENO1_tss4	chr1	8934900	8935206	-	exon,S	ENO1	coding	protein_coding	9.8	0	3.8	3.6	1
ENO1_tss1	chr1	8938660	8938939	-	TSS,S	ENO1	coding	protein_coding	1911.8	660.2	1178.5	1163.6	0
ENO1_tss5	chr1	8938960	8939385	-	TSS,S	ENO1	coding	protein_coding	5.5	1.2	3.3	3.3	0
RP3-477M7.5_tss1	chr1	8967862	8967871	-	TSSregion100,S	RP3-477M7.5	pseudo	processed_pseudogene	5.3	0.6	3.2	3.1	0
SLC2A5_tss1	chr1	9129354	9129821	-	TSS,S	SLC2A5	coding	protein_coding	37.3	0.5	12.4	10.5	0
RP3-510D11.1_tss1	chr1	9262610	9262930	-	TSS,S	RP3-510D11.1	nonCoding	lincRNA	5.1	0	1.4	1.1	1
H6PD_tss1	chr1	9294592	9295196	+	TSS,S	H6PD	coding	protein_coding	23.6	2.2	10.3	9.6	0
SPSB1_tss1	chr1	9352660	9353111	+	TSS,S	SPSB1	coding	protein_coding	48.7	3	11.1	9.5	0
SLC25A33_tss1	chr1	9599435	9599592	+	TSS,S	SLC25A33	coding	protein_coding	10.5	1.7	5.1	4.8	0
TMEM201_tss1	chr1	9648727	9649473	+	TSS,S	TMEM201	coding	protein_coding	21.2	6.6	13.6	13.6	0
PIK3CD_tss1	chr1	9749473	9749818	+	intron,S	PIK3CD	coding	protein_coding	7.2	1	3.9	3.7	0
CLSTN1_tss4	chr1	9789679	9790807	-	exon,S	CLSTN1	coding	protein_coding	16.2	1.8	5.6	5.1	0
CLSTN1_tss5	chr1	9791250	9791461	-	exon,S	CLSTN1	coding	protein_coding	12.6	0.7	3.9	3.6	0
CLSTN1_tss7	chr1	9794049	9794204	-	TSSregion1000,S	CLSTN1	nonCoding	processed_transcript	8.4	0.6	3.2	2.9	0
CLSTN1_tss8	chr1	9795025	9795237	-	exon,S	CLSTN1	coding	protein_coding	5.6	0.7	2.7	2.6	0
CLSTN1_tss9	chr1	9795932	9796142	-	exon,S	CLSTN1	coding	protein_coding	6	0	1.7	1.5	1
CLSTN1_tss6	chr1	9811545	9811743	-	TSS,S	CLSTN1	coding	protein_coding	8.3	0.2	3.7	3.3	0
CLSTN1_tss3	chr1	9815170	9815371	-	exon,S	CLSTN1	coding	protein_coding	13	0	5.7	5.3	1
CLSTN1_tss2	chr1	9882869	9883640	-	intron,S	CLSTN1	coding	protein_coding	11.8	1	6.2	6.1	0
CLSTN1_tss1	chr1	9883661	9884513	-	TSS,S	CLSTN1	coding	protein_coding	1402.4	315.3	813.8	830	0
CTNNBIP1_tss1	chr1	9969953	9970496	-	TSS,S	CTNNBIP1	coding	protein_coding	54.2	10.9	25.7	25.2	0
LZIC_tss1	chr1	10002944	10003522	-	TSS,S	LZIC	coding	protein_coding	44.5	18.7	30.8	30.2	0
NMNAT1_tss1	chr1	10003408	10003575	+	TSS,S	NMNAT1	coding	protein_coding	9.2	1.3	4.9	4.8	0
RBP7_tss1	chr1	10057206	10057422	+	TSS,S	RBP7	coding	nonsense_mediated_decay	29.4	0	5.3	3.7	1
UBE4B_tss1	chr1	10092863	10093842	+	TSS,S	UBE4B	coding	protein_coding	173.8	53.4	117.7	117.4	0
KIF1B_tss1	chr1	10270467	10271439	+	TSS,S	KIF1B	coding	protein_coding	296	157.5	213.2	212.7	0
KIF1B_tss2	chr1	10292302	10292530	+	TSS,S	KIF1B	coding	protein_coding	8.8	0.2	3.4	3.3	0
KIF1B_tss3	chr1	10342354	10342592	+	TSS,S	KIF1B	retained_intron	retained_intron	5.7	0.9	2.8	2.6	0
KIF1B_tss4	chr1	10355634	10355829	+	exon,S	KIF1B	coding	protein_coding	6.1	0	2.2	2.1	1
KIF1B_tss5	chr1	10381692	10381939	+	exon,S	KIF1B	coding	protein_coding	28	0	1.8	0.8	2
PGD_tss1	chr1	10458955	10459244	+	TSS,S	PGD	retained_intron	retained_intron	85.7	19.9	44.8	45.7	0
APITD1_tss1	chr1	10490751	10491156	+	TSS,S	APITD1	coding	protein_coding	40.3	5.5	17.9	17.5	0
CORT_tss1	chr1	10509804	10510352	+	TSS,S	CORT	coding	protein_coding	102.1	0.1	27.4	23.5	0
DFFA_tss1	chr1	10532254	10532675	-	TSS,S	DFFA	coding	protein_coding	56.2	25.5	41.7	41.8	0
PEX14_tss1	chr1	10534762	10535095	+	TSS,S	PEX14	coding	protein_coding	145.8	30.7	75.6	76	0
CASZ1_tss1	chr1	10753826	10753845	-	intron,S	CASZ1	coding	protein_coding	5.6	0	1.6	1.3	2
TARDBP_tss1	chr1	11072625	11072801	+	TSS,S	TARDBP	coding	protein_coding	373.4	104.4	196.5	189.8	0
TARDBP_tss2	chr1	11073841	11073998	+	exon,S	TARDBP	coding	protein_coding	5.1	0	2	1.9	1
TARDBP_tss3	chr1	11082304	11082519	+	TSSregion1000,S	TARDBP	coding	nonsense_mediated_decay	5.9	0	0.7	0.5	17
SRM_tss1	chr1	11119805	11120164	-	TSS,S	SRM	coding	protein_coding	109.3	19	60.6	60.4	0
SRM_tss2	chr1	11120179	11120552	+	TSSregion100,AS	SRM	coding	protein_coding	6.7	0	2.3	2.1	1
EXOSC10_tss1	chr1	11159804	11159993	-	TSS,S	EXOSC10	coding	protein_coding	132.2	45.9	72.6	69.1	0
ANGPTL7_tss1	chr1	11253428	11253661	+	TSSregion100,S	ANGPTL7	nonCoding	processed_transcript	6.9	0	0.2	0.1	39
MTOR_tss2	chr1	11307898	11308192	-	exon,S	MTOR	coding	protein_coding	7	0	0.6	0.5	10
MTOR_tss1	chr1	11322490	11322748	-	TSS,S	MTOR	coding	protein_coding	64.8	23.1	40.7	41	0
UBIAD1_tss1	chr1	11333059	11333397	+	TSS,S	UBIAD1	coding	protein_coding	19.4	3.9	9.4	9.1	0
UBIAD1_tss2	chr1	11333416	11334094	+	TSS,S	UBIAD1	coding	protein_coding	5.7	0.2	1.5	1.4	0
PTCHD2_tss1	chr1	11538875	11539424	+	TSS,S	PTCHD2	nonCoding	processed_transcript	12.6	1.6	5.7	5.5	0
FBXO2_tss2	chr1	11710507	11710898	-	TSS,S	FBXO2	retained_intron	retained_intron	6.5	0.6	2.8	2.8	0
FBXO2_tss1	chr1	11713995	11715058	-	TSS,S	FBXO2	retained_intron	retained_intron	178.3	14.4	73.4	69.2	0
FBXO44_tss1	chr1	11714112	11715299	+	TSS,S	FBXO44	coding	protein_coding	192.2	61	131.4	130	0
FBXO6_tss1	chr1	11724141	11724531	+	TSS,S	FBXO6	coding	protein_coding	9.5	0	4.3	4.3	1
MAD2L2_tss1	chr1	11740855	11741346	-	TSS,S	MAD2L2	coding	protein_coding	34.3	8.3	14.8	14	0
DRAXIN_tss1	chr1	11751152	11751904	+	TSS,S	DRAXIN	coding	protein_coding	49.5	0	1.9	1.3	2
MAD2L2_tss2	chr1	11751489	11751738	-	TSS,S	MAD2L2	coding	protein_coding	8.9	0	1.6	1.4	2
AGTRAP_tss1	chr1	11796081	11796257	+	TSS,S	AGTRAP	coding	protein_coding	15.6	1.1	4.9	4.2	0
MTHFR_tss2	chr1	11863492	11863710	-	TSS,S	MTHFR	coding	protein_coding	7.4	0	2.9	2.8	2
MTHFR_tss1	chr1	11865755	11866240	-	TSS,S	MTHFR	coding	protein_coding	26.2	4.4	12	11.8	0
CLCN6_tss1	chr1	11866057	11866407	+	TSS,S	CLCN6	coding	protein_coding	138.7	46.7	80.4	79.3	0
NPPA_tss2	chr1	11907658	11907958	-	TSS,S	NPPA	coding	protein_coding	9.1	0	0.8	0.4	17
NPPA_tss1	chr1	11908314	11908634	-	TSS,S	NPPA	coding	protein_coding	13.5	0	3.6	2.7	2
RNU5E-1_tss1	chr1	11968204	11968211	+	TSS,S	RNU5E-1	nonCoding	snRNA	7.9	0	0.7	0.3	39
KIAA2013_tss1	chr1	11986440	11986586	-	TSS,S	KIAA2013	coding	protein_coding	32.7	8.3	19.7	19.4	0
PLOD1_tss1	chr1	11994659	11994853	+	TSS,S	PLOD1	coding	protein_coding	89.3	18.7	32.7	31.5	0
MFN2_tss1	chr1	12040200	12040600	+	TSS,S	MFN2	coding	protein_coding	161.8	62	111.9	110.7	0
MIIP_tss1	chr1	12079436	12079639	+	TSS,S	MIIP	nonCoding	processed_transcript	20.8	5	11	10.8	0
TNFRSF1B_tss1	chr1	12226973	12227154	+	TSS,S	TNFRSF1B	coding	protein_coding	21.3	1.3	5.6	4.6	0
VPS13D_tss1	chr1	12289940	12290333	+	TSS,S	VPS13D	coding	protein_coding	74.5	31.4	56.4	56.1	0
VPS13D_tss3	chr1	12304587	12304648	+	exon,S	VPS13D	coding	protein_coding	8.9	0	0.5	0.1	36
VPS13D_tss2	chr1	12402589	12403087	+	exon,S	VPS13D	coding	protein_coding	86.1	0.9	27.1	22.4	0
DHRS3_tss4	chr1	12676587	12676846	-	TSS,S	DHRS3	nonCoding	processed_transcript	5.7	0	1.7	1.5	1
DHRS3_tss2	chr1	12677138	12677581	-	TSSregion500,S	DHRS3	nonCoding	processed_transcript	7.4	0.9	4.3	4.1	0
DHRS3_tss3	chr1	12677600	12677819	-	TSS,S	DHRS3	coding	protein_coding	9.7	0.9	2.9	2.7	0
DHRS3_tss1	chr1	12677900	12678580	-	TSSregion500,S	DHRS3	coding	protein_coding	16.2	2.1	5.5	4.7	0
LRRC38_tss1	chr1	13840121	13840695	-	TSS,S	LRRC38	coding	protein_coding	7.8	0	2	1.9	1
PDPN_tss1	chr1	13910112	13910947	+	TSS,S	PDPN	coding	protein_coding	40.2	1.9	8.7	7	0
PDPN_tss2	chr1	13911853	13912153	+	TSS,S	PDPN	coding	protein_coding	6.9	0	1.5	1.3	2
PRDM2_tss2	chr1	14026427	14027469	+	TSS,S	PRDM2	coding	protein_coding	40.4	12.2	23.7	23.8	0
PRDM2_tss1	chr1	14075777	14076197	+	TSS,S	PRDM2	coding	protein_coding	210.4	61.7	128.8	129.1	0
PRDM2_tss5	chr1	14104898	14105257	+	exon,S	PRDM2	coding	protein_coding	6	0	1.9	1.9	1
PRDM2_tss6	chr1	14105276	14106276	+	exon,S	PRDM2	coding	protein_coding	5.2	0	1.8	1.7	1
PRDM2_tss4	chr1	14106298	14106886	+	exon,S	PRDM2	coding	protein_coding	8.9	0.6	3.6	3.5	0
PRDM2_tss3	chr1	14108018	14109243	+	exon,S	PRDM2	coding	protein_coding	16	1.5	7.7	7.5	0
chr1_+_14219345	chr1	14218966	14219893	+	intergenic	NA	NA	NA	39.4	4	23.9	25	0
chr1_+_14220060	chr1	14219914	14220386	+	intergenic	NA	NA	NA	12.8	0.4	5.1	4.7	0
KAZN_tss3	chr1	14925035	14925227	+	TSS,S	KAZN	retained_intron	retained_intron	10.9	0.9	2.4	2.2	0
KAZN_tss2	chr1	14925246	14925443	+	exon,S	KAZN	retained_intron	retained_intron	30.1	2	5.5	4.6	0
KAZN_tss1	chr1	15250452	15251045	+	TSS,S	KAZN	coding	protein_coding	22	0.9	5.6	5.2	0
KAZN_tss5	chr1	15256161	15256236	+	TSSregion100,S	KAZN	coding	protein_coding	6	0	0.1	0	73
KAZN_tss4	chr1	15361241	15361364	+	exon,S	KAZN	retained_intron	retained_intron	9.3	0	0.9	0.2	23
TMEM51_tss3	chr1	15478954	15479334	+	TSS,S	TMEM51	coding	protein_coding	18	0	0.9	0.7	2
TMEM51_tss1	chr1	15480126	15480317	+	TSS,S	TMEM51	coding	protein_coding	8.4	0.9	3.1	2.9	0
TMEM51_tss2	chr1	15480549	15480571	+	intron,S	TMEM51	coding	protein_coding	16.4	0	1.4	0.3	19
TMEM51_tss4	chr1	15480551	15480715	-	intron,AS	TMEM51	coding	protein_coding	13.6	0	0.7	0.5	4
EFHD2_tss1	chr1	15735980	15736757	+	TSS,S	EFHD2	coding	protein_coding	277.5	56.3	157.2	158.4	0
CASP9_tss1	chr1	15850596	15851689	-	TSS,S	CASP9	coding	protein_coding	29.4	10.1	17.7	17.3	0
DNAJC16_tss1	chr1	15853096	15853704	+	TSS,S	DNAJC16	coding	protein_coding	30.3	6.9	21	21.4	0
AGMAT_tss1	chr1	15911213	15911632	-	TSS,S	AGMAT	coding	protein_coding	8.4	0.2	4	4	0
RP4-680D5.2_tss1	chr1	15930009	15930151	-	TSS,S	RP4-680D5.2	nonCoding	processed_transcript	5.3	0.6	2.8	2.7	0
DDI2_tss1	chr1	15943834	15944279	+	TSS,S	DDI2	coding	protein_coding	13.2	4.1	8.3	8	0
PLEKHM2_tss1	chr1	16010374	16011093	+	TSS,S	PLEKHM2	coding	protein_coding	271.9	51.5	117.3	114.1	0
PLEKHM2_tss2	chr1	16010575	16010796	-	TSSregion100,AS	PLEKHM2	coding	protein_coding	6.5	0	1.5	1.2	1
FBLIM1_tss1	chr1	16085191	16085319	+	TSS,S	FBLIM1	coding	protein_coding	11.9	0	1.6	1.3	1
RP11-169K16.7_tss1	chr1	16134166	16134194	-	TSS,S	RP11-169K16.7	pseudo	processed_pseudogene	22.7	1.5	7.4	6.6	0
RP11-169K16.9_tss4	chr1	16160758	16161120	-	exon,S	RP11-169K16.9	nonCoding	processed_transcript	9.3	0	2.6	2.1	1
RP11-169K16.9_tss1	chr1	16161342	16161758	-	exon,S	RP11-169K16.9	nonCoding	processed_transcript	17.9	2.1	6.7	5.9	0
RP11-169K16.9_tss2	chr1	16162192	16162502	-	TSS,S	RP11-169K16.9	nonCoding	processed_transcript	11.4	1.3	3.7	3.3	0
RP11-169K16.9_tss5	chr1	16163719	16163722	+	intron,AS	RP11-169K16.9	nonCoding	processed_transcript	12.7	0	2.5	1.8	3
RP11-169K16.9_tss3	chr1	16173861	16174188	-	intron,S	RP11-169K16.9	nonCoding	processed_transcript	7.6	0.5	2.6	2.3	0
SPEN_tss1	chr1	16174054	16175212	+	TSS,S	SPEN	coding	protein_coding	37.9	8.9	17.1	16.4	0
SPEN_tss3	chr1	16202690	16203024	+	TSSregion100,S	SPEN	coding	protein_coding	9	0	0.9	0.7	7
SPEN_tss2	chr1	16258176	16259206	+	exon,S	SPEN	coding	protein_coding	5.8	0.4	1.5	1.3	0
ZBTB17_tss1	chr1	16302418	16302670	-	TSS,S	ZBTB17	coding	protein_coding	46.1	11.6	26.3	26.1	0
C1orf64_tss1	chr1	16330696	16330855	+	TSS,S	C1orf64	coding	protein_coding	31.1	1.5	9.1	7.6	0
HSPB7_tss1	chr1	16344299	16344605	-	TSS,S	HSPB7	coding	protein_coding	11.8	0	1.5	1.1	2
RP11-5P18.10_tss1	chr1	16366383	16366477	-	intron,S	RP11-5P18.10	pseudo	unprocessed_pseudogene	7.1	0	0.1	0	107
FAM131C_tss1	chr1	16399937	16400232	-	TSS,S	FAM131C	coding	protein_coding	45.1	2.8	6	5.6	0
EPHA2_tss1	chr1	16482415	16482644	-	TSS,S	EPHA2	coding	protein_coding	14.6	0.7	4	3	0
ANO7P1_tss1	chr1	16543692	16544025	-	TSS,S	ANO7P1	nonCoding	processed_transcript	11.1	0	0.8	0.6	3
RSG1_tss1	chr1	16563423	16563743	-	TSS,S	RSG1	coding	protein_coding	13.7	2	6.3	6	0
FBXO42_tss1	chr1	16678746	16679038	-	TSS,S	FBXO42	coding	protein_coding	35.9	15	25.6	25.5	0
SZRD1_tss1	chr1	16693511	16693784	+	TSS,S	SZRD1	coding	protein_coding	119.8	25.8	50.6	46.4	0
NECAP2_tss1	chr1	16767113	16767327	+	TSS,S	NECAP2	coding	protein_coding	51	11.1	22.3	21.2	0
CROCCP3_tss1	chr1	16825384	16826076	-	TSS,S	CROCCP3	nonCoding	processed_transcript	36.2	6	11.2	10.7	0
NBPF1_tss1	chr1	16939641	16940140	-	TSS,S	NBPF1	coding	protein_coding	75.3	12.7	34.1	31.5	0
CROCCP2_tss1	chr1	16971142	16971300	-	TSS,S	CROCCP2	retained_intron	retained_intron	84	14.2	30	27.8	0
MST1P2_tss1	chr1	16971205	16971298	+	TSSregion1000,S	MST1P2	pseudo	unprocessed_pseudogene	5.3	0	1.8	1.6	1
EIF1AXP1_tss1	chr1	17012708	17012782	-	TSSregion500,S	EIF1AXP1	pseudo	processed_pseudogene	52.4	10	28.4	27.1	0
RP11-108M9.4_tss1	chr1	17215906	17216051	-	TSSregion100,S	RP11-108M9.4	nonCoding	lincRNA	7.5	0.5	2.2	2.2	0
CROCC_tss4	chr1	17231215	17231384	-	intron,AS	CROCC	nonCoding	processed_transcript	5.5	0	1.5	1.3	1
CROCC_tss2	chr1	17231428	17231514	+	intron,S	CROCC	nonCoding	processed_transcript	15	0.8	6.5	6.2	0
CROCC_tss5	chr1	17231686	17231712	+	intron,S	CROCC	nonCoding	processed_transcript	7	0	1.2	0.8	3
CROCC_tss1	chr1	17240510	17240816	+	intron,S	CROCC	nonCoding	processed_transcript	24.9	2.6	9.2	8.5	0
CROCC_tss3	chr1	17287288	17287608	+	exon,S	CROCC	coding	protein_coding	5.4	0.7	2.2	2.2	0
ATP13A2_tss1	chr1	17338214	17338548	-	TSS,S	ATP13A2	coding	protein_coding	71.7	9.3	28.4	26.6	0
SDHB_tss1	chr1	17380378	17380764	-	TSS,S	SDHB	coding	protein_coding	108.3	42.1	74.9	73.2	0
PADI2_tss1	chr1	17445605	17446066	-	TSS,S	PADI2	coding	protein_coding	33.2	0.5	8.5	6.8	0
PADI4_tss1	chr1	17674349	17674485	+	TSS,S	PADI4	nonCoding	processed_transcript	7	0	1.7	1.2	8
RCC2_tss1	chr1	17766125	17766310	-	TSS,S	RCC2	coding	protein_coding	15.2	1.6	5	4.5	0
ARHGEF10L_tss1	chr1	17866128	17866446	+	TSS,S	ARHGEF10L	coding	protein_coding	56.7	4.1	8.6	7.8	0
ARHGEF10L_tss2	chr1	17878397	17878637	-	intron,AS	ARHGEF10L	coding	protein_coding	12	0	0.8	0.3	29
IGSF21_tss1	chr1	18433630	18435603	+	TSS,S	IGSF21	coding	protein_coding	236	40.8	103.2	99.8	0
IGSF21_tss2	chr1	18435426	18435716	-	intron,AS	IGSF21	coding	protein_coding	5.9	0	1.1	0.8	2
PAX7_tss1	chr1	19029390	19029754	+	exon,S	PAX7	coding	protein_coding	10	0	4.5	4.4	1
ALDH4A1_tss1	chr1	19228933	19229181	-	TSS,S	ALDH4A1	coding	protein_coding	39.6	5.9	18.5	17.5	0
IFFO2_tss1	chr1	19283030	19283355	-	TSS,S	IFFO2	coding	protein_coding	66.2	8.2	21.8	21.4	0
UBR4_tss1	chr1	19536494	19537009	-	TSS,S	UBR4	coding	protein_coding	104.6	42.9	70.6	70.1	0
RP1-43E13.2_tss1	chr1	19536803	19537067	+	TSS,S	RP1-43E13.2	nonCoding	antisense	20.5	2.2	7.1	6.3	0
EMC1_tss1	chr1	19577931	19578289	-	TSS,S	EMC1	coding	protein_coding	38.5	10.6	25.7	26	0
MRTO4_tss2	chr1	19577961	19578209	+	TSS,S	MRTO4	coding	protein_coding	6.9	1.2	4.2	4.1	0
MRTO4_tss1	chr1	19578236	19578616	+	TSS,S	MRTO4	nonCoding	processed_transcript	42.8	10.2	27.3	28.4	0
AKR7A2_tss1	chr1	19638306	19638779	-	TSS,S	AKR7A2	coding	protein_coding	33.1	8	19.2	19	0
PQLC2_tss1	chr1	19638614	19638961	+	TSS,S	PQLC2	coding	protein_coding	21.1	3.5	8.2	8.1	0
CAPZB_tss2	chr1	19705053	19705153	-	exon,S	CAPZB	coding	protein_coding	13.3	0.9	4.9	4.6	0
CAPZB_tss4	chr1	19778652	19778802	-	intron,S	CAPZB	coding	protein_coding	15.9	0	1.1	0.3	24
CAPZB_tss5	chr1	19810409	19810739	-	TSS,S	CAPZB	coding	protein_coding	5.1	0	0.8	0.5	13
CAPZB_tss3	chr1	19810811	19811847	-	TSS,S	CAPZB	coding	protein_coding	5.1	0	1.5	1.3	3
CAPZB_tss1	chr1	19811868	19812223	-	TSS,S	CAPZB	coding	protein_coding	320.3	67	170	170	0
NBL1_tss1	chr1	19923349	19923625	+	TSS,S	NBL1	coding	protein_coding	513.5	103.3	218.3	209.6	0
RPS14P3_tss1	chr1	19934532	19934600	+	TSSregion100,S	RPS14P3	pseudo	processed_pseudogene	9.4	1.2	4.1	3.8	0
NBL1_tss2	chr1	19970209	19971311	+	TSS,S	NBL1	coding	protein_coding	132.9	14.6	71.2	71.1	0
NBL1_tss3	chr1	19983349	19984660	+	exon,S	NBL1	coding	protein_coding	7.9	0.7	3.5	3.4	0
HTR6_tss1	chr1	19991140	19991866	+	TSS,S	HTR6	coding	protein_coding	22.9	0	9	8.6	1
OTUD3_tss1	chr1	20208752	20209285	+	TSS,S	OTUD3	coding	protein_coding	71.2	20.8	33.5	32.7	0
PLA2G5_tss1	chr1	20396603	20396900	+	TSS,S	PLA2G5	coding	protein_coding	28.8	0	5.5	4.4	1
UBXN10_tss1	chr1	20512496	20512644	+	TSS,S	UBXN10	coding	protein_coding	22.5	2.8	11.3	11.2	0
RP4-749H3.1_tss1	chr1	20755568	20755826	-	TSSregion500,S	RP4-749H3.1	nonCoding	lincRNA	11.5	0	3.2	3.1	2
CAMK2N1_tss3	chr1	20808955	20810287	-	exon,S	CAMK2N1	coding	protein_coding	43.9	2	16	14.9	0
CAMK2N1_tss2	chr1	20810882	20811676	-	TSS,S	CAMK2N1	nonCoding	processed_transcript	86	6.7	39.1	37.2	0
CAMK2N1_tss5	chr1	20811719	20811899	+	TSSregion1000,AS	CAMK2N1	nonCoding	processed_transcript	5.5	0	0.4	0.3	20
CAMK2N1_tss1	chr1	20811729	20813705	-	TSS,S	CAMK2N1	coding	protein_coding	2349.1	99.1	905.8	879.5	0
CAMK2N1_tss4	chr1	20812152	20812991	+	TSS,AS	CAMK2N1	coding	protein_coding	7.4	0.4	2.4	2.3	0
chr1_-_20813834	chr1	20813737	20813935	-	intergenic	NA	NA	NA	13.1	0	3.3	2.7	2
MUL1_tss1	chr1	20834335	20834705	-	TSS,S	MUL1	coding	protein_coding	31.4	9.8	19.9	19.7	0
FAM43B_tss1	chr1	20878933	20879785	+	exon,S	FAM43B	coding	protein_coding	22.1	2.9	11.8	11.2	0
PINK1_tss1	chr1	20959876	20960406	+	TSS,S	PINK1	coding	protein_coding	745.1	212.8	459.9	451.9	0
PINK1_tss2	chr1	20964326	20964603	+	TSSregion100,S	PINK1	nonCoding	processed_transcript	7.9	1	4.1	4.1	0
DDOST_tss1	chr1	20987393	20988061	-	TSS,S	DDOST	coding	protein_coding	123.3	42.6	82.6	83.2	0
KIF17_tss1	chr1	21009142	21009446	-	exon,S	KIF17	nonCoding	processed_transcript	38.7	0.1	16.7	16.7	0
KIF17_tss2	chr1	21011326	21011952	-	TSS,S	KIF17	nonCoding	processed_transcript	35.6	1.6	12.6	11.8	0
KIF17_tss3	chr1	21043965	21044318	-	TSS,S	KIF17	coding	protein_coding	6.8	0	2.8	2.8	1
KIF17_tss4	chr1	21044373	21044580	-	TSS,S	KIF17	coding	protein_coding	7.9	0	2.3	2.2	3
SH2D5_tss1	chr1	21058150	21058998	-	TSS,S	SH2D5	coding	protein_coding	22.3	0.5	12.5	12.6	0
HP1BP3_tss4	chr1	21070974	21071588	-	exon,S	HP1BP3	nonCoding	processed_transcript	5.2	0.6	1.9	1.8	0
HP1BP3_tss3	chr1	21076234	21076376	-	TSS,S	HP1BP3	nonCoding	processed_transcript	5.2	0	2.2	2.2	1
HP1BP3_tss2	chr1	21112576	21113479	-	TSS,S	HP1BP3	coding	protein_coding	50.2	11.7	21.7	20.8	0
HP1BP3_tss1	chr1	21113621	21114112	-	TSS,S	HP1BP3	coding	protein_coding	384.2	121.9	182.9	170.4	0
EIF4G3_tss2	chr1	21268003	21268954	-	TSS,S	EIF4G3	coding	protein_coding	6	0	3	3	1
EIF4G3_tss4	chr1	21295939	21296088	-	exon,S	EIF4G3	coding	protein_coding	7	0.2	1.8	1.7	0
EIF4G3_tss3	chr1	21502655	21502981	-	exon,S	EIF4G3	coding	protein_coding	6.7	0.6	2.6	2.6	0
AL031005.1_tss1	chr1	21503004	21503232	-	TSS,S	AL031005.1	nonCoding	miRNA	6.6	0.6	3.6	3.6	0
EIF4G3_tss1	chr1	21503252	21503503	-	TSS,S	EIF4G3	coding	protein_coding	112.8	34.9	66.2	65.4	0
ECE1_tss3	chr1	21605861	21606199	-	TSS,S	ECE1	coding	protein_coding	6	0.6	2.9	2.7	0
ECE1_tss2	chr1	21616585	21617075	-	TSS,S	ECE1	coding	protein_coding	9.5	1.3	3.4	3	0
ECE1_tss1	chr1	21671846	21672084	-	TSS,S	ECE1	coding	protein_coding	76.2	8.5	33.1	30.8	0
NBPF3_tss1	chr1	21766523	21766739	+	TSS,S	NBPF3	coding	protein_coding	16.5	1	5.6	5.4	0
ALPL_tss2	chr1	21835350	21835775	+	TSSregion100,S	ALPL	coding	protein_coding	52.8	0	8.3	5.7	1
ALPL_tss1	chr1	21835800	21835987	+	TSS,S	ALPL	coding	protein_coding	24.4	2.9	9.9	9.5	0
RAP1GAP_tss4	chr1	21943792	21944074	-	exon,S	RAP1GAP	coding	protein_coding	7	0.2	2.4	2.3	0
RAP1GAP_tss3	chr1	21948853	21949112	-	TSS,S	RAP1GAP	coding	protein_coding	18.7	1.1	7.1	6.4	0
RAP1GAP_tss2	chr1	21978053	21978887	-	TSS,S	RAP1GAP	coding	protein_coding	26.9	4.6	14.3	14.1	0
RAP1GAP_tss1	chr1	21995744	21996019	-	TSS,S	RAP1GAP	coding	protein_coding	297.8	62.9	198.7	195.3	0
USP48_tss3	chr1	22032232	22032327	-	exon,S	USP48	coding	protein_coding	5.8	0	0.8	0.4	13
USP48_tss2	chr1	22062944	22063123	-	exon,S	USP48	coding	protein_coding	5.7	0	2	1.9	1
USP48_tss1	chr1	22109269	22109769	-	TSS,S	USP48	coding	protein_coding	85.6	27.4	49.9	47.8	0
HSPG2_tss1	chr1	22263704	22263885	-	TSS,S	HSPG2	coding	protein_coding	10.7	0.5	3.8	3.4	0
LINC00339_tss1	chr1	22351958	22352096	+	TSS,S	LINC00339	nonCoding	lincRNA	14	2.8	6.8	6.5	0
CDC42_tss1	chr1	22379015	22379498	+	TSS,S	CDC42	coding	protein_coding	586.4	93.6	276.3	276	0
CDC42_tss2	chr1	22413416	22413453	+	intron,S	CDC42	coding	protein_coding	5	0	0.2	0	91
ZBTB40_tss1	chr1	22778254	22778669	+	TSS,S	ZBTB40	coding	protein_coding	33.1	8.5	20.4	20.4	0
C1QA_tss1	chr1	22962986	22963294	+	TSS,S	C1QA	coding	protein_coding	55.1	1.2	9.6	7.7	0
C1QC_tss1	chr1	22969939	22970343	+	TSS,S	C1QC	coding	protein_coding	369.3	3.5	53.2	37.2	0
C1QC_tss2	chr1	22973712	22974037	+	exon,S	C1QC	coding	protein_coding	6.1	0	0.9	0.6	6
C1QB_tss1	chr1	22979514	22979879	+	TSS,S	C1QB	coding	protein_coding	302.2	4.5	39.8	26	0
EPHB2_tss1	chr1	23037156	23037531	+	TSS,S	EPHB2	coding	protein_coding	18.1	1.9	7.3	7.3	0
KDM1A_tss1	chr1	23345809	23346452	+	TSS,S	KDM1A	coding	protein_coding	56.8	18	30.6	29.1	0
LUZP1_tss5	chr1	23418445	23419500	-	exon,S	LUZP1	coding	protein_coding	8.6	0	1.4	1.3	1
LUZP1_tss4	chr1	23419806	23420876	-	exon,S	LUZP1	coding	protein_coding	12.2	1.1	5.8	5.4	0
LUZP1_tss6	chr1	23435585	23435627	-	TSS,S	LUZP1	coding	protein_coding	6.7	0	0.6	0.5	11
LUZP1_tss3	chr1	23493994	23494587	-	intron,S	LUZP1	coding	protein_coding	17.2	0.8	8.1	8.2	0
LUZP1_tss1	chr1	23494904	23495488	-	TSS,S	LUZP1	coding	protein_coding	150.4	24.8	82.3	80.5	0
LUZP1_tss2	chr1	23503977	23504708	-	TSS,S	LUZP1	coding	protein_coding	30.8	4.2	15.6	15.9	0
chr1_-_23543995	chr1	23543809	23544073	-	intergenic	NA	NA	NA	6.8	0	2.1	1.9	2
HNRNPR_tss2	chr1	23637063	23637528	-	exon,S	HNRNPR	coding	protein_coding	7.3	1.2	3.2	3.1	0
HNRNPR_tss3	chr1	23644974	23645297	-	exon,S	HNRNPR	coding	protein_coding	6.6	0.4	3	2.9	0
HNRNPR_tss4	chr1	23650034	23650239	-	exon,S	HNRNPR	coding	protein_coding	5.2	0	1.9	1.9	1
HNRNPR_tss1	chr1	23670463	23670957	-	TSS,S	HNRNPR	coding	protein_coding	243.9	77	148.7	145.8	0
ZNF436_tss1	chr1	23694482	23694944	-	TSS,S	ZNF436	coding	protein_coding	28.9	7.8	16.1	16.1	0
C1orf213_tss1	chr1	23695386	23695856	+	TSS,S	C1orf213	nonCoding	processed_transcript	22.5	1.7	8.8	8.7	0
ZNF436_tss2	chr1	23696078	23696535	-	TSSregion500,S	ZNF436	coding	protein_coding	26.4	0.5	7.4	6.5	0
TCEA3_tss1	chr1	23751082	23751309	-	TSS,S	TCEA3	coding	protein_coding	36.5	3.9	10.8	9.6	0
ASAP3_tss1	chr1	23810413	23811261	-	TSS,S	ASAP3	coding	protein_coding	21.1	3	8.5	7.7	0
ID3_tss1	chr1	23885748	23886446	-	TSS,S	ID3	coding	protein_coding	320.8	28.8	89	71.4	0
RPL11_tss1	chr1	24018217	24018359	+	TSS,S	RPL11	coding	protein_coding	519.6	51.9	171.3	166.6	0
RPL11_tss2	chr1	24019092	24019227	+	TSS,S	RPL11	coding	protein_coding	5.7	0	1.6	1.5	1
TCEB3_tss1	chr1	24069844	24070146	+	TSSregion500,S	TCEB3	nonCoding	processed_transcript	15.4	5	11	11	0
RP5-886K2.3_tss1	chr1	24104685	24104861	-	TSS,S	RP5-886K2.3	nonCoding	antisense	14	3	7.8	7.7	0
PITHD1_tss1	chr1	24104790	24105260	+	TSS,S	PITHD1	coding	protein_coding	281.3	61.7	136.5	131	0
LYPLA2_tss1	chr1	24117582	24117760	+	TSS,S	LYPLA2	coding	protein_coding	56.1	9.8	24.1	23.9	0
LYPLA2_tss2	chr1	24120035	24120191	+	TSS,S	LYPLA2	coding	protein_coding	15.4	0	4.3	3.7	4
GALE_tss1	chr1	24126857	24127428	-	TSS,S	GALE	nonCoding	processed_transcript	16.5	2.9	9.7	9.7	0
HMGCL_tss1	chr1	24151864	24152032	-	TSS,S	HMGCL	coding	protein_coding	35.2	7.9	17.7	17.1	0
FUCA1_tss1	chr1	24194700	24194880	-	TSS,S	FUCA1	coding	protein_coding	37.4	5.5	13.8	13.5	0
PNRC2_tss1	chr1	24286186	24286346	+	TSS,S	PNRC2	coding	protein_coding	237	86.2	146.8	142.8	0
PNRC2_tss2	chr1	24286400	24286802	+	TSSregion1000,S	PNRC2	coding	protein_coding	7.1	0	3.2	3.2	2
SRSF10_tss1	chr1	24306356	24306997	-	TSS,S	SRSF10	coding	protein_coding	186.9	86.2	127.6	125.5	0
IFNLR1_tss1	chr1	24513721	24514021	-	TSS,S	IFNLR1	coding	protein_coding	13	0	1.4	1	2
RP11-10N16.2_tss1	chr1	24525953	24526076	+	TSSregion1000,S	RP11-10N16.2	nonCoding	lincRNA	8.7	0	0.2	0	64
STPG1_tss2	chr1	24739754	24740211	+	exon,AS	STPG1	coding	protein_coding	9.2	0.6	4.7	4.6	0
STPG1_tss1	chr1	24740183	24740354	-	TSS,S	STPG1	coding	protein_coding	44.9	6.7	28.5	29.2	0
NIPAL3_tss1	chr1	24742198	24742746	+	TSS,S	NIPAL3	coding	protein_coding	343.9	44.3	114.7	108.4	0
RCAN3_tss2	chr1	24828741	24828982	+	TSSregion500,S	RCAN3	coding	protein_coding	5.3	0	0.3	0.2	30
RCAN3_tss1	chr1	24829137	24829617	+	TSS,S	RCAN3	coding	protein_coding	105.6	2.4	7	5.6	0
SRRM1_tss1	chr1	24969565	24969942	+	TSS,S	SRRM1	nonCoding	processed_transcript	320	72.9	147.2	140.8	0
SRRM1_tss2	chr1	24969983	24970224	+	TSS,S	SRRM1	coding	protein_coding	22.9	3.8	9.5	9.5	0
CLIC4_tss1	chr1	25071619	25072085	+	TSS,S	CLIC4	coding	protein_coding	686	39.7	146.6	122.9	0
CLIC4_tss2	chr1	25140585	25140665	+	exon,S	CLIC4	coding	protein_coding	11.2	0	0.7	0.3	17
RP4-799D16.1_tss1	chr1	25416843	25416864	+	intron,AS	RP4-799D16.1	nonCoding	lincRNA	21.5	1.4	5.4	4.3	0
SYF2_tss1	chr1	25558521	25559098	-	TSS,S	SYF2	coding	protein_coding	272.2	111.7	165.8	161.6	0
SYF2_tss2	chr1	25559015	25559244	+	TSSregion100,AS	SYF2	nonCoding	processed_transcript	26.3	3.9	10.9	9.6	0
C1orf63_tss2	chr1	25572959	25573614	-	TSS,S	C1orf63	coding	nonsense_mediated_decay	9	0.9	2.9	2.8	0
C1orf63_tss1	chr1	25573817	25574114	-	TSS,S	C1orf63	coding	protein_coding	12.5	1.7	5.6	5.1	0
TMEM50A_tss1	chr1	25664789	25665302	+	TSS,S	TMEM50A	nonCoding	processed_transcript	83.2	33.1	48.6	48.1	0
TMEM57_tss1	chr1	25757249	25757646	+	TSS,S	TMEM57	coding	protein_coding	146.6	22.2	47.5	46.9	0
LDLRAP1_tss1	chr1	25870006	25870222	+	TSS,S	LDLRAP1	coding	protein_coding	239	2.8	20.4	13.6	0
LDLRAP1_tss2	chr1	25870246	25870578	+	exon,S	LDLRAP1	coding	protein_coding	12.1	0	0.5	0.3	19
MAN1C1_tss1	chr1	25943009	25943596	+	TSSregion500,S	MAN1C1	coding	protein_coding	34.9	8	19.5	19.2	0
MAN1C1_tss3	chr1	26012664	26013097	+	TSS,S	MAN1C1	nonCoding	processed_transcript	18.3	0	7.6	7.3	1
MAN1C1_tss2	chr1	26018192	26018196	-	intron,AS	MAN1C1	coding	protein_coding	31.4	5.5	16.6	15.9	0
SEPN1_tss1	chr1	26126339	26127177	+	TSS,S	SEPN1	coding	protein_coding	124.7	30	62.4	60.2	0
MTFR1L_tss1	chr1	26146328	26147084	+	TSS,S	MTFR1L	coding	protein_coding	105.8	39.9	62.2	61.6	0
MTFR1L_tss2	chr1	26147128	26147866	+	TSS,S	MTFR1L	coding	nonsense_mediated_decay	6.7	0.4	2.5	2.3	0
chr1_-_26202166	chr1	26201543	26202451	-	intergenic	NA	NA	NA	12.5	2.9	7.1	7.2	0
STMN1_tss7	chr1	26227220	26227582	-	exon,S	STMN1	coding	protein_coding	7	0.2	2.2	2.1	0
STMN1_tss4	chr1	26227950	26228250	-	exon,S	STMN1	coding	protein_coding	21.8	2.3	6.2	5.8	0
STMN1_tss3	chr1	26230083	26230325	-	TSS,S	STMN1	nonCoding	processed_transcript	29.7	2.6	8	7.4	0
STMN1_tss5	chr1	26231100	26231417	-	TSSregion1000,S	STMN1	nonCoding	processed_transcript	15.6	1.7	6	5.9	0
STMN1_tss2	chr1	26231440	26231874	-	TSS,S	STMN1	coding	protein_coding	62.5	1.2	10.4	10.6	0
STMN1_tss6	chr1	26231897	26232121	-	TSS,S	STMN1	coding	protein_coding	13.6	0	2.6	2.6	1
STMN1_tss1	chr1	26232286	26233835	-	TSS,S	STMN1	coding	protein_coding	3909.7	590.1	1794.9	1723.4	0
PAFAH2_tss1	chr1	26324378	26324733	-	TSS,S	PAFAH2	coding	protein_coding	17.8	3	8.6	8.3	0
EXTL1_tss1	chr1	26348187	26348439	+	TSS,S	EXTL1	coding	protein_coding	108.9	5.2	52.3	50.5	0
EXTL1_tss2	chr1	26348839	26349968	+	TSS,S	EXTL1	nonCoding	processed_transcript	12.4	0.7	6.2	6.3	0
PDIK1L_tss2	chr1	26437433	26438010	+	TSS,S	PDIK1L	coding	protein_coding	9.9	1	5.2	5.2	0
PDIK1L_tss1	chr1	26438211	26438404	+	TSS,S	PDIK1L	coding	protein_coding	18.2	4	8.7	8.7	0
FAM110D_tss1	chr1	26485447	26485617	+	TSS,S	FAM110D	coding	protein_coding	5.9	0	1.6	1.3	2
ZNF593_tss1	chr1	26496300	26496734	+	TSS,S	ZNF593	coding	protein_coding	31	6.7	17.1	16.5	0
CEP85_tss1	chr1	26560613	26560803	+	TSS,S	CEP85	coding	protein_coding	37.7	4.7	13.9	12.8	0
CEP85_tss2	chr1	26581978	26582324	+	exon,S	CEP85	coding	protein_coding	8.1	0	0.4	0.3	18
SH3BGRL3_tss1	chr1	26606126	26606723	+	TSS,S	SH3BGRL3	coding	protein_coding	417.3	93.1	207.2	197.9	0
UBXN11_tss1	chr1	26633009	26633316	-	TSS,S	UBXN11	coding	protein_coding	93.4	24	56.6	57.4	0
CD52_tss1	chr1	26644220	26644535	+	TSS,S	CD52	coding	protein_coding	13.9	0	4.2	3.5	1
DHDDS_tss1	chr1	26758617	26759220	+	TSS,S	DHDDS	coding	nonsense_mediated_decay	79.5	21.6	37.1	35.7	0
HMGN2_tss1	chr1	26798786	26799375	+	TSS,S	HMGN2	nonCoding	processed_transcript	94.1	25.9	56.5	55.6	0
RPS6KA1_tss1	chr1	26856169	26856451	+	TSS,S	RPS6KA1	coding	nonsense_mediated_decay	32.2	0.4	3.9	3.4	0
RPS6KA1_tss2	chr1	26869532	26869741	+	TSS,S	RPS6KA1	coding	protein_coding	13.5	0	3.2	2.9	1
ARID1A_tss1	chr1	27022025	27022385	+	TSSregion500,S	ARID1A	coding	protein_coding	37.4	6.8	14.8	14.8	0
ARID1A_tss3	chr1	27022420	27022609	+	TSS,S	ARID1A	coding	protein_coding	6.5	0.5	2.4	2.3	0
ARID1A_tss2	chr1	27057611	27058067	+	exon,S	ARID1A	coding	protein_coding	30.6	0	2.9	1.7	1
ARID1A_tss4	chr1	27057703	27058030	-	exon,AS	ARID1A	coding	protein_coding	5.2	0.2	1.9	1.8	0
PIGV_tss1	chr1	27114386	27114588	+	TSS,S	PIGV	coding	nonsense_mediated_decay	12.4	1.8	5.5	5.2	0
PIGV_tss2	chr1	27114607	27114826	+	TSS,S	PIGV	coding	protein_coding	7.1	1.8	3.9	3.9	0
ZDHHC18_tss1	chr1	27153098	27153674	+	TSS,S	ZDHHC18	coding	protein_coding	23.3	3.3	7.9	7.8	0
SFN_tss1	chr1	27189563	27189734	+	TSS,S	SFN	coding	protein_coding	72.9	0	1.8	0.1	40
GPN2_tss1	chr1	27216144	27216856	-	TSS,S	GPN2	coding	protein_coding	36	13	23.7	24.2	0
GPATCH3_tss1	chr1	27226769	27226988	-	TSS,S	GPATCH3	coding	protein_coding	19.6	7.5	12.4	12.3	0
NUDC_tss3	chr1	27226943	27227063	+	intron,S	NUDC	coding	protein_coding	5.3	0.3	1.6	1.6	0
NUDC_tss4	chr1	27247781	27248089	-	TSSregion500,AS	NUDC	coding	protein_coding	8.6	0	1.3	1	2
NUDC_tss1	chr1	27248034	27248531	+	TSS,S	NUDC	coding	protein_coding	471.5	158.5	291	284.9	0
NUDC_tss2	chr1	27267945	27268073	+	exon,S	NUDC	coding	protein_coding	9.8	0.9	2.7	2.4	0
TRNP1_tss1	chr1	27320089	27321154	+	TSS,S	TRNP1	coding	protein_coding	75.8	10.1	35	34.2	0
SLC9A1_tss2	chr1	27430094	27430260	-	TSSregion1000,S	SLC9A1	retained_intron	retained_intron	6.6	0	2.1	1.9	2
SLC9A1_tss1	chr1	27480946	27481772	-	TSS,S	SLC9A1	coding	protein_coding	20.8	4.7	11.5	11.5	0
WDTC1_tss1	chr1	27560864	27561446	+	TSS,S	WDTC1	coding	protein_coding	92.8	41.2	60.5	59.4	0
TMEM222_tss1	chr1	27648599	27648930	+	TSS,S	TMEM222	coding	protein_coding	77.8	21.7	49.1	48.3	0
RP11-4K3__A.5_tss1	chr1	27651915	27651976	+	exon,S	RP11-4K3__A.5	pseudo	processed_pseudogene	11.4	0	3	2.5	1
SYTL1_tss1	chr1	27668409	27668591	+	TSS,S	SYTL1	coding	protein_coding	30.7	0	0.7	0.3	12
MAP3K6_tss1	chr1	27692767	27693594	-	TSS,S	MAP3K6	coding	protein_coding	28	1.5	5.2	4.9	0
GPR3_tss1	chr1	27719070	27719220	+	TSS,S	GPR3	coding	protein_coding	21.4	1	7.1	6.7	0
WASF2_tss1	chr1	27816341	27816865	-	TSS,S	WASF2	coding	protein_coding	109.4	14.5	37.5	34.2	0
chr1_+_27848998	chr1	27848890	27849225	+	intergenic	NA	NA	NA	7.6	0	2	1.7	2
AHDC1_tss1	chr1	27929925	27930787	-	TSS,S	AHDC1	coding	protein_coding	90.6	27.5	50.7	49.2	0
FGR_tss1	chr1	27961620	27961850	-	TSS,S	FGR	coding	protein_coding	7.6	0	2	1.7	1
IFI6_tss1	chr1	27998653	27998931	-	TSS,S	IFI6	coding	protein_coding	81.5	3.7	12.6	11.4	0
FAM76A_tss1	chr1	28052399	28052559	+	TSS,S	FAM76A	coding	protein_coding	7.1	0	4	3.8	1
STX12_tss1	chr1	28099520	28099916	+	TSS,S	STX12	coding	protein_coding	79.9	31.6	52.6	53.1	0
STX12_tss2	chr1	28128152	28128363	+	exon,S	STX12	coding	protein_coding	32.5	0	2	0.4	15
STX12_tss3	chr1	28148735	28149574	+	exon,S	STX12	coding	protein_coding	5.2	0	1.3	1.3	2
PPP1R8_tss1	chr1	28157178	28157437	+	TSS,S	PPP1R8	coding	protein_coding	45.4	11	30.4	30.4	0
THEMIS2_tss1	chr1	28198918	28199153	+	TSS,S	THEMIS2	coding	protein_coding	47.6	0	10.2	8.8	1
RPA2_tss1	chr1	28240906	28241309	-	TSS,S	RPA2	coding	protein_coding	62.3	26	40.2	39.8	0
XKR8_tss1	chr1	28286286	28286651	+	exon,S	XKR8	coding	protein_coding	7.6	0	2.3	2.1	1
EYA3_tss1	chr1	28415021	28415253	-	TSS,S	EYA3	coding	protein_coding	50.3	15.8	32.7	31.6	0
PTAFR_tss1	chr1	28503133	28503366	-	exon,S	PTAFR	coding	protein_coding	6.2	0	1.3	1.2	3
DNAJC8_tss1	chr1	28559398	28559616	-	TSS,S	DNAJC8	coding	protein_coding	270.9	69.5	120.6	119.4	0
ATPIF1_tss1	chr1	28562537	28563753	+	TSS,S	ATPIF1	coding	protein_coding	688	201	411.9	396.7	0
SESN2_tss1	chr1	28585905	28586134	+	TSS,S	SESN2	coding	protein_coding	37.9	4.2	12	11.4	0
MED18_tss1	chr1	28655478	28655659	+	TSS,S	MED18	nonCoding	processed_transcript	12.7	3.5	7.1	7.2	0
PHACTR4_tss1	chr1	28696005	28696419	+	TSS,S	PHACTR4	coding	protein_coding	32.1	8.2	15.3	14.8	0
RCC1_tss1	chr1	28832405	28832674	+	TSS,S	RCC1	coding	protein_coding	73.7	15	39	36.6	0
RCC1_tss2	chr1	28844670	28844835	+	TSS,S	RCC1	coding	protein_coding	5.2	0	2.6	2.6	1
TRNAU1AP_tss1	chr1	28879390	28880025	+	TSS,S	TRNAU1AP	coding	protein_coding	28.2	7.3	13.7	13.2	0
SNHG12_tss1	chr1	28908033	28908520	-	TSS,S	SNHG12	nonCoding	lincRNA	36	4.4	8.5	8.1	0
TAF12_tss1	chr1	28969528	28969740	-	TSS,S	TAF12	coding	protein_coding	45.4	8.2	18.1	17.2	0
RNU11_tss1	chr1	28974751	28974898	-	TSSregion500,AS	RNU11	nonCoding	lincRNA	6.7	0	1.1	1.1	2
GMEB1_tss1	chr1	28995182	28995674	+	TSS,S	GMEB1	coding	protein_coding	12.1	1.5	7.4	7.3	0
YTHDF2_tss1	chr1	29063236	29064077	+	TSS,S	YTHDF2	coding	protein_coding	64.7	18.4	43.2	43.8	0
OPRD1_tss1	chr1	29138385	29139136	+	TSS,S	OPRD1	coding	protein_coding	14.6	0.3	8	7.9	0
EPB41_tss1	chr1	29213541	29213701	+	TSS,S	EPB41	coding	protein_coding	68.2	4.2	25.7	23	0
EPB41_tss2	chr1	29240990	29241296	+	TSS,S	EPB41	coding	protein_coding	161.5	0.6	6.1	3.2	0
RP4-604A21.1_tss1	chr1	29309125	29309159	-	TSSregion100,S	RP4-604A21.1	pseudo	processed_pseudogene	78.9	7.2	33.6	32.4	0
EPB41_tss3	chr1	29313937	29314372	+	exon,S	EPB41	coding	protein_coding	6.3	0	0.7	0.6	2
TMEM200B_tss1	chr1	29448648	29448796	-	intron,S	TMEM200B	coding	protein_coding	13	0	0.2	0.1	57
SRSF4_tss2	chr1	29474851	29475765	-	exon,S	SRSF4	nonCoding	processed_transcript	8.1	0.4	2.6	2.5	0
SRSF4_tss1	chr1	29508074	29508677	-	TSS,S	SRSF4	coding	protein_coding	44.9	17.5	31.2	30.5	0
MECR_tss1	chr1	29557203	29557532	-	TSS,S	MECR	coding	protein_coding	59.8	20.5	36	34.9	0
PTPRU_tss1	chr1	29562946	29563196	+	TSS,S	PTPRU	coding	protein_coding	10.8	1.6	4.1	4	0
PTPRU_tss2	chr1	29586576	29586749	+	TSS,S	PTPRU	nonCoding	processed_transcript	23.8	0	2.8	1.9	1
chr1_+_30199685	chr1	30199685	30199686	+	intergenic	NA	NA	NA	5.5	0	0.1	0	104
MATN1-AS1_tss1	chr1	31191453	31191721	+	TSS,S	MATN1-AS1	nonCoding	antisense	20.5	0	2.5	1.9	3
LAPTM5_tss1	chr1	31230525	31230727	-	TSS,S	LAPTM5	coding	protein_coding	114.7	3.6	23.8	17.6	0
RP1-65J11.1_tss1	chr1	31297450	31297600	+	TSS,S	RP1-65J11.1	nonCoding	lincRNA	7.3	0	1.8	1.7	1
SDC3_tss4	chr1	31342590	31343782	-	exon,S	SDC3	coding	protein_coding	9.1	0.4	2	1.8	0
SDC3_tss3	chr1	31343802	31345278	-	exon,S	SDC3	coding	protein_coding	7.1	0.2	2.1	1.9	0
SDC3_tss2	chr1	31345299	31346269	-	exon,S	SDC3	coding	protein_coding	46.8	3.9	9.3	8.5	0
SDC3_tss5	chr1	31352823	31353217	-	exon,S	SDC3	nonCoding	processed_transcript	9.6	0	1.1	0.9	8
SDC3_tss1	chr1	31381346	31382305	-	TSS,S	SDC3	coding	protein_coding	314.9	56.4	109.9	102.5	0
PUM1_tss1	chr1	31538478	31538601	-	TSS,S	PUM1	coding	protein_coding	279.9	93.4	155.4	151.9	0
PUM1_tss2	chr1	31538623	31538895	-	TSS,S	PUM1	coding	protein_coding	6.1	0	3	3	1
NKAIN1_tss1	chr1	31712376	31712884	-	TSS,S	NKAIN1	coding	protein_coding	59.2	2.3	9.6	8.3	0
SNRNP40_tss1	chr1	31769478	31769712	-	TSS,S	SNRNP40	coding	protein_coding	42.7	11.1	19.8	19.2	0
ZCCHC17_tss1	chr1	31769766	31770069	+	TSS,S	ZCCHC17	coding	protein_coding	281.9	49.5	108.9	108.5	0
ZCCHC17_tss2	chr1	31821749	31821798	+	exon,S	ZCCHC17	coding	protein_coding	102.5	0	2.8	0.1	54
FABP3_tss2	chr1	31842236	31842410	-	exon,S	FABP3	coding	protein_coding	15.5	0	1.4	1.1	3
FABP3_tss1	chr1	31845279	31846695	-	TSS,S	FABP3	coding	protein_coding	387.6	23.4	187.1	185.5	0
TINAGL1_tss1	chr1	32042064	32042224	+	TSS,S	TINAGL1	coding	protein_coding	11	1	4	3.4	0
HCRTR1_tss1	chr1	32083234	32083319	+	TSS,S	HCRTR1	nonCoding	processed_transcript	11.2	0	0.9	0.4	23
PEF1_tss1	chr1	32110375	32110561	-	TSS,S	PEF1	coding	protein_coding	27.4	8.7	16.1	16	0
COL16A1_tss3	chr1	32131706	32132501	-	TSS,S	COL16A1	retained_intron	retained_intron	12.7	0.1	6.2	5.9	0
COL16A1_tss4	chr1	32135105	32136241	-	TSS,S	COL16A1	retained_intron	retained_intron	11.4	0.8	5.1	5	0
COL16A1_tss6	chr1	32135545	32135641	+	exon,AS	COL16A1	retained_intron	retained_intron	5.1	0	0.9	0.8	2
COL16A1_tss1	chr1	32161794	32162014	-	intron,S	COL16A1	coding	protein_coding	33.6	1	7.9	6.3	0
COL16A1_tss5	chr1	32167030	32167248	-	intron,S	COL16A1	coding	protein_coding	5.4	0	1.7	1.4	3
COL16A1_tss2	chr1	32169505	32169832	-	TSS,S	COL16A1	coding	protein_coding	29	1.7	7.6	6.7	0
BAI2_tss1	chr1	32229395	32230495	-	TSS,S	BAI2	coding	protein_coding	360.9	47.3	164.3	160	0
PTP4A2_tss1	chr1	32403117	32404221	-	TSS,S	PTP4A2	coding	protein_coding	237.2	36.6	82.9	76.5	0
KHDRBS1_tss1	chr1	32479204	32479945	+	TSS,S	KHDRBS1	coding	protein_coding	161.7	53.9	97.1	97	0
TMEM39B_tss1	chr1	32538053	32538719	+	TSS,S	TMEM39B	coding	protein_coding	24.2	9.3	16.7	16.7	0
RP11-277A4.4_tss1	chr1	32538693	32539113	-	TSS,S	RP11-277A4.4	nonCoding	antisense	6.7	0	1.6	1.4	1
KPNA6_tss1	chr1	32573510	32573953	+	TSS,S	KPNA6	coding	protein_coding	76.8	24.4	50.5	50.7	0
TXLNA_tss1	chr1	32645183	32645478	+	TSS,S	TXLNA	coding	protein_coding	28.9	8.7	16.1	16.1	0
TXLNA_tss2	chr1	32645497	32645818	+	TSS,S	TXLNA	coding	protein_coding	22.6	5	10.4	9.9	0
CCDC28B_tss1	chr1	32666132	32666469	+	TSS,S	CCDC28B	coding	nonsense_mediated_decay	13.5	3	6.9	7	0
IQCC_tss1	chr1	32671208	32671498	+	TSS,S	IQCC	coding	protein_coding	14.1	2.2	8.1	8.1	0
TMEM234_tss1	chr1	32687583	32688000	-	TSS,S	TMEM234	coding	nonsense_mediated_decay	21.6	4.4	11.8	11.7	0
EIF3I_tss1	chr1	32687927	32688270	+	TSS,S	EIF3I	coding	protein_coding	55.2	18.5	40.6	41.4	0
MTMR9LP_tss1	chr1	32707190	32707388	-	TSS,S	MTMR9LP	nonCoding	processed_transcript	9.6	0.7	3.8	3.5	0
HDAC1_tss1	chr1	32757380	32757782	+	TSS,S	HDAC1	coding	protein_coding	30.4	6.3	14	13.1	0
MARCKSL1_tss3	chr1	32799510	32799860	-	exon,S	MARCKSL1	coding	protein_coding	7.4	0	1	0.8	4
MARCKSL1_tss2	chr1	32799927	32800704	-	exon,S	MARCKSL1	coding	protein_coding	25.1	0.6	4.9	4	0
MARCKSL1_tss1	chr1	32801544	32801933	-	exon,S	MARCKSL1	coding	protein_coding	505.8	40.2	114.8	94.3	0
chr1_+_32804142	chr1	32804079	32804519	+	intergenic	NA	NA	NA	8.1	0	1.1	0.9	9
TSSK3_tss1	chr1	32817007	32817451	+	TSS,S	TSSK3	nonCoding	processed_transcript	6.5	0.8	2.4	2.3	0
FAM229A_tss1	chr1	32827429	32828012	-	TSS,S	FAM229A	coding	protein_coding	7.1	0	2.2	2.2	1
BSDC1_tss1	chr1	32859702	32860433	-	TSS,S	BSDC1	coding	protein_coding	53.8	19.5	34.6	34.2	0
BSDC1_tss2	chr1	32860156	32860538	+	TSS,AS	BSDC1	retained_intron	retained_intron	5.4	0.4	2.1	1.9	0
RP1-27O5.3_tss1	chr1	32930565	32930763	+	TSS,S	RP1-27O5.3	coding	nonsense_mediated_decay	9.6	0.6	2.6	2.5	0
ZBTB8A_tss1	chr1	33004698	33005248	+	TSS,S	ZBTB8A	coding	protein_coding	20.2	2	6.4	6.1	0
ZBTB8OS_tss1	chr1	33116086	33116243	-	TSS,S	ZBTB8OS	coding	protein_coding	64	20.2	41.7	42.4	0
ZBTB8OS_tss2	chr1	33116528	33116689	-	TSSregion100,S	ZBTB8OS	nonCoding	processed_transcript	11.3	1.9	5.1	4.9	0
RBBP4_tss1	chr1	33116555	33117275	+	TSS,S	RBBP4	coding	protein_coding	106.7	42.9	83.8	84.2	0
SYNC_tss1	chr1	33168212	33168850	-	TSS,S	SYNC	coding	protein_coding	5.7	0	2.2	2.1	1
KIAA1522_tss1	chr1	33219480	33219756	+	TSS,S	KIAA1522	retained_intron	retained_intron	43.6	1.1	18.6	18.8	0
YARS_tss1	chr1	33282538	33283149	-	TSS,S	YARS	nonCoding	processed_transcript	226.6	75.1	146.1	141.8	0
S100PBP_tss1	chr1	33283021	33283739	+	TSS,S	S100PBP	coding	protein_coding	36.2	8.3	17.4	15.9	0
FNDC5_tss1	chr1	33336177	33336871	-	TSS,S	FNDC5	coding	protein_coding	25.5	1.7	8.4	8.3	0
HPCA_tss1	chr1	33351375	33352188	+	TSS,S	HPCA	nonCoding	processed_transcript	744.9	26.4	282.4	265.6	0
HPCA_tss5	chr1	33352221	33353239	+	intron,S	HPCA	nonCoding	processed_transcript	5.5	0	2.2	2.2	3
HPCA_tss4	chr1	33354472	33354856	+	exon,S	HPCA	nonCoding	processed_transcript	13.6	0.2	5.8	5.7	0
HPCA_tss3	chr1	33358576	33359233	+	TSS,S	HPCA	nonCoding	processed_transcript	33.7	3.1	9.2	8.7	0
HPCA_tss2	chr1	33359253	33360204	+	exon,S	HPCA	nonCoding	processed_transcript	40	1.1	11.5	10.2	0
TMEM54_tss1	chr1	33366845	33367277	-	TSS,S	TMEM54	coding	protein_coding	43.3	8.3	26.4	26.2	0
RNF19B_tss1	chr1	33429672	33430586	-	TSS,S	RNF19B	coding	protein_coding	35.5	4.1	19.1	19.4	0
AK2_tss1	chr1	33502464	33502647	-	TSS,S	AK2	coding	protein_coding	36.8	10.3	17.6	17.5	0
ADC_tss1	chr1	33546691	33547078	+	TSS,S	ADC	nonCoding	processed_transcript	13	2.3	6.6	6.3	0
chr1_+_33593121	chr1	33592906	33593302	+	intergenic	NA	NA	NA	11.1	0.6	2.9	2.7	0
TRIM62_tss1	chr1	33647069	33647762	-	TSS,S	TRIM62	coding	protein_coding	53.3	8.6	19.3	17.2	0
ZNF362_tss1	chr1	33721632	33722496	+	TSS,S	ZNF362	coding	protein_coding	19.5	7.1	13.1	12.9	0
PHC2_tss1	chr1	33815223	33815571	-	TSS,S	PHC2	nonCoding	processed_transcript	43.5	6	18.5	17.2	0
PHC2_tss4	chr1	33832918	33833121	-	exon,S	PHC2	coding	protein_coding	15	0	0.6	0.2	26
PHC2_tss3	chr1	33858309	33858442	-	TSS,S	PHC2	nonCoding	processed_transcript	5.1	0	0.6	0.5	7
PHC2_tss2	chr1	33895778	33896799	-	TSS,S	PHC2	coding	protein_coding	10.8	2.2	6.6	6.7	0
ZSCAN20_tss1	chr1	33938129	33938373	+	TSS,S	ZSCAN20	coding	protein_coding	13.5	0.4	5.6	5.5	0
CSMD2_tss1	chr1	34630425	34631126	-	TSS,S	CSMD2	coding	protein_coding	90.8	12.3	28.9	27.5	0
GJA4_tss1	chr1	35258535	35258638	+	TSS,S	GJA4	coding	protein_coding	11.7	0	3.5	3.1	1
SMIM12_tss1	chr1	35324863	35325507	-	TSS,S	SMIM12	coding	nonsense_mediated_decay	125.9	35.5	73.7	74	0
chr1_-_35330415	chr1	35329613	35331012	-	intergenic	NA	NA	NA	5.6	0.2	2.4	2.2	0
DLGAP3_tss3	chr1	35365689	35366098	-	exon,S	DLGAP3	coding	protein_coding	12.4	0	3.6	3.1	1
DLGAP3_tss6	chr1	35366200	35366590	-	intron,S	DLGAP3	coding	protein_coding	7.8	0	2.4	2.2	2
DLGAP3_tss5	chr1	35369854	35370303	-	exon,S	DLGAP3	coding	protein_coding	8.7	0.4	2.8	2.7	0
DLGAP3_tss4	chr1	35388361	35388692	-	intron,S	DLGAP3	coding	protein_coding	17.7	0	3.4	2.5	4
DLGAP3_tss1	chr1	35390898	35391671	-	TSS,S	DLGAP3	nonCoding	processed_transcript	146	1.6	56	54.2	0
DLGAP3_tss7	chr1	35394324	35394463	+	intron,AS	DLGAP3	coding	protein_coding	5.2	0.3	1.6	1.4	0
DLGAP3_tss2	chr1	35394825	35396160	-	TSS,S	DLGAP3	coding	protein_coding	71.3	9.3	34.5	34.2	0
RP11-244H3.1_tss1	chr1	35450782	35451018	-	TSS,S	RP11-244H3.1	nonCoding	processed_transcript	24	4.6	11.4	10.8	0
ZMYM6_tss1	chr1	35497193	35497636	-	TSS,S	ZMYM6	coding	nonsense_mediated_decay	71.6	26.9	49.7	49.7	0
ZMYM1_tss1	chr1	35544927	35545199	+	TSS,S	ZMYM1	coding	protein_coding	26	6.7	13	12.3	0
SFPQ_tss5	chr1	35654806	35654986	-	exon,S	SFPQ	coding	nonsense_mediated_decay	5.9	0.5	2.5	2.4	0
SFPQ_tss4	chr1	35656315	35656605	-	TSSregion500,S	SFPQ	coding	nonsense_mediated_decay	25.5	0.6	4.5	3.8	0
SFPQ_tss3	chr1	35656867	35657239	-	TSSregion1000,S	SFPQ	coding	nonsense_mediated_decay	18.8	1.1	6.9	6.4	0
SFPQ_tss2	chr1	35657405	35657752	-	intron,S	SFPQ	coding	protein_coding	26.4	0	8	7.8	1
SFPQ_tss1	chr1	35657775	35658843	-	TSS,S	SFPQ	coding	protein_coding	784.5	141.3	321.4	313.1	0
ZMYM4_tss1	chr1	35734098	35734820	+	TSS,S	ZMYM4	coding	protein_coding	67.9	22.5	44.6	45.7	0
ZMYM4_tss2	chr1	35827213	35827377	+	TSS,S	ZMYM4	coding	protein_coding	10.5	0	0.5	0.2	17
KIAA0319L_tss3	chr1	35972236	35972906	-	TSS,S	KIAA0319L	coding	protein_coding	12.2	0	2.2	1.6	2
KIAA0319L_tss1	chr1	36022672	36023094	-	TSS,S	KIAA0319L	coding	protein_coding	128.2	42.8	83.3	84.6	0
NCDN_tss1	chr1	36022980	36024342	+	TSS,S	NCDN	coding	protein_coding	684.7	182	470.7	490.5	0
KIAA0319L_tss2	chr1	36023168	36023332	-	TSS,S	KIAA0319L	coding	protein_coding	12.8	2.8	6.5	6.4	0
NCDN_tss2	chr1	36024361	36024828	+	exon,S	NCDN	coding	protein_coding	59	4	26.9	25.9	0
NCDN_tss4	chr1	36025823	36027049	+	exon,S	NCDN	coding	protein_coding	15.2	2.7	8.5	7.7	0
NCDN_tss3	chr1	36030600	36032223	+	exon,S	NCDN	coding	protein_coding	37.1	6.3	16.3	15.2	0
PSMB2_tss1	chr1	36106926	36107223	-	exon,S	PSMB2	coding	protein_coding	123.9	38.8	82.5	83.2	0
C1orf216_tss2	chr1	36180275	36181956	-	exon,S	C1orf216	coding	protein_coding	8.3	0	3.8	3.7	1
C1orf216_tss1	chr1	36184302	36185047	-	TSS,S	C1orf216	nonCoding	processed_transcript	84.7	11.6	48.5	48.3	0
CLSPN_tss1	chr1	36214028	36214204	-	exon,S	CLSPN	coding	protein_coding	8.3	0	2.5	2.2	2
AGO4_tss1	chr1	36273487	36274121	+	TSS,S	AGO4	coding	protein_coding	10	2.2	5.4	5.3	0
AGO1_tss1	chr1	36348674	36349123	+	TSS,S	AGO1	coding	protein_coding	33.2	12.7	21.9	21.7	0
AGO3_tss2	chr1	36396198	36396415	+	TSS,S	AGO3	coding	protein_coding	13.2	0	4	4	1
AGO3_tss1	chr1	36396443	36397110	+	TSS,S	AGO3	coding	protein_coding	42.5	9.3	19.9	18.9	0
TEKT2_tss1	chr1	36549662	36549855	+	TSS,S	TEKT2	coding	protein_coding	5.1	0.2	1.3	1.2	0
ADPRHL2_tss1	chr1	36554424	36554605	+	TSS,S	ADPRHL2	coding	protein_coding	13	2.5	6.3	6.4	0
COL8A2_tss1	chr1	36590711	36591064	-	TSS,S	COL8A2	coding	protein_coding	5.2	0	0.8	0.7	3
TRAPPC3_tss1	chr1	36614719	36615235	-	TSS,S	TRAPPC3	coding	protein_coding	49.4	21.4	35	34.5	0
MAP7D1_tss3	chr1	36621051	36621409	+	TSS,S	MAP7D1	coding	protein_coding	8.4	0	2.6	2.5	1
MAP7D1_tss1	chr1	36621428	36622220	+	TSS,S	MAP7D1	coding	protein_coding	254.1	80.5	146.4	143.2	0
MAP7D1_tss5	chr1	36638800	36639229	+	exon,S	MAP7D1	coding	protein_coding	5.3	0	1.9	1.8	1
MAP7D1_tss4	chr1	36643297	36643777	+	TSSregion500,S	MAP7D1	retained_intron	retained_intron	6.8	0	2.3	2.2	1
MAP7D1_tss2	chr1	36643799	36644602	+	TSS,S	MAP7D1	retained_intron	retained_intron	9.1	0.6	3	2.6	0
THRAP3_tss1	chr1	36689820	36690132	+	TSS,S	THRAP3	coding	protein_coding	243.5	53.6	89.8	86.9	0
SH3D21_tss1	chr1	36772580	36772865	+	TSS,S	SH3D21	coding	protein_coding	19.5	2.2	9.9	9.7	0
EVA1B_tss1	chr1	36789082	36789264	-	TSS,S	EVA1B	nonCoding	processed_transcript	5.9	0.6	2.4	2.3	0
STK40_tss1	chr1	36851344	36851592	-	TSS,S	STK40	coding	protein_coding	43.1	14.1	23.9	23.3	0
STK40_tss2	chr1	36851754	36851885	+	TSSregion500,AS	STK40	coding	protein_coding	5.8	0	0.4	0.4	7
LSM10_tss1	chr1	36863391	36863593	-	TSS,S	LSM10	nonCoding	processed_transcript	52.4	15.1	25.6	25.1	0
OSCP1_tss1	chr1	36915955	36916148	-	TSS,S	OSCP1	coding	protein_coding	43.5	7.5	25.4	25.5	0
OSCP1_tss2	chr1	36916132	36916335	+	TSSregion100,AS	OSCP1	coding	protein_coding	6.1	0	1.3	1.1	1
MRPS15_tss1	chr1	36929336	36930069	-	TSS,S	MRPS15	coding	protein_coding	122.5	44.9	88.9	89.4	0
CSF3R_tss1	chr1	36948421	36948754	-	TSS,S	CSF3R	nonCoding	processed_transcript	23.4	2.3	7.8	7	0
GRIK3_tss2	chr1	37498198	37498368	+	intron,AS	GRIK3	coding	protein_coding	12	0	0.5	0.3	12
GRIK3_tss1	chr1	37499512	37500710	-	TSS,S	GRIK3	coding	protein_coding	102.4	10.9	38.7	35.2	0
RP5-1180C18.1_tss1	chr1	37783941	37784433	-	intron,S	RP5-1180C18.1	nonCoding	lincRNA	10.3	0	3.1	2.8	1
RP11-422J8.1_tss1	chr1	37939900	37940099	-	TSS,S	RP11-422J8.1	nonCoding	antisense	11.4	0.1	2.2	1.9	0
ZC3H12A_tss1	chr1	37940044	37940196	+	TSS,S	ZC3H12A	coding	protein_coding	6.2	0	1.2	0.9	3
MEAF6_tss1	chr1	37979781	37980444	-	TSS,S	MEAF6	coding	protein_coding	105.3	29.2	65.5	65.1	0
SNIP1_tss1	chr1	38019616	38019975	-	TSS,S	SNIP1	coding	protein_coding	19.5	4.4	13.1	12.9	0
DNALI1_tss1	chr1	38022470	38022795	+	TSS,S	DNALI1	coding	protein_coding	37.9	3.5	16.9	16.5	0
GNL2_tss2	chr1	38034471	38034905	-	TSSregion500,S	GNL2	nonCoding	processed_transcript	6	0	1.1	0.8	3
GNL2_tss1	chr1	38061377	38061646	-	TSS,S	GNL2	coding	protein_coding	13.4	2.2	9	8.9	0
chr1_+_38144441	chr1	38144439	38144444	+	intergenic	NA	NA	NA	5	0.4	2.2	2.1	0
C1orf109_tss1	chr1	38156109	38156276	-	TSS,S	C1orf109	coding	protein_coding	27	2.9	11.5	11.8	0
EPHA10_tss2	chr1	38218571	38218948	-	TSS,S	EPHA10	coding	nonsense_mediated_decay	9.6	1.4	4.1	4	0
EPHA10_tss1	chr1	38230618	38230905	-	TSS,S	EPHA10	coding	protein_coding	10	0	5.3	5.4	1
MANEAL_tss1	chr1	38259451	38260353	+	TSS,S	MANEAL	coding	protein_coding	42.2	5.2	21.1	21.5	0
YRDC_tss1	chr1	38273745	38273927	-	TSS,S	YRDC	coding	protein_coding	18.6	4.8	9.4	9.2	0
C1orf122_tss1	chr1	38273839	38274335	+	TSS,S	C1orf122	nonCoding	processed_transcript	86.9	33.9	53.4	51.6	0
MTF1_tss1	chr1	38325192	38325339	-	TSS,S	MTF1	coding	protein_coding	36.1	14.4	21	20.4	0
INPP5B_tss1	chr1	38412619	38412813	-	TSS,S	INPP5B	coding	protein_coding	33	8.8	15.7	15.3	0
SF3A3_tss2	chr1	38449877	38449926	-	exon,S	SF3A3	coding	protein_coding	9.3	0	0.8	0.5	13
SF3A3_tss1	chr1	38455441	38455832	-	TSS,S	SF3A3	coding	protein_coding	159.7	46	79	76.7	0
FHL3_tss1	chr1	38471026	38471432	-	TSS,S	FHL3	nonCoding	processed_transcript	12.1	1.7	6.2	6.2	0
UTP11L_tss1	chr1	38478288	38478602	+	TSS,S	UTP11L	nonCoding	processed_transcript	132.2	52	86.5	85.9	0
RP5-884C9.2_tss1	chr1	38512688	38513327	+	TSS,S	RP5-884C9.2	nonCoding	antisense	9.5	1.1	4.5	4.3	0
RP5-864K19.4_tss2	chr1	39324772	39325113	+	TSSregion1000,S	RP5-864K19.4	nonCoding	antisense	5.8	0	0.7	0.6	8
RRAGC_tss1	chr1	39325100	39325586	-	TSS,S	RRAGC	coding	protein_coding	21.5	4.8	13.2	13	0
RP5-864K19.4_tss1	chr1	39325495	39326172	+	TSS,S	RP5-864K19.4	nonCoding	antisense	31.5	8.7	17.3	16.4	0
MYCBP_tss1	chr1	39338915	39339105	-	TSS,S	MYCBP	nonCoding	processed_transcript	8	1.1	3.9	3.7	0
RHBDL2_tss1	chr1	39395109	39395256	-	TSS,S	RHBDL2	coding	protein_coding	31.2	0.1	6.4	4.6	0
AKIRIN1_tss1	chr1	39456795	39457309	+	TSS,S	AKIRIN1	coding	protein_coding	202.5	88.8	139.9	139.3	0
NDUFS5_tss1	chr1	39491765	39492080	+	TSS,S	NDUFS5	coding	protein_coding	827.7	273.3	523.3	500	0
MACF1_tss1	chr1	39546156	39547782	+	TSS,S	MACF1	coding	protein_coding	99.3	26.3	48.6	47.7	0
MACF1_tss2	chr1	39570258	39571544	+	TSS,S	MACF1	coding	protein_coding	43	7.3	19.2	17.9	0
MACF1_tss6	chr1	39670193	39670571	+	TSS,S	MACF1	coding	protein_coding	35.7	0.3	5.9	4.6	0
MACF1_tss5	chr1	39679941	39680213	+	TSSregion1000,S	MACF1	nonCoding	processed_transcript	35.6	0.1	6.9	4.5	0
MACF1_tss10	chr1	39704256	39704364	-	intron,AS	MACF1	coding	protein_coding	6.1	0	0.9	0.7	9
MACF1_tss3	chr1	39733733	39735401	+	TSS,S	MACF1	coding	nonsense_mediated_decay	29.9	5.7	13.6	13.2	0
MACF1_tss8	chr1	39799788	39800637	+	exon,S	MACF1	coding	protein_coding	5.8	0.1	1.3	1.1	0
MACF1_tss9	chr1	39800859	39802088	+	exon,S	MACF1	coding	protein_coding	6.4	0	1.1	0.9	1
MACF1_tss7	chr1	39853572	39854305	+	exon,S	MACF1	coding	protein_coding	26.4	0.7	3.3	2.7	0
MACF1_tss4	chr1	39874571	39875063	+	intron,S	MACF1	coding	protein_coding	25.5	3.8	10.7	9.9	0
BMP8A_tss1	chr1	39956599	39956857	+	TSSregion500,S	BMP8A	coding	protein_coding	9.3	0.6	4.4	4.5	0
BMP8A_tss2	chr1	39957239	39957664	+	TSS,S	BMP8A	coding	protein_coding	7.6	0.5	1.8	1.6	0
PPIEL_tss1	chr1	40025188	40025396	-	TSSregion1000,S	PPIEL	pseudo	unprocessed_pseudogene	16.8	3.6	9	8.3	0
PABPC4_tss1	chr1	40042007	40042637	-	TSS,S	PABPC4	coding	protein_coding	28.6	8.6	17.9	17.7	0
HEYL_tss1	chr1	40105252	40105468	-	exon,S	HEYL	coding	protein_coding	8.5	0.1	1.6	1.3	0
NT5C1A_tss1	chr1	40137607	40138368	-	TSS,S	NT5C1A	coding	protein_coding	33.1	3.9	11.9	10.9	0
HPCAL4_tss2	chr1	40146136	40148441	-	exon,S	HPCAL4	coding	protein_coding	18.2	2.8	9.2	8.9	0
HPCAL4_tss3	chr1	40149628	40149830	-	exon,S	HPCAL4	coding	protein_coding	13.8	0	2.6	2.4	1
HPCAL4_tss4	chr1	40150133	40150292	-	exon,S	HPCAL4	coding	protein_coding	8.5	0	2.5	2.3	1
HPCAL4_tss1	chr1	40156996	40157859	-	TSS,S	HPCAL4	coding	protein_coding	510	103.1	315.4	306	0
PPIE_tss2	chr1	40157414	40158000	+	TSS,S	PPIE	coding	protein_coding	5.4	0	1.9	1.7	1
PPIE_tss1	chr1	40204449	40204847	+	TSS,S	PPIE	retained_intron	retained_intron	63	20.5	36.5	36.4	0
RP1-118J21.25_tss1	chr1	40254221	40254285	+	TSSregion500,S	RP1-118J21.25	nonCoding	antisense	20.3	1.5	5.7	4.9	0
BMP8B_tss1	chr1	40254374	40254593	-	TSS,S	BMP8B	coding	protein_coding	5.5	0	2.2	1.9	1
TRIT1_tss1	chr1	40348866	40349244	-	TSS,S	TRIT1	coding	protein_coding	40.6	4.5	20.2	21	0
MFSD2A_tss1	chr1	40420696	40421027	+	TSS,S	MFSD2A	coding	protein_coding	32.4	3.5	17	16.3	0
CAP1_tss1	chr1	40506180	40506533	+	TSS,S	CAP1	coding	protein_coding	275.9	82.7	155.8	151.5	0
CAP1_tss2	chr1	40529895	40530008	+	exon,S	CAP1	coding	protein_coding	31.5	0	2.2	0.6	5
PPT1_tss1	chr1	40562700	40563019	-	TSS,S	PPT1	coding	nonsense_mediated_decay	115.7	33.9	75.8	79.4	0
RLF_tss2	chr1	40626766	40626997	-	TSSregion100,AS	RLF	coding	protein_coding	5.6	0	1.1	0.9	1
RLF_tss1	chr1	40626958	40627452	+	TSS,S	RLF	coding	protein_coding	68.8	14.8	31.2	30	0
RP1-39G22.7_tss1	chr1	40723319	40723713	-	TSS,S	RP1-39G22.7	nonCoding	antisense	38.7	8.4	18.9	18.3	0
ZMPSTE24_tss2	chr1	40723663	40723749	+	TSSregion100,S	ZMPSTE24	coding	protein_coding	20.9	2.4	6.8	6	0
ZMPSTE24_tss1	chr1	40723773	40724042	+	TSS,S	ZMPSTE24	coding	protein_coding	89.2	13	39.8	38.8	0
COL9A2_tss2	chr1	40781016	40781143	-	TSS,S	COL9A2	retained_intron	retained_intron	9.1	0.4	2.2	1.7	0
COL9A2_tss3	chr1	40782211	40782414	-	TSS,S	COL9A2	coding	protein_coding	10.9	0	2	1.4	2
COL9A2_tss1	chr1	40782843	40782991	-	TSS,S	COL9A2	coding	protein_coding	12.9	0	3.2	2.6	2
COL9A2_tss4	chr1	40783217	40783412	-	TSSregion500,S	COL9A2	coding	protein_coding	5.9	0	1.8	1.6	2
SMAP2_tss1	chr1	40839237	40839834	+	TSS,S	SMAP2	coding	protein_coding	323	62.2	205.4	208.3	0
SMAP2_tss2	chr1	40840278	40840835	+	TSS,S	SMAP2	coding	protein_coding	9.4	1	4.4	4.3	0
SMAP2_tss3	chr1	40854382	40854422	+	intron,S	SMAP2	coding	protein_coding	28.5	0	3.1	2.3	6
ZFP69B_tss1	chr1	40915637	40916316	+	TSS,S	ZFP69B	retained_intron	retained_intron	29.4	3.7	17.1	17.5	0
ZFP69_tss1	chr1	40942809	40943295	+	TSS,S	ZFP69	coding	protein_coding	9	0.7	3.4	3.1	0
RP11-656D10.3_tss1	chr1	40974286	40974419	-	TSS,S	RP11-656D10.3	nonCoding	antisense	7.1	0	4	4.1	1
EXO5_tss1	chr1	40974348	40974605	+	TSS,S	EXO5	coding	protein_coding	10	2.8	5.6	5.5	0
ZNF684_tss1	chr1	40997143	40997568	+	TSS,S	ZNF684	coding	protein_coding	14.7	1.9	8.1	8	0
RIMS3_tss3	chr1	41086608	41087725	-	exon,S	RIMS3	coding	protein_coding	6.7	0	1.8	1.6	2
RIMS3_tss2	chr1	41090330	41091674	-	exon,S	RIMS3	coding	protein_coding	6.9	0	2.6	2.6	1
RIMS3_tss4	chr1	41125314	41125644	+	intron,AS	RIMS3	coding	protein_coding	6.6	0	1.5	1	3
RIMS3_tss1	chr1	41130967	41131481	-	TSS,S	RIMS3	coding	protein_coding	157.6	29.5	97.1	98.9	0
NFYC_tss1	chr1	41157150	41158253	+	TSS,S	NFYC	retained_intron	retained_intron	44.4	12.4	29.9	30.4	0
NFYC_tss3	chr1	41157632	41157828	-	TSS,AS	NFYC	coding	protein_coding	11.4	1	4.8	4.6	0
NFYC_tss2	chr1	41174834	41175289	+	TSS,S	NFYC	coding	protein_coding	23.8	6.7	14.1	14.1	0
KCNQ4_tss1	chr1	41249193	41249593	+	TSSregion100,S	KCNQ4	coding	protein_coding	11.1	1.2	5.7	5.8	0
CITED4_tss1	chr1	41327751	41328175	-	TSS,S	CITED4	coding	protein_coding	27.6	4.9	14.9	14.4	0
CTPS1_tss1	chr1	41445288	41445481	+	TSS,S	CTPS1	coding	protein_coding	20	3.6	11.1	11.1	0
SCMH1_tss1	chr1	41707728	41708033	-	TSS,S	SCMH1	coding	protein_coding	39.9	8.1	17.2	16.8	0
FOXO6_tss1	chr1	41827045	41827308	+	TSSregion500,S	FOXO6	coding	protein_coding	14.9	0	2.5	2.1	1
HIVEP3_tss3	chr1	42127824	42128090	-	intron,S	HIVEP3	coding	protein_coding	11.7	0.8	4.5	4.6	0
HIVEP3_tss4	chr1	42383513	42384265	-	TSS,S	HIVEP3	coding	protein_coding	6.3	0	1.4	1.3	1
HIVEP3_tss1	chr1	42384285	42384698	-	TSS,S	HIVEP3	coding	protein_coding	63.1	4.5	13.7	13.3	0
HIVEP3_tss2	chr1	42501482	42501797	-	TSS,S	HIVEP3	nonCoding	processed_transcript	8.8	2.6	5.5	5.5	0
FOXJ3_tss2	chr1	42656933	42657366	+	exon,AS	FOXJ3	coding	protein_coding	10.5	0.2	2.3	2	0
FOXJ3_tss1	chr1	42800510	42801049	-	TSS,S	FOXJ3	coding	protein_coding	99.9	49.7	70	69	0
RIMKLA_tss1	chr1	42846377	42846847	+	TSS,S	RIMKLA	coding	protein_coding	49.3	4.8	24.7	25.5	0
RIMKLA_tss2	chr1	42880141	42880772	+	exon,S	RIMKLA	coding	protein_coding	5.7	0	0.9	0.8	4
chr1_+_42881768	chr1	42881168	42881909	+	intergenic	NA	NA	NA	5.1	0	1.2	1.1	1
ZMYND12_tss1	chr1	42921582	42921974	-	TSS,S	ZMYND12	coding	protein_coding	6.9	0.6	3.4	3.1	0
PPCS_tss1	chr1	42921914	42922723	+	TSS,S	PPCS	coding	protein_coding	50.5	21.7	36.4	37.4	0
CCDC30_tss1	chr1	42928808	42929599	+	TSS,S	CCDC30	coding	protein_coding	23.2	5.6	15.2	14.9	0
TMSB4XP1_tss1	chr1	42966085	42966092	-	TSSregion100,S	TMSB4XP1	pseudo	processed_pseudogene	46.9	1.4	7.7	6.1	0
CCDC30_tss2	chr1	43042686	43042869	+	exon,S	CCDC30	coding	protein_coding	19.1	0	0.6	0.2	36
PPIH_tss1	chr1	43123992	43124526	+	TSS,S	PPIH	coding	protein_coding	45.7	17.1	30.4	30.5	0
YBX1_tss2	chr1	43147733	43147954	-	TSSregion500,AS	YBX1	coding	protein_coding	5.1	0.2	1.3	1.2	0
YBX1_tss1	chr1	43148012	43148097	+	TSSregion100,S	YBX1	coding	protein_coding	6.4	0	2	1.9	1
YBX1_tss3	chr1	43148780	43149045	+	TSS,S	YBX1	nonCoding	processed_transcript	6	0	1	0.9	2
YBX1_tss4	chr1	43162376	43162410	+	exon,S	YBX1	coding	protein_coding	6.5	0	0.3	0	75
chr1_+_43174813	chr1	43174809	43174828	+	intergenic	NA	NA	NA	5.3	0.5	2.6	2.4	0
LEPRE1_tss1	chr1	43232642	43232840	-	TSS,S	LEPRE1	coding	protein_coding	40.9	7.9	15	14.2	0
C1orf50_tss1	chr1	43232758	43233125	+	TSS,S	C1orf50	coding	nonsense_mediated_decay	11.5	1.5	6.5	6.4	0
CCDC23_tss1	chr1	43282391	43283141	-	TSS,S	CCDC23	coding	protein_coding	57.6	19	34.2	33.4	0
ERMAP_tss1	chr1	43282715	43282823	+	TSS,S	ERMAP	nonCoding	processed_transcript	9.5	2.6	5.2	5.1	0
ZNF691_tss1	chr1	43312213	43312400	+	TSS,S	ZNF691	coding	protein_coding	18.5	2.2	10.1	9.9	0
RP11-342M1.6_tss1	chr1	43357100	43357486	-	exon,S	RP11-342M1.6	pseudo	processed_pseudogene	5.1	0	1.2	0.9	6
SLC2A1_tss1	chr1	43424313	43424671	-	TSS,S	SLC2A1	coding	protein_coding	327.6	54.1	138.1	131.8	0
SLC2A1-AS1_tss1	chr1	43424562	43424795	+	TSS,S	SLC2A1-AS1	nonCoding	lincRNA	8.6	1.1	3.2	2.8	0
EBNA1BP2_tss2	chr1	43632843	43632904	-	exon,S	EBNA1BP2	coding	protein_coding	64.3	0	5.7	1.3	10
EBNA1BP2_tss1	chr1	43637490	43638047	-	TSS,S	EBNA1BP2	coding	protein_coding	192.4	38.8	99.4	100.7	0
WDR65_tss1	chr1	43637972	43638075	+	TSS,S	WDR65	coding	protein_coding	5.2	0	2.5	2.4	2
TMEM125_tss1	chr1	43737849	43738017	+	exon,S	TMEM125	coding	protein_coding	51.4	0.1	8.4	5.9	0
TIE1_tss1	chr1	43766613	43766774	+	TSS,S	TIE1	coding	protein_coding	11.2	1.7	5.1	4.8	0
TIE1_tss2	chr1	43769976	43770138	+	intron,S	TIE1	coding	protein_coding	5.1	0	0.5	0.4	16
MPL_tss1	chr1	43805505	43805775	+	exon,S	MPL	coding	protein_coding	19	0	4.3	3	6
MPL_tss2	chr1	43814253	43814675	+	exon,S	MPL	coding	protein_coding	8.1	0.9	2.7	2.3	0
ELOVL1_tss1	chr1	43833606	43833782	-	TSS,S	ELOVL1	coding	protein_coding	136.9	5.4	26.7	20.1	0
ELOVL1_tss2	chr1	43833740	43834209	+	TSSregion100,AS	ELOVL1	coding	protein_coding	19.6	0.6	4.7	3.5	0
MED8_tss2	chr1	43849620	43849679	-	exon,S	MED8	coding	protein_coding	5.8	0	0.1	0	98
MED8_tss1	chr1	43854906	43855551	-	TSS,S	MED8	coding	protein_coding	56	25.2	41.5	41.3	0
SZT2_tss1	chr1	43855513	43855757	+	TSS,S	SZT2	coding	protein_coding	40.9	7.8	18.9	18.6	0
HYI_tss1	chr1	43918279	43919864	-	TSS,S	HYI	coding	protein_coding	22	6.5	11.3	11	0
PTPRF_tss2	chr1	43991635	43991766	+	intron,S	PTPRF	nonCoding	processed_transcript	26.2	0	11	10.3	1
PTPRF_tss1	chr1	43996330	43996737	+	TSS,S	PTPRF	coding	protein_coding	58.4	7.4	30.3	29.3	0
PTPRF_tss3	chr1	44068990	44069341	+	exon,S	PTPRF	coding	protein_coding	8	0	2.3	2.1	2
PTPRF_tss4	chr1	44071905	44072091	+	exon,S	PTPRF	coding	protein_coding	6.1	0	0.9	0.7	11
KDM4A_tss1	chr1	44115704	44115958	+	TSS,S	KDM4A	coding	protein_coding	34.2	12.6	21.4	21.1	0
KDM4A_tss2	chr1	44116000	44116366	+	TSS,S	KDM4A	nonCoding	processed_transcript	13.2	3.8	7.8	7.6	0
ST3GAL3_tss1	chr1	44173088	44173268	+	TSS,S	ST3GAL3	coding	nonsense_mediated_decay	48.5	18.7	34.8	36.1	0
ST3GAL3_tss3	chr1	44173287	44173668	+	TSS,S	ST3GAL3	coding	nonsense_mediated_decay	5.7	0	1.1	1	1
ST3GAL3_tss2	chr1	44359602	44360128	+	exon,S	ST3GAL3	coding	nonsense_mediated_decay	12.7	0	4.4	4	1
RP11-7O11.3_tss1	chr1	44412012	44412362	-	TSS,S	RP11-7O11.3	nonCoding	antisense	7.7	0	2.8	2.6	1
IPO13_tss1	chr1	44412285	44413377	+	TSS,S	IPO13	coding	protein_coding	108.9	21.7	39.9	36	0
DPH2_tss1	chr1	44435611	44435785	+	TSS,S	DPH2	nonCoding	processed_transcript	36.5	6.9	22.2	21.8	0
ATP6V0B_tss1	chr1	44440487	44441019	+	TSS,S	ATP6V0B	coding	protein_coding	109.8	14.1	55.8	58.3	0
B4GALT2_tss1	chr1	44444698	44445402	+	TSS,S	B4GALT2	coding	protein_coding	241	18.5	63.6	54.7	0
B4GALT2_tss3	chr1	44445515	44445883	+	TSS,S	B4GALT2	coding	protein_coding	6.6	0	0.9	0.5	20
B4GALT2_tss2	chr1	44449224	44449469	+	intron,S	B4GALT2	coding	protein_coding	5.5	0	0.9	0.5	15
CCDC24_tss1	chr1	44457215	44458029	+	TSS,S	CCDC24	coding	protein_coding	13.9	2.2	9.2	9.3	0
SLC6A9_tss1	chr1	44482748	44483071	-	TSS,S	SLC6A9	coding	protein_coding	45.3	0.8	6.8	4.7	0
SLC6A9_tss3	chr1	44495952	44496201	+	intron,AS	SLC6A9	coding	protein_coding	5.8	0	2.1	1.9	1
SLC6A9_tss2	chr1	44497006	44497329	-	TSS,S	SLC6A9	coding	protein_coding	11.6	0.4	3.4	3.2	0
DMAP1_tss1	chr1	44679005	44679732	+	TSS,S	DMAP1	coding	protein_coding	66.1	24.2	48.1	48.3	0
ERI3_tss1	chr1	44820270	44821128	-	TSS,S	ERI3	coding	protein_coding	121.7	44.5	76.7	75.6	0
RNF220_tss2	chr1	44870728	44871397	+	TSS,S	RNF220	coding	protein_coding	432.9	3.7	80	48.9	0
RNF220_tss3	chr1	44878107	44878532	+	TSS,S	RNF220	nonCoding	processed_transcript	5.2	0	0.7	0.5	10
RNF220_tss1	chr1	45097588	45098201	+	TSS,S	RNF220	nonCoding	processed_transcript	244.8	57.5	148.8	150.9	0
TMEM53_tss1	chr1	45140033	45140324	-	TSS,S	TMEM53	coding	protein_coding	24.5	8.9	16.6	16.8	0
C1orf228_tss1	chr1	45140304	45140440	+	TSS,S	C1orf228	retained_intron	retained_intron	9.9	2.3	4.9	4.8	0
RNU5F-1_tss1	chr1	45187555	45187583	-	TSS,S	RNU5F-1	nonCoding	snRNA	8.1	0	2.4	2.1	1
RP11-269F19.2_tss1	chr1	45240850	45241201	-	intron,S	RP11-269F19.2	nonCoding	antisense	8.5	0.7	2.9	2.7	0
RPS8_tss1	chr1	45241032	45241318	+	TSS,S	RPS8	coding	protein_coding	14.7	2.1	8.1	8.2	0
BEST4_tss1	chr1	45250453	45250718	-	exon,S	BEST4	coding	protein_coding	5.3	0	0.7	0.6	8
PLK3_tss1	chr1	45265873	45266352	+	TSS,S	PLK3	coding	protein_coding	7.3	0	3.1	3	1
BTBD19_tss1	chr1	45274127	45274356	+	TSS,S	BTBD19	coding	protein_coding	5.9	0	2	1.8	1
BTBD19_tss2	chr1	45279240	45279547	-	exon,AS	BTBD19	coding	protein_coding	5.5	0.2	1.7	1.6	0
RNU5E-6P_tss1	chr1	45285666	45285676	-	TSS,S	RNU5E-6P	nonCoding	snRNA	8.7	0	1.4	1.2	4
PTCH2_tss1	chr1	45308374	45309143	-	TSS,S	PTCH2	coding	protein_coding	13.5	3.1	6.8	6.5	0
EIF2B3_tss1	chr1	45452186	45452431	-	TSS,S	EIF2B3	coding	protein_coding	48.8	16.6	28.3	28.7	0
HECTD3_tss1	chr1	45476555	45477047	-	TSS,S	HECTD3	coding	protein_coding	46.3	13.2	27	26.7	0
UROD_tss1	chr1	45477744	45477953	+	TSS,S	UROD	coding	protein_coding	123.7	31.3	61.3	59.1	0
UROD_tss2	chr1	45478322	45478516	+	TSS,S	UROD	nonCoding	processed_transcript	7.9	0.5	3	2.8	0
ZSWIM5_tss3	chr1	45671302	45671917	-	exon,S	ZSWIM5	coding	protein_coding	5.9	0.3	2.2	2.1	0
ZSWIM5_tss1	chr1	45671961	45672151	-	exon,S	ZSWIM5	coding	protein_coding	18.2	2.1	7	6.7	0
ZSWIM5_tss2	chr1	45769450	45769660	+	exon,AS	ZSWIM5	nonCoding	processed_transcript	9.1	0	3.1	3	1
TOE1_tss1	chr1	45805276	45805642	+	TSS,S	TOE1	coding	protein_coding	11.6	0.6	3.6	3.5	0
MUTYH_tss1	chr1	45805526	45806183	-	TSS,S	MUTYH	coding	protein_coding	21.7	3.2	6.7	6.4	0
TESK2_tss1	chr1	45956706	45956904	-	TSS,S	TESK2	coding	protein_coding	28.4	1.2	6.2	5.4	0
CCDC163P_tss2	chr1	45962236	45962448	-	exon,S	CCDC163P	coding	nonsense_mediated_decay	11.5	0	2	1.5	1
CCDC163P_tss1	chr1	45965310	45965898	-	TSS,S	CCDC163P	coding	nonsense_mediated_decay	14.6	0.2	3.9	3.6	0
MMACHC_tss1	chr1	45965796	45966070	+	exon,S	MMACHC	coding	protein_coding	32.2	8.5	19.5	19.1	0
PRDX1_tss1	chr1	45987063	45987803	-	TSS,S	PRDX1	coding	protein_coding	610.9	171.5	272.8	261.5	0
AKR1A1_tss1	chr1	46016394	46016821	+	TSS,S	AKR1A1	coding	protein_coding	38.3	11.8	25	25	0
AKR1A1_tss2	chr1	46030426	46030429	+	intron,S	AKR1A1	coding	protein_coding	85.1	0	9.6	0.2	52
NASP_tss1	chr1	46049644	46049876	+	TSS,S	NASP	coding	nonsense_mediated_decay	92.6	14	39.9	36.7	0
NASP_tss2	chr1	46072451	46073369	+	exon,S	NASP	coding	nonsense_mediated_decay	6.8	0	2.4	2.2	1
GPBP1L1_tss1	chr1	46151954	46152323	-	TSS,S	GPBP1L1	coding	protein_coding	96.3	19.6	45.3	44.2	0
GPBP1L1_tss2	chr1	46152615	46152898	-	TSS,S	GPBP1L1	nonCoding	processed_transcript	45.2	8.8	23.5	23.1	0
GPBP1L1_tss3	chr1	46153668	46153872	-	TSS,S	GPBP1L1	nonCoding	processed_transcript	21.9	2.2	8	7.6	0
TMEM69_tss1	chr1	46153802	46153916	+	TSS,S	TMEM69	nonCoding	processed_transcript	57.6	22.8	38.6	39.2	0
IPP_tss1	chr1	46216136	46216808	-	TSS,S	IPP	coding	protein_coding	19.7	6.1	11.4	11.2	0
MAST2_tss1	chr1	46269167	46269359	+	TSS,S	MAST2	coding	protein_coding	20.2	5.7	9.9	9.8	0
MAST2_tss3	chr1	46329891	46330237	+	intron,S	MAST2	nonCoding	processed_transcript	9.1	0	0.9	0.8	3
MAST2_tss2	chr1	46330365	46330822	+	intron,S	MAST2	nonCoding	processed_transcript	5.9	0	0.9	0.8	6
PIK3R3_tss2	chr1	46596422	46596705	-	intron,S	PIK3R3	coding	protein_coding	5.7	0	1.5	1.3	1
PIK3R3_tss1	chr1	46597246	46598793	-	TSS,S	PIK3R3	coding	protein_coding	84.1	11	23.6	22.2	0
PIK3R3_tss3	chr1	46639369	46639606	+	intron,AS	PIK3R3	coding	protein_coding	8.4	0	0.3	0.2	23
POMGNT1_tss1	chr1	46663860	46664204	-	TSS,S	POMGNT1	coding	protein_coding	181.1	46.4	76.6	72	0
POMGNT1_tss2	chr1	46664148	46664319	+	TSSregion100,AS	POMGNT1	coding	protein_coding	6.8	0	1.1	0.8	4
LURAP1_tss1	chr1	46668617	46669205	+	TSS,S	LURAP1	coding	protein_coding	64.1	13.3	31.8	30.8	0
POMGNT1_tss3	chr1	46685929	46686034	-	TSS,S	POMGNT1	coding	protein_coding	11.1	0	0.9	0.8	5
LRRC41_tss1	chr1	46767609	46769056	-	TSS,S	LRRC41	nonCoding	processed_transcript	62.5	26.1	43.8	43.9	0
UQCRH_tss1	chr1	46769235	46769417	+	TSS,S	UQCRH	coding	protein_coding	535.2	135.5	362.4	363.6	0
NSUN4_tss1	chr1	46806310	46806568	+	TSS,S	NSUN4	nonCoding	processed_transcript	26.8	8.3	18.7	18.5	0
FAAH_tss1	chr1	46859877	46860321	+	TSS,S	FAAH	coding	protein_coding	83.3	14.1	32.1	30	0
MKNK1-AS1_tss1	chr1	47009588	47010392	-	intron,AS	MKNK1-AS1	nonCoding	antisense	5.2	0	1.7	1.6	2
KNCN_tss1	chr1	47015633	47015871	-	TSS,S	KNCN	retained_intron	retained_intron	9.5	0	1.9	1.7	3
MKNK1_tss1	chr1	47069821	47070074	-	TSS,S	MKNK1	coding	protein_coding	44.5	13.5	22.8	23.1	0
MKNK1_tss2	chr1	47082414	47082656	-	TSS,S	MKNK1	coding	protein_coding	10	0.8	3.1	2.8	0
ATPAF1_tss2	chr1	47108871	47109102	-	exon,S	ATPAF1	coding	protein_coding	6.5	0	2.4	2.3	2
ATPAF1_tss1	chr1	47133690	47134420	-	TSS,S	ATPAF1	coding	protein_coding	166.3	53.3	114.7	117.5	0
EFCAB14_tss1	chr1	47183623	47184878	-	TSS,S	EFCAB14	coding	protein_coding	123.1	41	67	64.7	0
CYP4X1_tss1	chr1	47489174	47489694	+	TSS,S	CYP4X1	coding	protein_coding	78.3	15.8	46.8	48	0
CYP4A22-AS1_tss1	chr1	47644726	47644993	-	TSS,S	CYP4A22-AS1	nonCoding	lincRNA	9.9	0.1	3.2	3	0
TAL1_tss1	chr1	47697393	47697628	-	TSSregion100,S	TAL1	coding	protein_coding	23.4	0	5.2	4.7	1
CMPK1_tss1	chr1	47799350	47799765	+	TSS,S	CMPK1	coding	protein_coding	117.1	31.9	74.6	75.2	0
CMPK1_tss2	chr1	47799824	47799943	-	intron,AS	CMPK1	coding	protein_coding	9.3	0	2.4	2.1	2
SPATA6_tss2	chr1	48917204	48917440	-	TSS,S	SPATA6	nonCoding	processed_transcript	8.5	0	0.6	0.1	37
SPATA6_tss1	chr1	48937618	48938074	-	TSS,S	SPATA6	coding	protein_coding	56.7	7.8	22	20.5	0
BEND5_tss2	chr1	49197424	49197729	-	intron,S	BEND5	coding	protein_coding	5.9	0	1.3	1.1	4
BEND5_tss1	chr1	49242297	49242835	-	TSS,S	BEND5	coding	protein_coding	59.9	7	28.9	29.1	0
AGBL4_tss1	chr1	50489255	50489892	-	TSS,S	AGBL4	coding	protein_coding	71.7	4.8	49.3	50.5	0
ELAVL4_tss3	chr1	50513588	50513988	+	TSS,S	ELAVL4	coding	protein_coding	11.5	0	6.2	6.2	1
ELAVL4_tss4	chr1	50571237	50571637	+	TSS,S	ELAVL4	nonCoding	processed_transcript	12.3	0.2	5.1	4.9	0
ELAVL4_tss1	chr1	50574475	50575078	+	TSS,S	ELAVL4	coding	protein_coding	153.9	33.9	87	86.4	0
ELAVL4_tss2	chr1	50575098	50575664	+	TSS,S	ELAVL4	coding	protein_coding	79.8	15.5	45	46.4	0
ELAVL4_tss6	chr1	50661229	50661459	+	exon,S	ELAVL4	coding	protein_coding	5.2	0	1.9	1.8	3
ELAVL4_tss7	chr1	50666517	50667197	+	exon,S	ELAVL4	coding	protein_coding	8.2	0	1.7	1.4	1
ELAVL4_tss5	chr1	50667216	50668021	+	exon,S	ELAVL4	coding	protein_coding	6.2	0.4	2.3	2	0
FAF1_tss1	chr1	51425297	51426087	-	TSS,S	FAF1	coding	protein_coding	94.2	26.9	50.6	50.3	0
CDKN2C_tss1	chr1	51434246	51434777	+	TSS,S	CDKN2C	coding	protein_coding	12.7	1	4.9	4.4	0
CDKN2C_tss2	chr1	51435848	51436147	+	exon,S	CDKN2C	coding	protein_coding	7.7	0	2.5	2.1	2
RNF11_tss1	chr1	51701854	51702666	+	TSS,S	RNF11	coding	protein_coding	331.7	62	154	152.4	0
RNF11_tss2	chr1	51736821	51737966	+	exon,S	RNF11	coding	protein_coding	20	0.6	9.6	8.9	0
TTC39A_tss1	chr1	51796113	51796773	-	TSS,S	TTC39A	coding	protein_coding	8.1	0.2	3.4	3.2	0
EPS15_tss6	chr1	51820963	51822558	-	exon,S	EPS15	coding	protein_coding	10.5	0	3.3	3.2	1
EPS15_tss5	chr1	51873824	51874013	-	exon,S	EPS15	coding	protein_coding	34.9	0.2	3.3	2.5	0
EPS15_tss3	chr1	51875233	51875374	-	exon,S	EPS15	coding	protein_coding	282.9	0.1	9.4	2	0
EPS15_tss1	chr1	51887468	51887985	-	TSS,S	EPS15	nonCoding	processed_transcript	261	42	150.2	153	0
EPS15_tss4	chr1	51888877	51889304	-	TSS,S	EPS15	coding	protein_coding	13.1	0.6	6.3	6.4	0
EPS15_tss2	chr1	51984506	51985210	-	TSS,S	EPS15	coding	protein_coding	100.4	9.5	35.5	32.7	0
OSBPL9_tss1	chr1	52082684	52082914	+	TSS,S	OSBPL9	coding	nonsense_mediated_decay	81.2	18.5	37.8	34	0
OSBPL9_tss3	chr1	52134890	52135278	+	TSS,S	OSBPL9	coding	protein_coding	5	0.2	2	2	0
OSBPL9_tss2	chr1	52195402	52195773	+	TSS,S	OSBPL9	coding	protein_coding	7	0.5	3.5	3.3	0
NRD1_tss1	chr1	52343868	52344521	-	TSS,S	NRD1	coding	protein_coding	433.1	155.1	225.2	221.8	0
RAB3B_tss1	chr1	52456131	52456477	-	TSS,S	RAB3B	coding	protein_coding	67.4	1.2	12.5	12.3	0
KTI12_tss1	chr1	52499262	52499518	-	TSS,S	KTI12	coding	protein_coding	7.6	0	3.2	3.2	1
TXNDC12_tss1	chr1	52520687	52520960	-	TSS,S	TXNDC12	nonCoding	processed_transcript	38.7	12	22.3	21.9	0
TXNDC12_tss2	chr1	52521276	52521885	-	TSS,S	TXNDC12	coding	protein_coding	20.1	4	12.3	12.6	0
BTF3L4_tss1	chr1	52521860	52522052	+	TSS,S	BTF3L4	coding	nonsense_mediated_decay	93.6	20.7	58.9	60.1	0
ZFYVE9_tss1	chr1	52607156	52608216	+	TSS,S	ZFYVE9	coding	protein_coding	34.8	9	18.8	18.7	0
ZFYVE9_tss2	chr1	52703930	52705246	+	exon,S	ZFYVE9	coding	protein_coding	25.8	0.9	4.4	3.2	0
CC2D1B_tss1	chr1	52831757	52832197	-	TSS,S	CC2D1B	coding	protein_coding	32.8	9.2	15.8	15.2	0
PRPF38A_tss1	chr1	52870173	52870321	+	TSS,S	PRPF38A	coding	protein_coding	45.8	12.6	26.4	26.3	0
ZCCHC11_tss1	chr1	53018491	53018804	-	TSS,S	ZCCHC11	coding	protein_coding	76.8	14.8	34.6	32.7	0
ZCCHC11_tss2	chr1	53018823	53019469	-	TSS,S	ZCCHC11	coding	protein_coding	5.5	0	2.6	2.5	2
GPX7_tss1	chr1	53067730	53068157	+	TSS,S	GPX7	coding	protein_coding	8.2	0.5	3.9	3.7	0
FAM159A_tss1	chr1	53106431	53106447	-	intron,AS	FAM159A	nonCoding	processed_transcript	5.2	0	0.4	0	83
SELRC1_tss1	chr1	53163648	53164132	-	TSS,S	SELRC1	coding	protein_coding	52.3	10.7	29.2	28.7	0
ZYG11B_tss1	chr1	53192017	53192437	+	TSS,S	ZYG11B	coding	protein_coding	250.6	50.2	119.6	122.2	0
ZYG11B_tss2	chr1	53236607	53237447	+	exon,S	ZYG11B	coding	protein_coding	7.4	0	3.2	3	1
RP11-159C21.4_tss1	chr1	53238332	53238349	-	TSSregion100,S	RP11-159C21.4	pseudo	processed_pseudogene	213.3	17.5	95.9	93.3	0
ECHDC2_tss1	chr1	53387152	53387642	-	TSS,S	ECHDC2	coding	protein_coding	65.2	4.5	13.8	13	0
ECHDC2_tss2	chr1	53392829	53394003	-	TSS,S	ECHDC2	coding	nonsense_mediated_decay	9.6	1	3.9	3.7	0
SCP2_tss1	chr1	53392892	53393138	+	TSS,S	SCP2	coding	protein_coding	82.8	31.5	54.6	51.6	0
SCP2_tss2	chr1	53480491	53480710	+	TSS,S	SCP2	coding	protein_coding	63.6	22.4	36.9	35.7	0
PODN_tss1	chr1	53527745	53527988	+	TSS,S	PODN	coding	protein_coding	23.1	2.8	7.6	7.2	0
SLC1A7_tss1	chr1	53556471	53556685	-	TSS,S	SLC1A7	nonCoding	processed_transcript	12.8	0	1.9	1	17
CPT2_tss1	chr1	53662384	53662801	+	TSS,S	CPT2	nonCoding	processed_transcript	37.7	9.9	21.2	21.2	0
C1orf123_tss1	chr1	53685854	53686360	-	TSS,S	C1orf123	coding	protein_coding	56.7	27.4	41.4	41.2	0
MAGOH_tss1	chr1	53703854	53704365	-	TSS,S	MAGOH	coding	protein_coding	55.4	16.8	36.1	36	0
LRP8_tss1	chr1	53793562	53794041	-	TSS,S	LRP8	coding	protein_coding	89.5	21.5	48.1	48	0
RP4-784A16.5_tss1	chr1	53793725	53793944	+	TSS,S	RP4-784A16.5	nonCoding	lincRNA	7.1	0.3	3.5	3.4	0
chr1_-_54204837	chr1	54204573	54204922	-	intergenic	NA	NA	NA	9.4	1.1	4	3.9	0
TMEM48_tss1	chr1	54303614	54304328	-	TSS,S	TMEM48	coding	protein_coding	57.4	5.2	22	21.1	0
YIPF1_tss1	chr1	54355368	54355542	-	TSS,S	YIPF1	coding	nonsense_mediated_decay	43.4	14.1	31.9	32.2	0
HSPB11_tss1	chr1	54411224	54411725	-	TSS,S	HSPB11	coding	protein_coding	35.2	13.4	22.8	22.4	0
LRRC42_tss1	chr1	54411689	54412541	+	TSS,S	LRRC42	coding	protein_coding	13.6	3.9	8.5	8.4	0
HSPB11_tss2	chr1	54411783	54412197	-	TSS,S	HSPB11	coding	protein_coding	18.1	3.2	8.4	8.2	0
LDLRAD1_tss1	chr1	54478717	54478727	+	intron,AS	LDLRAD1	coding	protein_coding	90	0	2.8	0.6	28
TMEM59_tss2	chr1	54497398	54497985	-	exon,S	TMEM59	coding	protein_coding	5.3	0	1.6	1.5	1
TMEM59_tss1	chr1	54518824	54519257	-	TSS,S	TMEM59	coding	protein_coding	367.5	127.7	215.9	214.9	0
TCEANC2_tss1	chr1	54519137	54519352	+	TSS,S	TCEANC2	nonCoding	processed_transcript	16.6	2.5	8.4	8.1	0
CYB5RL_tss1	chr1	54665608	54665784	-	TSS,S	CYB5RL	coding	nonsense_mediated_decay	15.6	5.2	9.9	9.9	0
MRPL37_tss1	chr1	54665794	54666241	+	TSS,S	MRPL37	coding	protein_coding	103.9	32.6	66.4	65.6	0
SSBP3_tss3	chr1	54706134	54706165	+	intron,AS	SSBP3	nonCoding	processed_transcript	70.7	0	2.1	0.3	31
SSBP3_tss2	chr1	54871653	54871800	-	TSS,S	SSBP3	coding	protein_coding	5.4	0.3	2.5	2.5	0
SSBP3_tss1	chr1	54872032	54872301	-	TSS,S	SSBP3	coding	protein_coding	27.1	1.2	9.8	9	0
ACOT11_tss2	chr1	55007717	55008101	+	TSS,S	ACOT11	nonCoding	processed_transcript	6.3	0.6	2.4	2.3	0
ACOT11_tss1	chr1	55013661	55014220	+	TSS,S	ACOT11	nonCoding	processed_transcript	29.5	4	14.6	14.2	0
TTC4_tss1	chr1	55181425	55181627	+	TSS,S	TTC4	coding	protein_coding	44.1	13.7	29	27.9	0
PARS2_tss1	chr1	55230095	55230349	-	TSS,S	PARS2	coding	protein_coding	10.6	1	5.5	5.4	0
DHCR24_tss2	chr1	55315324	55317431	-	exon,S	DHCR24	coding	protein_coding	6.5	0.7	2.4	2.2	0
DHCR24_tss1	chr1	55352302	55353021	-	TSS,S	DHCR24	coding	protein_coding	253.2	36.5	138.8	137.5	0
TMEM61_tss1	chr1	55446239	55446440	+	TSSregion100,S	TMEM61	coding	protein_coding	7.3	0	0.3	0.2	25
PCSK9_tss1	chr1	55505162	55505500	+	TSS,S	PCSK9	coding	protein_coding	8.4	0	0.3	0.1	37
USP24_tss1	chr1	55680125	55682154	-	TSS,S	USP24	coding	protein_coding	150.7	43.4	67.5	64.5	0
PPAP2B_tss2	chr1	56989973	56990229	-	exon,S	PPAP2B	coding	protein_coding	5.4	0	1.7	1.4	1
PPAP2B_tss1	chr1	57044571	57045347	-	TSS,S	PPAP2B	coding	protein_coding	479.3	39.9	184.4	175.6	0
PRKAA2_tss1	chr1	57110345	57111609	+	TSS,S	PRKAA2	coding	protein_coding	59.5	13.2	33.9	33.3	0
DAB1_tss4	chr1	57888716	57888925	-	intron,S	DAB1	nonCoding	processed_transcript	19.9	0.7	3.1	2.7	0
DAB1_tss1	chr1	57888953	57890461	-	TSS,S	DAB1	coding	protein_coding	78.9	2.9	15.6	13.8	0
DAB1_tss2	chr1	58715925	58716450	-	TSS,S	DAB1	coding	protein_coding	59.9	1.8	13.9	13	0
OMA1_tss1	chr1	59011452	59011780	+	intron,AS	OMA1	coding	protein_coding	5	0	1.4	1.3	5
DAB1_tss3	chr1	59011895	59012567	-	TSS,S	DAB1	nonCoding	processed_transcript	24.1	3.9	11.5	11.2	0
MYSM1_tss1	chr1	59165516	59165875	-	TSS,S	MYSM1	coding	protein_coding	142.2	27	46.6	43.8	0
chr1_+_59184133	chr1	59184026	59184335	+	intergenic	NA	NA	NA	13.3	0	2.3	1.8	3
JUN_tss1	chr1	59247095	59249825	-	TSS,S	JUN	coding	protein_coding	667.5	53	174.2	161.5	0
RP4-794H19.2_tss1	chr1	59250771	59250909	+	TSS,S	RP4-794H19.2	nonCoding	lincRNA	5.8	0	2	1.7	2
FGGY_tss1	chr1	59762109	59762349	-	TSS,AS	FGGY	coding	protein_coding	6.6	0.9	2.4	2.3	0
FGGY_tss2	chr1	59775690	59775815	+	TSS,S	FGGY	coding	protein_coding	32.9	0	0.3	0	101
HOOK1_tss1	chr1	60280335	60280952	+	TSS,S	HOOK1	coding	protein_coding	28.1	4.5	14.7	14.5	0
CYP2J2_tss1	chr1	60392077	60392704	-	TSS,S	CYP2J2	coding	protein_coding	68	4.3	22.7	20.8	0
RP11-776H12.1_tss1	chr1	61088153	61088590	-	intron,S	RP11-776H12.1	nonCoding	lincRNA	29.2	0.1	9.8	9	0
NFIA_tss5	chr1	61330696	61331072	+	TSS,S	NFIA	coding	protein_coding	26.9	0	1.7	1.2	2
NFIA_tss3	chr1	61333601	61333763	-	intron,AS	NFIA	coding	protein_coding	20.7	0.6	6.4	6.1	0
NFIA_tss2	chr1	61542570	61543239	+	TSS,S	NFIA	coding	protein_coding	18.6	1.9	7.8	7.1	0
NFIA_tss1	chr1	61547610	61548569	+	TSS,S	NFIA	coding	protein_coding	204.6	31.4	71.5	66.3	0
NFIA_tss6	chr1	61553363	61553550	+	TSSregion1000,S	NFIA	coding	protein_coding	13.4	0	0.4	0.2	27
NFIA_tss4	chr1	61553620	61554319	+	TSS,S	NFIA	coding	protein_coding	6.7	0	2	1.8	2
NFIA_tss7	chr1	61742789	61743113	+	intron,S	NFIA	coding	protein_coding	5.6	0	0.3	0.2	25
TM2D1_tss1	chr1	62190560	62190868	-	TSS,S	TM2D1	nonCoding	processed_transcript	109.9	40.1	66.4	65	0
INADL_tss1	chr1	62207683	62208225	+	TSS,S	INADL	coding	protein_coding	62.7	5.4	11	10.3	0
INADL_tss5	chr1	62417358	62417523	+	TSSregion500,S	INADL	coding	protein_coding	7.4	0	0.2	0.1	39
INADL_tss3	chr1	62417544	62417841	+	TSSregion500,S	INADL	coding	protein_coding	89.8	0.3	2.7	1.7	0
INADL_tss2	chr1	62417861	62418147	+	TSS,S	INADL	coding	protein_coding	173.7	0	3.3	1.5	2
INADL_tss4	chr1	62421794	62421948	+	intron,S	INADL	coding	protein_coding	63	0	0.9	0.3	19
KANK4_tss1	chr1	62784800	62785206	-	TSS,S	KANK4	coding	protein_coding	15.6	0	1.9	1.5	4
USP1_tss2	chr1	62901957	62902138	+	TSS,S	USP1	coding	protein_coding	6.4	0	2.2	2.1	1
USP1_tss1	chr1	62902157	62903157	+	TSS,S	USP1	coding	protein_coding	44.6	6.1	18.7	19	0
RP11-230B22.1_tss1	chr1	63153337	63154382	+	TSS,S	RP11-230B22.1	nonCoding	antisense	13.1	1.4	5.3	5.3	0
DOCK7_tss1	chr1	63153762	63154178	-	TSS,S	DOCK7	coding	protein_coding	21.3	3.2	9.8	9.4	0
ATG4C_tss1	chr1	63249701	63250150	+	TSS,S	ATG4C	coding	protein_coding	117.6	18.6	45	40	0
RP11-5P4.1_tss1	chr1	63476810	63477159	-	TSS,S	RP11-5P4.1	nonCoding	lincRNA	6.2	0	1	0.8	4
ALG6_tss1	chr1	63833183	63833452	+	TSS,S	ALG6	coding	protein_coding	10.3	1.9	5.3	5.3	0
EFCAB7_tss1	chr1	63988730	63989378	+	TSS,S	EFCAB7	nonCoding	processed_transcript	70.7	20.7	45.5	45.1	0
ITGB3BP_tss1	chr1	63988821	63989213	-	TSS,S	ITGB3BP	coding	protein_coding	35.5	3.2	13.4	12.5	0
PGM1_tss1	chr1	64058734	64059675	+	TSS,S	PGM1	coding	protein_coding	83.5	27.5	51.2	49	0
ROR1_tss1	chr1	64239493	64240127	+	TSS,S	ROR1	coding	protein_coding	95	3.6	8.6	7.6	0
CACHD1_tss1	chr1	64935734	64936038	+	TSSregion500,S	CACHD1	coding	protein_coding	13.7	2	6.8	6.5	0
CACHD1_tss2	chr1	64971224	64972073	+	TSS,S	CACHD1	nonCoding	processed_transcript	6.4	0	3.3	3.1	1
RAVER2_tss1	chr1	65210168	65211248	+	TSS,S	RAVER2	coding	protein_coding	30.9	7.6	15	14.9	0
JAK1_tss1	chr1	65431640	65432334	-	TSS,S	JAK1	coding	protein_coding	23.5	4.8	12.8	12.2	0
RP11-182I10.4_tss1	chr1	65452231	65452252	-	TSSregion500,S	RP11-182I10.4	pseudo	processed_pseudogene	12.9	0.7	3.3	3.1	0
RP4-535B20.1_tss2	chr1	65531735	65532990	-	exon,S	RP4-535B20.1	nonCoding	lincRNA	35.4	4.9	9	8.6	0
RP4-535B20.1_tss1	chr1	65533045	65533475	-	TSS,S	RP4-535B20.1	nonCoding	lincRNA	37.2	3.3	11.2	10.5	0
AK4_tss1	chr1	65612992	65613896	+	TSS,S	AK4	nonCoding	processed_transcript	59.9	15.5	30.5	29	0
AK4_tss2	chr1	65614609	65614800	+	TSS,S	AK4	nonCoding	processed_transcript	11.3	1.2	4.5	4.3	0
DNAJC6_tss5	chr1	65713823	65713977	+	TSS,S	DNAJC6	nonCoding	processed_transcript	19.4	0	2.7	2.1	1
DNAJC6_tss2	chr1	65719933	65720759	+	TSS,S	DNAJC6	coding	protein_coding	99.5	17.6	41.4	40	0
DNAJC6_tss1	chr1	65730141	65730678	+	TSS,S	DNAJC6	coding	protein_coding	135.8	30.4	82.1	83.6	0
DNAJC6_tss3	chr1	65774856	65775660	+	TSS,S	DNAJC6	coding	protein_coding	24.2	3	11	10.7	0
DNAJC6_tss7	chr1	65851368	65851568	+	exon,S	DNAJC6	coding	protein_coding	5.7	0	1.1	1	2
DNAJC6_tss4	chr1	65858109	65858549	+	exon,S	DNAJC6	coding	protein_coding	8.5	0.9	3.2	3	0
DNAJC6_tss6	chr1	65879054	65880195	+	exon,S	DNAJC6	coding	protein_coding	7.9	0.5	2.4	2.2	0
LEPR_tss1	chr1	65885888	65886931	+	TSS,S	LEPR	coding	protein_coding	75.8	17.5	33.9	31.5	0
LEPR_tss2	chr1	65990933	65991481	+	TSS,S	LEPR	nonCoding	processed_transcript	31.7	0.5	5.2	4.3	0
PDE4B_tss5	chr1	66257945	66258910	+	TSS,S	PDE4B	coding	protein_coding	23.5	2.7	11	10.7	0
PDE4B_tss4	chr1	66458029	66458237	+	TSS,S	PDE4B	coding	protein_coding	60.2	2.1	11.1	8.9	0
PDE4B_tss1	chr1	66458257	66458615	+	TSS,S	PDE4B	nonCoding	processed_transcript	224.2	9	43.8	34	0
PDE4B_tss2	chr1	66797435	66798284	+	TSS,S	PDE4B	coding	protein_coding	147.1	11	28.2	22.9	0
PDE4B_tss3	chr1	66819874	66820590	+	TSS,S	PDE4B	coding	protein_coding	43.9	2.3	21.5	20.5	0
SGIP1_tss2	chr1	66998568	66999358	+	TSS,S	SGIP1	coding	protein_coding	25.6	3.8	13.1	12.5	0
SGIP1_tss1	chr1	66999377	67000207	+	TSS,S	SGIP1	coding	protein_coding	250.5	114.7	169.7	168.5	0
TCTEX1D1_tss1	chr1	67217706	67218275	+	TSS,S	TCTEX1D1	coding	protein_coding	17.8	2.3	9.9	10.1	0
WDR78_tss1	chr1	67390447	67390700	-	TSS,S	WDR78	coding	protein_coding	8.7	0	4.3	4.4	1
MIER1_tss1	chr1	67390484	67390782	+	TSS,S	MIER1	coding	protein_coding	36.7	10.2	20	19.6	0
WDR78_tss2	chr1	67390764	67390974	-	TSSregion500,S	WDR78	coding	protein_coding	7	1.4	3.1	2.9	0
MIER1_tss2	chr1	67390906	67391265	+	intron,S	MIER1	coding	protein_coding	24	4.1	12.9	13	0
MIER1_tss3	chr1	67395771	67396394	+	TSS,S	MIER1	coding	protein_coding	24.7	5.8	11.3	11	0
SLC35D1_tss1	chr1	67519594	67520170	-	TSS,S	SLC35D1	coding	protein_coding	23.3	4.9	11.6	10.9	0
IL12RB2_tss1	chr1	67773133	67773755	+	TSS,S	IL12RB2	coding	protein_coding	41.6	0.1	13.8	13.1	0
SERBP1_tss3	chr1	67895814	67895923	-	TSSregion500,S	SERBP1	nonCoding	processed_transcript	6.2	0.5	2.3	2.1	0
SERBP1_tss2	chr1	67895950	67896052	-	TSSregion1000,S	SERBP1	nonCoding	processed_transcript	8.1	1.1	4.1	4.1	0
SERBP1_tss1	chr1	67896078	67896198	-	TSS,S	SERBP1	coding	protein_coding	49.4	7.2	27.3	26.6	0
GADD45A_tss1	chr1	68150684	68151199	+	TSS,S	GADD45A	coding	protein_coding	318.5	18	41.9	32.5	0
GADD45A_tss2	chr1	68151490	68152373	+	exon,S	GADD45A	coding	protein_coding	11.1	1.8	6.3	6.2	0
GNG12_tss2	chr1	68297537	68298138	-	intron,S	GNG12	coding	protein_coding	5.8	0	1.7	1.6	1
GNG12_tss1	chr1	68298948	68299365	-	TSS,S	GNG12	coding	protein_coding	100.3	14.1	33	31	0
DIRAS3_tss1	chr1	68516254	68516514	-	TSS,S	DIRAS3	coding	protein_coding	16.9	0.1	5.1	4.8	0
WLS_tss1	chr1	68697867	68698316	-	TSS,S	WLS	coding	protein_coding	113.8	12.4	52.9	52.1	0
chr1_-_68849942	chr1	68849889	68850029	-	intergenic	NA	NA	NA	18.2	0	1	0.2	34
LRRC7_tss1	chr1	70032716	70034823	+	TSS,S	LRRC7	coding	protein_coding	265.8	3.6	130.3	129.8	0
LRRC7_tss2	chr1	70034849	70035232	+	intron,S	LRRC7	coding	protein_coding	27.1	0	12.1	11.9	1
LRRC7_tss3	chr1	70507818	70508068	-	intron,AS	LRRC7	coding	protein_coding	11.7	0.2	4	3.5	0
LRRC40_tss1	chr1	70671095	70671392	-	TSS,S	LRRC40	coding	protein_coding	103	20.8	61.2	61.2	0
SRSF11_tss1	chr1	70671238	70671521	+	TSS,S	SRSF11	coding	protein_coding	107	44.4	81.5	81.6	0
RP4-677H15.4_tss1	chr1	70686936	70687075	-	TSSregion500,S	RP4-677H15.4	nonCoding	antisense	9.9	0	1.4	1.2	2
SRSF11_tss2	chr1	70687003	70687803	+	TSS,S	SRSF11	coding	nonsense_mediated_decay	109.9	44.5	75.2	74.5	0
SRSF11_tss3	chr1	70693989	70694207	+	TSS,S	SRSF11	nonCoding	processed_transcript	70.6	0	4.6	2.4	2
SRSF11_tss5	chr1	70697829	70698036	+	exon,S	SRSF11	coding	protein_coding	5.7	0	1.7	1.6	2
SRSF11_tss4	chr1	70710362	70710475	+	exon,S	SRSF11	coding	protein_coding	5.9	0.3	2	1.8	0
ANKRD13C_tss1	chr1	70819651	70820742	-	TSS,S	ANKRD13C	coding	protein_coding	107	13.9	61.6	65.6	0
HHLA3_tss1	chr1	70820354	70820920	+	TSS,S	HHLA3	coding	protein_coding	47.6	13.1	23.3	22	0
CTH_tss1	chr1	70876827	70877308	+	TSS,S	CTH	coding	protein_coding	18.6	3	10.5	10.4	0
PTGER3_tss1	chr1	71512716	71513566	-	TSS,S	PTGER3	coding	protein_coding	21.9	0	4	2.9	1
ZRANB2_tss1	chr1	71546573	71546834	-	TSS,S	ZRANB2	coding	protein_coding	361.1	130.8	206.3	198.9	0
ZRANB2-AS2_tss1	chr1	71546938	71547106	+	TSS,S	ZRANB2-AS2	nonCoding	antisense	7.8	1.5	4.4	4.4	0
NEGR1_tss5	chr1	71869946	71870595	-	exon,S	NEGR1	coding	protein_coding	8.3	0	2.1	1.9	1
NEGR1_tss6	chr1	71870615	71870978	-	exon,S	NEGR1	coding	protein_coding	7	0.2	1.9	1.6	0
NEGR1_tss1	chr1	72747646	72748302	-	TSS,S	NEGR1	coding	protein_coding	293.7	44.4	157.2	154.3	0
NEGR1_tss2	chr1	72748321	72748786	-	TSS,S	NEGR1	coding	protein_coding	121	10.5	30.8	28.5	0
NEGR1_tss7	chr1	72748636	72748794	+	TSSregion500,AS	NEGR1	coding	protein_coding	7.1	0	1.8	1.6	2
NEGR1_tss3	chr1	72748815	72749974	+	TSSregion500,AS	NEGR1	coding	protein_coding	23.8	4.9	13.3	13.5	0
NEGR1_tss4	chr1	72749059	72749510	-	TSSregion1000,S	NEGR1	coding	protein_coding	15.1	1.5	5.6	5.3	0
chr1_+_72751022	chr1	72750866	72751265	+	intergenic	NA	NA	NA	5.7	0	2	1.8	2
FPGT-TNNI3K_tss1	chr1	74663850	74664237	+	TSS,S	FPGT-TNNI3K	coding	protein_coding	97.3	24.5	44.9	43	0
TNNI3K_tss1	chr1	74904676	74905054	+	TSS,S	TNNI3K	retained_intron	retained_intron	8.4	0	2.3	1.8	5
LRRC53_tss1	chr1	74978196	74978472	-	TSS,S	LRRC53	coding	protein_coding	8	0	1.7	1.4	2
C1orf173_tss2	chr1	75036807	75038953	-	exon,S	C1orf173	coding	protein_coding	73.8	2.9	33.3	32.4	0
C1orf173_tss1	chr1	75139138	75139813	-	TSS,S	C1orf173	coding	protein_coding	70.8	14.2	40.6	41.2	0
CRYZ_tss1	chr1	75198473	75199204	-	TSS,S	CRYZ	coding	protein_coding	84.6	7.3	34.7	31.4	0
TYW3_tss1	chr1	75198718	75199178	+	TSS,S	TYW3	coding	protein_coding	35.9	8.5	24.3	23.2	0
chr1_-_76081851	chr1	76081534	76082584	-	intergenic	NA	NA	NA	67.9	1.8	19.3	18.4	0
ACADM_tss1	chr1	76190014	76190607	+	TSS,S	ACADM	coding	protein_coding	165	43.1	97.8	96.6	0
ACADM_tss2	chr1	76198325	76198401	+	exon,S	ACADM	coding	protein_coding	226	0	6.1	1.4	2
RABGGTB_tss1	chr1	76251794	76251979	+	TSS,S	RABGGTB	coding	protein_coding	42	8	22.9	22.5	0
ST6GALNAC3_tss1	chr1	76540306	76540551	+	TSS,S	ST6GALNAC3	coding	protein_coding	82.8	17.1	34.1	31.5	0
TPI1P1_tss1	chr1	77165434	77165439	+	TSSregion100,S	TPI1P1	pseudo	processed_pseudogene	270.9	39.4	148.3	147.6	0
ST6GALNAC5_tss1	chr1	77332827	77334636	+	TSS,S	ST6GALNAC5	coding	protein_coding	165.7	2.5	100	101.2	0
ST6GALNAC5_tss3	chr1	77360044	77360365	+	intron,S	ST6GALNAC5	coding	protein_coding	5.5	0	0.2	0.1	37
ST6GALNAC5_tss2	chr1	77424403	77424428	+	intron,S	ST6GALNAC5	coding	protein_coding	8.3	0	0.9	0.3	21
PIGK_tss2	chr1	77684948	77685307	+	TSS,AS	PIGK	coding	protein_coding	6.7	0	2.3	2.1	1
PIGK_tss1	chr1	77685002	77685161	-	TSS,S	PIGK	coding	protein_coding	148.1	19.7	47.3	46.7	0
AK5_tss1	chr1	77747162	77748066	+	TSS,S	AK5	coding	protein_coding	375.7	12.3	228.6	231.2	0
AK5_tss3	chr1	77748087	77748854	+	TSS,S	AK5	coding	protein_coding	11	0.6	5.7	5.7	0
AK5_tss9	chr1	77753250	77753383	+	intron,S	AK5	coding	protein_coding	8	0	0.3	0	74
AK5_tss5	chr1	77759457	77759647	+	TSS,S	AK5	retained_intron	retained_intron	7	0.4	2.6	2.5	0
AK5_tss2	chr1	77763237	77763393	+	TSSregion500,S	AK5	retained_intron	retained_intron	163.6	0.3	16.9	3.5	0
AK5_tss4	chr1	77806056	77806253	+	TSS,S	AK5	retained_intron	retained_intron	32.4	0	2.9	2.3	2
AK5_tss7	chr1	77883320	77883415	+	TSS,S	AK5	coding	nonsense_mediated_decay	5.4	0	1.5	1.3	3
AK5_tss6	chr1	77987507	77987690	+	exon,S	AK5	coding	protein_coding	5.7	0.1	2.3	2.1	0
AK5_tss8	chr1	78024789	78025482	+	exon,S	AK5	coding	protein_coding	5.2	0	1	0.9	2
ZZZ3_tss1	chr1	78148243	78148524	-	TSS,S	ZZZ3	coding	protein_coding	41	8.6	19.3	18.8	0
ZZZ3_tss2	chr1	78148950	78149329	-	TSS,S	ZZZ3	coding	protein_coding	26.8	6.7	15.1	14.3	0
USP33_tss1	chr1	78225109	78225631	-	TSS,S	USP33	coding	protein_coding	118.4	42.4	78.9	80.6	0
FAM73A_tss1	chr1	78245156	78245949	+	TSS,S	FAM73A	coding	protein_coding	77	22.2	56.4	56.7	0
NEXN_tss1	chr1	78354104	78354427	+	TSS,S	NEXN	coding	protein_coding	8.6	0.8	2.5	2.3	0
FUBP1_tss3	chr1	78430579	78430681	-	exon,S	FUBP1	coding	nonsense_mediated_decay	20	0	0.8	0.5	8
FUBP1_tss1	chr1	78444566	78444998	-	TSS,S	FUBP1	coding	nonsense_mediated_decay	180.7	53.1	104.5	100.6	0
GIPC2_tss1	chr1	78444805	78445319	+	TSS,S	GIPC2	nonCoding	processed_transcript	95.8	14.7	38.6	36.1	0
FUBP1_tss2	chr1	78445065	78445271	-	TSSregion500,S	FUBP1	coding	nonsense_mediated_decay	8.6	0	1.9	1.7	3
DNAJB4_tss3	chr1	78470231	78470244	-	TSSregion500,AS	DNAJB4	coding	protein_coding	8.4	0	1.4	1.1	5
DNAJB4_tss1	chr1	78470464	78470765	+	TSS,S	DNAJB4	coding	protein_coding	356.7	37.4	102.6	93.9	0
DNAJB4_tss2	chr1	78478729	78479189	+	exon,S	DNAJB4	nonCoding	processed_transcript	18.1	0.5	3.3	3.1	0
IFI44L_tss1	chr1	79086081	79086230	+	TSS,S	IFI44L	coding	protein_coding	74.3	0.8	9	7	0
IFI44_tss1	chr1	79115409	79115565	+	TSS,S	IFI44	nonCoding	processed_transcript	50.4	4.4	10.9	9.7	0
ELTD1_tss1	chr1	79472342	79472518	-	TSS,S	ELTD1	coding	protein_coding	26.5	1	7.5	6.2	0
LPHN2_tss1	chr1	81771710	81772214	+	TSS,S	LPHN2	nonCoding	processed_transcript	79.4	0.1	44.1	45	0
LPHN2_tss3	chr1	82265985	82266734	+	TSS,S	LPHN2	coding	protein_coding	16.2	1.1	6.3	6.3	0
LPHN2_tss2	chr1	82266763	82267302	+	intron,S	LPHN2	coding	protein_coding	36.2	4.7	17.9	17.8	0
chr1_-_83279869	chr1	83279826	83280175	-	intergenic	NA	NA	NA	22.3	0	5.9	5.6	1
RP11-170N11.1_tss1	chr1	83444842	83445112	-	exon,S	RP11-170N11.1	nonCoding	lincRNA	5.9	0	2.1	2	2
RP11-475O6.1_tss1	chr1	84326462	84326930	-	TSS,S	RP11-475O6.1	nonCoding	lincRNA	7.7	0.4	3.7	3.7	0
TTLL7_tss1	chr1	84464627	84465296	-	TSS,S	TTLL7	nonCoding	processed_transcript	385.1	103.7	217.1	207.5	0
PRKACB_tss2	chr1	84543164	84544301	+	TSS,S	PRKACB	coding	protein_coding	62.6	21.5	38.2	37	0
RP11-486G15.2_tss1	chr1	84543206	84543786	-	TSS,S	RP11-486G15.2	nonCoding	lincRNA	13.3	0.8	3.2	2.7	0
PRKACB_tss5	chr1	84609914	84610056	+	TSS,S	PRKACB	coding	protein_coding	16.9	0.4	2.8	2.5	0
PRKACB_tss1	chr1	84629414	84630846	+	TSS,S	PRKACB	coding	protein_coding	870.5	189.6	483.1	493.5	0
PRKACB_tss6	chr1	84647201	84647481	+	intron,S	PRKACB	coding	protein_coding	17	0	2.4	1.4	2
PRKACB_tss4	chr1	84650781	84650876	+	exon,S	PRKACB	coding	protein_coding	15.6	0.2	5.2	4.7	0
PRKACB_tss3	chr1	84700730	84701909	+	exon,S	PRKACB	coding	protein_coding	14.3	1.6	5.9	5.4	0
RPF1_tss1	chr1	84944889	84945443	+	TSS,S	RPF1	coding	protein_coding	80	28.9	55.2	55.4	0
GNG5_tss1	chr1	84971713	84972010	-	exon,S	GNG5	coding	protein_coding	63.2	7.2	28.3	26.6	0
GNG5_tss2	chr1	84972135	84972607	-	TSS,S	GNG5	coding	protein_coding	17.7	0	3.9	2.5	1
CTBS_tss1	chr1	85039903	85040207	-	TSS,S	CTBS	nonCoding	processed_transcript	19.4	2.5	8.3	7.9	0
chr1_-_85086717	chr1	85086582	85086814	-	intergenic	NA	NA	NA	32.4	2.9	8.3	7.7	0
SSX2IP_tss1	chr1	85155431	85156323	-	TSS,S	SSX2IP	coding	protein_coding	439.5	57.3	191.2	185.9	0
SSX2IP_tss2	chr1	85156347	85156841	-	TSS,S	SSX2IP	coding	nonsense_mediated_decay	6.5	0.3	2.4	2.3	0
LPAR3_tss1	chr1	85358777	85358945	-	TSS,S	LPAR3	coding	protein_coding	12.4	0	3.4	2.8	1
SYDE2_tss1	chr1	85666433	85667476	-	TSS,S	SYDE2	coding	protein_coding	12.3	0.4	7.3	7.2	0
C1orf52_tss1	chr1	85724995	85725421	-	TSS,S	C1orf52	nonCoding	processed_transcript	148.1	37.7	78.4	75.6	0
BCL10_tss1	chr1	85741862	85742490	-	exon,S	BCL10	coding	protein_coding	33.6	7	18.7	18.4	0
DDAH1_tss3	chr1	85784858	85786457	-	exon,S	DDAH1	coding	protein_coding	7.3	0	2.8	2.7	1
DDAH1_tss1	chr1	85930196	85931053	-	TSS,S	DDAH1	coding	protein_coding	382.2	114	241.1	234.9	0
DDAH1_tss5	chr1	85931076	85931425	-	TSSregion500,S	DDAH1	coding	protein_coding	5.7	0	1.1	1	2
DDAH1_tss4	chr1	85987288	85987547	-	TSS,S	DDAH1	nonCoding	processed_transcript	5.5	0	2.5	2.5	3
DDAH1_tss2	chr1	86043623	86044210	-	TSS,S	DDAH1	coding	protein_coding	43.2	0.2	20	20.3	0
CYR61_tss1	chr1	86046337	86046757	+	TSS,S	CYR61	coding	protein_coding	187.2	2.5	14.9	10.6	0
ZNHIT6_tss1	chr1	86173521	86174200	-	TSS,S	ZNHIT6	coding	protein_coding	149.1	40.4	79.7	78.6	0
COL24A1_tss1	chr1	86622046	86622902	-	TSS,S	COL24A1	coding	protein_coding	51.5	1.3	24.4	24	0
ODF2L_tss1	chr1	86861605	86862087	-	TSS,S	ODF2L	coding	protein_coding	60.2	17.3	39.7	40	0
CLCA4_tss1	chr1	87012757	87012952	+	TSS,S	CLCA4	coding	protein_coding	35.3	0.1	7.8	6.1	0
RP4-612B15.3_tss2	chr1	87170048	87170275	-	TSS,S	RP4-612B15.3	nonCoding	antisense	6.1	0.2	2.1	1.9	0
SH3GLB1_tss1	chr1	87170140	87170727	+	TSS,S	SH3GLB1	coding	protein_coding	94.8	28.5	50.8	49.3	0
RP4-612B15.3_tss1	chr1	87170297	87170975	-	TSSregion500,S	RP4-612B15.3	nonCoding	antisense	8.5	0	4.3	4.3	1
Sep-15_tss1	chr1	87379663	87379836	-	TSS,S	2015-09-01	coding	protein_coding	136	36.3	84.9	83.4	0
Sep-15_tss2	chr1	87379977	87380262	-	TSS,S	2015-09-01	coding	protein_coding	33.5	1.9	6.8	5.5	0
HS2ST1_tss1	chr1	87380187	87381254	+	TSS,S	HS2ST1	coding	protein_coding	75.8	16.2	36.1	35	0
RP5-1052I5.1_tss1	chr1	87595307	87595689	+	TSS,S	RP5-1052I5.1	nonCoding	lincRNA	32.9	0.2	14.1	14.2	0
RP5-1052I5.1_tss2	chr1	87597573	87597854	+	TSS,S	RP5-1052I5.1	nonCoding	lincRNA	5.1	0	2.7	2.7	1
LMO4_tss1	chr1	87793999	87795002	+	TSS,S	LMO4	coding	protein_coding	573.4	41.3	308.1	309.5	0
LMO4_tss5	chr1	87796191	87796983	+	TSSregion500,S	LMO4	coding	protein_coding	7.4	0	2.8	2.7	1
LMO4_tss2	chr1	87797008	87798388	+	TSS,S	LMO4	coding	protein_coding	716	12.1	163.9	157.2	0
LMO4_tss4	chr1	87799651	87800219	+	intron,S	LMO4	coding	protein_coding	5.7	0	2.8	2.6	1
LMO4_tss8	chr1	87804386	87804908	+	intron,S	LMO4	coding	protein_coding	10.6	0	1.9	1.6	3
LMO4_tss7	chr1	87804955	87805294	+	exon,S	LMO4	coding	protein_coding	5.6	0.1	1.9	1.8	0
LMO4_tss3	chr1	87810437	87811570	+	exon,S	LMO4	coding	protein_coding	9.5	0.2	3.3	3.1	0
LMO4_tss6	chr1	87811643	87812624	+	exon,S	LMO4	coding	protein_coding	6.4	0	1.9	1.9	2
chr1_+_88425170	chr1	88425011	88425579	+	intergenic	NA	NA	NA	29.5	0	10.7	10.2	1
chr1_-_88995974	chr1	88995830	88996048	-	intergenic	NA	NA	NA	5.7	0	0.8	0.5	24
PKN2_tss1	chr1	89149777	89150553	+	TSS,S	PKN2	coding	protein_coding	126.4	21.5	55.4	55.5	0
PKN2_tss2	chr1	89206652	89206947	+	exon,S	PKN2	coding	protein_coding	9.9	0	1.5	1.2	4
GTF2B_tss1	chr1	89357034	89357675	-	TSS,S	GTF2B	coding	protein_coding	52.5	12.1	27.9	28.1	0
CCBL2_tss1	chr1	89458098	89458730	-	TSS,S	CCBL2	coding	protein_coding	32	12.9	22.4	22	0
CCBL2_tss2	chr1	89458502	89459070	+	TSS,AS	CCBL2	coding	protein_coding	13.2	1	5	4.7	0
GBP3_tss1	chr1	89488361	89488604	-	TSS,S	GBP3	coding	protein_coding	9.8	0	2.5	2	1
GBP1_tss1	chr1	89530866	89531104	-	TSS,S	GBP1	coding	protein_coding	80.1	0.6	7.5	4.2	0
GBP2_tss1	chr1	89591584	89591859	-	TSS,S	GBP2	coding	protein_coding	42.2	1	7.9	5.9	0
GBP4_tss1	chr1	89664485	89664804	-	TSS,S	GBP4	coding	protein_coding	35.3	0.4	4.6	4	0
GBP1P1_tss1	chr1	89873055	89873288	+	TSS,S	GBP1P1	nonCoding	processed_transcript	9.6	0	1	0.8	8
LRRC8B_tss2	chr1	89989665	89990236	+	TSSregion500,S	LRRC8B	coding	protein_coding	20.7	0.5	11.3	11.4	0
LRRC8B_tss1	chr1	89990264	89991068	+	TSS,S	LRRC8B	coding	protein_coding	136.9	12.5	85.3	86.5	0
RP5-1007M22.2_tss1	chr1	90098347	90098674	-	TSS,S	RP5-1007M22.2	nonCoding	antisense	25.5	2.2	8.8	7.7	0
LRRC8C_tss1	chr1	90098461	90098883	+	TSS,S	LRRC8C	coding	protein_coding	43.8	6.1	23.7	23.1	0
LRRC8D_tss1	chr1	90286416	90287625	+	TSS,S	LRRC8D	coding	protein_coding	80	12.5	35.9	34.3	0
ZNF326_tss1	chr1	90460582	90460809	+	TSS,S	ZNF326	coding	nonsense_mediated_decay	81.9	19.8	40.6	38.3	0
ZNF326_tss2	chr1	90472889	90473309	+	exon,S	ZNF326	coding	protein_coding	6.6	0.3	2.3	2.2	0
ZNF326_tss3	chr1	90492839	90493216	+	exon,S	ZNF326	coding	nonsense_mediated_decay	10.1	0.3	1.5	1	0
BARHL2_tss1	chr1	91183389	91183498	-	TSSregion1000,S	BARHL2	coding	protein_coding	44.9	0	0.4	0	97
RP4-665J23.1_tss1	chr1	91317042	91317369	-	TSS,S	RP4-665J23.1	nonCoding	processed_transcript	68	10.1	37.5	35.7	0
ZNF644_tss2	chr1	91405536	91406573	-	exon,S	ZNF644	nonCoding	processed_transcript	5	0	1.9	1.8	1
ZNF644_tss3	chr1	91486487	91486592	-	exon,S	ZNF644	nonCoding	processed_transcript	19.5	0	0.4	0	81
ZNF644_tss1	chr1	91486927	91487924	-	TSS,S	ZNF644	coding	protein_coding	91.6	16.8	40.9	40.1	0
HFM1_tss4	chr1	91852781	91853017	+	intron,AS	HFM1	coding	protein_coding	8.3	0	1.8	1.5	1
HFM1_tss1	chr1	91852798	91853059	-	intron,S	HFM1	coding	protein_coding	6088.8	419	1793.1	1443.7	0
HFM1_tss5	chr1	91853041	91853127	+	intron,AS	HFM1	coding	protein_coding	5.7	0	0.9	0.7	2
HFM1_tss2	chr1	91853080	91853151	-	intron,S	HFM1	coding	protein_coding	2189.8	145.8	553	460.4	0
HFM1_tss3	chr1	91870249	91870525	-	TSS,S	HFM1	coding	protein_coding	15.6	0	2.6	2.5	1
CDC7_tss2	chr1	91966339	91966590	+	TSS,S	CDC7	coding	protein_coding	14.7	1.7	6.4	6.2	0
CDC7_tss1	chr1	91966615	91967389	+	TSS,S	CDC7	coding	protein_coding	15.5	2.1	7.6	7.5	0
TGFBR3_tss1	chr1	92351454	92351900	-	TSS,S	TGFBR3	coding	protein_coding	31.5	3.2	11.9	11.1	0
EPHX4_tss1	chr1	92494774	92495998	+	TSS,S	EPHX4	coding	protein_coding	59.4	3.7	31.8	32.1	0
EPHX4_tss2	chr1	92495128	92496040	-	TSS,AS	EPHX4	coding	protein_coding	29.2	1.6	18.8	18.9	0
BTBD8_tss1	chr1	92545774	92546260	+	TSS,S	BTBD8	coding	protein_coding	21.9	6.5	12.9	12.2	0
KIAA1107_tss1	chr1	92634256	92634547	+	exon,S	KIAA1107	coding	protein_coding	163.6	19.8	85.4	85.8	0
KIAA1107_tss4	chr1	92642371	92642518	+	exon,S	KIAA1107	coding	protein_coding	5.3	0	1.9	1.8	1
KIAA1107_tss2	chr1	92642539	92643080	+	exon,S	KIAA1107	coding	protein_coding	16.7	1.2	7	6.5	0
KIAA1107_tss3	chr1	92645798	92648229	+	exon,S	KIAA1107	coding	protein_coding	16.2	1	6.4	6.1	0
GLMN_tss1	chr1	92764412	92764646	-	TSS,S	GLMN	coding	protein_coding	59.9	15.6	31.4	31.3	0
RPAP2_tss1	chr1	92764523	92764683	+	TSS,S	RPAP2	nonCoding	processed_transcript	63.7	8.5	25.2	25.3	0
EVI5_tss1	chr1	93250140	93250897	-	TSS,S	EVI5	nonCoding	processed_transcript	35.1	12.1	21	20.8	0
EVI5_tss2	chr1	93257945	93258090	-	TSS,S	EVI5	coding	protein_coding	16.2	0.1	7.8	7.8	0
RPL5_tss1	chr1	93297494	93297719	+	TSS,S	RPL5	coding	protein_coding	435.1	82.7	220.1	214.3	0
RPL5_tss2	chr1	93297742	93298414	+	TSS,S	RPL5	retained_intron	retained_intron	6.7	0.4	2.1	2.1	0
FAM69A_tss2	chr1	93341861	93342202	-	exon,S	FAM69A	coding	protein_coding	11.4	0	2.7	2.3	1
FAM69A_tss3	chr1	93342445	93342529	-	intron,S	FAM69A	coding	protein_coding	9.5	0	1.2	0.8	7
FAM69A_tss1	chr1	93426920	93427640	-	TSS,S	FAM69A	coding	protein_coding	86.5	29.2	53.3	53.8	0
MTF2_tss1	chr1	93544683	93545621	+	TSS,S	MTF2	coding	protein_coding	64	19.5	33.6	34	0
CCDC18_tss1	chr1	93645245	93645733	+	TSS,S	CCDC18	coding	protein_coding	8.9	0	2	1.8	1
TMED5_tss1	chr1	93645629	93646231	-	TSS,S	TMED5	coding	nonsense_mediated_decay	149.2	32.4	79.1	75.1	0
RP4-717I23.3_tss1	chr1	93811095	93811461	-	TSS,S	RP4-717I23.3	nonCoding	antisense	54.8	12.8	27.6	26.2	0
DR1_tss1	chr1	93811362	93812496	+	TSS,S	DR1	coding	protein_coding	151.3	26.7	70.9	71.6	0
DR1_tss2	chr1	93826568	93826656	+	exon,S	DR1	coding	protein_coding	6	0	0.5	0.3	18
FNBP1L_tss1	chr1	93913560	93913925	+	TSS,S	FNBP1L	coding	protein_coding	111	12.6	27.8	26.6	0
FNBP1L_tss2	chr1	93964987	93965083	+	exon,S	FNBP1L	coding	protein_coding	8.6	0	0.6	0.4	12
BCAR3_tss1	chr1	94079601	94080022	-	TSS,S	BCAR3	coding	protein_coding	14.6	0.3	3.7	3.4	0
BCAR3_tss2	chr1	94147152	94147740	-	TSS,S	BCAR3	coding	protein_coding	6.9	0.9	2.9	2.6	0
MIR760_tss1	chr1	94312228	94312512	+	TSS,S	MIR760	nonCoding	miRNA	8.5	0.6	3.3	3.1	0
DNTTIP2_tss2	chr1	94342132	94343302	-	exon,S	DNTTIP2	coding	protein_coding	8.3	0	3.2	3.2	1
DNTTIP2_tss1	chr1	94344394	94344839	-	TSS,S	DNTTIP2	coding	protein_coding	125.6	27.4	69.1	70.3	0
DNTTIP2_tss3	chr1	94344759	94344935	+	TSS,AS	DNTTIP2	coding	protein_coding	8.1	0	1.1	0.9	4
GCLM_tss1	chr1	94374678	94375443	-	TSS,S	GCLM	coding	protein_coding	51.3	11.4	21.4	21.2	0
ARHGAP29_tss1	chr1	94702861	94703382	-	TSS,S	ARHGAP29	coding	protein_coding	86.3	7.6	25.7	23	0
ARHGAP29_tss2	chr1	94713134	94713402	-	intron,S	ARHGAP29	coding	nonsense_mediated_decay	8.9	0.9	2.5	2.2	0
ABCD3_tss1	chr1	94883512	94884158	+	TSS,S	ABCD3	coding	protein_coding	49	15.9	28.5	28	0
F3_tss2	chr1	95001540	95001633	-	exon,S	F3	coding	protein_coding	8.5	0	0.7	0.4	14
F3_tss1	chr1	95006943	95007620	-	TSS,S	F3	coding	protein_coding	485.2	7.3	59.7	44.7	0
RP11-86H7.1_tss1	chr1	95285591	95285986	-	TSS,S	RP11-86H7.1	nonCoding	lincRNA	21.7	1.2	5.9	4.5	0
CNN3_tss3	chr1	95367240	95367386	-	exon,S	CNN3	coding	protein_coding	10.8	0	1.1	0.6	7
CNN3_tss2	chr1	95391144	95391377	-	TSS,S	CNN3	coding	protein_coding	27.7	0.7	5.9	4.5	0
CNN3_tss1	chr1	95392262	95393448	-	TSS,S	CNN3	coding	protein_coding	315.7	40.8	107.4	97.5	0
RP4-639F20.1_tss1	chr1	95392576	95393774	+	TSS,S	RP4-639F20.1	nonCoding	antisense	51	8.8	23.8	22.5	0
ALG14_tss1	chr1	95538351	95538574	-	TSS,S	ALG14	coding	protein_coding	24.9	6	16.8	17	0
TMEM56_tss1	chr1	95582400	95583543	+	TSS,S	TMEM56	coding	protein_coding	47.5	12.7	24.4	23.1	0
TMEM56_tss2	chr1	95621369	95621383	-	intron,AS	TMEM56	coding	protein_coding	7.3	0	1.1	0.2	25
RP11-57H12.3_tss1	chr1	95699466	95699593	-	TSS,S	RP11-57H12.3	nonCoding	antisense	12.5	0.7	3.9	3.7	0
RWDD3_tss1	chr1	95699515	95700017	+	TSS,S	RWDD3	coding	protein_coding	44.5	13.4	28.7	28.9	0
RP11-286B14.1_tss1	chr1	95975448	95975970	+	TSS,S	RP11-286B14.1	nonCoding	lincRNA	64.6	0.2	25.6	23	0
PTBP2_tss1	chr1	97186956	97187444	+	TSS,S	PTBP2	nonCoding	processed_transcript	166.1	41.9	95.9	98.3	0
PTBP2_tss2	chr1	97187982	97188329	+	TSS,S	PTBP2	coding	protein_coding	8.1	0	2.2	1.6	2
chr1_+_97513059	chr1	97512946	97513135	+	intergenic	NA	NA	NA	6.6	0	1.2	1.1	4
DPYD_tss2	chr1	98039302	98039842	-	exon,S	DPYD	coding	protein_coding	7.1	0.1	1.9	1.8	0
DPYD_tss1	chr1	98386395	98387113	-	TSS,S	DPYD	coding	protein_coding	114.2	9.8	32.1	26.9	0
MIR137HG_tss2	chr1	98510627	98511168	-	TSS,S	MIR137HG	nonCoding	lincRNA	13.9	0	2.3	1.9	1
MIR137HG_tss3	chr1	98513906	98514212	-	intron,S	MIR137HG	nonCoding	lincRNA	7.4	0	1.9	1.7	3
MIR137HG_tss1	chr1	98514890	98515701	-	TSS,S	MIR137HG	nonCoding	lincRNA	77.5	0.1	22.8	21	0
chr1_+_98519450	chr1	98518830	98520040	+	intergenic	NA	NA	NA	13.1	0	1.4	1.1	2
SNX7_tss1	chr1	99126807	99127587	+	TSS,S	SNX7	coding	protein_coding	54.9	5.4	18.9	18.5	0
SNX7_tss3	chr1	99156253	99156704	+	exon,S	SNX7	coding	protein_coding	9.1	0	0.7	0.5	12
SNX7_tss2	chr1	99170148	99170414	+	intron,S	SNX7	coding	protein_coding	10.5	0.2	4.5	4.3	0
RP5-896L10.1_tss1	chr1	99469461	99470174	+	TSS,S	RP5-896L10.1	nonCoding	processed_transcript	11.6	1.2	5	5	0
LPPR5_tss1	chr1	99469952	99471626	-	TSS,S	LPPR5	coding	protein_coding	116.2	5.3	31.5	31.1	0
LPPR4_tss1	chr1	99729732	99730497	+	TSS,S	LPPR4	coding	protein_coding	173.8	9	77.8	78.4	0
LPPR4_tss3	chr1	99762286	99762496	+	exon,S	LPPR4	coding	protein_coding	6.9	0	1	0.9	9
LPPR4_tss2	chr1	99771205	99773399	+	exon,S	LPPR4	coding	protein_coding	30.9	0.5	6.4	5.5	0
PALMD_tss1	chr1	100111151	100111898	+	TSS,S	PALMD	coding	protein_coding	48.3	4.2	14.4	13	0
AGL_tss1	chr1	100315311	100316246	+	TSS,S	AGL	coding	protein_coding	47.3	11.8	29.1	29	0
RP5-884G6.2_tss1	chr1	100435236	100435605	-	TSS,S	RP5-884G6.2	nonCoding	antisense	6.2	1	2.7	2.5	0
SLC35A3_tss1	chr1	100435473	100435980	+	TSS,S	SLC35A3	coding	protein_coding	27.1	9	17.8	17.6	0
HIAT1_tss2	chr1	100503370	100503620	-	TSSregion100,AS	HIAT1	coding	protein_coding	10.9	0	1.9	1.3	1
HIAT1_tss1	chr1	100503550	100504111	+	TSS,S	HIAT1	coding	protein_coding	152	28.7	76.1	75.3	0
SASS6_tss1	chr1	100598250	100598618	-	TSS,S	SASS6	nonCoding	processed_transcript	7.6	0.3	2.6	2.5	0
TRMT13_tss1	chr1	100598571	100598844	+	TSS,S	TRMT13	coding	protein_coding	53.7	15.7	27.5	25.5	0
LRRC39_tss1	chr1	100643671	100643931	-	TSS,S	LRRC39	coding	protein_coding	13.6	0.6	7.4	7.5	0
DBT_tss1	chr1	100715258	100715513	-	TSS,S	DBT	coding	protein_coding	79.6	31.3	51.5	51.6	0
RP11-305E17.6_tss1	chr1	100731529	100731763	-	TSS,S	RP11-305E17.6	nonCoding	antisense	27.1	5.3	12.9	12.8	0
RTCA_tss1	chr1	100731645	100731983	+	TSS,S	RTCA	coding	protein_coding	85.3	13.7	46.5	47.3	0
RTCA_tss2	chr1	100733681	100733836	+	exon,S	RTCA	coding	protein_coding	7.2	0	1.7	1.5	3
RTCA_tss3	chr1	100740357	100740504	+	exon,S	RTCA	coding	protein_coding	5.2	0	1.3	1.1	2
CDC14A_tss1	chr1	100817855	100818350	+	TSS,S	CDC14A	coding	protein_coding	7.3	0.7	2.8	2.8	0
GPR88_tss2	chr1	101003550	101004027	+	TSS,S	GPR88	coding	protein_coding	8.2	0	2.5	2.3	1
GPR88_tss1	chr1	101004340	101005010	+	exon,S	GPR88	coding	protein_coding	10.8	0	4.2	4.1	2
GPR88_tss3	chr1	101004900	101005367	-	exon,AS	GPR88	coding	protein_coding	7.3	0	1.4	1.2	1
VCAM1_tss1	chr1	101185192	101185377	+	TSS,S	VCAM1	coding	protein_coding	39.3	0	4.2	2.7	2
EXTL2_tss1	chr1	101360293	101360815	-	TSS,S	EXTL2	coding	protein_coding	63.1	16	36.4	36	0
EXTL2_tss2	chr1	101361114	101361719	-	TSS,S	EXTL2	coding	protein_coding	13.1	2.3	7.7	7.9	0
SLC30A7_tss1	chr1	101361555	101361944	+	TSS,S	SLC30A7	coding	protein_coding	21.9	3.5	12.4	11.8	0
DPH5_tss1	chr1	101491217	101491409	-	TSS,S	DPH5	nonCoding	processed_transcript	39.7	9	20.4	19.7	0
RP11-421L21.3_tss1	chr1	101491361	101491566	+	TSS,S	RP11-421L21.3	nonCoding	processed_transcript	15.2	1.9	7.7	7.6	0
RP4-575N6.4_tss1	chr1	101701950	101702252	-	TSS,S	RP4-575N6.4	nonCoding	antisense	9.9	0.8	3.7	3.2	0
S1PR1_tss1	chr1	101702292	101702634	+	TSS,S	S1PR1	coding	protein_coding	171.3	19.1	67.6	66.3	0
S1PR1_tss2	chr1	101704275	101704804	+	exon,S	S1PR1	coding	protein_coding	7.2	0	1.7	1.3	1
OLFM3_tss2	chr1	102312383	102312763	-	TSS,S	OLFM3	coding	protein_coding	20.1	0.4	7.6	7.3	0
OLFM3_tss1	chr1	102462052	102463026	-	TSS,S	OLFM3	coding	protein_coding	183.5	21	91.2	94.1	0
RP11-202K23.1_tss1	chr1	102830775	102830846	-	intron,S	RP11-202K23.1	nonCoding	lincRNA	5.4	0	0.3	0	64
COL11A1_tss2	chr1	103573586	103573831	-	TSS,S	COL11A1	coding	protein_coding	8.1	0	3.5	3.4	1
COL11A1_tss1	chr1	103573851	103574653	-	TSS,S	COL11A1	coding	protein_coding	65.8	6.8	28.6	27.6	0
RP11-153F1.1_tss1	chr1	104068042	104068158	-	TSS,S	RP11-153F1.1	nonCoding	antisense	6.3	1	3.3	3.2	0
RNPC3_tss1	chr1	104068268	104068783	+	TSS,S	RNPC3	coding	protein_coding	346.2	122.9	210.4	201.3	0
RNPC3_tss2	chr1	104068803	104068885	+	exon,S	RNPC3	coding	protein_coding	9.1	0.2	3	2.9	0
RNPC3_tss3	chr1	104085905	104085975	+	exon,S	RNPC3	coding	protein_coding	5.2	0	0.2	0.1	58
chr1_+_107403402	chr1	107403401	107403403	+	intergenic	NA	NA	NA	5.8	0	0.4	0.2	24
PRMT6_tss1	chr1	107599009	107600300	+	TSS,S	PRMT6	coding	protein_coding	29.2	4.3	11.6	10.8	0
NTNG1_tss2	chr1	107682439	107682795	+	TSS,S	NTNG1	coding	protein_coding	15	2.5	6.4	6.1	0
NTNG1_tss1	chr1	107682816	107684077	+	TSS,S	NTNG1	coding	protein_coding	50.7	7	25.9	24.6	0
chr1_-_108113123	chr1	108113099	108113143	-	intergenic	NA	NA	NA	1101.9	43.1	239.9	166.2	0
chr1_-_108113383	chr1	108113339	108113410	-	intergenic	NA	NA	NA	546.4	13.5	59.6	39.5	0
chr1_-_108113473	chr1	108113445	108113503	-	intergenic	NA	NA	NA	40.3	1.8	9.5	6.5	0
chr1_-_108113546	chr1	108113536	108113562	-	intergenic	NA	NA	NA	139.1	9.5	34.8	28	0
chr1_-_108113593	chr1	108113582	108113605	-	intergenic	NA	NA	NA	2278.7	46	279.3	189.9	0
VAV3_tss1	chr1	108507314	108507968	-	TSS,S	VAV3	coding	protein_coding	9.5	1.1	3.4	3.1	0
RP11-483I13.5_tss1	chr1	108742376	108743100	+	TSS,S	RP11-483I13.5	nonCoding	antisense	7.7	0.6	3.1	2.8	0
SLC25A24_tss1	chr1	108742600	108743152	-	TSS,S	SLC25A24	coding	protein_coding	14.7	3.9	8.7	8.7	0
SLC25A24_tss2	chr1	108743453	108743632	-	TSS,S	SLC25A24	coding	protein_coding	5.9	0	2.1	2.1	2
chr1_-_109092036	chr1	109092034	109092041	-	intergenic	NA	NA	NA	6.9	0	1.6	1.2	3
FAM102B_tss1	chr1	109102430	109102726	+	TSS,S	FAM102B	coding	protein_coding	71.8	7.6	24.2	23.4	0
FAM102B_tss2	chr1	109102746	109103129	+	exon,S	FAM102B	coding	protein_coding	10.9	0.9	4.5	4.4	0
HENMT1_tss1	chr1	109203575	109203772	-	TSS,S	HENMT1	coding	protein_coding	39.1	5.1	14.8	14	0
HENMT1_tss2	chr1	109203792	109204275	-	TSS,S	HENMT1	coding	protein_coding	5.9	0	3.1	3.1	1
PRPF38B_tss4	chr1	109234646	109234891	-	TSSregion100,AS	PRPF38B	coding	protein_coding	5.2	0	1.6	1.5	1
PRPF38B_tss1	chr1	109234878	109235613	+	TSS,S	PRPF38B	coding	protein_coding	70.3	14	26.2	24.5	0
PRPF38B_tss5	chr1	109236177	109236303	+	exon,S	PRPF38B	nonCoding	processed_transcript	5.7	0	0.1	0	73
PRPF38B_tss3	chr1	109241093	109241326	+	exon,S	PRPF38B	coding	protein_coding	6.6	0	1.7	1.6	1
PRPF38B_tss2	chr1	109241772	109242448	+	exon,S	PRPF38B	coding	protein_coding	12.9	1.3	4.2	3.7	0
STXBP3_tss1	chr1	109289179	109289464	+	TSS,S	STXBP3	coding	protein_coding	260	54.4	93.5	88.7	0
GPSM2_tss1	chr1	109419481	109420335	+	TSS,S	GPSM2	coding	protein_coding	60.6	16.9	37	36.1	0
AKNAD1_tss1	chr1	109505981	109506179	-	TSS,S	AKNAD1	coding	protein_coding	61.7	21.5	38.4	38.6	0
WDR47_tss1	chr1	109583865	109584875	-	TSS,S	WDR47	coding	protein_coding	179.1	32.8	88.9	88.9	0
TAF13_tss1	chr1	109618462	109618811	-	TSS,S	TAF13	coding	nonsense_mediated_decay	228.5	57.5	133.2	127.4	0
TMEM167B_tss1	chr1	109633285	109633549	+	TSS,S	TMEM167B	coding	protein_coding	87.3	33.1	59	58.1	0
SCARNA2_tss1	chr1	109642671	109643123	+	TSS,S	SCARNA2	nonCoding	snoRNA	1392.5	241.6	650.7	602.3	0
C1orf194_tss1	chr1	109655138	109655460	-	TSS,S	C1orf194	coding	protein_coding	12.4	0	4.4	4.1	1
KIAA1324_tss1	chr1	109656373	109657400	+	TSS,S	KIAA1324	coding	protein_coding	43.8	2.6	26.9	27.3	0
C1orf194_tss2	chr1	109656394	109656736	-	TSS,S	C1orf194	coding	nonsense_mediated_decay	5.7	0	2.7	2.7	1
SARS_tss1	chr1	109756443	109756806	+	TSS,S	SARS	coding	protein_coding	478.6	130.5	277.3	274.4	0
SARS_tss2	chr1	109756995	109757146	+	intron,S	SARS	coding	protein_coding	6.4	0	1.1	0.9	1
CELSR2_tss1	chr1	109792061	109792726	+	TSS,S	CELSR2	coding	protein_coding	104.1	17.4	49.2	48.4	0
CELSR2_tss3	chr1	109792767	109794092	+	exon,S	CELSR2	coding	protein_coding	7.6	1.1	3.5	3.5	0
CELSR2_tss4	chr1	109794402	109795634	+	exon,S	CELSR2	coding	protein_coding	5.7	0.5	2	1.9	0
CELSR2_tss2	chr1	109806206	109806970	+	TSSregion1000,S	CELSR2	nonCoding	processed_transcript	53.7	0.4	6.4	4	0
PSRC1_tss1	chr1	109825154	109826171	-	TSS,S	PSRC1	coding	protein_coding	174.2	22.2	67	62.4	0
SORT1_tss3	chr1	109852212	109853236	-	exon,S	SORT1	coding	protein_coding	15.1	1	3.6	3.2	0
SORT1_tss6	chr1	109853734	109853969	-	exon,S	SORT1	coding	protein_coding	5.8	0	0.3	0.2	27
SORT1_tss5	chr1	109853988	109855099	-	exon,S	SORT1	coding	protein_coding	6.1	0	1.7	1.5	2
SORT1_tss2	chr1	109855118	109856762	-	exon,S	SORT1	nonCoding	processed_transcript	25.6	2	7.1	5.8	0
SORT1_tss4	chr1	109935569	109935903	-	exon,S	SORT1	coding	protein_coding	8.2	0.6	2.8	2.4	0
SORT1_tss1	chr1	109940112	109940900	-	TSS,S	SORT1	coding	protein_coding	457.2	55.8	185.6	176.7	0
PSMA5_tss2	chr1	109957879	109957990	-	TSS,S	PSMA5	nonCoding	processed_transcript	42.4	0	0.6	0.2	19
PSMA5_tss1	chr1	109968749	109969176	-	TSS,S	PSMA5	coding	protein_coding	148.1	30.7	83.8	86.5	0
ATXN7L2_tss1	chr1	110026406	110027162	+	TSS,S	ATXN7L2	coding	protein_coding	24.9	3.5	9.3	8.5	0
CYB561D1_tss1	chr1	110036617	110036866	+	TSS,S	CYB561D1	coding	protein_coding	14.2	2.3	7.3	7.2	0
AMIGO1_tss1	chr1	110051871	110052429	-	TSS,S	AMIGO1	coding	protein_coding	92.4	25	58.8	59	0
GPR61_tss1	chr1	110082276	110082676	+	TSS,S	GPR61	coding	nonsense_mediated_decay	31.7	4.7	19.1	19.5	0
GNAI3_tss2	chr1	110091054	110091204	-	TSSregion100,AS	GNAI3	coding	protein_coding	6.3	0	1.3	1.1	1
GNAI3_tss1	chr1	110091109	110091432	+	TSS,S	GNAI3	coding	protein_coding	73.5	23.9	39.1	37.2	0
AMPD2_tss1	chr1	110162325	110164018	+	TSS,S	AMPD2	coding	protein_coding	150.9	41.6	96.5	94.8	0
AMPD2_tss2	chr1	110166569	110166710	+	exon,S	AMPD2	coding	protein_coding	10.5	1	5.1	4.8	0
GSTM4_tss1	chr1	110198437	110199020	+	TSS,S	GSTM4	coding	protein_coding	63.8	19.6	40.8	39.5	0
GSTM2_tss1	chr1	110210449	110210750	+	TSS,S	GSTM2	coding	protein_coding	121.7	23.9	56.8	55.3	0
GSTM1_tss1	chr1	110230400	110230506	+	TSS,S	GSTM1	nonCoding	processed_transcript	154.3	0	25.6	1.1	12
GSTM5_tss1	chr1	110254606	110254948	+	TSS,S	GSTM5	coding	protein_coding	35	0.6	12.3	11.2	0
GSTM5_tss2	chr1	110259958	110260345	+	exon,S	GSTM5	coding	protein_coding	6.7	0	0.7	0.5	11
GSTM3_tss2	chr1	110279070	110279830	-	exon,S	GSTM3	coding	protein_coding	6.7	0	1.8	1.6	1
GSTM3_tss1	chr1	110282453	110283215	-	TSS,S	GSTM3	coding	protein_coding	155.7	22.9	73.8	71.7	0
CSF1_tss1	chr1	110453110	110453758	+	TSS,S	CSF1	coding	protein_coding	102.5	4.3	19.6	16	0
AHCYL1_tss1	chr1	110527264	110528342	+	TSS,S	AHCYL1	coding	protein_coding	725.7	105	242.2	221.1	0
AHCYL1_tss2	chr1	110546389	110547206	+	TSS,S	AHCYL1	coding	protein_coding	316	0	16.7	3.3	1
AHCYL1_tss5	chr1	110554947	110555088	+	exon,S	AHCYL1	coding	protein_coding	5.9	0.2	2.3	2.1	0
AHCYL1_tss4	chr1	110555512	110555600	+	exon,S	AHCYL1	coding	protein_coding	8	0	2.4	2.1	1
AHCYL1_tss7	chr1	110557351	110557464	+	exon,S	AHCYL1	coding	protein_coding	6.5	0.5	1.9	1.7	0
AHCYL1_tss3	chr1	110558041	110558166	+	exon,S	AHCYL1	coding	protein_coding	16.2	0.6	3.9	3.6	0
AHCYL1_tss6	chr1	110564288	110565204	+	exon,S	AHCYL1	coding	protein_coding	5.6	0.3	2.2	1.9	0
STRIP1_tss1	chr1	110577177	110577417	+	TSS,S	STRIP1	coding	protein_coding	54.3	20.3	36.5	35.6	0
SLC6A17_tss1	chr1	110693014	110693515	+	TSS,S	SLC6A17	coding	protein_coding	217	18.8	99.2	96	0
SLC6A17_tss3	chr1	110694916	110695177	+	intron,S	SLC6A17	coding	protein_coding	6	0	2	1.9	4
SLC6A17_tss4	chr1	110709452	110709842	+	exon,S	SLC6A17	coding	protein_coding	5.4	0.2	1.9	1.6	0
SLC6A17_tss5	chr1	110714676	110714819	+	exon,S	SLC6A17	coding	protein_coding	5.9	0	1.1	1	6
SLC6A17_tss2	chr1	110740677	110743409	+	exon,S	SLC6A17	coding	protein_coding	9.3	1.1	5	5.1	0
KCNC4_tss1	chr1	110752570	110753613	+	TSSregion500,S	KCNC4	retained_intron	retained_intron	37.9	9.7	25.9	26.5	0
KCNC4_tss2	chr1	110753633	110754415	+	TSS,S	KCNC4	retained_intron	retained_intron	6	0.6	2.7	2.5	0
RBM15_tss1	chr1	110881818	110882376	+	TSS,S	RBM15	coding	protein_coding	15.2	3.7	8.2	8	0
SLC16A4_tss1	chr1	110933590	110933767	-	TSS,S	SLC16A4	coding	protein_coding	14	0.6	4.7	4.2	0
LAMTOR5_tss1	chr1	110950250	110950442	-	TSS,S	LAMTOR5	coding	protein_coding	117.5	36.5	72	71.1	0
LAMTOR5-AS1_tss1	chr1	110950295	110950606	+	TSS,S	LAMTOR5-AS1	nonCoding	antisense	7.9	0.6	3.3	3.1	0
CYMP_tss1	chr1	111025917	111026216	-	intron,AS	CYMP	pseudo	unitary_pseudogene	10.3	0	1	0.9	5
KCNA2_tss3	chr1	111143203	111144416	-	intron,S	KCNA2	coding	protein_coding	7.6	1.1	3.5	3.3	0
KCNA2_tss2	chr1	111145761	111147377	-	exon,S	KCNA2	coding	protein_coding	10.2	0.5	5.1	4.9	0
KCNA2_tss4	chr1	111148000	111148465	-	TSS,S	KCNA2	coding	protein_coding	12.5	0	2.9	2.8	2
KCNA2_tss1	chr1	111148484	111150900	-	TSS,S	KCNA2	coding	protein_coding	216.1	33.8	124.1	123.1	0
KCNA3_tss2	chr1	111213980	111214998	-	exon,S	KCNA3	coding	protein_coding	10.5	1.4	5.4	5.2	0
KCNA3_tss1	chr1	111217003	111218003	-	TSS,S	KCNA3	coding	protein_coding	27.5	4.7	16.3	17	0
CD53_tss1	chr1	111415432	111415853	+	TSS,S	CD53	coding	protein_coding	35.9	2.2	10.5	9.5	0
LRIF1_tss1	chr1	111506327	111506821	-	TSS,S	LRIF1	coding	protein_coding	28.5	7.5	18.5	18	0
CEPT1_tss2	chr1	111681839	111682452	+	TSS,S	CEPT1	nonCoding	processed_transcript	6.1	0.2	2.2	2.1	0
DRAM2_tss1	chr1	111682538	111683003	-	TSS,S	DRAM2	coding	protein_coding	43.4	5.7	16.7	15.8	0
CEPT1_tss1	chr1	111682746	111683186	+	TSS,S	CEPT1	coding	protein_coding	69	29.5	46.7	44.8	0
CHI3L2_tss1	chr1	111770185	111770367	+	TSS,S	CHI3L2	coding	protein_coding	6.8	0	0.4	0.1	56
PIFO_tss1	chr1	111889150	111889293	+	TSS,S	PIFO	nonCoding	processed_transcript	23.9	0	7.9	7.2	1
HIGD1AP12_tss1	chr1	111922805	111922825	+	TSSregion100,S	HIGD1AP12	pseudo	processed_pseudogene	18.5	0.9	3	2.6	0
WDR77_tss1	chr1	111991239	111992026	-	TSS,S	WDR77	coding	protein_coding	57.9	22.4	40.4	41.4	0
ATP5F1_tss1	chr1	111991896	111992371	+	TSS,S	ATP5F1	nonCoding	processed_transcript	209.6	69.7	140.3	147	0
ATP5F1_tss2	chr1	111996795	111996926	+	exon,S	ATP5F1	nonCoding	processed_transcript	6.7	0	2.5	2.4	2
C1orf162_tss1	chr1	112016482	112016653	+	TSS,S	C1orf162	coding	protein_coding	58.3	0	7.7	3.7	2
ADORA3_tss1	chr1	112031301	112031669	-	TSS,S	ADORA3	nonCoding	processed_transcript	50.4	1	7.2	5.9	0
ADORA3_tss3	chr1	112032189	112032485	-	TSS,S	ADORA3	coding	protein_coding	6.7	0	1.7	1.2	2
ADORA3_tss2	chr1	112046222	112046407	-	TSS,S	ADORA3	coding	protein_coding	16.1	0	3.8	2.9	2
ADORA3_tss4	chr1	112047632	112047721	-	intron,S	ADORA3	coding	protein_coding	6	0	0.3	0.2	31
RAP1A_tss1	chr1	112162332	112162636	+	TSS,S	RAP1A	coding	protein_coding	76.2	20.6	38	36.9	0
FAM212B_tss1	chr1	112281519	112282113	-	TSS,S	FAM212B	nonCoding	processed_transcript	68.1	11.3	38.2	38	0
RP4-773A18.4_tss1	chr1	112282110	112282668	+	TSS,S	RP4-773A18.4	nonCoding	processed_transcript	8.3	0	4.6	4.5	1
DDX20_tss1	chr1	112298160	112298848	+	TSS,S	DDX20	coding	protein_coding	44.9	12.7	28.8	29.2	0
KCND3_tss2	chr1	112524263	112524857	-	exon,S	KCND3	coding	protein_coding	6.7	0	1.5	1.3	3
KCND3_tss1	chr1	112531480	112533199	-	TSS,S	KCND3	coding	protein_coding	149.4	22.4	56.3	56.4	0
RP11-88H9.2_tss1	chr1	112532364	112533052	+	TSS,S	RP11-88H9.2	nonCoding	processed_transcript	7	0.4	2.6	2.5	0
RP5-965F6.2_tss1	chr1	112902981	112903357	-	TSS,S	RP5-965F6.2	nonCoding	lincRNA	15	0	2.7	1.4	2
CTTNBP2NL_tss1	chr1	112938641	112938937	+	TSS,S	CTTNBP2NL	coding	protein_coding	62.1	24.7	40.9	40.8	0
WNT2B_tss1	chr1	113051300	113052002	+	TSS,S	WNT2B	coding	protein_coding	8.4	0.2	3.1	2.8	0
ST7L_tss1	chr1	113161392	113161812	-	TSS,S	ST7L	coding	nonsense_mediated_decay	43.9	14.9	24.9	24.8	0
CAPZA1_tss2	chr1	113161688	113161905	+	TSS,S	CAPZA1	coding	protein_coding	11.2	1.7	5.3	5	0
CAPZA1_tss1	chr1	113162179	113162506	+	TSS,S	CAPZA1	nonCoding	processed_transcript	73.7	22.4	45.9	46.1	0
MOV10_tss1	chr1	113216949	113217414	+	TSS,S	MOV10	coding	protein_coding	18.4	3.2	7.4	6.9	0
MOV10_tss2	chr1	113217434	113217663	+	exon,S	MOV10	nonCoding	processed_transcript	13.5	1.5	4.9	4.8	0
RHOC_tss2	chr1	113245643	113245744	-	exon,S	RHOC	coding	protein_coding	15.5	0	0.5	0.1	58
RHOC_tss1	chr1	113249569	113250123	-	TSS,S	RHOC	coding	protein_coding	9.7	0.6	4	3.7	0
PPM1J_tss1	chr1	113257637	113257991	-	TSS,S	PPM1J	coding	nonsense_mediated_decay	6.6	0	2.8	2.7	2
RP3-522D1.1_tss1	chr1	113392282	113392836	+	TSS,S	RP3-522D1.1	nonCoding	lincRNA	6.4	0.9	3.3	3.3	0
RP11-426L16.8_tss1	chr1	113392348	113392566	-	TSS,S	RP11-426L16.8	nonCoding	lincRNA	5	0	1.2	1.1	2
SLC16A1_tss2	chr1	113471706	113472024	-	exon,S	SLC16A1	coding	protein_coding	6.4	0	0.8	0.7	8
SLC16A1_tss1	chr1	113498553	113499044	-	TSS,S	SLC16A1	coding	protein_coding	404.6	10	65.8	48.3	0
RP11-31F15.1_tss1	chr1	113498864	113499449	+	TSS,S	RP11-31F15.1	nonCoding	processed_transcript	14	3.5	8	8	0
RP11-31F15.2_tss1	chr1	113615603	113615743	-	TSS,S	RP11-31F15.2	nonCoding	processed_transcript	6.1	0.6	2.1	2	0
LRIG2_tss1	chr1	113615711	113615935	+	TSS,S	LRIG2	coding	protein_coding	48.5	13.6	23.9	22.8	0
RP11-389O22.4_tss1	chr1	113711577	113711601	+	TSSregion100,S	RP11-389O22.4	pseudo	processed_pseudogene	13.6	0.2	2.3	1.8	0
MAGI3_tss1	chr1	113932937	113933379	+	TSS,S	MAGI3	coding	protein_coding	66	22	44.1	44.3	0
MAGI3_tss2	chr1	113933400	113934327	+	TSS,S	MAGI3	coding	protein_coding	5.3	0.5	2.4	2.2	0
RP11-512F24.1_tss1	chr1	113992275	113992329	+	TSS,S	RP11-512F24.1	pseudo	processed_pseudogene	14.5	2.5	8.2	8	0
PHTF1_tss1	chr1	114301304	114302667	-	TSS,S	PHTF1	coding	protein_coding	65.4	11	26.2	26.4	0
RSBN1_tss1	chr1	114354502	114355178	-	TSS,S	RSBN1	coding	protein_coding	97.3	25	42.3	42.1	0
AP4B1_tss1	chr1	114447167	114447925	-	TSS,S	AP4B1	coding	protein_coding	65.8	16.5	29.5	28.7	0
DCLRE1B_tss1	chr1	114447473	114448208	+	TSS,S	DCLRE1B	coding	protein_coding	49.3	4.3	10.2	9.7	0
HIPK1_tss1	chr1	114471822	114472571	+	TSS,S	HIPK1	coding	protein_coding	124.2	35.3	61.7	60.6	0
RP5-1073O3.7_tss1	chr1	114471839	114472226	-	TSS,S	RP5-1073O3.7	nonCoding	processed_transcript	7.1	0	1.6	1.5	2
OLFML3_tss1	chr1	114521973	114522226	+	TSS,S	OLFML3	coding	protein_coding	32.5	2	11.7	9.8	0
SYT6_tss1	chr1	114696253	114696620	-	TSS,S	SYT6	coding	protein_coding	17.7	0.2	3.3	2.6	0
TRIM33_tss2	chr1	114970391	114970603	-	exon,S	TRIM33	coding	protein_coding	7.6	0	1.2	0.7	4
TRIM33_tss1	chr1	115052697	115053945	-	TSS,S	TRIM33	coding	protein_coding	94.4	33.2	63.8	62.8	0
BCAS2_tss1	chr1	115123936	115124429	-	TSS,S	BCAS2	coding	protein_coding	99.2	24.9	67.8	68.3	0
DENND2C_tss1	chr1	115212590	115212762	-	TSS,S	DENND2C	coding	protein_coding	9	0	1.6	1.5	1
NRAS_tss1	chr1	115259285	115259484	-	exon,S	NRAS	coding	protein_coding	99.3	11.1	36.2	34.4	0
NRAS_tss2	chr1	115260066	115260773	-	TSSregion1000,S	NRAS	coding	protein_coding	6.7	0	2.6	2.6	1
CSDE1_tss5	chr1	115276627	115276787	-	exon,S	CSDE1	coding	protein_coding	9.8	1.2	3.7	3.5	0
CSDE1_tss2	chr1	115279377	115279502	-	exon,S	CSDE1	coding	protein_coding	10.5	0.3	4.2	3.8	0
CSDE1_tss6	chr1	115280537	115280714	-	exon,S	CSDE1	coding	protein_coding	9.5	0.2	3.2	3.2	0
CSDE1_tss4	chr1	115282367	115282610	-	exon,S	CSDE1	coding	protein_coding	9.4	0	3.8	3.8	1
CSDE1_tss3	chr1	115292422	115292937	-	TSS,S	CSDE1	coding	protein_coding	9.5	0.7	3.9	3.7	0
CSDE1_tss1	chr1	115300056	115300709	-	TSS,S	CSDE1	coding	protein_coding	704.4	162.3	403.5	409.5	0
SIKE1_tss1	chr1	115322845	115323405	-	TSS,S	SIKE1	coding	protein_coding	85.5	20.2	45.6	47.5	0
TSPAN2_tss1	chr1	115632073	115632261	-	TSS,S	TSPAN2	coding	protein_coding	31.6	0.9	3.2	2.8	0
VANGL1_tss1	chr1	116184446	116184683	+	TSS,S	VANGL1	coding	protein_coding	5.7	0	1.6	1.5	2
CASQ2_tss1	chr1	116311250	116311449	-	TSS,S	CASQ2	coding	protein_coding	5.3	0	1.1	0.7	10
NHLH2_tss1	chr1	116380427	116380880	+	exon,AS	NHLH2	coding	protein_coding	18.1	0	1	0.8	6
NHLH2_tss4	chr1	116380450	116380733	-	exon,S	NHLH2	coding	protein_coding	5.7	0	0.5	0.3	10
NHLH2_tss3	chr1	116381050	116381223	-	exon,S	NHLH2	coding	protein_coding	5.2	0	0.6	0.3	13
NHLH2_tss2	chr1	116383618	116383807	-	TSS,S	NHLH2	coding	protein_coding	9.1	0	0.7	0.5	11
SLC22A15_tss1	chr1	116518676	116519533	+	TSS,S	SLC22A15	coding	protein_coding	66.4	6.2	19.2	17.5	0
SLC22A15_tss2	chr1	116519691	116520023	-	intron,AS	SLC22A15	coding	protein_coding	5.2	0	2.3	2.2	1
ATP1A1_tss1	chr1	116914885	116916970	+	TSS,S	ATP1A1	coding	protein_coding	820.5	172.7	434.3	427.5	0
ATP1A1_tss2	chr1	116926573	116926781	+	exon,S	ATP1A1	coding	protein_coding	20.5	1.2	8.8	8.1	0
ATP1A1_tss3	chr1	116929840	116930093	+	TSS,S	ATP1A1	nonCoding	processed_transcript	20.5	0.4	8.2	7.9	0
ATP1A1_tss5	chr1	116932013	116932360	+	exon,S	ATP1A1	coding	protein_coding	5.1	0.2	2.4	2.2	0
ATP1A1_tss4	chr1	116941218	116941392	+	TSSregion1000,S	ATP1A1	coding	protein_coding	10	0.2	3.1	2.6	0
ATP1A1_tss6	chr1	116943437	116943635	+	TSSregion500,S	ATP1A1	nonCoding	processed_transcript	5.7	0	2.1	1.9	2
ATP1A1_tss7	chr1	116943733	116943877	+	TSS,S	ATP1A1	nonCoding	processed_transcript	6.1	0.2	2	1.8	0
ATP1A1OS_tss1	chr1	116961057	116961278	-	TSS,S	ATP1A1OS	nonCoding	processed_transcript	13.7	1.2	5.2	4.4	0
CD58_tss1	chr1	117113549	117113886	-	TSS,S	CD58	coding	protein_coding	15.1	2.6	6.7	6.2	0
IGSF3_tss1	chr1	117210006	117210520	-	TSS,S	IGSF3	coding	protein_coding	42	1.4	7.9	7.7	0
PTGFRN_tss1	chr1	117452234	117452880	+	TSS,S	PTGFRN	coding	protein_coding	26	4.5	14.5	14.2	0
PTGFRN_tss2	chr1	117514600	117514625	+	intron,S	PTGFRN	coding	protein_coding	451.3	0	7.4	0	88
TTF2_tss1	chr1	117602822	117602973	+	TSS,S	TTF2	coding	protein_coding	10.2	1.1	4.4	3.8	0
TRIM45_tss1	chr1	117664288	117664552	-	TSS,S	TRIM45	coding	protein_coding	6.5	0.8	2.6	2.4	0
MAN1A2_tss2	chr1	117908987	117909994	+	TSSregion100,S	MAN1A2	coding	protein_coding	40.2	14.5	26	26.3	0
MAN1A2_tss1	chr1	117910013	117910777	+	TSS,S	MAN1A2	coding	protein_coding	61.6	19	32.2	31.9	0
MAN1A2_tss3	chr1	117944799	117945064	+	exon,S	MAN1A2	coding	protein_coding	8.3	0	3.7	3.7	1
MAN1A2_tss4	chr1	117948166	117948239	+	exon,S	MAN1A2	coding	protein_coding	8.6	0.4	2.4	2.4	0
GDAP2_tss1	chr1	118471937	118472349	-	TSS,S	GDAP2	coding	protein_coding	60.8	8.1	27.9	28	0
WDR3_tss1	chr1	118472287	118472685	+	TSS,S	WDR3	coding	protein_coding	49.6	9.8	21.8	21.5	0
TBX15_tss1	chr1	119530367	119530765	-	TSS,S	TBX15	coding	protein_coding	7.6	0	0.8	0.6	5
WARS2_tss2	chr1	119682819	119683080	-	TSS,S	WARS2	coding	protein_coding	6.1	0.4	3	2.8	0
RP11-418J17.1_tss1	chr1	119682872	119683219	+	TSS,S	RP11-418J17.1	nonCoding	antisense	16.2	3.8	8.6	8.5	0
WARS2_tss1	chr1	119683103	119683411	-	TSS,S	WARS2	coding	protein_coding	9.5	1	5.4	5.6	0
HSD3BP4_tss1	chr1	120106575	120106616	+	TSSregion100,S	HSD3BP4	pseudo	unprocessed_pseudogene	5.4	0	0.2	0	80
ZNF697_tss1	chr1	120190282	120190984	-	TSS,S	ZNF697	coding	protein_coding	20.8	2.3	10.7	10.3	0
PHGDH_tss1	chr1	120254405	120254765	+	TSS,S	PHGDH	nonCoding	processed_transcript	101	10.3	37.4	36.1	0
NOTCH2_tss2	chr1	120612017	120612080	-	exon,S	NOTCH2	coding	protein_coding	6.6	0.8	2.9	2.8	0
NOTCH2_tss1	chr1	120612264	120612305	-	TSSregion100,S	NOTCH2	coding	protein_coding	9.7	1	3.8	3.6	0
RP11-439A17.7_tss2	chr1	120838232	120838273	-	exon,S	RP11-439A17.7	nonCoding	antisense	5.7	0	0.9	0.7	34
RP11-439A17.7_tss1	chr1	120838323	120838364	-	TSS,S	RP11-439A17.7	nonCoding	antisense	13.6	0.7	4.9	4.7	0
HIST2H2BA_tss1	chr1	120905979	120906017	+	TSSregion100,S	HIST2H2BA	nonCoding	processed_transcript	12.9	0	2.3	1.9	1
FCGR1B_tss1	chr1	120935916	120935957	-	TSS,S	FCGR1B	coding	protein_coding	11.7	0	2.3	1.7	2
EMBP1_tss1	chr1	121260842	121261123	+	TSSregion100,S	EMBP1	pseudo	unprocessed_pseudogene	9.1	0.6	3.1	3.2	0
EMBP1_tss2	chr1	121261335	121261504	-	intron,AS	EMBP1	pseudo	unprocessed_pseudogene	10.9	0	1.6	1.4	3
chr1_+_121484524	chr1	121484316	121484533	+	intergenic	NA	NA	NA	5.5	0	1	0.6	3
chr1_-_121484636	chr1	121484619	121484662	-	intergenic	NA	NA	NA	8.9	0	0.7	0.1	46
chr1_-_121484830	chr1	121484758	121484909	-	intergenic	NA	NA	NA	13.6	0	1.3	0.7	5
chr1_+_121485177	chr1	121485136	121485274	+	intergenic	NA	NA	NA	12.7	0	1.7	1.1	2
chr1_-_121485296	chr1	121485177	121485334	-	intergenic	NA	NA	NA	6.7	0	1.1	0.5	17
chr1_+_121485360	chr1	121485335	121485410	+	intergenic	NA	NA	NA	6.9	0	0.7	0.5	15
chr1_-_121485411	chr1	121485376	121485435	-	intergenic	NA	NA	NA	6.9	0	0.8	0.4	17
RP11-417J8.3_tss1	chr1	142618769	142618829	+	TSS,S	RP11-417J8.3	nonCoding	lincRNA	8.7	0	1.3	0.5	8
chr1_-_142890989	chr1	142890982	142891019	-	intergenic	NA	NA	NA	15.7	0.4	4.3	3.7	0
SRGAP2B_tss1	chr1	143913783	143913825	+	TSSregion500,S	SRGAP2B	nonCoding	processed_transcript	162.5	10.4	29.6	27.1	0
SRGAP2B_tss3	chr1	143914122	143914159	+	TSSregion100,S	SRGAP2B	nonCoding	processed_transcript	5.4	0	0.9	0.7	4
SRGAP2B_tss2	chr1	144013803	144014076	+	exon,S	SRGAP2B	nonCoding	processed_transcript	10.1	0.2	2.1	1.8	0
AL592284.1_tss1	chr1	144520094	144520156	+	intron,S	AL592284.1	coding	protein_coding	8.2	1.1	4.5	4.4	0
RP11-640M9.1_tss2	chr1	144520984	144521106	-	TSS,S	RP11-640M9.1	nonCoding	antisense	6.7	0	1.4	1	6
RP11-640M9.1_tss1	chr1	144521185	144521275	-	TSS,S	RP11-640M9.1	nonCoding	antisense	7.2	0	1.6	1.4	3
U1_tss3	chr1	144533758	144533880	+	TSSregion500,S	U1	nonCoding	snRNA	8.1	0	2.1	1.9	2
RP11-640M9.2_tss1	chr1	144593659	144593697	+	TSS,S	RP11-640M9.2	nonCoding	processed_transcript	13.6	0.6	2.9	2.7	0
PDE4DIP_tss7	chr1	144921864	144922123	-	TSS,S	PDE4DIP	nonCoding	processed_transcript	5.7	0	1.2	1.1	2
PDE4DIP_tss3	chr1	144930461	144932740	-	TSS,S	PDE4DIP	coding	protein_coding	282.9	51.7	106.8	98.4	0
PDE4DIP_tss6	chr1	144948822	144948825	-	intron,S	PDE4DIP	coding	protein_coding	7.5	1	2.5	2.2	0
PDE4DIP_tss4	chr1	144994527	144995175	-	TSS,S	PDE4DIP	coding	protein_coding	13.6	1.3	5.5	5	0
PDE4DIP_tss5	chr1	145015664	145016052	-	exon,S	PDE4DIP	coding	protein_coding	33.9	0.6	3	2.3	0
PDE4DIP_tss8	chr1	145038942	145039353	-	TSS,S	PDE4DIP	coding	protein_coding	5.7	0	1.1	0.9	2
PDE4DIP_tss1	chr1	145039623	145040498	-	TSS,S	PDE4DIP	coding	protein_coding	525.2	152	281.5	269.6	0
PDE4DIP_tss2	chr1	145075394	145076577	-	TSS,S	PDE4DIP	coding	protein_coding	500.4	105.1	275.5	278.4	0
SEC22B_tss1	chr1	145096280	145096919	+	TSS,S	SEC22B	nonCoding	processed_transcript	121.9	50.5	90.9	91.6	0
NOTCH2NL_tss2	chr1	145208953	145208991	-	TSSregion500,AS	NOTCH2NL	coding	protein_coding	5.5	0	1	0.9	3
NOTCH2NL_tss1	chr1	145209078	145209119	+	TSS,S	NOTCH2NL	coding	protein_coding	20.7	3.2	8.8	8.3	0
RP11-458D21.1_tss1	chr1	145382286	145382488	-	TSS,S	RP11-458D21.1	nonCoding	lincRNA	6	0.2	2.6	2.6	0
TXNIP_tss1	chr1	145438364	145439101	+	TSS,S	TXNIP	coding	protein_coding	269.4	8.4	54.6	34.4	0
TXNIP_tss4	chr1	145439741	145439932	+	TSS,S	TXNIP	retained_intron	retained_intron	5.5	0	0.8	0.5	6
TXNIP_tss2	chr1	145441218	145441599	+	exon,S	TXNIP	coding	protein_coding	6.7	0	1.7	1.3	2
TXNIP_tss3	chr1	145441622	145441822	+	exon,S	TXNIP	coding	protein_coding	6.4	0	0.8	0.6	7
POLR3GL_tss1	chr1	145470226	145470450	-	TSS,S	POLR3GL	coding	protein_coding	59.3	16	37.9	37	0
ANKRD34A_tss1	chr1	145472200	145472649	+	exon,S	ANKRD34A	coding	protein_coding	78	9.6	38.7	39.1	0
ANKRD34A_tss2	chr1	145472973	145474381	+	exon,S	ANKRD34A	coding	protein_coding	14.7	1.1	7.6	7.5	0
LIX1L_tss1	chr1	145476947	145477408	+	TSS,S	LIX1L	coding	protein_coding	51.7	9	22.6	21.6	0
RP11-315I20.1_tss1	chr1	145507413	145507532	-	TSS,S	RP11-315I20.1	nonCoding	antisense	9.3	0.7	4.4	4.2	0
RBM8A_tss1	chr1	145507526	145507616	+	TSS,S	RBM8A	retained_intron	retained_intron	11.2	3.2	6.4	6.1	0
RBM8A_tss2	chr1	145507692	145507964	+	exon,S	RBM8A	retained_intron	retained_intron	8.8	0.6	3.3	3.3	0
GNRHR2_tss1	chr1	145515537	145516348	-	TSS,S	GNRHR2	nonCoding	processed_transcript	10.7	1	5.6	5.6	0
PEX11B_tss1	chr1	145516267	145516724	+	TSS,S	PEX11B	coding	protein_coding	55.4	9	35.1	35.5	0
ITGA10_tss1	chr1	145524863	145525075	+	TSS,S	ITGA10	coding	protein_coding	9.5	0	1.8	1.3	1
ANKRD35_tss2	chr1	145549121	145549322	+	TSS,S	ANKRD35	coding	protein_coding	9.8	0.6	4.4	4.3	0
ANKRD35_tss1	chr1	145561841	145562784	+	exon,S	ANKRD35	coding	protein_coding	20.9	4.6	11.2	10.8	0
ANKRD35_tss3	chr1	145562889	145563076	+	exon,S	ANKRD35	coding	protein_coding	8.7	0.6	3	2.8	0
PIAS3_tss2	chr1	145575140	145575379	+	TSS,S	PIAS3	coding	protein_coding	21.4	2.4	7.8	7	0
PIAS3_tss1	chr1	145575774	145576204	+	TSS,S	PIAS3	coding	protein_coding	53.9	18.5	33.6	33.3	0
NUDT17_tss1	chr1	145589312	145589490	-	TSS,S	NUDT17	coding	protein_coding	6.4	0	3.8	3.9	1
RNF115_tss1	chr1	145610468	145611281	+	TSS,S	RNF115	coding	protein_coding	88.7	32.1	52.1	51.1	0
POLR3C_tss1	chr1	145610719	145611306	-	TSS,S	POLR3C	coding	protein_coding	44.6	9.6	24.2	23.9	0
PDZK1_tss1	chr1	145727464	145727660	+	TSSregion100,S	PDZK1	coding	protein_coding	42.8	0	0.5	0	88
GPR89A_tss1	chr1	145827065	145827131	-	TSS,S	GPR89A	coding	protein_coding	21.6	5.1	9.5	9	0
NBPF12_tss1	chr1	146373564	146373612	+	TSSregion500,S	NBPF12	coding	protein_coding	5.1	0.2	1.1	0.9	0
PRKAB2_tss1	chr1	146643588	146644385	-	TSS,S	PRKAB2	coding	protein_coding	65.3	12.5	32.8	31	0
RP11-337C18.8_tss1	chr1	146644069	146644590	+	TSSregion500,S	RP11-337C18.8	nonCoding	processed_transcript	18.7	6.7	10.9	11	0
RP11-337C18.8_tss2	chr1	146644820	146645038	+	exon,S	RP11-337C18.8	nonCoding	processed_transcript	6.1	0.8	2.4	2.3	0
CCT8P1_tss1	chr1	146676446	146676571	-	TSS,S	CCT8P1	pseudo	processed_pseudogene	7.3	0.3	3.6	3.5	0
FMO5_tss1	chr1	146696792	146697270	-	TSS,S	FMO5	coding	protein_coding	18.3	0.9	3.6	2.6	0
CHD1L_tss1	chr1	146714216	146714561	+	TSS,S	CHD1L	coding	protein_coding	76.9	20.1	38.9	37.8	0
BCL9_tss1	chr1	147012966	147013552	+	TSS,S	BCL9	coding	protein_coding	24	4.4	8	7.5	0
BCL9_tss2	chr1	147071523	147072089	+	TSS,S	BCL9	nonCoding	processed_transcript	9.8	1.9	4.9	4.7	0
BCL9_tss3	chr1	147083371	147083704	+	TSS,S	BCL9	nonCoding	processed_transcript	5.5	0	0.8	0.7	6
ACP6_tss2	chr1	147142305	147142458	-	TSS,S	ACP6	coding	protein_coding	10.1	0.5	3.8	3.5	0
ACP6_tss1	chr1	147142544	147142682	-	TSS,S	ACP6	coding	protein_coding	14.5	1.7	7.4	7.1	0
GJA5_tss1	chr1	147245412	147245563	-	TSS,S	GJA5	coding	protein_coding	11.2	0	1.9	1.5	1
GPR89B_tss1	chr1	147400448	147400513	+	TSS,S	GPR89B	nonCoding	processed_transcript	5.3	0	2.3	2.3	1
RP11-301M17.1_tss2	chr1	147717937	147718069	+	TSSregion500,S	RP11-301M17.1	pseudo	processed_pseudogene	11.6	0.3	2.9	2.7	0
RP11-301M17.1_tss1	chr1	147718568	147719214	-	exon,AS	RP11-301M17.1	pseudo	processed_pseudogene	39.6	8.2	18.9	18	0
chr1_-_147727271	chr1	147727218	147727360	-	intergenic	NA	NA	NA	9.2	0	0.9	0.6	5
chr1_-_148176347	chr1	148176341	148176416	-	intergenic	NA	NA	NA	5.2	1	3.3	3.1	0
NBPF15_tss1	chr1	148555959	148556003	+	TSS,S	NBPF15	nonCoding	processed_transcript	8.8	0.6	3.1	2.9	0
RP11-14N7.2_tss1	chr1	148928290	148928343	+	TSS,S	RP11-14N7.2	nonCoding	lincRNA	51.7	7.4	29.6	28.2	0
RNU1-5_tss2	chr1	149224397	149224414	-	TSSregion500,S	RNU1-5	nonCoding	snRNA	5.7	0	1.9	1.8	2
RNU1-5_tss1	chr1	149224518	149224680	+	TSSregion500,AS	RNU1-5	nonCoding	snRNA	5.5	0	2.1	1.9	1
HIST2H2BF_tss1	chr1	149783898	149783940	-	TSS,S	HIST2H2BF	coding	protein_coding	20.1	1.7	8	7.5	0
HIST2H2BE_tss1	chr1	149858157	149858274	-	TSS,S	HIST2H2BE	coding	protein_coding	139.7	9.5	48.4	42.8	0
HIST2H2AC_tss1	chr1	149858355	149858538	+	TSS,S	HIST2H2AC	coding	protein_coding	379.9	45.5	125.9	116	0
HIST2H2AB_tss1	chr1	149859448	149859655	-	TSS,S	HIST2H2AB	coding	protein_coding	24.5	0	8.7	8.3	1
BOLA1_tss2	chr1	149859589	149859846	+	exon,S	BOLA1	coding	protein_coding	9.3	0	2.2	1.8	2
BOLA1_tss1	chr1	149871077	149871234	+	TSS,S	BOLA1	coding	protein_coding	14.9	6.5	10.1	10	0
SV2A_tss2	chr1	149884952	149885756	-	exon,S	SV2A	coding	protein_coding	13	2.3	7.4	7.3	0
SV2A_tss1	chr1	149889310	149889636	-	TSS,S	SV2A	coding	protein_coding	319.5	82.3	199	205.7	0
SF3B4_tss1	chr1	149899604	149899743	-	TSSregion500,S	SF3B4	coding	protein_coding	46.3	13.2	26.7	27.1	0
SF3B4_tss2	chr1	149900116	149900237	-	TSS,S	SF3B4	coding	protein_coding	8.5	0	0.8	0.5	7
MTMR11_tss1	chr1	149908685	149908854	-	TSS,S	MTMR11	nonCoding	processed_transcript	15.6	1.5	5.9	5.5	0
OTUD7B_tss1	chr1	149982060	149982854	-	TSS,S	OTUD7B	coding	protein_coding	56.4	4.4	16.2	14.8	0
VPS45_tss3	chr1	150039241	150039648	+	TSS,S	VPS45	coding	protein_coding	8.3	1.2	4.2	4.1	0
VPS45_tss2	chr1	150039438	150039875	-	TSS,AS	VPS45	coding	protein_coding	14.8	2.1	6.2	6	0
VPS45_tss1	chr1	150039671	150040123	+	TSS,S	VPS45	coding	protein_coding	132.4	32.5	70.1	68.7	0
VPS45_tss4	chr1	150064024	150064168	+	TSS,S	VPS45	nonCoding	processed_transcript	7.5	0	0.4	0.2	31
PLEKHO1_tss1	chr1	150121641	150122493	+	TSS,S	PLEKHO1	coding	protein_coding	24.4	3.5	14.8	14.9	0
ANP32E_tss1	chr1	150208081	150208648	-	TSS,S	ANP32E	coding	protein_coding	275.4	49.2	96.6	89.9	0
CA14_tss2	chr1	150229579	150229732	+	TSSregion500,S	CA14	coding	protein_coding	5.8	0	1	0.6	8
CA14_tss1	chr1	150230006	150230523	+	TSS,S	CA14	coding	protein_coding	39.9	0.6	6.9	5	0
APH1A_tss1	chr1	150240929	150241903	-	TSS,S	APH1A	nonCoding	processed_transcript	35.3	5	20.3	20.3	0
C1orf54_tss1	chr1	150245006	150245268	+	TSS,S	C1orf54	coding	protein_coding	15.7	2.2	6.8	6.7	0
C1orf51_tss1	chr1	150254822	150255411	+	TSS,S	C1orf51	coding	protein_coding	36.6	4.8	13.7	12.3	0
MRPS21_tss1	chr1	150266089	150266772	+	TSS,S	MRPS21	coding	protein_coding	264.9	79.8	159.5	154.7	0
PRPF3_tss1	chr1	150293872	150294309	+	TSS,S	PRPF3	coding	protein_coding	87.9	19.9	41.2	38	0
PRPF3_tss2	chr1	150297480	150297517	+	exon,S	PRPF3	coding	protein_coding	26.9	0	0.8	0.1	52
RPRD2_tss2	chr1	150336552	150336819	+	TSSregion500,S	RPRD2	coding	protein_coding	19.4	2.5	8.6	8.3	0
RPRD2_tss1	chr1	150336838	150337515	+	TSS,S	RPRD2	coding	protein_coding	53.5	11.4	31.7	31.6	0
TARS2_tss1	chr1	150459798	150459999	+	TSS,S	TARS2	coding	protein_coding	48.2	17.1	31.1	30.9	0
ECM1_tss1	chr1	150480430	150480718	+	TSS,S	ECM1	nonCoding	processed_transcript	82.9	3.9	39.2	38.4	0
LINC00568_tss1	chr1	150488122	150488332	+	TSS,S	LINC00568	nonCoding	lincRNA	7.5	0.5	2.7	2.7	0
ADAMTSL4_tss1	chr1	150521766	150521899	+	TSS,S	ADAMTSL4	coding	protein_coding	6.1	0	1	0.7	5
MCL1_tss2	chr1	150550838	150551187	-	exon,S	MCL1	coding	protein_coding	11.8	0.5	3.2	2.5	0
MCL1_tss1	chr1	150551208	150552365	-	TSS,S	MCL1	coding	protein_coding	140.4	13.9	43.8	42.5	0
ENSA_tss3	chr1	150594678	150595339	-	exon,S	ENSA	coding	protein_coding	8.9	0	3.1	2.8	1
ENSA_tss2	chr1	150601541	150601843	-	TSS,S	ENSA	coding	protein_coding	102.4	6	34.4	34.8	0
ENSA_tss1	chr1	150602009	150602251	-	TSS,S	ENSA	coding	protein_coding	473.8	139.7	315	318	0
GOLPH3L_tss1	chr1	150669479	150669855	-	TSS,S	GOLPH3L	coding	protein_coding	70.8	21.7	40.9	40.5	0
CTSS_tss1	chr1	150738199	150738344	-	TSS,S	CTSS	coding	protein_coding	30.4	0	6.8	5.8	1
CTSK_tss1	chr1	150780719	150781013	-	TSS,S	CTSK	coding	protein_coding	7.1	1	3.3	3.1	0
ARNT_tss1	chr1	150849035	150849302	-	TSS,S	ARNT	coding	protein_coding	59.7	20.9	37.6	36.6	0
SETDB1_tss1	chr1	150898639	150899192	+	TSS,S	SETDB1	coding	protein_coding	15.1	5.4	8.7	8.4	0
CERS2_tss1	chr1	150946815	150947861	-	TSS,S	CERS2	coding	protein_coding	137.7	14.2	34.5	27.4	0
FAM63A_tss1	chr1	150978827	150979555	-	TSS,S	FAM63A	coding	protein_coding	69.6	7.2	19	15.4	0
PRUNE_tss1	chr1	150980825	150981359	+	TSS,S	PRUNE	nonCoding	processed_transcript	41.9	8.1	15.6	14.9	0
C1orf56_tss1	chr1	151020083	151020329	+	TSS,S	C1orf56	coding	protein_coding	22.6	4.2	7.5	7.1	0
MLLT11_tss2	chr1	151031730	151032362	+	exon,S	MLLT11	coding	protein_coding	19.7	2.8	8.8	8.4	0
CDC42SE1_tss1	chr1	151031940	151032324	-	TSS,S	CDC42SE1	coding	protein_coding	69.4	20.1	37.7	37.8	0
MLLT11_tss1	chr1	151032406	151033258	+	exon,S	MLLT11	coding	protein_coding	766.9	103.5	345.5	343.6	0
MLLT11_tss3	chr1	151039690	151040332	+	exon,S	MLLT11	coding	protein_coding	17.6	0.5	3.8	3.4	0
MLLT11_tss4	chr1	151040355	151040951	+	exon,S	MLLT11	coding	protein_coding	10.6	0	2.7	2.3	1
GABPB2_tss1	chr1	151042988	151043484	+	TSS,S	GABPB2	nonCoding	processed_transcript	21.3	3.9	11.5	11.2	0
SEMA6C_tss1	chr1	151105316	151105356	+	TSS,AS	SEMA6C	nonCoding	processed_transcript	1493.8	1	82.6	20.9	0
SEMA6C_tss2	chr1	151118738	151119255	-	TSS,S	SEMA6C	coding	protein_coding	74.3	7	22	21.8	0
TNFAIP8L2_tss1	chr1	151129062	151129165	+	TSS,S	TNFAIP8L2	coding	protein_coding	9.3	0.2	2.3	2	0
LYSMD1_tss1	chr1	151137511	151138537	-	TSS,S	LYSMD1	coding	protein_coding	40	13.7	25.9	26.1	0
SCNM1_tss1	chr1	151138450	151138997	+	TSS,S	SCNM1	nonCoding	processed_transcript	48.4	20.9	34.1	34.7	0
VPS72_tss1	chr1	151162529	151162785	-	TSS,S	VPS72	retained_intron	retained_intron	86.5	29.3	48.6	46.7	0
PIP5K1A_tss1	chr1	151170955	151171167	+	TSS,S	PIP5K1A	coding	protein_coding	113.8	26	46.3	44.6	0
PIP5K1A_tss2	chr1	151171196	151171703	+	TSS,S	PIP5K1A	coding	nonsense_mediated_decay	6.2	0	2.8	2.8	1
PSMD4_tss1	chr1	151227095	151227422	+	TSS,S	PSMD4	coding	protein_coding	519.5	150.9	280.3	279.8	0
PSMD4_tss2	chr1	151238992	151239039	+	TSS,S	PSMD4	coding	protein_coding	13.8	0	0.6	0	61
ZNF687_tss1	chr1	151254591	151254865	+	TSS,S	ZNF687	coding	protein_coding	42	16.7	25.8	25.7	0
ZNF687_tss2	chr1	151258743	151258958	+	exon,S	ZNF687	coding	protein_coding	8	0	0.3	0.2	30
PI4KB_tss1	chr1	151299773	151300030	-	TSS,S	PI4KB	coding	protein_coding	43.9	13.4	24.2	24.1	0
PI4KB_tss2	chr1	151300056	151300263	-	TSS,S	PI4KB	coding	protein_coding	34.3	6	22.8	23.2	0
PI4KB_tss3	chr1	151300238	151300311	+	TSSregion100,AS	PI4KB	coding	protein_coding	5.7	0	0.9	0.8	1
RFX5_tss2	chr1	151319263	151319594	-	TSS,S	RFX5	coding	protein_coding	5.9	0	3.1	3.1	1
RP11-126K1.6_tss1	chr1	151319357	151319582	+	TSS,S	RP11-126K1.6	nonCoding	antisense	6.2	0	1.6	1.4	1
RFX5_tss1	chr1	151319616	151319903	-	TSS,S	RFX5	coding	protein_coding	31.5	9.8	20.8	20.6	0
SELENBP1_tss1	chr1	151345138	151345247	-	TSS,S	SELENBP1	coding	protein_coding	84	8.3	31.1	30.2	0
PSMB4_tss1	chr1	151371988	151372292	+	TSS,S	PSMB4	coding	protein_coding	163.1	13.8	51.2	31.9	0
POGZ_tss3	chr1	151413387	151413571	-	exon,S	POGZ	coding	protein_coding	17.1	0	0.8	0.2	34
POGZ_tss2	chr1	151430486	151431517	-	intron,S	POGZ	coding	protein_coding	16.3	3.3	6.9	6.5	0
POGZ_tss1	chr1	151431536	151432075	-	TSS,S	POGZ	retained_intron	retained_intron	21.6	5.1	11.7	11.6	0
CGN_tss1	chr1	151483741	151483994	+	TSS,S	CGN	coding	protein_coding	9.7	0	1.8	1.6	2
TUFT1_tss1	chr1	151512672	151512879	+	TSS,S	TUFT1	coding	protein_coding	21.4	5.1	11.3	10.9	0
SNX27_tss1	chr1	151584333	151585727	+	TSS,S	SNX27	coding	nonsense_mediated_decay	114.2	39.6	60.6	57.5	0
CELF3_tss2	chr1	151682678	151682928	-	TSS,S	CELF3	nonCoding	processed_transcript	5.1	0	2.1	2.2	1
CELF3_tss1	chr1	151688966	151689456	-	TSS,S	CELF3	coding	protein_coding	143.3	11.7	63.2	60	0
RIIAD1_tss1	chr1	151693881	151694103	+	TSS,S	RIIAD1	coding	protein_coding	6.1	0	3.1	3.2	1
RIIAD1_tss2	chr1	151700617	151700892	+	TSS,S	RIIAD1	nonCoding	processed_transcript	6.1	0	1.3	1.1	3
MRPL9_tss1	chr1	151735413	151736288	-	TSS,S	MRPL9	coding	protein_coding	77.8	23.6	52.3	53.8	0
TDRKH_tss1	chr1	151762826	151763152	-	TSS,S	TDRKH	coding	nonsense_mediated_decay	170.6	23.4	50.4	48	0
RP11-98D18.9_tss1	chr1	151763120	151763459	+	TSS,S	RP11-98D18.9	nonCoding	antisense	16.7	1.9	6	5.9	0
C2CD4D_tss1	chr1	151810557	151811585	+	exon,AS	C2CD4D	coding	protein_coding	27.1	2.6	13.9	14.1	0
THEM4_tss1	chr1	151881796	151882397	-	TSS,S	THEM4	coding	protein_coding	25.8	8.8	16.9	16.8	0
S100A10_tss1	chr1	151966249	151966635	-	TSS,S	S100A10	nonCoding	processed_transcript	104.7	3	16.8	13.9	0
S100A11_tss1	chr1	152009410	152009549	-	TSS,S	S100A11	coding	protein_coding	189.4	10.8	39.2	31.5	0
TCHH_tss1	chr1	152084066	152084442	-	exon,S	TCHH	coding	protein_coding	6.9	0.1	2.6	2.4	0
FLG-AS1_tss1	chr1	152161744	152161931	+	TSS,S	FLG-AS1	nonCoding	antisense	12.2	0.6	4	4	0
HMGN3P1_tss1	chr1	152371947	152371972	+	TSSregion100,S	HMGN3P1	pseudo	processed_pseudogene	35.2	9.5	20	19.1	0
S100A9_tss1	chr1	153330247	153330363	+	TSS,S	S100A9	coding	protein_coding	51.5	0	6	2	2
S100A8_tss1	chr1	153363514	153363554	-	TSS,S	S100A8	nonCoding	processed_transcript	73.9	0	5.8	0.9	26
S100A6_tss1	chr1	153508313	153509068	-	TSS,S	S100A6	coding	protein_coding	75	11.4	26.6	25.2	0
S100A4_tss1	chr1	153518221	153518302	-	TSS,S	S100A4	coding	protein_coding	6	0	0.8	0.5	10
S100A16_tss2	chr1	153581372	153581593	-	TSSregion1000,S	S100A16	coding	protein_coding	9.8	0	2.8	2.5	1
S100A16_tss1	chr1	153585425	153585726	-	TSS,S	S100A16	coding	protein_coding	60.2	7.1	21.6	19.5	0
S100A13_tss3	chr1	153599367	153599908	-	TSS,S	S100A13	coding	protein_coding	8.8	0.9	3.2	2.9	0
S100A13_tss1	chr1	153599928	153600342	-	TSSregion500,S	S100A13	coding	protein_coding	25.4	6.1	16.1	16.1	0
S100A13_tss2	chr1	153600631	153600803	-	TSS,S	S100A13	nonCoding	processed_transcript	20.9	1.7	8.4	7.7	0
S100A1_tss1	chr1	153600682	153600996	+	TSS,S	S100A1	nonCoding	processed_transcript	594.3	8.5	293.2	289.3	0
S100A1_tss2	chr1	153602968	153603120	+	exon,S	S100A1	coding	protein_coding	10.1	0.1	2.4	2.2	0
S100A1_tss3	chr1	153603988	153604298	+	exon,S	S100A1	coding	protein_coding	5.2	0	0.6	0.5	5
CHTOP_tss1	chr1	153606415	153606646	+	TSS,S	CHTOP	coding	protein_coding	73.3	30	44.5	43.7	0
SNAPIN_tss1	chr1	153631084	153631339	+	TSS,S	SNAPIN	coding	protein_coding	67.7	26.6	42.1	41.2	0
ILF2_tss1	chr1	153643350	153643543	-	TSS,S	ILF2	coding	protein_coding	232.7	55	145.6	150.4	0
INTS3_tss1	chr1	153700377	153701240	+	TSS,S	INTS3	coding	protein_coding	76	20	48	48.8	0
SLC27A3_tss1	chr1	153747328	153747967	+	TSS,S	SLC27A3	coding	protein_coding	19.1	2.1	5.7	5.2	0
SLC27A3_tss2	chr1	153750271	153750480	+	TSS,S	SLC27A3	retained_intron	retained_intron	8.9	0	1.9	1.4	5
chr1_-_153756230	chr1	153756099	153756294	-	intergenic	NA	NA	NA	14.4	0.4	2.5	2.1	0
GATAD2B_tss4	chr1	153790531	153790678	-	exon,S	GATAD2B	coding	protein_coding	21.5	0	1.5	0.5	11
GATAD2B_tss2	chr1	153800570	153800840	-	exon,S	GATAD2B	coding	protein_coding	18.5	0	2.4	1.8	1
GATAD2B_tss1	chr1	153895078	153895616	-	TSS,S	GATAD2B	coding	protein_coding	34.3	6.5	19.9	19.5	0
GATAD2B_tss3	chr1	153895753	153895879	+	TSSregion500,AS	GATAD2B	coding	protein_coding	5.6	0	1.9	1.7	1
DENND4B_tss2	chr1	153914366	153914834	-	TSS,S	DENND4B	retained_intron	retained_intron	8	0.4	2.6	2.6	0
DENND4B_tss1	chr1	153918606	153919254	-	TSS,S	DENND4B	coding	protein_coding	84.2	25.9	53.3	53.6	0
CRTC2_tss1	chr1	153930559	153931250	-	TSS,S	CRTC2	coding	nonsense_mediated_decay	42.1	14.1	23.2	21.8	0
SLC39A1_tss1	chr1	153935947	153936135	-	TSS,S	SLC39A1	coding	protein_coding	47.5	6.9	15.6	14.7	0
CREB3L4_tss1	chr1	153940286	153940438	+	TSS,S	CREB3L4	coding	protein_coding	6.7	0	1.6	1.5	1
JTB_tss1	chr1	153949572	153950254	-	TSS,S	JTB	coding	protein_coding	71.4	23.2	40.1	39.7	0
JTB_tss2	chr1	153950174	153950297	+	TSSregion100,AS	JTB	coding	protein_coding	5.6	0.8	2.5	2.3	0
JTB_tss3	chr1	153950390	153950530	-	TSSregion500,S	JTB	coding	protein_coding	5.8	0	2.3	2.4	2
RAB13_tss1	chr1	153958736	153958895	-	TSS,S	RAB13	coding	protein_coding	48.3	5.1	14.1	12.2	0
RPS27_tss1	chr1	153963207	153963409	+	TSS,S	RPS27	coding	protein_coding	195.7	21.3	69.7	68.4	0
RP11-422P24.9_tss1	chr1	153968067	153968095	+	TSSregion100,S	RP11-422P24.9	pseudo	processed_pseudogene	33.2	0	2.9	1.7	1
NUP210L_tss1	chr1	154127469	154127587	-	exon,S	NUP210L	coding	protein_coding	7.1	0	0.4	0.1	56
TPM3_tss2	chr1	154150574	154150783	-	TSS,S	TPM3	coding	protein_coding	61.1	0.1	15.1	13	0
TPM3_tss1	chr1	154155618	154155897	-	TSS,S	TPM3	coding	protein_coding	981.1	315.1	591.2	579.9	0
C1orf43_tss1	chr1	154192705	154193268	-	TSS,S	C1orf43	coding	protein_coding	139.7	72.8	107.7	108.3	0
UBAP2L_tss1	chr1	154193141	154194222	+	TSS,S	UBAP2L	coding	protein_coding	266.9	89.1	145.8	144	0
UBAP2L_tss2	chr1	154228140	154228209	+	exon,S	UBAP2L	coding	protein_coding	55.4	0	2.2	0	61
HAX1_tss1	chr1	154244794	154245415	+	TSS,S	HAX1	coding	protein_coding	90	32.3	62.2	62.8	0
ATP8B2_tss2	chr1	154297983	154298346	+	TSS,S	ATP8B2	coding	protein_coding	8.3	2	5.1	5	0
ATP8B2_tss1	chr1	154301120	154301565	+	TSS,S	ATP8B2	coding	protein_coding	13.8	3.2	6.7	6.4	0
IL6R_tss1	chr1	154377579	154377992	+	TSS,S	IL6R	coding	protein_coding	22	1.9	5.5	5	0
IL6R_tss2	chr1	154378011	154378119	+	TSS,S	IL6R	coding	protein_coding	7.2	0	1.4	1.3	1
UBE2Q1_tss1	chr1	154530583	154531549	-	TSS,S	UBE2Q1	coding	protein_coding	54	12.4	27.5	26.5	0
CHRNB2_tss1	chr1	154540102	154540601	+	TSS,S	CHRNB2	coding	protein_coding	27	3	15.1	15.3	0
ADAR_tss4	chr1	154554689	154556124	-	exon,S	ADAR	coding	protein_coding	6.2	0.8	2.8	2.5	0
ADAR_tss5	chr1	154557712	154557807	-	exon,S	ADAR	coding	protein_coding	5.2	0	0.2	0.1	44
ADAR_tss3	chr1	154573745	154575107	-	TSS,S	ADAR	coding	protein_coding	18.4	3	9.6	9.6	0
ADAR_tss2	chr1	154580356	154580863	-	TSS,S	ADAR	coding	protein_coding	35.3	2.8	10.2	9.4	0
ADAR_tss1	chr1	154600328	154600551	-	TSS,S	ADAR	coding	protein_coding	63.2	19.7	38.9	38.3	0
KCNN3_tss2	chr1	154840374	154840620	-	exon,S	KCNN3	coding	protein_coding	28	2.1	10.3	8.8	0
KCNN3_tss1	chr1	154841499	154842880	-	TSS,S	KCNN3	coding	protein_coding	118.4	12.1	39.8	35.2	0
PMVK_tss1	chr1	154909069	154909546	-	TSS,S	PMVK	coding	protein_coding	107.1	40.8	68.1	66.8	0
PBXIP1_tss2	chr1	154918446	154919283	-	exon,S	PBXIP1	coding	protein_coding	28.1	0.5	3.6	2.7	0
PBXIP1_tss1	chr1	154928455	154928660	-	TSS,S	PBXIP1	coding	protein_coding	109	11	41	40.5	0
PYGO2_tss1	chr1	154933696	154934294	-	TSS,S	PYGO2	coding	protein_coding	84.9	33.4	50.2	48.2	0
RP11-307C12.12_tss1	chr1	154934241	154934380	+	TSS,S	RP11-307C12.12	nonCoding	antisense	8.3	0.2	1.2	1.2	0
SHC1_tss1	chr1	154943079	154943294	-	TSS,S	SHC1	coding	protein_coding	18.4	3.6	9	8.6	0
SHC1_tss2	chr1	154946711	154946991	-	TSS,S	SHC1	coding	protein_coding	13.9	2.9	7	6.5	0
CKS1B_tss1	chr1	154947093	154947177	+	TSS,S	CKS1B	coding	protein_coding	33.4	4.8	16	14.7	0
FLAD1_tss1	chr1	154955754	154955997	+	TSS,S	FLAD1	nonCoding	processed_transcript	46.4	18.2	28.2	27.8	0
ZBTB7B_tss1	chr1	154974612	154975160	+	TSS,S	ZBTB7B	coding	protein_coding	9.2	1	3.5	3.3	0
ZBTB7B_tss2	chr1	154975183	154975453	+	TSS,S	ZBTB7B	nonCoding	processed_transcript	7	0	2	1.8	1
ADAM15_tss1	chr1	155023284	155023943	+	TSS,S	ADAM15	retained_intron	retained_intron	59.2	7.5	18.8	17.1	0
EFNA3_tss1	chr1	155051202	155051750	+	TSS,S	EFNA3	coding	protein_coding	93.7	7.8	52.8	53.5	0
EFNA3_tss2	chr1	155059148	155059793	+	exon,S	EFNA3	coding	protein_coding	10.8	0.2	2.2	2	0
EFNA1_tss3	chr1	155099566	155099853	-	TSSregion100,AS	EFNA1	coding	protein_coding	5.8	0	0.7	0.4	21
EFNA1_tss2	chr1	155099760	155100090	+	TSS,S	EFNA1	coding	protein_coding	11.4	0	1.2	0.8	3
EFNA1_tss1	chr1	155100240	155100483	+	TSS,S	EFNA1	coding	protein_coding	101.2	4.4	15.7	12.3	0
SLC50A1_tss1	chr1	155108265	155108408	+	TSS,S	SLC50A1	nonCoding	processed_transcript	9.7	1.9	5.4	5.1	0
DPM3_tss1	chr1	155112880	155113074	-	TSS,S	DPM3	coding	protein_coding	9.9	0.6	5.3	5.2	0
KRTCAP2_tss1	chr1	155145236	155145859	-	TSS,S	KRTCAP2	nonCoding	processed_transcript	104.1	34.4	58	56	0
KRTCAP2_tss2	chr1	155146035	155146182	-	TSSregion100,S	KRTCAP2	nonCoding	processed_transcript	5.8	0	0.7	0.5	16
TRIM46_tss1	chr1	155146213	155146878	+	TSS,S	TRIM46	coding	protein_coding	32.1	3.6	13.6	13.1	0
TRIM46_tss2	chr1	155146897	155147101	+	TSS,S	TRIM46	nonCoding	processed_transcript	16.1	1.2	4.4	4.1	0
chr1_-_155164525	chr1	155164485	155164579	-	intergenic	NA	NA	NA	6.7	0	0.8	0.6	4
chr1_+_155164786	chr1	155164742	155165154	+	intergenic	NA	NA	NA	19.6	1.3	5.9	5.4	0
THBS3_tss1	chr1	155177587	155177774	-	TSS,S	THBS3	nonCoding	processed_transcript	10.1	1.1	3.6	3.5	0
THBS3_tss2	chr1	155178687	155179029	-	TSS,S	THBS3	nonCoding	processed_transcript	6.2	0.8	3	2.8	0
MTX1_tss1	chr1	155178958	155179174	+	TSS,S	MTX1	coding	protein_coding	22.5	6.1	12.1	12.2	0
GBAP1_tss1	chr1	155188765	155188861	-	TSS,S	GBAP1	retained_intron	retained_intron	35.5	5.3	20	19.6	0
GBAP1_tss2	chr1	155197213	155197411	-	TSS,S	GBAP1	pseudo	unprocessed_pseudogene	14.9	1.5	5.8	5.8	0
GBA_tss1	chr1	155211002	155211110	-	TSS,S	GBA	coding	protein_coding	80.5	18.3	52	52.9	0
GBA_tss2	chr1	155214336	155214598	-	TSS,S	GBA	coding	protein_coding	19.1	3.3	10.7	10.8	0
FAM189B_tss1	chr1	155224585	155225349	-	TSS,S	FAM189B	coding	protein_coding	50.6	9.4	22.9	22	0
SCAMP3_tss1	chr1	155231630	155232242	-	TSS,S	SCAMP3	coding	protein_coding	112.9	38.5	67.1	65.4	0
CLK2_tss1	chr1	155242841	155243367	-	TSS,S	CLK2	coding	protein_coding	12.6	1.7	5.3	5	0
HCN3_tss1	chr1	155247060	155247489	+	TSS,S	HCN3	coding	protein_coding	12.1	1.6	5.3	5	0
FDPS_tss1	chr1	155278490	155278905	+	TSS,S	FDPS	coding	protein_coding	152.8	46.7	99.1	99.9	0
FDPS_tss2	chr1	155279303	155279913	+	exon,S	FDPS	coding	protein_coding	5.7	0.4	2	1.9	0
RUSC1-AS1_tss1	chr1	155290380	155290659	-	exon,S	RUSC1-AS1	nonCoding	antisense	5.3	0	0.6	0.5	10
RUSC1_tss1	chr1	155290572	155290977	+	TSS,S	RUSC1	coding	protein_coding	92.2	23.4	55	54.8	0
RUSC1_tss2	chr1	155290997	155291375	+	intron,S	RUSC1	coding	protein_coding	14.3	1.6	5.5	5.3	0
RUSC1_tss3	chr1	155291401	155292384	+	TSSregion500,S	RUSC1	nonCoding	processed_transcript	6.8	1	3.5	3.5	0
RUSC1_tss4	chr1	155292408	155293013	+	TSS,S	RUSC1	nonCoding	processed_transcript	5.1	0.2	1.8	1.7	0
ASH1L_tss5	chr1	155306764	155307605	-	exon,S	ASH1L	coding	protein_coding	6.9	0.6	1.8	1.8	0
ASH1L_tss6	chr1	155451629	155452242	-	exon,S	ASH1L	coding	protein_coding	9.7	0	1.4	1	2
ASH1L_tss2	chr1	155531965	155532331	-	TSS,S	ASH1L	coding	protein_coding	14.5	5.7	9.1	9.1	0
ASH1L_tss4	chr1	155532355	155532431	-	TSSregion100,S	ASH1L	coding	protein_coding	13.2	1.7	5.4	5.5	0
ASH1L_tss1	chr1	155532457	155532770	-	TSS,S	ASH1L	coding	protein_coding	75.8	22.1	39.9	37.3	0
ASH1L_tss3	chr1	155532818	155533086	-	TSSregion500,S	ASH1L	coding	protein_coding	14.1	2.9	7.6	7.6	0
YY1AP1_tss3	chr1	155644822	155644892	-	TSS,S	YY1AP1	nonCoding	processed_transcript	13.6	0	0.7	0.1	48
YY1AP1_tss2	chr1	155657894	155658295	-	TSS,S	YY1AP1	coding	protein_coding	28.7	5.8	15.8	16.2	0
YY1AP1_tss1	chr1	155658337	155658622	-	TSS,S	YY1AP1	coding	protein_coding	55.9	15.5	28.9	27.6	0
DAP3_tss1	chr1	155658749	155658940	+	TSS,S	DAP3	coding	protein_coding	79.2	36	52.1	52.5	0
GON4L_tss1	chr1	155826844	155827081	-	TSS,S	GON4L	coding	protein_coding	38.8	14.3	22.3	21.9	0
GON4L_tss2	chr1	155829107	155829250	-	TSS,S	GON4L	coding	protein_coding	6	0.5	2.2	2	0
SYT11_tss1	chr1	155829130	155829639	+	TSS,S	SYT11	coding	protein_coding	794.7	144.9	446	462.8	0
SYT11_tss2	chr1	155837749	155838577	+	exon,S	SYT11	coding	protein_coding	19.4	2.2	11	10.9	0
SYT11_tss3	chr1	155850885	155851528	+	exon,S	SYT11	coding	protein_coding	11	2.5	5.4	5.2	0
SYT11_tss5	chr1	155851901	155852642	+	exon,S	SYT11	coding	protein_coding	7.9	1	3	2.9	0
SYT11_tss4	chr1	155853214	155853997	+	exon,S	SYT11	coding	protein_coding	10.9	1.8	4.8	4.6	0
RIT1_tss2	chr1	155880646	155880829	-	TSS,S	RIT1	coding	protein_coding	5.5	0	1.3	1.2	3
RIT1_tss1	chr1	155880890	155881268	-	TSS,S	RIT1	coding	protein_coding	31	7.4	16.2	15.3	0
KIAA0907_tss1	chr1	155903958	155904255	-	TSS,S	KIAA0907	coding	protein_coding	130.7	39	60	59.3	0
ARHGEF2_tss1	chr1	155938910	155939622	-	TSS,S	ARHGEF2	nonCoding	processed_transcript	161.7	4	80.8	80.4	0
ARHGEF2_tss5	chr1	155940220	155940465	-	TSSregion1000,S	ARHGEF2	nonCoding	processed_transcript	9	0	1	0.7	11
ARHGEF2_tss3	chr1	155941995	155942158	-	TSS,S	ARHGEF2	coding	protein_coding	9.5	0	1.7	1.3	3
ARHGEF2_tss4	chr1	155944771	155944993	+	intron,AS	ARHGEF2	coding	protein_coding	9.3	0	1	0.6	9
ARHGEF2_tss2	chr1	155947881	155948610	-	TSS,S	ARHGEF2	coding	protein_coding	126.5	14.9	38	33.1	0
RP11-336K24.4_tss1	chr1	155959019	155959391	-	exon,S	RP11-336K24.4	nonCoding	processed_transcript	33.5	1.9	8.3	7.9	0
SSR2_tss1	chr1	155990553	155990803	-	TSS,S	SSR2	coding	protein_coding	100.7	39.1	67.7	67.1	0
UBQLN4_tss1	chr1	156023547	156023798	-	TSS,S	UBQLN4	coding	protein_coding	22	2.9	7.7	7.3	0
LAMTOR2_tss1	chr1	156024484	156025130	+	TSS,S	LAMTOR2	coding	protein_coding	95.8	30	56	53.8	0
MEX3A_tss1	chr1	156052209	156052329	-	TSSregion500,S	MEX3A	coding	protein_coding	7.6	0	0.6	0.4	7
LMNA_tss1	chr1	156084217	156085066	+	TSS,S	LMNA	coding	protein_coding	47.5	3	10.7	9.8	0
SEMA4A_tss2	chr1	156116992	156117200	+	TSS,S	SEMA4A	coding	protein_coding	6.8	0.1	2.1	1.8	0
SEMA4A_tss1	chr1	156119615	156120078	+	TSS,S	SEMA4A	coding	protein_coding	59.4	0.3	22.1	21.2	0
chr1_+_156161456	chr1	156161446	156161481	+	intergenic	NA	NA	NA	6.6	0	2.3	2.3	2
SLC25A44_tss1	chr1	156163692	156164052	+	TSS,S	SLC25A44	coding	protein_coding	117.2	31.6	73.1	74.1	0
PMF1-BGLAP_tss1	chr1	156182693	156182935	+	TSS,S	PMF1-BGLAP	nonCoding	processed_transcript	39	13.5	24.7	24.4	0
PMF1-BGLAP_tss2	chr1	156186202	156186652	+	intron,S	PMF1-BGLAP	nonCoding	processed_transcript	43.3	2.3	11.5	10	0
BGLAP_tss1	chr1	156211922	156212051	+	TSS,S	BGLAP	retained_intron	retained_intron	5.2	0	1.1	0.8	7
PAQR6_tss3	chr1	156213576	156214199	-	exon,S	PAQR6	nonCoding	processed_transcript	13.8	0	3.1	2.7	1
PAQR6_tss4	chr1	156215543	156216105	-	exon,S	PAQR6	nonCoding	processed_transcript	12.9	0	3	2.5	2
PAQR6_tss2	chr1	156217102	156217273	-	intron,S	PAQR6	nonCoding	processed_transcript	8.2	0	3.2	2.8	2
PAQR6_tss1	chr1	156217708	156218021	-	TSS,S	PAQR6	nonCoding	processed_transcript	1213.7	68.5	288.2	241	0
SMG5_tss1	chr1	156252379	156252775	-	TSS,S	SMG5	coding	protein_coding	122.7	40.3	67.2	64.7	0
TMEM79_tss1	chr1	156252683	156252836	+	TSS,S	TMEM79	nonCoding	processed_transcript	15.7	1	5.1	4.7	0
C1orf85_tss2	chr1	156261243	156261370	-	TSS,S	C1orf85	nonCoding	processed_transcript	5.5	0.1	1.8	1.6	0
C1orf85_tss1	chr1	156265366	156265537	-	TSS,S	C1orf85	nonCoding	processed_transcript	27	8.3	18	18.4	0
CCT3_tss1	chr1	156307772	156308291	-	TSS,S	CCT3	coding	protein_coding	263	87.6	161.2	160.6	0
RHBG_tss1	chr1	156338940	156339068	+	TSS,S	RHBG	retained_intron	retained_intron	10.1	0	0.1	0	101
C1orf61_tss4	chr1	156383184	156383596	-	TSS,S	C1orf61	nonCoding	processed_transcript	31	0.6	6	4.6	0
C1orf61_tss2	chr1	156390695	156391696	-	TSS,S	C1orf61	nonCoding	processed_transcript	38.2	4.6	13.9	13	0
C1orf61_tss1	chr1	156399101	156399674	-	TSS,S	C1orf61	coding	protein_coding	664.4	77.1	227.5	210	0
C1orf61_tss3	chr1	156399845	156400451	-	TSSregion500,S	C1orf61	nonCoding	processed_transcript	19.7	0.8	6.4	5.8	0
chr1_+_156405199	chr1	156404558	156405448	+	intergenic	NA	NA	NA	19.1	3.5	9.8	9.5	0
MEF2D_tss2	chr1	156436013	156437192	-	exon,S	MEF2D	coding	protein_coding	6.7	0.2	3.1	2.9	0
MEF2D_tss3	chr1	156438570	156438976	-	exon,S	MEF2D	coding	protein_coding	56.4	0.2	2.6	1.1	0
MEF2D_tss4	chr1	156453052	156453228	-	TSS,S	MEF2D	coding	protein_coding	5.7	0	2.2	2.1	1
MEF2D_tss1	chr1	156470297	156471205	-	TSS,S	MEF2D	coding	protein_coding	553.7	127.2	321.9	322.2	0
IQGAP3_tss1	chr1	156521945	156522165	-	intron,S	IQGAP3	coding	protein_coding	7	0	1.9	1.6	6
APOA1BP_tss1	chr1	156561285	156561979	+	TSS,S	APOA1BP	coding	protein_coding	85.2	33.3	53.2	52.5	0
GPATCH4_tss2	chr1	156564926	156565645	-	exon,S	GPATCH4	retained_intron	retained_intron	9	1.4	3.8	3.8	0
GPATCH4_tss1	chr1	156571199	156571376	-	TSS,S	GPATCH4	coding	protein_coding	51.1	7.6	32.3	32.6	0
HAPLN2_tss1	chr1	156589002	156589361	+	TSS,S	HAPLN2	coding	protein_coding	165.1	0.7	35.7	22.9	0
HAPLN2_tss2	chr1	156593636	156594552	+	TSS,S	HAPLN2	nonCoding	processed_transcript	10.7	0.4	4.2	3.8	0
HAPLN2_tss3	chr1	156594640	156595216	-	exon,AS	HAPLN2	coding	protein_coding	7.7	0	2.8	2.6	2
BCAN_tss1	chr1	156611398	156612070	+	TSS,S	BCAN	coding	protein_coding	368.1	40.5	119.6	110.7	0
BCAN_tss4	chr1	156614999	156615279	+	intron,S	BCAN	coding	protein_coding	9.3	0.3	2.1	1.8	0
BCAN_tss3	chr1	156616472	156617043	+	TSS,S	BCAN	nonCoding	processed_transcript	7.9	0.4	2.6	2.4	0
BCAN_tss6	chr1	156621243	156621461	+	exon,S	BCAN	coding	protein_coding	9.5	0	1	0.8	3
BCAN_tss5	chr1	156622034	156623050	+	exon,S	BCAN	coding	protein_coding	5.4	0.4	2	1.9	0
BCAN_tss2	chr1	156627276	156627527	+	exon,S	BCAN	coding	protein_coding	19.3	1.2	11.1	11.3	0
NES_tss1	chr1	156646902	156647267	-	TSS,S	NES	coding	protein_coding	8.8	0	2.7	2.6	2
CRABP2_tss1	chr1	156675304	156675501	-	TSS,S	CRABP2	coding	protein_coding	43.8	0	4.8	2.2	1
ISG20L2_tss1	chr1	156698082	156698421	-	TSS,S	ISG20L2	coding	protein_coding	25.2	9.5	16.5	16.2	0
RRNAD1_tss1	chr1	156698234	156698440	+	TSS,S	RRNAD1	coding	protein_coding	13.8	3	6.3	5.9	0
RRNAD1_tss2	chr1	156698519	156698862	+	TSS,S	RRNAD1	coding	protein_coding	7.2	0.5	3.1	3	0
MRPL24_tss1	chr1	156710812	156710950	-	TSS,S	MRPL24	coding	protein_coding	69.4	32.3	49.1	48.6	0
HDGF_tss3	chr1	156717155	156717340	-	TSS,S	HDGF	nonCoding	processed_transcript	5.7	0.5	2.6	2.5	0
HDGF_tss1	chr1	156721131	156722368	-	TSS,S	HDGF	coding	protein_coding	79.1	34.6	47.9	46.3	0
PRCC_tss2	chr1	156721689	156721909	+	intron,S	PRCC	nonCoding	processed_transcript	6.3	0	1.1	1	3
HDGF_tss2	chr1	156736421	156736762	-	TSS,S	HDGF	nonCoding	processed_transcript	12.5	0	3.6	3.2	1
PRCC_tss1	chr1	156737080	156738008	+	TSS,S	PRCC	coding	protein_coding	111	30.8	66	66.2	0
PEAR1_tss1	chr1	156863425	156863536	+	TSS,S	PEAR1	coding	nonsense_mediated_decay	6.8	0.2	2	1.9	0
ARHGEF11_tss1	chr1	157014111	157015871	-	TSS,S	ARHGEF11	coding	protein_coding	113.1	21.3	51.7	49.2	0
ARHGEF11_tss2	chr1	157015603	157016075	+	TSSregion500,AS	ARHGEF11	coding	protein_coding	5.7	0	1.1	0.9	3
ETV3_tss1	chr1	157108049	157108231	-	TSS,S	ETV3	coding	protein_coding	24.7	6.7	12.1	11.7	0
ETV3_tss2	chr1	157108250	157108430	-	TSS,S	ETV3	coding	protein_coding	11	1.1	4.2	4.1	0
KIRREL_tss1	chr1	157963268	157963515	+	TSS,S	KIRREL	coding	protein_coding	7	0.5	2	1.8	0
MNDA_tss1	chr1	158801034	158801323	+	TSS,S	MNDA	coding	protein_coding	11.5	0.9	4.2	3.9	0
IFI16_tss2	chr1	158969727	158969864	+	TSS,S	IFI16	coding	protein_coding	17.7	0	2.5	2	1
IFI16_tss1	chr1	158979614	158979959	+	TSS,S	IFI16	coding	protein_coding	28.6	2.5	8.9	7.2	0
IFI16_tss3	chr1	158985428	158985576	+	TSS,S	IFI16	coding	protein_coding	5.1	0	0.4	0.1	45
CADM3_tss4	chr1	159140842	159141266	+	TSSregion500,S	CADM3	coding	protein_coding	7.5	0	1.9	1.8	2
CADM3_tss1	chr1	159141287	159141773	+	TSS,S	CADM3	coding	protein_coding	1033	142.9	488.4	483	0
CADM3_tss2	chr1	159162363	159162525	+	exon,S	CADM3	coding	protein_coding	6.6	0	2.1	1.9	2
CADM3_tss3	chr1	159163097	159163379	+	exon,S	CADM3	coding	protein_coding	8	0	2	1.8	3
CADM3_tss6	chr1	159163532	159163940	+	exon,S	CADM3	coding	protein_coding	6.2	0	1.4	1.3	3
CADM3_tss5	chr1	159166474	159166828	+	TSS,S	CADM3	nonCoding	processed_transcript	7	0	1.6	1.5	1
DARC_tss1	chr1	159170824	159172141	+	TSSregion1000,S	DARC	coding	protein_coding	13.3	1.5	5.3	5.3	0
DARC_tss2	chr1	159174394	159174780	+	TSS,S	DARC	coding	protein_coding	51.3	0	3.4	1.1	8
DUSP23_tss1	chr1	159750589	159751244	+	TSS,S	DUSP23	coding	protein_coding	33	5.2	9.4	9.1	0
SLAMF8_tss1	chr1	159796450	159796709	+	TSS,S	SLAMF8	coding	protein_coding	5.5	0	0.5	0.1	48
C1orf204_tss2	chr1	159824511	159824940	+	TSS,AS	C1orf204	nonCoding	processed_transcript	8.5	0	3	2.9	2
C1orf204_tss1	chr1	159824534	159824911	-	TSS,S	C1orf204	nonCoding	processed_transcript	23.2	5.2	12.2	12.2	0
RP11-190A12.7_tss1	chr1	159842779	159842855	-	TSS,S	RP11-190A12.7	coding	nonsense_mediated_decay	14.9	0	0.2	0	105
TAGLN2_tss1	chr1	159895246	159895385	-	TSS,S	TAGLN2	nonCoding	processed_transcript	70.4	3.5	18.7	17	0
PIGM_tss1	chr1	160001419	160001834	-	TSS,S	PIGM	coding	protein_coding	41	2.8	18.2	17.7	0
KCNJ10_tss2	chr1	160008126	160009089	-	exon,S	KCNJ10	coding	protein_coding	6.2	0	1.9	1.6	1
RP11-226L15.4_tss1	chr1	160010647	160012328	-	TSS,S	RP11-226L15.4	nonCoding	processed_transcript	17.3	1.3	4.8	4.3	0
KCNJ10_tss1	chr1	160039726	160040183	-	TSS,S	KCNJ10	coding	protein_coding	349.8	33.1	119.6	113.6	0
KCNJ9_tss1	chr1	160051164	160051591	+	TSS,S	KCNJ9	coding	protein_coding	226.5	56.9	122.2	121.8	0
KCNJ9_tss3	chr1	160057347	160058218	+	exon,S	KCNJ9	coding	protein_coding	7.2	0.6	3.3	3.1	0
KCNJ9_tss2	chr1	160058237	160059396	+	exon,S	KCNJ9	coding	protein_coding	8.6	1	3.8	3.5	0
IGSF8_tss1	chr1	160067936	160068911	-	TSS,S	IGSF8	coding	protein_coding	206.8	50.2	109.5	105	0
IGSF8_tss2	chr1	160069013	160069337	-	TSSregion500,S	IGSF8	coding	protein_coding	5.4	0.7	2.1	2.1	0
ATP1A2_tss1	chr1	160085336	160085850	+	TSS,S	ATP1A2	nonCoding	processed_transcript	707.3	103.9	330.8	307.2	0
ATP1A2_tss15	chr1	160090690	160090779	+	exon,S	ATP1A2	nonCoding	processed_transcript	9.8	0	1	0.9	1
ATP1A2_tss5	chr1	160092997	160093207	+	TSSregion1000,S	ATP1A2	nonCoding	processed_transcript	14.2	0.5	2.6	2.3	0
ATP1A2_tss14	chr1	160094032	160094246	+	exon,S	ATP1A2	nonCoding	processed_transcript	10.9	0	1.3	1.1	2
ATP1A2_tss9	chr1	160097269	160097645	+	TSS,S	ATP1A2	coding	protein_coding	11.6	0	2.2	1.9	1
ATP1A2_tss2	chr1	160097985	160098474	+	exon,S	ATP1A2	nonCoding	processed_transcript	22.6	0.4	8.6	8.1	0
ATP1A2_tss6	chr1	160098565	160099170	+	exon,S	ATP1A2	nonCoding	processed_transcript	5.4	0	2.3	2.1	1
ATP1A2_tss4	chr1	160099830	160100083	+	exon,S	ATP1A2	nonCoding	processed_transcript	10.6	0.5	2.6	2.2	0
ATP1A2_tss13	chr1	160100142	160100389	+	exon,S	ATP1A2	nonCoding	processed_transcript	5.4	0	1.6	1.4	2
ATP1A2_tss8	chr1	160104268	160104390	+	exon,S	ATP1A2	nonCoding	processed_transcript	6.5	0.4	2.2	1.9	0
ATP1A2_tss11	chr1	160104577	160105162	+	exon,S	ATP1A2	nonCoding	processed_transcript	5.9	0.8	2	1.9	0
ATP1A2_tss7	chr1	160105189	160105272	+	exon,S	ATP1A2	nonCoding	processed_transcript	9	0.4	2.2	1.8	0
ATP1A2_tss12	chr1	160106687	160107022	+	exon,S	ATP1A2	nonCoding	processed_transcript	5.4	0	1.6	1.5	2
ATP1A2_tss3	chr1	160110964	160112310	+	exon,S	ATP1A2	coding	protein_coding	19.6	2.2	7.6	6.9	0
ATP1A2_tss10	chr1	160112517	160113120	+	exon,S	ATP1A2	coding	protein_coding	7	0.4	2.1	1.9	0
CASQ1_tss1	chr1	160162358	160162719	+	TSS,S	CASQ1	retained_intron	retained_intron	60.9	1.1	24.4	24.9	0
PEA15_tss1	chr1	160174850	160175383	+	TSS,S	PEA15	coding	protein_coding	812.9	248.7	464.2	449.4	0
PEA15_tss4	chr1	160180918	160181493	+	TSS,S	PEA15	nonCoding	processed_transcript	8.8	0	2	1.7	1
PEA15_tss2	chr1	160183188	160185170	+	exon,S	PEA15	coding	protein_coding	78.2	22.3	44.1	42.3	0
PEA15_tss3	chr1	160183681	160184380	-	exon,AS	PEA15	coding	protein_coding	7	0	2.2	2.1	1
DCAF8_tss1	chr1	160231622	160232441	-	TSS,S	DCAF8	coding	protein_coding	242	106.1	165.1	166.2	0
PEX19_tss1	chr1	160248594	160249427	-	exon,S	PEX19	coding	protein_coding	20.8	0	1.6	1.2	2
DCAF8_tss2	chr1	160254856	160254998	-	TSS,S	DCAF8	coding	protein_coding	112.5	42.4	67	65.8	0
COPA_tss2	chr1	160261636	160262048	-	exon,S	COPA	coding	protein_coding	6.5	0	0.6	0.4	9
COPA_tss1	chr1	160312942	160313243	-	TSS,S	COPA	coding	protein_coding	172	76	117.9	115.5	0
NCSTN_tss1	chr1	160313014	160313323	+	TSS,S	NCSTN	coding	protein_coding	38.5	5.5	18.2	17.4	0
VANGL2_tss1	chr1	160370250	160370697	+	TSS,S	VANGL2	coding	protein_coding	21.2	0.6	4.8	4.3	0
VANGL2_tss2	chr1	160370798	160371058	+	intron,S	VANGL2	coding	protein_coding	7.2	0.1	2	1.8	0
CD84_tss1	chr1	160549220	160549347	-	TSS,S	CD84	coding	protein_coding	13.8	0.4	4.2	3.8	0
CD244_tss1	chr1	160808640	160809013	-	TSS,S	CD244	nonCoding	processed_transcript	6.1	0	1.3	1	7
RP11-312J18.5_tss1	chr1	160864675	160864685	+	TSSregion100,S	RP11-312J18.5	pseudo	processed_pseudogene	5.6	0	0.6	0	75
F11R_tss2	chr1	160990827	160991018	-	TSS,S	F11R	coding	protein_coding	11.2	0	3.9	3.4	1
F11R_tss1	chr1	161008629	161008836	-	TSS,S	F11R	coding	nonsense_mediated_decay	85.2	9.5	39.9	38.1	0
USF1_tss1	chr1	161015632	161015818	-	TSS,S	USF1	coding	protein_coding	66	26.6	48.6	48.7	0
USF1_tss2	chr1	161015790	161016091	+	TSSregion100,AS	USF1	coding	protein_coding	9	1.1	4.5	4.4	0
KLHDC9_tss1	chr1	161068057	161068276	+	TSS,S	KLHDC9	nonCoding	processed_transcript	9.9	1.8	5.9	5.8	0
PFDN2_tss2	chr1	161070602	161070648	-	exon,S	PFDN2	nonCoding	processed_transcript	109.8	0	2.6	0	71
PFDN2_tss1	chr1	161087758	161087945	-	TSS,S	PFDN2	nonCoding	processed_transcript	78.8	13.8	36.1	34	0
NIT1_tss1	chr1	161087828	161088002	+	TSS,S	NIT1	nonCoding	processed_transcript	48.8	14.3	27	26.6	0
DEDD_tss1	chr1	161101476	161102718	-	TSS,S	DEDD	coding	protein_coding	43.1	17.9	30.9	31.3	0
DEDD_tss2	chr1	161102260	161103367	+	TSS,AS	DEDD	coding	protein_coding	15.1	5.8	9.9	9.5	0
UFC1_tss1	chr1	161123424	161123887	+	TSS,S	UFC1	coding	protein_coding	118	47.1	86.2	87.1	0
USP21_tss1	chr1	161129212	161129599	+	TSS,S	USP21	nonCoding	processed_transcript	32.4	7.9	17.3	17	0
PPOX_tss1	chr1	161136114	161136701	+	TSS,S	PPOX	coding	protein_coding	22.8	7.1	13.3	13.1	0
B4GALT3_tss1	chr1	161147138	161147370	-	TSS,S	B4GALT3	coding	protein_coding	26.9	6.8	15.1	15	0
ADAMTS4_tss1	chr1	161168737	161168980	-	TSS,S	ADAMTS4	coding	protein_coding	244.1	4.1	34.3	25.2	0
NDUFS2_tss1	chr1	161171490	161172271	+	TSS,S	NDUFS2	nonCoding	processed_transcript	214.9	56.9	146.2	144.7	0
FCER1G_tss1	chr1	161184936	161185147	+	TSS,S	FCER1G	nonCoding	processed_transcript	83.5	0.9	15.1	10.5	0
TOMM40L_tss1	chr1	161195717	161195955	+	TSS,S	TOMM40L	coding	protein_coding	19	2.5	11.2	11.4	0
TOMM40L_tss2	chr1	161197549	161197753	+	TSS,S	TOMM40L	nonCoding	processed_transcript	8.5	0	0.6	0.2	26
PCP4L1_tss1	chr1	161228444	161229004	+	TSS,S	PCP4L1	coding	protein_coding	137.5	12.6	53.4	51.3	0
MPZ_tss1	chr1	161275598	161276107	-	TSS,S	MPZ	retained_intron	retained_intron	9.5	1.7	4.5	4.2	0
MPZ_tss2	chr1	161279718	161279919	-	TSS,S	MPZ	coding	nonsense_mediated_decay	13.6	0	0.6	0.1	51
SDHC_tss1	chr1	161283889	161284266	+	TSS,S	SDHC	coding	protein_coding	51.4	7.8	30.1	30.6	0
C1orf192_tss1	chr1	161337631	161337748	-	TSS,S	C1orf192	coding	protein_coding	19.1	0	1.8	1.2	3
chr1_+_161359984	chr1	161359887	161360189	+	intergenic	NA	NA	NA	5.3	0.7	2.9	2.8	0
FCGR2A_tss1	chr1	161475183	161475311	+	TSS,S	FCGR2A	coding	protein_coding	57.2	0.4	13.1	9.1	0
HSPA6_tss1	chr1	161494310	161494340	+	exon,S	HSPA6	coding	protein_coding	406.6	0	6.9	0.4	24
FCGR3A_tss1	chr1	161519583	161519801	-	TSSregion100,S	FCGR3A	coding	protein_coding	12.8	0	2.2	1.4	1
HSPA7_tss1	chr1	161575957	161575974	+	TSSregion500,S	HSPA7	pseudo	unprocessed_pseudogene	13.5	0	0.2	0	105
FCRLB_tss1	chr1	161696359	161696755	+	exon,S	FCRLB	coding	protein_coding	8.5	0.8	3.6	3.4	0
DUSP12_tss1	chr1	161719358	161719957	+	TSS,S	DUSP12	nonCoding	processed_transcript	46.5	11.1	27.5	27.6	0
ATF6_tss1	chr1	161735989	161736403	+	TSS,S	ATF6	coding	protein_coding	76.4	21.2	54	55.9	0
ATF6_tss2	chr1	161746524	161746766	+	intron,S	ATF6	coding	protein_coding	6.3	0	1	0.6	7
OLFML2B_tss1	chr1	161993073	161993742	-	TSS,S	OLFML2B	coding	protein_coding	9	0.1	3.1	2.7	0
NOS1AP_tss1	chr1	162039285	162040034	+	TSS,S	NOS1AP	coding	protein_coding	57.3	11.2	22.3	20.2	0
chr1_-_162458017	chr1	162457915	162458341	-	intergenic	NA	NA	NA	15.7	0.1	5.3	4.8	0
UHMK1_tss1	chr1	162467534	162468081	+	TSS,S	UHMK1	coding	protein_coding	221.9	37.2	114	115.4	0
UHMK1_tss2	chr1	162493174	162493906	+	exon,S	UHMK1	coding	protein_coding	7	0	1	0.9	2
UAP1_tss1	chr1	162531183	162531580	+	TSS,S	UAP1	coding	protein_coding	39.7	8.2	16.2	15.7	0
DDR2_tss1	chr1	162602034	162602398	+	TSS,S	DDR2	coding	protein_coding	41.3	3.5	14.4	13.1	0
C1orf110_tss1	chr1	162830805	162831086	-	intron,S	C1orf110	coding	protein_coding	6.1	0.1	1.6	1.3	0
chr1_-_162976360	chr1	162976300	162976748	-	intergenic	NA	NA	NA	10	0	4.8	5	1
RGS4_tss1	chr1	163038262	163039296	+	TSS,S	RGS4	coding	protein_coding	1874.2	6.8	919.6	945.8	0
RGS4_tss3	chr1	163038953	163039096	-	TSSregion100,AS	RGS4	coding	protein_coding	6.1	0	1.2	1	3
RGS4_tss2	chr1	163044455	163045982	+	exon,S	RGS4	coding	protein_coding	37.7	0.2	12.6	11.7	0
RGS5_tss3	chr1	163116180	163116766	-	exon,S	RGS5	coding	protein_coding	5.4	0	2.1	2	2
RGS5_tss2	chr1	163116785	163117302	-	exon,S	RGS5	coding	protein_coding	11.1	0.6	4.5	4.3	0
RGS5_tss1	chr1	163172606	163172945	-	TSS,S	RGS5	coding	protein_coding	410.1	46.5	223.3	222.8	0
RP11-267N12.3_tss1	chr1	163291411	163291706	-	TSS,S	RP11-267N12.3	nonCoding	processed_transcript	21	3.4	8.3	7.9	0
chr1_+_163410122	chr1	163409878	163410253	+	intergenic	NA	NA	NA	9.2	0	2.6	2.5	1
chr1_+_163433497	chr1	163433497	163433500	+	intergenic	NA	NA	NA	20.1	0	0.4	0	102
HMGB3P6_tss1	chr1	164325902	164325986	+	TSSregion100,S	HMGB3P6	pseudo	processed_pseudogene	6.5	0	1.9	1.6	2
PBX1_tss1	chr1	164528110	164529344	+	TSS,S	PBX1	coding	protein_coding	206.2	51.4	89.2	90.5	0
PBX1_tss3	chr1	164545034	164545419	+	TSSregion1000,S	PBX1	coding	protein_coding	8.4	0	1.9	1.6	5
PBX1_tss2	chr1	164669474	164670053	+	intron,S	PBX1	coding	protein_coding	5.4	0	2.3	2.2	2
PBX1_tss4	chr1	164815819	164817057	+	exon,S	PBX1	coding	protein_coding	6	0	1.5	1.4	2
RXRG_tss2	chr1	165389138	165389231	-	exon,S	RXRG	coding	protein_coding	7.5	0	0.2	0.1	58
RXRG_tss1	chr1	165414110	165414763	-	TSS,S	RXRG	coding	protein_coding	30.8	1	10.1	9.6	0
MGST3_tss1	chr1	165600346	165600579	+	TSS,S	MGST3	coding	protein_coding	204.7	56.9	109.6	108.6	0
ALDH9A1_tss1	chr1	165667638	165667962	-	TSS,S	ALDH9A1	nonCoding	processed_transcript	38.1	13.6	23.3	22.6	0
TMCO1_tss2	chr1	165728760	165728833	-	exon,S	TMCO1	coding	protein_coding	15.6	0	0.3	0.1	54
TMCO1_tss1	chr1	165737755	165738249	-	TSS,S	TMCO1	coding	protein_coding	163.3	69.2	116.9	115	0
RP11-466F5.8_tss1	chr1	165738112	165738362	+	TSS,S	RP11-466F5.8	nonCoding	antisense	5.8	1	3	2.9	0
UCK2_tss1	chr1	165796678	165797373	+	TSS,S	UCK2	coding	protein_coding	33	9.1	18.5	18.5	0
RP11-9L18.3_tss1	chr1	166135053	166135255	+	TSSregion1000,AS	RP11-9L18.3	nonCoding	sense_intronic	6.4	0	2.9	2.8	2
FAM78B_tss1	chr1	166135973	166136385	-	TSS,S	FAM78B	coding	protein_coding	27.6	5.4	16.4	16.5	0
POGK_tss1	chr1	166808287	166809374	+	TSS,S	POGK	coding	protein_coding	70.3	22	35.1	33.9	0
TADA1_tss1	chr1	166845129	166845754	-	TSS,S	TADA1	coding	protein_coding	63.3	16.5	33.5	32.9	0
ILDR2_tss2	chr1	166889933	166890497	-	exon,S	ILDR2	coding	protein_coding	7.8	1.2	3.8	3.7	0
ILDR2_tss3	chr1	166942167	166942709	-	intron,S	ILDR2	coding	protein_coding	9.2	0	1.2	1.1	2
ILDR2_tss1	chr1	166944482	166944882	-	TSS,S	ILDR2	coding	protein_coding	28.6	2.1	10.1	9.9	0
DUSP27_tss1	chr1	167095751	167096247	-	exon,AS	DUSP27	coding	protein_coding	5.6	0	1.6	1.2	1
RP11-277B15.1_tss1	chr1	167132071	167132102	-	TSS,S	RP11-277B15.1	pseudo	processed_pseudogene	7.6	0	3.3	3.3	1
POU2F1_tss3	chr1	167189719	167189793	-	TSSregion500,AS	POU2F1	coding	protein_coding	5.4	0	0.7	0.6	8
POU2F1_tss1	chr1	167189917	167190228	+	TSS,S	POU2F1	coding	protein_coding	129.1	16.5	36.1	35.5	0
POU2F1_tss2	chr1	167298220	167298514	+	TSS,S	POU2F1	coding	protein_coding	13.4	0	5.7	5.4	2
POU2F1_tss4	chr1	167358824	167358950	+	TSS,S	POU2F1	nonCoding	processed_transcript	6.8	0	0.3	0.1	47
CREG1_tss1	chr1	167522639	167523120	-	TSS,S	CREG1	coding	protein_coding	99.9	35.2	70.4	70.2	0
RCSD1_tss1	chr1	167599423	167599643	+	TSS,S	RCSD1	coding	protein_coding	14	2.2	6.5	6.3	0
MPZL1_tss1	chr1	167691121	167691534	+	TSS,S	MPZL1	retained_intron	retained_intron	127.4	33.2	53.5	52	0
MPC2_tss1	chr1	167904995	167905490	-	TSS,S	MPC2	coding	protein_coding	239.9	43.7	121	121.8	0
DCAF6_tss1	chr1	167905392	167906566	+	TSS,S	DCAF6	coding	protein_coding	878.4	142.2	374.9	375.4	0
DCAF6_tss2	chr1	167987355	167987427	+	intron,S	DCAF6	coding	protein_coding	408.2	0	13.5	0	78
[truncated: 25,477 more rows]
