# Supplementary material for: Comprehensive promoter level expression quantitative trait loci analysis of the human frontal lobe
Source: Genome Med. 2016 Jun 10;8:65. doi: 10.1186/s13073-016-0320-1 (PMC4903003; doi:10.1186/s13073-016-0320-1)
Supplement: Additional file 4: Table S13. — Manual annotation of intergenic CAGE-clusters. Manual annotation of intergenic CAGE-clusters using the following public databases/datasets: RefSeq genes; FANTOM5 phase I permissive TSSs; Repetitive Elements database; CAGEseq expression derived enhancer dataset; frontal cortex H3K4me3 ChIP-Seq dataset. Overlap between datasets is provided. (XLSX 60 kb) [file 13073_2016_320_MOESM4_ESM.xlsx]

## Sheet: key
Table S13: Manual annotation of intergenic CAGE-clusters. Manuel annotation of intergenic CAGE-clusters using the following public databases/datasets: RefSeq genes; FANTOM5 phase I permissive TSSs; Repetitive Elements database; CAGEseq expression derived enhancer dataset; frontal cortex H3K4me3 ChIP-Seq dataset. Overlap between datasets is provided.
header	explanation
external_ID	GENE name plus TSS number numered highest expressed TSS as 1 second highest TSS2 etc.
repeat	repeat elements downloaded from UCSC (http://genome.ucsc.edu/)
enhancer	enhancer elements from Andersson et al 2014 (An atlas of active enhancers across human cell types and tissues)
enhancerID	enhancer IDs
refseq	refseq database downloaded from UCSC (http://genome.ucsc.edu/)
refseqID	refseq IDs
F5_perm	FANTOM5 PHASE 1 permissive DPI clusters human downloaded from (http://fantom.gsc.riken.jp/zenbu/)
F5_TSS_ID	FANTOM5 PHASE 1 permissive DPI clusters ID
chipseq	CHiP-seq peak data downloaded from http://zlab.umassmed.edu/zlab/publications/ShulhaPLOSGen2013.html
times_overlapping	number of the overlapping features

## Sheet: suppl_Table13_NA_reannot
external_ID	repeat	enhancer	enhancerID	refseq	refseqID	F5_perm	F5_TSS_ID	chipseq	times_overlapping
chr1_-_108113123	yes	no	no	no	no	no	no	no	1
chr1_-_108113383	yes	no	no	no	no	no	no	no	1
chr1_-_108113473	yes	no	no	no	no	yes	p@chr1:108113485..108113494,-	no	2
chr1_-_108113546	yes	no	no	no	no	yes	p1@ENST00000516385	no	2
chr1_-_108113593	yes	no	no	no	no	yes	p2@ENST00000516385	no	2
chr1_-_109092036	yes	no	no	no	no	no	no	no	1
chr1_-_121484636	yes	no	no	no	no	no	no	yes	2
chr1_-_121484830	yes	no	no	no	no	no	no	yes	2
chr1_-_121485296	yes	no	no	no	no	no	no	yes	2
chr1_-_121485411	yes	no	no	no	no	no	no	yes	2
chr1_-_142890989	no	no	no	no	no	no	no	no	0
chr1_-_147727271	no	no	no	yes	NM_001037501,NR_102405,NR_102404	no	no	yes	2
chr1_-_148176347	no	no	no	yes	NM_001037501,NR_102405,NR_102404	yes	p2@FLJ39739	yes	3
chr1_-_153756230	no	no	no	no	no	no	no	yes	1
chr1_-_155164525	yes	no	no	no	no	no	no	yes	2
chr1_-_162458017	no	yes	chr1:162458137-162458480	no	no	no	no	no	1
chr1_-_162976360	yes	no	no	no	no	no	no	yes	2
chr1_-_177714001	yes	no	no	no	no	no	no	no	1
chr1_-_181998771	no	yes	chr1:181998739-181999134	no	no	no	no	yes	2
chr1_-_184633610	no	no	no	no	no	no	no	yes	1
chr1_-_191489780	yes	no	no	no	no	no	no	no	1
chr1_-_193377093	yes	no	no	no	no	no	no	no	1
chr1_-_194747269	yes	no	no	no	no	no	no	no	1
chr1_-_195732769	yes	no	no	no	no	yes	p9@ENST00000513624;p1@ENST00000513624;p7@ENST00000513624;p4@ENST00000513624;p2@ENST00000513624;p10@ENST00000513624	yes	3
chr1_-_198488851	yes	yes	chr1:198488746-198489088	no	no	no	no	yes	3
chr1_-_199052734	no	no	no	no	no	no	no	no	0
chr1_-_200271527	no	no	no	no	no	no	no	yes	1
chr1_-_200369839	no	no	no	no	no	no	no	no	0
chr1_-_20813834	no	no	no	no	no	no	no	yes	1
chr1_-_208443248	yes	no	no	no	no	no	no	yes	2
chr1_-_208443942	yes	no	no	no	no	no	no	yes	2
chr1_-_208857750	yes	no	no	no	no	no	no	no	1
chr1_-_222946482	yes	no	no	no	no	yes	p2@uc001hnr.1;p1@uc001hnr.1;p3@uc001hnr.1	no	2
chr1_-_223254678	no	no	no	no	no	no	no	yes	1
chr1_-_223276623	no	no	no	no	no	no	no	no	0
chr1_-_224180296	no	no	no	no	no	yes	p@chr1:224180261..224180310,-	yes	2
chr1_-_225675717	yes	no	no	yes	NM_018212,NM_001008493	no	no	no	2
chr1_-_226526126	yes	no	no	no	no	no	no	no	1
chr1_-_229374801	yes	no	no	no	no	no	no	no	1
chr1_-_230942852	no	no	no	no	no	no	no	no	0
chr1_-_232765879	yes	no	no	no	no	yes	p@chr1:232765782..232765791,-;p@chr1:232765795..232765800,-;p@chr1:232765857..232765889,-;p@chr1:232765895..232765906,-	yes	3
chr1_-_234746624	yes	yes	chr1:234746093-234747674	no	no	yes	p@chr1:234746411..234746428,-;p@chr1:234746616..234746632,-;p@chr1:234746620..234746621,+	yes	4
chr1_-_23543995	yes	no	no	no	no	yes	p@chr1:23543993..23543996,+	yes	3
chr1_-_237142208	no	no	no	no	no	no	no	yes	1
chr1_-_26202166	no	yes	chr1:26201699-26201757	no	no	yes	p@chr1:26202375..26202435,-	yes	3
chr1_-_35330415	yes	no	no	no	no	no	no	no	1
chr1_-_4078739	no	no	no	no	no	no	no	yes	1
chr1_-_4079245	no	yes	chr1:4079242-4079460	no	no	no	no	yes	2
chr1_-_54204837	yes	no	no	no	no	yes	p@chr1:54204694..54204705,-;p@chr1:54204714..54204729,-;p5@GLIS1;p@chr1:54204889..54204896,-	yes	3
chr1_-_5812503	no	no	no	no	no	no	no	yes	1
chr1_-_68849942	no	yes	chr1:68849988-68850367	no	no	no	no	no	1
chr1_-_76081851	yes	no	no	no	no	yes	p5@SLC44A5;p@chr1:76081668..76081671,+;p2@SLC44A5;p4@SLC44A5;p10@SLC44A5;p1@SLC44A5;p3@SLC44A5;p9@SLC44A5;p7@SLC44A5;p@chr1:76082219..76082225,-;p@chr1:76082560..76082561,-	yes	3
chr1_-_83279869	yes	no	no	no	no	no	no	yes	2
chr1_-_85086717	yes	no	no	no	no	no	no	yes	2
chr1_-_88995974	no	no	no	no	no	no	no	no	0
chr1_+_107403402	yes	no	no	no	no	no	no	no	1
chr1_+_121484524	yes	no	no	no	no	no	no	yes	2
chr1_+_121485177	yes	no	no	no	no	no	no	yes	2
chr1_+_121485360	yes	no	no	no	no	no	no	yes	2
chr1_+_14219345	yes	no	no	no	no	no	no	yes	2
chr1_+_14220060	no	no	no	no	no	no	no	yes	1
chr1_+_155164786	yes	no	no	yes	NR_030281	yes	p1@MIR92B;p6@MIR92B;p3@MIR92B;p@chr1:155165090..155165133,+	yes	4
chr1_+_156161456	yes	no	no	no	no	no	no	no	1
chr1_+_156405199	yes	no	no	no	no	no	no	yes	2
chr1_+_161359984	yes	yes	chr1:161359666-161360218	no	no	yes	p@chr1:161360184..161360187,+	yes	4
chr1_+_163410122	no	no	no	no	no	no	no	no	0
chr1_+_163433497	no	no	no	no	no	no	no	no	0
chr1_+_171787063	no	no	no	no	no	no	no	no	0
chr1_+_173338974	yes	no	no	yes	NR_037845	no	no	no	2
chr1_+_174021375	no	no	no	no	no	no	no	no	0
chr1_+_181286911	yes	no	no	no	no	no	no	yes	2
chr1_+_193426550	no	no	no	no	no	no	no	no	0
chr1_+_201508253	no	no	no	no	no	yes	p@chr1:201508277..201508292,+;p@chr1:201508407..201508427,+	yes	2
chr1_+_203330186	no	no	no	no	no	no	no	yes	1
chr1_+_227976222	no	no	no	no	no	yes	p@chr1:227976217..227976232,+	yes	2
chr1_+_241577074	no	no	no	no	no	no	no	no	0
chr1_+_244211094	no	no	no	no	no	yes	p@chr1:244210956..244210966,-;p@chr1:244211000..244211035,-;p@chr1:244211082..244211101,+;p@chr1:244211118..244211139,+;p@chr1:244211167..244211171,-;p@chr1:244211214..244211254,-	yes	2
chr1_+_244211791	yes	no	no	no	no	yes	p@chr1:244211767..244211800,+;p@chr1:244211851..244211864,+	yes	3
chr1_+_244212000	yes	no	no	yes	NM_001278196	yes	p@chr1:244212236..244212247,+;p@chr1:244212276..244212302,-;p@chr1:244212449..244212457,+;p@chr1:244212666..244212672,-;p@chr1:244212820..244212825,+;p@chr1:244212878..244212881,+	yes	4
chr1_+_247436735	yes	no	no	no	no	no	no	no	1
chr1_+_27848998	yes	yes	chr1:27848725-27849287	no	no	no	no	yes	3
chr1_+_30199685	yes	no	no	no	no	no	no	no	1
chr1_+_32804142	yes	no	no	no	no	no	no	no	1
chr1_+_33593121	no	no	no	no	no	no	no	yes	1
chr1_+_38144441	no	no	no	no	no	no	no	no	0
chr1_+_42881768	yes	no	no	yes	NM_173642	no	no	no	2
chr1_+_43174813	yes	no	no	no	no	no	no	no	1
chr1_+_59184133	no	no	no	no	no	no	no	yes	1
chr1_+_72751022	no	yes	chr1:72750417-72750888	no	no	no	no	yes	2
chr1_+_8368038	yes	no	no	no	no	no	no	no	1
chr1_+_88425170	no	no	no	no	no	no	no	yes	1
chr1_+_97513059	no	no	no	no	no	no	no	no	0
chr1_+_98519450	no	yes	chr1:98518546-98518920	no	no	yes	p@chr1:98519201..98519225,+;p@chr1:98519487..98519516,+;p@chr1:98519916..98519967,+;p@chr1:98520013..98520035,+	yes	3
chr10_-_10336652	yes	no	no	no	no	no	no	yes	2
chr10_-_112256168	yes	no	no	no	no	yes	p1@ENST00000445730;p3@ENST00000445730;p4@ENST00000445730;p2@ENST00000445730	yes	3
chr10_-_125722660	no	no	no	no	no	no	no	yes	1
chr10_-_125724604	no	no	no	no	no	no	no	yes	1
chr10_-_134797621	yes	no	no	no	no	no	no	yes	2
chr10_-_27187975	yes	no	no	no	no	no	no	no	1
chr10_-_3089228	no	no	no	no	no	no	no	no	0
chr10_-_32049008	yes	yes	chr10:32048872-32049424	no	no	yes	p@chr10:32048872..32048890,-	yes	4
chr10_-_3319340	yes	no	no	no	no	no	no	yes	2
chr10_-_42379922	yes	no	no	no	no	no	no	yes	2
chr10_-_42863440	no	no	no	yes	NR_024380	yes	p2@LOC441666;p1@LOC441666;p3@LOC441666;p4@LOC441666	yes	3
chr10_-_45084546	no	no	no	no	no	no	no	no	0
chr10_-_45719936	no	no	no	no	no	no	no	yes	1
chr10_-_5596281	no	yes	chr10:5596279-5596669	no	no	no	no	no	1
chr10_-_7029688	no	yes	chr10:7029636-7029798	no	no	no	no	no	1
chr10_-_7160383	yes	no	no	no	no	no	no	no	1
chr10_-_92783235	no	no	no	no	no	no	no	yes	1
chr10_-_92923207	yes	no	no	yes	NM_001257101,NR_046435	yes	p6@PCGF5;p@chr10:92922657..92922688,-;p1@PCGF5;p@chr10:92923105..92923106,-;p@chr10:92923145..92923147,+;p@chr10:92923195..92923197,+;p@chr10:92923413..92923433,+	yes	4
chr10_-_9730732	yes	no	no	no	no	no	no	no	1
chr10_+_104402687	no	no	no	no	no	yes	p@chr10:104402558..104402566,-	yes	2
chr10_+_10838802	no	no	no	no	no	no	no	yes	1
chr10_+_10840155	no	no	no	no	no	no	no	yes	1
chr10_+_110259649	no	no	no	no	no	no	no	no	0
chr10_+_114937752	no	no	no	no	no	no	no	yes	1
chr10_+_116851615	yes	no	no	no	no	yes	p@chr10:116851969..116851971,+	yes	3
chr10_+_125732121	yes	no	no	no	no	no	no	yes	2
chr10_+_129605895	no	no	no	no	no	no	no	no	0
chr10_+_133849874	yes	no	no	no	no	yes	p@chr10:133849659..133849664,+;p@chr10:133849707..133849710,+;p@chr10:133849979..133849986,+;p@chr10:133850044..133850074,+;p@chr10:133850157..133850187,+	yes	3
chr10_+_133878209	yes	no	no	no	no	no	no	yes	2
chr10_+_133879516	no	no	no	no	no	no	no	yes	1
chr10_+_22540998	no	no	no	yes	NR_038921	yes	p1@LOC100130992;p5@LOC100130992;p@chr10:22541038..22541043,-;p3@LOC100130992;p7@LOC100130992;p@chr10:22541259..22541299,-;p6@LOC100130992;p@chr10:22541343..22541375,-;p@chr10:22541483..22541494,-	yes	3
chr10_+_25940675	no	no	no	yes	NR_108067,NR_108069,NR_108068	no	no	no	1
chr10_+_32048214	yes	yes	chr10:32047879-32048374	no	no	yes	p@chr10:32048152..32048153,+;p@chr10:32048238..32048248,+	yes	4
chr10_+_3319228	yes	no	no	no	no	no	no	yes	2
chr10_+_46992482	no	no	no	no	no	no	no	yes	1
chr10_+_57900726	no	no	no	no	no	no	no	no	0
chr10_+_6313130	no	no	no	no	no	no	no	no	0
chr10_+_65819855	no	no	no	no	no	no	no	yes	1
chr10_+_65820370	no	no	no	no	no	no	no	yes	1
chr10_+_66390526	yes	no	no	no	no	no	no	no	1
chr10_+_66509620	no	no	no	no	no	no	no	yes	1
chr10_+_69609281	no	no	no	no	no	no	no	yes	1
chr10_+_70817354	yes	no	no	no	no	no	no	no	1
chr10_+_79938951	yes	no	no	no	no	no	no	no	1
chr10_+_89891911	no	no	no	no	no	no	no	no	0
chr10_+_91648685	yes	no	no	no	no	no	no	no	1
chr10_+_92922788	yes	no	no	yes	NM_001257101,NR_046435	yes	p5@PCGF5;p6@PCGF5;p@chr10:92922657..92922688,-;p1@PCGF5	yes	4
chr10_+_93311877	no	no	no	yes	NR_024467	no	no	no	1
chr11_-_100247778	yes	no	no	no	no	no	no	no	1
chr11_-_121315388	no	no	no	no	no	no	no	no	0
chr11_-_123381908	no	yes	chr11:123381868-123382248	no	no	no	no	yes	2
chr11_-_124284688	no	no	no	no	no	no	no	yes	1
chr11_-_124418654	yes	no	no	no	no	no	no	no	1
chr11_-_133772580	yes	no	no	yes	NR_024344	no	no	no	2
chr11_-_134877673	no	no	no	no	no	no	no	yes	1
chr11_-_21774399	yes	no	no	no	no	no	no	no	1
chr11_-_45848294	yes	no	no	no	no	no	no	no	1
chr11_-_46264937	no	yes	chr11:46264726-46265198	no	no	no	no	yes	2
chr11_-_46413323	yes	no	no	no	no	yes	p@chr11:46413438..46413465,+;p@chr11:46413523..46413544,-	yes	3
chr11_-_63338523	yes	no	no	no	no	no	no	no	1
chr11_-_63949149	no	no	no	no	no	no	no	yes	1
chr11_-_65187511	no	yes	chr11:65187297-65188198	no	no	no	no	no	1
chr11_-_65244958	no	yes	chr11:65244638-65245303	no	no	no	no	yes	2
chr11_-_65263806	yes	yes	chr11:65263684-65264604	no	no	no	no	yes	3
chr11_-_65264068	yes	yes	chr11:65263684-65264604	no	no	no	no	yes	3
chr11_-_75883662	no	no	no	no	no	no	no	no	0
chr11_-_81359131	yes	no	no	no	no	no	no	yes	2
chr11_+_109817323	no	no	no	no	no	no	no	yes	1
chr11_+_119622045	no	no	no	no	no	no	no	yes	1
chr11_+_119846455	no	no	no	no	no	no	no	no	0
chr11_+_123229249	yes	no	no	no	no	no	no	yes	2
chr11_+_123358148	yes	no	no	no	no	no	no	yes	2
chr11_+_123380645	no	no	no	no	no	no	no	yes	1
chr11_+_124589344	no	no	no	no	no	no	no	yes	1
chr11_+_126925746	yes	no	no	no	no	no	no	yes	2
chr11_+_127972320	yes	no	no	no	no	no	no	no	1
chr11_+_1568045	no	no	no	no	no	yes	p@chr11:1568078..1568112,+	yes	2
chr11_+_19366799	no	no	no	no	no	yes	p@chr11:19366745..19366754,+	yes	2
chr11_+_21975377	yes	no	no	no	no	no	no	no	1
chr11_+_30795313	no	no	no	no	no	no	no	yes	1
chr11_+_33397652	yes	no	no	no	no	yes	p@chr11:33397402..33397433,+;p@chr11:33397682..33397689,+;p@chr11:33397834..33397858,+	yes	3
chr11_+_35832160	no	no	no	no	no	no	no	no	0
chr11_+_39959870	no	yes	chr11:39959706-39959874	no	no	no	no	no	1
chr11_+_56948028	yes	no	no	no	no	no	no	yes	2
chr11_+_62702184	no	no	no	no	no	no	no	yes	1
chr11_+_64146903	no	no	no	no	no	no	no	no	0
chr11_+_65184051	no	no	no	no	no	no	no	yes	1
chr11_+_65245098	yes	yes	chr11:65244638-65245303	no	no	no	no	yes	3
chr11_+_65255339	no	no	no	no	no	no	no	yes	1
chr11_+_66885263	yes	no	no	no	no	yes	p@chr11:66885423..66885491,+	yes	3
chr11_+_67085340	no	no	no	yes	NR_024469	yes	p@chr11:67085220..67085246,-;p3@LOC100130987;p1@LOC100130987;p2@LOC100130987;p4@LOC100130987	yes	3
chr11_+_75883638	no	no	no	no	no	no	no	no	0
chr11_+_91957982	yes	no	no	no	no	yes	p@chr11:91957705..91957721,+;p@chr11:91957974..91957992,+;p@chr11:91958263..91958312,+;p@chr11:91958346..91958395,+	yes	3
chr12_-_103895208	yes	no	no	no	no	no	no	no	1
chr12_-_103895279	yes	no	no	no	no	no	no	no	1
chr12_-_110062991	no	yes	chr12:110062919-110063291	no	no	no	no	no	1
chr12_-_120755382	no	no	no	no	no	no	no	yes	1
chr12_-_121057616	yes	no	no	no	no	no	no	no	1
chr12_-_127650528	yes	no	no	no	no	no	no	yes	2
chr12_-_128264659	yes	no	no	no	no	no	no	no	1
chr12_-_131265655	no	no	no	no	no	no	no	yes	1
chr12_-_131756594	yes	no	no	no	no	no	no	no	1
chr12_-_131983813	yes	no	no	no	no	no	no	yes	2
chr12_-_13703924	no	no	no	no	no	no	no	no	0
chr12_-_20452413	yes	no	no	no	no	no	no	no	1
chr12_-_25539147	no	no	no	no	no	yes	p@chr12:25539082..25539099,-;p@chr12:25539120..25539152,-	yes	2
chr12_-_30103649	yes	no	no	no	no	no	no	no	1
chr12_-_33642022	yes	no	no	no	no	no	no	no	1
chr12_-_3475270	no	no	no	no	no	yes	p@chr12:3475401..3475418,+	yes	2
chr12_-_38282311	yes	no	no	no	no	no	no	no	1
chr12_-_46121278	no	no	no	yes	NR_028408	yes	p14@LOC400027;p2@LOC400027;p3@LOC400027;p10@LOC400027;p5@LOC400027;p4@LOC400027;p6@LOC400027;p13@LOC400027;p9@LOC400027;p8@LOC400027;p11@LOC400027	yes	3
chr12_-_54072607	no	yes	chr12:54072437-54072838	no	no	no	no	yes	2
chr12_-_55191418	yes	no	no	no	no	no	no	no	1
chr12_-_60663470	yes	no	no	no	no	no	no	yes	2
chr12_-_76408973	no	no	no	no	no	no	no	no	0
chr12_-_7781362	yes	no	no	no	no	no	no	yes	2
chr12_-_8123253	no	yes	chr12:8123169-8123746	no	no	no	no	yes	2
chr12_-_88813056	yes	no	no	no	no	no	no	no	1
chr12_-_91791755	yes	no	no	no	no	no	no	no	1
chr12_-_95211943	no	no	no	no	no	no	no	no	0
chr12_+_125424505	no	no	no	no	no	no	no	yes	1
chr12_+_127614526	yes	no	no	no	no	no	no	no	1
chr12_+_127940312	yes	no	no	no	no	yes	p@chr12:127940118..127940134,+;p@chr12:127940465..127940473,+	yes	3
chr12_+_132659497	no	no	no	no	no	no	no	yes	1
chr12_+_17219106	yes	no	no	no	no	no	no	no	1
chr12_+_1771162	yes	yes	chr12:1770869-1771337	no	no	no	no	yes	3
chr12_+_2849239	yes	no	no	no	no	no	no	yes	2
chr12_+_52595286	yes	yes	chr12:52595153-52595538	no	no	no	no	no	2
chr12_+_59716519	no	no	no	no	no	no	no	no	0
chr12_+_68312643	no	no	no	no	no	no	no	no	0
chr12_+_74482326	yes	no	no	no	no	no	no	no	1
chr12_+_80493315	no	no	no	no	no	no	no	yes	1
chr12_+_80794476	no	no	no	no	no	no	no	yes	1
chr12_+_87716709	no	no	no	no	no	no	no	no	0
chr12_+_90969961	yes	no	no	no	no	no	no	no	1
chr12_+_90987342	no	no	no	no	no	no	no	no	0
chr12_+_91069085	no	no	no	no	no	no	no	no	0
chr12_+_95730476	no	no	no	no	no	no	no	no	0
chr13_-_100609401	yes	no	no	yes	NR_120421	yes	p@chr13:100609258..100609259,-;p4@ENST00000538409;p3@ENST00000538409;p1@ENST00000538409;p5@ENST00000538409;p2@ENST00000538409	no	3
chr13_-_100632831	yes	no	no	no	no	yes	p@chr13:100632825..100632879,-;p@chr13:100632884..100632887,-;p5@AK298232	yes	3
chr13_-_107023549	yes	no	no	no	no	no	no	no	1
chr13_-_108520735	no	yes	Chr13:108520131-108520835,chr13:108520964-108521235	no	no	yes	p@chr13:108520716..108520746,-;p@chr13:108520964..108520965,-	yes	3
chr13_-_110384505	yes	no	no	no	no	no	no	no	1
chr13_-_110709657	yes	no	no	no	no	no	no	yes	2
chr13_-_113260765	no	no	no	no	no	yes	p3@AK125472;p1@AK125472;p2@AK125472	yes	2
chr13_-_113808327	yes	no	no	no	no	yes	p@chr13:113808289..113808332,-	yes	3
chr13_-_25621530	no	no	no	no	no	no	no	yes	1
chr13_-_29394940	no	no	no	no	no	no	no	yes	1
chr13_-_31630449	no	no	no	no	no	no	no	yes	1
chr13_-_31630830	no	no	no	no	no	no	no	yes	1
chr13_-_44379273	no	yes	chr13:44379216-44379443	no	no	no	no	no	1
chr13_-_44830707	no	no	no	no	no	no	no	no	0
chr13_-_47934070	yes	no	no	no	no	no	no	no	1
chr13_-_51899175	no	no	no	no	no	no	no	no	0
chr13_-_52419313	no	no	no	yes	NR_027048,NR_027047	yes	p1@LINC00282;p2@LINC00282;p3@LINC00282	yes	3
chr13_-_67872542	no	no	no	no	no	no	no	no	0
chr13_-_74880182	no	no	no	no	no	no	no	yes	1
chr13_-_77420646	no	no	no	no	no	no	no	no	0
chr13_-_81591872	no	no	no	no	no	no	no	no	0
chr13_-_86380831	no	no	no	no	no	no	no	no	0
chr13_-_87366286	yes	no	no	no	no	no	no	no	1
chr13_-_87503131	yes	no	no	no	no	no	no	no	1
chr13_-_89815486	yes	no	no	no	no	no	no	yes	2
chr13_-_95201660	no	no	no	no	no	yes	p@chr13:95201580..95201582,-	yes	2
chr13_-_95360643	no	no	no	yes	NR_120417	yes	p1@ENST00000513062;p3@ENST00000513062;p4@ENST00000513062;p2@ENST00000513062;p6@ENST00000513062	no	2
chr13_-_98085247	no	no	no	no	no	no	no	yes	1
chr13_+_108520820	no	yes	Chr13:108520131-108520835,chr13:108520964-108521235	no	no	yes	p@chr13:108520716..108520746,-;p@chr13:108520964..108520965,-	yes	3
chr13_+_108987746	no	yes	chr13:108987608-108987753	no	no	no	no	yes	2
chr13_+_109148074	yes	no	no	no	no	yes	p@chr13:109147645..109147646,+;p@chr13:109148029..109148041,+;p@chr13:109148056..109148084,+;p@chr13:109148100..109148113,+;p@chr13:109148433..109148434,-	yes	3
chr13_+_112063505	no	no	no	no	no	yes	p@chr13:112063130..112063171,+	yes	2
chr13_+_112711145	yes	no	no	yes	NR_120392	yes	p3@AK091058,p3@AX746756;p4@AK091058,p4@AX746756;p8@AK091058,p8@AX746756;p1@AK091058,p1@AX746756;p5@AK091058,p5@AX746756;p6@AK091058,p6@AX746756;p9@AK091058,p9@AX746756;p2@AK091058,p2@AX746756;p@chr13:112711360..112711377,+	yes	4
chr13_+_112759318	no	no	no	yes	NR_120392	no	no	yes	2
chr13_+_20176049	no	no	no	no	no	no	no	yes	1
chr13_+_29394474	yes	no	no	no	no	yes	p@chr13:29394008..29394015,+;p@chr13:29394213..29394215,+;p@chr13:29394280..29394287,+;p@chr13:29394445..29394460,+;p@chr13:29394461..29394487,+;p@chr13:29394625..29394649,+	yes	3
chr13_+_29396462	no	no	no	no	no	no	no	yes	1
chr13_+_44379384	yes	yes	chr13:44379216-44379443	no	no	no	no	no	2
chr13_+_47476885	yes	no	no	no	no	no	no	yes	2
chr13_+_48349699	no	no	no	no	no	no	no	no	0
chr13_+_49228063	no	no	no	no	no	no	no	no	0
chr13_+_53174248	no	no	no	no	no	no	no	yes	1
chr13_+_53938504	no	no	no	no	no	no	no	yes	1
chr13_+_58204240	no	no	no	no	no	no	no	yes	1
chr13_+_74862289	no	no	no	no	no	no	no	no	0
chr13_+_77238277	no	no	no	no	no	no	no	no	0
chr13_+_78628984	yes	no	no	yes	NR_047001	no	no	no	2
chr13_+_80585247	yes	no	no	yes	NR_104138	no	no	yes	3
chr13_+_84714742	no	no	no	yes	NR_046871	no	no	yes	2
chr13_+_89688103	yes	no	no	no	no	no	no	no	1
chr13_+_97794086	no	no	no	no	no	no	no	yes	1
chr14_-_102414359	no	no	no	no	no	yes	p@chr14:102414284..102414311,-	yes	2
chr14_-_105282363	no	no	no	no	no	yes	p5@AY927493;p3@AY927493;p1@AY927493;p2@AY927493;p4@AY927493;p6@AY927493	yes	2
chr14_-_106855023	no	no	no	no	no	no	no	no	0
chr14_-_39086241	yes	no	no	no	no	no	no	yes	2
chr14_-_60048984	no	no	no	no	no	no	no	no	0
chr14_-_65697196	no	no	no	no	no	no	no	no	0
chr14_-_69283510	no	no	no	no	no	no	no	yes	1
chr14_-_77466886	no	yes	chr14:77466876-77467234	no	no	no	no	yes	2
chr14_-_78256807	no	no	no	no	no	no	no	no	0
chr14_-_87099743	no	no	no	no	no	no	no	no	0
chr14_-_87515969	yes	no	no	no	no	no	no	no	1
chr14_-_95966896	no	no	no	no	no	no	no	no	0
chr14_+_101797960	yes	no	no	no	no	no	no	no	1
chr14_+_102414685	no	no	no	no	no	yes	p@chr14:102414641..102414642,+;p@chr14:102414651..102414721,+	yes	2
chr14_+_24476294	no	no	no	yes	NR_102688,NR_102687,NM_001277864	yes	p@chr14:24476290..24476328,+	yes	3
chr14_+_29959819	no	no	no	yes	NR_039672	no	no	no	1
chr14_+_39903856	no	no	no	no	no	no	no	no	0
chr14_+_51920730	no	no	no	no	no	no	no	yes	1
chr14_+_55695948	no	no	no	no	no	no	no	no	0
chr14_+_59289245	no	no	no	no	no	no	no	no	0
chr14_+_65840611	yes	no	no	no	no	no	no	no	1
chr14_+_78446228	yes	no	no	no	no	no	no	no	1
chr14_+_78636714	no	no	no	yes	NR_073547	no	no	yes	2
chr14_+_78638614	yes	no	no	yes	NR_073547	no	no	yes	3
chr14_+_78639372	no	no	no	yes	NR_073547	no	no	yes	2
chr14_+_78686853	no	no	no	yes	NR_073547	no	no	yes	2
chr14_+_90849848	no	no	no	no	no	yes	p3@BC039305;p2@BC039305;p4@BC039305;p1@BC039305;p5@BC039305	yes	2
chr14_+_95302764	no	no	no	no	no	no	no	no	0
chr15_-_98964219	yes	no	no	no	no	no	no	yes	2
chr15_+_26327564	no	no	no	no	no	no	no	yes	1
chr15_+_40615891	yes	no	no	no	no	yes	p@chr15:40615587..40615590,-	yes	3
chr15_+_46702505	no	no	no	no	no	no	no	no	0
chr15_+_93363778	no	yes	chr15:93363497-93364154	no	no	no	no	yes	2
chr15_+_93774941	yes	no	no	no	no	no	no	no	1
chr16_-_13901929	no	no	no	no	no	no	no	yes	1
chr16_-_14150958	no	no	no	no	no	no	no	no	0
chr16_-_411566	no	no	no	no	no	no	no	yes	1
chr16_-_49309490	no	no	no	no	no	no	no	yes	1
chr16_-_51302028	yes	no	no	no	no	no	no	no	1
chr16_-_85202595	yes	yes	chr16:85202555-85203049	no	no	yes	p@chr16:85202555..85202564,-	yes	4
chr16_-_86404659	no	no	no	no	no	no	no	no	0
chr16_+_1076602	yes	yes	chr16:1076512-1076669	no	no	no	no	yes	3
chr16_+_28270000	no	no	no	no	no	no	no	yes	1
chr16_+_30645867	no	yes	chr16:30645556-30645885	no	no	no	no	yes	2
chr16_+_33293825	yes	no	no	no	no	no	no	no	1
chr16_+_33963738	yes	no	no	no	no	yes	p@chr16:33963702..33963740,+	no	2
chr16_+_33964006	yes	no	no	no	no	yes	p@chr16:33963885..33963944,+;p@chr16:33963973..33964013,+	no	2
chr16_+_33964073	yes	no	no	no	no	yes	p@chr16:33964119..33964149,+	no	2
chr16_+_33965653	no	no	no	no	no	yes	p@chr16:33965646..33965684,+	no	1
chr16_+_33965957	no	no	no	no	no	yes	p@chr16:33965935..33965959,+	no	1
chr16_+_33966056	no	no	no	no	no	yes	p@chr16:33966053..33966061,+;p@chr16:33966082..33966088,-	no	1
chr16_+_69531818	yes	no	no	no	no	no	no	yes	2
chr16_+_758672	yes	no	no	no	no	no	no	yes	2
chr16_+_85202788	yes	yes	chr16:85202555-85203049	no	no	yes	p@chr16:85202783..85202799,+;p@chr16:85202809..85202831,+	yes	4
chr16_+_85496353	yes	no	no	no	no	no	no	yes	2
chr16_+_85589601	yes	no	no	no	no	yes	p@chr16:85587773..85587786,-;p@chr16:85588422..85588431,+;p@chr16:85588449..85588543,+;p@chr16:85588556..85588557,+;p@chr16:85588632..85588660,-;p@chr16:85588933..85588964,+;p@chr16:85589065..85589103,-	yes	3
chr16_+_86933047	no	no	no	no	no	no	no	yes	1
chr16_+_87036478	no	no	no	no	no	no	no	no	0
chr16_+_88513816	no	no	no	no	no	no	no	no	0
chr16_+_89307692	yes	no	no	no	no	no	no	yes	2
chr16_+_89772556	yes	no	no	no	no	no	no	yes	2
chr17_-_21179145	no	yes	chr17:21179100-21179414	no	no	no	no	yes	2
chr17_-_22020744	no	no	no	no	no	no	no	no	0
chr17_-_22020876	no	no	no	no	no	no	no	no	0
chr17_-_25680949	yes	no	no	no	no	yes	p@chr17:25680941..25680959,-	yes	3
chr17_-_27539745	yes	yes	chr17:27539560-27540084	no	no	no	no	no	2
chr17_-_40250485	yes	no	no	no	no	no	no	no	1
chr17_-_41438729	no	no	no	no	no	yes	p1@AK056941	yes	2
chr17_-_48554014	yes	no	no	no	no	no	no	yes	2
chr17_-_5000928	no	no	no	no	no	no	no	yes	1
chr17_-_52442992	no	no	no	no	no	no	no	no	0
chr17_-_52767048	no	no	no	no	no	no	no	yes	1
chr17_-_62962187	no	no	no	no	no	no	no	yes	1
chr17_-_69739657	no	no	no	no	no	no	no	no	0
chr17_-_71641343	yes	no	no	no	no	yes	p@chr17:71641307..71641318,-;p@chr17:71641398..71641412,-	yes	3
chr17_-_74648168	yes	no	no	no	no	no	no	no	1
chr17_-_74837070	yes	yes	chr17:74836829-74837207	no	no	no	no	yes	3
chr17_-_75945058	yes	no	no	no	no	no	no	yes	2
chr17_-_7739682	no	yes	chr17:7738822-7740614	no	no	no	no	yes	2
chr17_-_7927895	no	no	no	no	no	no	no	no	0
chr17_-_79367798	yes	no	no	no	no	yes	p@chr17:79367586..79367608,-;p@chr17:79367629..79367632,-	yes	3
chr17_-_80255368	yes	yes	chr17:80255299-80255755	no	no	no	no	yes	3
chr17_-_8029943	yes	no	no	no	no	no	no	yes	2
chr17_+_11143568	no	no	no	no	no	no	no	yes	1
chr17_+_21517756	yes	no	no	no	no	no	no	yes	2
chr17_+_22020709	no	no	no	no	no	no	no	no	0
chr17_+_35014323	yes	no	no	no	no	yes	p@chr17:35014310..35014357,+	yes	3
chr17_+_36575516	yes	no	no	no	no	no	no	yes	2
chr17_+_37365448	no	no	no	no	no	no	no	no	0
chr17_+_38277165	yes	no	no	no	no	no	no	yes	2
chr17_+_41393270	no	no	no	no	no	yes	p@chr17:41393263..41393278,+	yes	2
chr17_+_47270439	no	yes	chr17:47270202-47270509	no	no	yes	p@chr17:47270460..47270462,-	yes	3
chr17_+_49500354	yes	no	no	no	no	no	no	no	1
chr17_+_6141914	yes	no	no	no	no	no	no	yes	2
chr17_+_66201600	yes	no	no	no	no	yes	p@chr17:66201571..66201587,+;p@chr17:66201909..66201926,+;p@chr17:66201978..66202001,+;p@chr17:66202038..66202082,+;p@chr17:66202201..66202212,+;p@chr17:66202269..66202276,-;p@chr17:66202274..66202303,+	yes	3
chr17_+_66204660	yes	no	no	no	no	no	no	no	1
chr17_+_66204748	yes	no	no	no	no	no	no	no	1
chr17_+_73865555	yes	no	no	no	no	no	no	no	1
chr17_+_75954241	yes	yes	chr17:75953939-75954304	no	no	yes	p@chr17:75954235..75954242,+	yes	4
chr17_+_75954783	yes	yes	chr17:75955923-75956319	no	no	yes	p@chr17:75954523..75954527,-;p@chr17:75954680..75954717,+;p@chr17:75954726..75954736,+;p@chr17:75954770..75954796,+;p@chr17:75955121..75955124,+;p@chr17:75955259..75955294,+;p@chr17:75955608..75955617,+	yes	4
chr17_+_7737551	yes	yes	chr17:7737438-7738736	no	no	no	no	yes	3
chr17_+_7739767	no	yes	chr17:7738822-7740614	no	no	yes	p@chr17:7739752..7739760,+;p@chr17:7739763..7739779,+	yes	3
chr17_+_7741695	yes	no	no	no	no	no	no	yes	2
chr17_+_8095711	yes	yes	chr17:8095551-8095762	no	no	no	no	yes	3
chr17_+_8574104	no	no	no	no	no	no	no	yes	1
chr18_-_12059840	yes	yes	chr18:12059774-12060081	no	no	no	no	yes	3
chr18_-_15001877	no	no	no	no	no	no	no	yes	1
chr18_-_18518156	yes	no	no	no	no	no	no	yes	2
chr18_-_22123912	yes	no	no	no	no	no	no	yes	2
chr18_-_22124022	no	no	no	no	no	no	no	yes	1
chr18_-_58179714	yes	no	no	no	no	no	no	no	1
chr18_-_66918044	yes	no	no	no	no	no	no	no	1
chr18_-_68221368	no	no	no	no	no	no	no	yes	1
chr18_-_72135939	no	yes	chr18:72135904-72136231	no	no	no	no	no	1
chr18_-_72821715	no	no	no	no	no	no	no	yes	1
chr18_-_77712885	no	no	no	no	no	no	no	yes	1
chr18_+_13868611	no	no	no	no	no	no	no	yes	1
chr18_+_22080051	no	no	no	no	no	no	no	yes	1
chr18_+_37387264	no	no	no	no	no	no	no	no	0
chr18_+_41794934	yes	no	no	no	no	no	no	no	1
chr18_+_4510890	yes	no	no	no	no	no	no	no	1
chr18_+_56835896	yes	no	no	no	no	no	no	no	1
chr18_+_5721899	no	no	no	no	no	no	no	yes	1
chr18_+_68132178	no	no	no	no	no	no	no	yes	1
chr19_-_1240233	no	yes	chr19:1240232-1240534	no	no	yes	p@chr19:1240382..1240385,+	yes	3
chr19_-_13296958	yes	no	no	no	no	no	no	no	1
chr19_-_1725794	yes	yes	chr19:1725719-1725877	no	no	no	no	yes	3
chr19_-_24182428	yes	no	no	no	no	no	no	no	1
chr19_-_24183427	yes	no	no	no	no	no	no	no	1
chr19_-_24183706	yes	no	no	no	no	no	no	no	1
chr19_-_24184130	yes	no	no	no	no	no	no	yes	2
chr19_-_24184528	yes	no	no	no	no	no	no	no	1
chr19_-_24184596	yes	no	no	no	no	no	no	no	1
chr19_-_24184629	yes	no	no	no	no	no	no	no	1
chr19_-_24184822	yes	no	no	no	no	no	no	no	1
chr19_-_24184988	yes	no	no	no	no	no	no	no	1
chr19_-_24185255	yes	no	no	no	no	no	no	no	1
chr19_-_24185477	yes	no	no	no	no	no	no	no	1
chr19_-_24185807	yes	no	no	no	no	no	no	no	1
chr19_-_24185995	yes	no	no	no	no	no	no	no	1
chr19_-_27738498	yes	no	no	no	no	no	no	yes	2
chr19_-_2950623	no	no	no	no	no	no	no	yes	1
chr19_-_30653268	no	no	no	no	no	no	no	no	0
chr19_-_37795269	yes	yes	chr19:37795242-37795359	no	no	yes	p@chr19:37795324..37795359,+	yes	4
chr19_-_3987833	no	no	no	no	no	no	no	yes	1
chr19_-_40315234	no	no	no	no	no	no	no	yes	1
chr19_-_4581788	yes	no	no	no	no	yes	p@chr19:4581767..4581807,-	yes	3
chr19_-_46930875	yes	no	no	no	no	yes	p@chr19:46930870..46930880,-	yes	3
chr19_-_46932193	no	no	no	no	no	no	no	yes	1
chr19_-_47141923	no	no	no	no	no	yes	p4@uc002pez.1	yes	2
chr19_-_47142410	yes	no	no	no	no	yes	p1@uc002pez.1;p2@uc002pez.1	yes	3
chr19_-_47747515	yes	no	no	no	no	no	no	yes	2
chr19_-_49315537	no	no	no	no	no	no	no	yes	1
chr19_-_50651260	no	no	no	no	no	no	no	yes	1
chr19_-_50651494	no	no	no	no	no	no	no	yes	1
chr19_-_51003550	no	yes	chr19:51003635-51004295	no	no	no	no	no	1
chr19_-_51111309	yes	no	no	no	no	no	no	yes	2
chr19_-_54158341	yes	no	no	no	no	yes	p2@ENST00000465104	no	2
chr19_-_54246735	yes	no	no	no	no	no	no	no	1
chr19_-_54462186	yes	no	no	no	no	yes	p@chr19:54462184..54462187,-	yes	3
chr19_-_55963399	yes	yes	chr19:55962647-55962935	no	no	yes	p@chr19:55962934..55962935,+	yes	4
chr19_-_56039991	yes	no	no	no	no	no	no	yes	2
chr19_-_58566722	no	no	no	no	no	no	no	yes	1
chr19_+_24184101	yes	no	no	no	no	no	no	yes	2
chr19_+_24362298	yes	no	no	no	no	no	no	no	1
chr19_+_27738478	yes	no	no	no	no	no	no	yes	2
chr19_+_28878269	yes	no	no	no	no	no	no	no	1
chr19_+_34394069	yes	no	no	no	no	no	no	no	1
chr19_+_36066541	yes	no	no	no	no	no	no	no	1
chr19_+_36066646	yes	no	no	no	no	no	no	no	1
chr19_+_36066704	yes	no	no	no	no	no	no	no	1
chr19_+_36373250	yes	no	no	no	no	no	no	yes	2
chr19_+_36748589	yes	yes	chr19:36748454-36748637	no	no	no	no	yes	3
chr19_+_4580569	no	no	no	no	no	no	no	yes	1
chr19_+_46582388	no	no	no	no	no	no	no	yes	1
chr19_+_47364261	yes	yes	chr19:47363167-47364689	no	no	yes	p@chr19:47363976..47364006,-;p@chr19:47364163..47364185,-;p@chr19:47364340..47364382,+	yes	4
chr19_+_54448960	yes	no	no	no	no	no	no	yes	2
chr19_+_54461750	yes	no	no	no	no	yes	p@chr19:54462184..54462187,-	yes	3
chr19_+_54462765	yes	no	no	no	no	no	no	yes	2
chr19_+_54463764	no	no	no	no	no	no	no	yes	1
chr19_+_55979093	no	no	no	no	no	no	no	no	0
chr19_+_57805628	yes	no	no	no	no	no	no	no	1
chr2_-_101963307	yes	no	no	no	no	no	no	no	1
chr2_-_106181126	yes	no	no	no	no	no	no	yes	2
chr2_-_11044112	no	no	no	no	no	no	no	no	0
chr2_-_114734577	no	no	no	no	no	no	no	no	0
chr2_-_116697644	no	no	no	no	no	no	no	no	0
chr2_-_127062715	yes	no	no	no	no	no	no	no	1
chr2_-_133034637	yes	no	no	no	no	no	no	no	1
chr2_-_133036557	yes	no	no	no	no	no	no	no	1
chr2_-_133036701	yes	no	no	no	no	no	no	no	1
chr2_-_133037165	yes	no	no	no	no	no	no	no	1
chr2_-_133037560	yes	no	no	no	no	no	no	no	1
chr2_-_133037871	yes	no	no	no	no	no	no	no	1
chr2_-_133038206	yes	no	no	no	no	no	no	no	1
chr2_-_133038404	yes	no	no	no	no	no	no	no	1
chr2_-_133038471	yes	no	no	no	no	no	no	no	1
chr2_-_133038666	yes	no	no	no	no	yes	p@chr2:133038650..133038675,-;p3@ENST00000516509;p2@ENST00000516509	no	2
chr2_-_133038792	yes	no	no	no	no	yes	p1@ENST00000516509	no	2
chr2_-_133038930	yes	no	no	no	no	yes	p@chr2:133038924..133038952,-	no	2
chr2_-_133039163	yes	no	no	no	no	no	no	no	1
chr2_-_133104907	no	no	no	no	no	no	no	yes	1
chr2_-_134399134	no	no	no	no	no	no	no	no	0
chr2_-_134432407	no	no	no	no	no	no	no	yes	1
chr2_-_157945625	no	no	no	no	no	no	no	no	0
chr2_-_172958375	yes	no	no	no	no	no	no	yes	2
chr2_-_189784551	yes	no	no	no	no	no	no	no	1
chr2_-_195693307	no	no	no	no	no	no	no	no	0
chr2_-_19640260	no	no	no	no	no	no	no	no	0
chr2_-_203211024	yes	no	no	no	no	yes	p@chr2:203211018..203211031,-;p2@ENST00000473498;p4@ENST00000473498	no	2
chr2_-_20729845	yes	no	no	no	no	no	no	no	1
chr2_-_207906432	no	no	no	no	no	no	no	yes	1
chr2_-_208691722	yes	no	no	yes	NM_001080475	no	no	no	2
chr2_-_218874933	yes	no	no	no	no	yes	p@chr2:218874891..218874909,-	yes	3
chr2_-_225522078	yes	no	no	no	no	no	no	no	1
chr2_-_232548059	yes	yes	chr2:232548018-232548333	no	no	no	no	yes	3
chr2_-_2617167	no	no	no	no	no	no	no	yes	1
chr2_-_2700214	yes	no	no	no	no	no	no	yes	2
chr2_-_2844605	no	no	no	no	no	no	no	yes	1
chr2_-_3134340	yes	no	no	no	no	no	no	yes	2
chr2_-_3152080	no	no	no	no	no	no	no	yes	1
chr2_-_3699651	yes	yes	chr2:3699787-3700199	no	no	yes	p@chr2:3699225..3699248,+;p@chr2:3699464..3699465,+	yes	4
chr2_-_41987183	yes	no	no	no	no	no	no	yes	2
chr2_-_43038415	yes	no	no	no	no	yes	p@chr2:43038409..43038433,-	yes	3
chr2_-_43184705	no	no	no	no	no	no	no	no	0
chr2_-_43249483	yes	no	no	no	no	no	no	no	1
chr2_-_44314485	no	no	no	no	no	no	no	yes	1
chr2_-_49165830	no	no	no	no	no	no	no	yes	1
chr2_-_49165918	no	no	no	no	no	no	no	yes	1
chr2_-_55364926	no	no	no	no	no	no	no	no	0
chr2_-_55366646	no	no	no	no	no	no	no	no	0
chr2_-_58113761	no	no	no	no	no	no	no	no	0
chr2_-_61991398	no	no	no	no	no	yes	p@chr2:61991525..61991526,+	yes	2
chr2_-_65103154	yes	no	no	no	no	no	no	no	1
chr2_-_66637049	no	no	no	no	no	no	no	no	0
chr2_-_70369794	yes	no	no	no	no	yes	p@chr2:70369490..70369500,+	yes	3
chr2_-_72317377	no	no	no	no	no	no	no	no	0
chr2_-_76481535	yes	no	no	no	no	no	no	no	1
chr2_-_78517859	no	no	no	yes	NR_110288	yes	p8@uc002snu.3;p4@uc002snu.3;p1@uc002snu.3;p2@uc002snu.3	no	2
chr2_-_8595516	no	no	no	no	no	no	no	no	0
chr2_-_86132380	yes	no	no	no	no	no	no	no	1
chr2_-_8628220	no	no	no	no	no	no	no	no	0
chr2_+_102233033	no	no	no	no	no	no	no	yes	1
chr2_+_107371133	yes	no	no	no	no	no	no	no	1
chr2_+_109683886	yes	no	no	no	no	no	no	yes	2
chr2_+_114927439	yes	no	no	no	no	no	no	no	1
chr2_+_11547428	yes	no	no	no	no	no	no	no	1
chr2_+_11622978	yes	no	no	no	no	yes	p@chr2:11622834..11622840,+;p@chr2:11623005..11623022,+	yes	3
chr2_+_11636000	yes	no	no	no	no	no	no	yes	2
chr2_+_117770038	yes	no	no	no	no	no	no	no	1
chr2_+_131555229	no	no	no	no	no	yes	p@chr2:131555225..131555255,+;p@chr2:131555304..131555336,+	yes	2
chr2_+_132440070	no	no	no	no	no	yes	p@chr2:132439971..132439999,-;p@chr2:132440051..132440115,+	yes	2
chr2_+_133038181	yes	no	no	no	no	no	no	no	1
chr2_+_133105044	no	no	no	no	no	yes	p2@AK096920;p1@AK096920	yes	2
chr2_+_139992244	no	no	no	no	no	no	no	no	0
chr2_+_139999220	yes	no	no	no	no	no	no	no	1
chr2_+_156381985	yes	no	no	no	no	no	no	no	1
chr2_+_157256791	no	no	no	no	no	no	no	yes	1
chr2_+_173098957	no	no	no	no	no	no	no	no	0
chr2_+_175642376	no	no	no	no	no	no	no	yes	1
chr2_+_176546959	no	no	no	no	no	no	no	no	0
chr2_+_177360064	no	no	no	no	no	no	no	no	0
chr2_+_181087627	yes	no	no	no	no	no	no	no	1
chr2_+_186053578	yes	no	no	no	no	no	no	no	1
chr2_+_218973401	yes	no	no	no	no	no	no	no	1
chr2_+_220812552	no	no	no	no	no	no	no	yes	1
chr2_+_220933816	yes	no	no	no	no	no	no	yes	2
chr2_+_222474042	yes	no	no	no	no	no	no	yes	2
chr2_+_232549256	no	yes	chr2:232549031-232549446	no	no	no	no	yes	2
chr2_+_240361318	no	no	no	no	no	no	no	yes	1
chr2_+_241772059	no	yes	chr2:241771658-241772038	no	no	no	no	yes	2
chr2_+_241937065	no	no	no	no	no	no	no	yes	1
chr2_+_242808426	yes	no	no	no	no	yes	p2@LOC100131763;p1@LOC100131763	yes	3
chr2_+_30163762	no	no	no	no	no	no	no	no	0
chr2_+_58029679	no	no	no	no	no	no	no	no	0
chr2_+_60796486	yes	no	no	no	no	no	no	yes	2
chr2_+_62020701	yes	no	no	no	no	no	no	yes	2
chr2_+_62642323	no	no	no	no	no	no	no	no	0
chr2_+_70370104	no	no	no	no	no	yes	p@chr2:70370057..70370062,+;p@chr2:70370094..70370116,+	yes	2
chr2_+_74225990	no	no	no	yes	NM_001287491	no	no	yes	2
chr2_+_76027252	no	no	no	no	no	no	no	no	0
chr2_+_76412144	yes	no	no	no	no	no	no	yes	2
chr2_+_84046122	yes	no	no	no	no	no	no	no	1
chr20_-_17063793	no	no	no	no	no	no	no	no	0
chr20_-_1842485	yes	no	no	no	no	no	no	yes	2
chr20_-_21503287	no	no	no	no	no	no	no	yes	1
chr20_-_24332115	no	no	no	no	no	no	no	yes	1
chr20_-_24861103	no	no	no	no	no	no	no	no	0
chr20_-_32053350	no	no	no	no	no	no	no	no	0
chr20_-_3693233	no	no	no	no	no	no	no	no	0
chr20_-_3792427	no	no	no	yes	NR_109859	yes	p7@AK124451;p4@AK124451;p1@AK124451;p2@AK124451;p6@AK124451	yes	3
chr20_-_48100810	yes	no	no	no	no	no	no	yes	2
chr20_-_49781053	no	no	no	no	no	no	no	no	0
chr20_-_61404427	no	no	no	no	no	no	no	yes	1
chr20_-_62959428	no	no	no	no	no	yes	p@chr20:62959416..62959428,-	yes	2
chr20_-_62960332	yes	no	no	no	no	no	no	yes	2
chr20_-_799962	yes	no	no	no	no	no	no	no	1
chr20_+_1783155	no	no	no	no	no	no	no	yes	1
chr20_+_20343512	no	no	no	no	no	no	no	yes	1
chr20_+_21550660	no	no	no	yes	NR_109880	no	no	no	1
chr20_+_24043892	yes	no	no	no	no	no	no	yes	2
chr20_+_291379	yes	yes	chr20:290991-291448	no	no	no	no	yes	3
chr20_+_47509521	yes	no	no	no	no	no	no	no	1
chr20_+_47934923	no	no	no	no	no	yes	p@chr20:47934900..47934912,+;p@chr20:47935046..47935059,+	yes	2
chr20_+_57721135	no	no	no	no	no	no	no	yes	1
chr20_+_59325522	no	no	no	no	no	no	no	yes	1
chr21_-_16999445	no	no	no	no	no	no	no	yes	1
chr21_-_30375076	no	yes	chr21:30374865-30375265	no	no	no	no	yes	2
chr21_-_46982939	yes	no	no	no	no	no	no	no	1
chr21_-_9827503	yes	no	no	no	no	no	no	yes	2
chr21_+_11186219	yes	no	no	no	no	no	no	no	1
chr21_+_17300780	yes	no	no	no	no	no	no	yes	2
chr21_+_27228119	yes	no	no	no	no	no	no	no	1
chr21_+_44529346	yes	yes	chr21:44529146-44529448	no	no	no	no	yes	3
chr22_-_32904901	yes	no	no	no	no	no	no	no	1
chr22_-_41809946	yes	yes	chr22:41809427-41810696	no	no	yes	p@chr22:41809637..41809680,+;p@chr22:41809792..41809820,+;p@chr22:41810010..41810082,+;p@chr22:41810106..41810110,+;	yes	4
chr22_-_44728161	yes	no	no	no	no	no	no	yes	2
chr22_-_49448225	no	no	no	no	no	yes	p2@AK057312;p1@AK057312	yes	2
chr22_-_50330829	no	yes	chr22:50330725-50331030	no	no	no	no	no	1
chr22_+_21265430	yes	no	no	no	no	no	no	no	1
chr22_+_22652519	yes	no	no	yes	NR_027293	yes	p1@LOC96610	yes	4
chr22_+_27878446	yes	no	no	no	no	no	no	yes	2
chr22_+_39784467	no	yes	chr22:39784258-39784471	no	no	no	no	yes	2
chr22_+_39953641	yes	no	no	no	no	yes	p@chr22:39953526..39953541,+;p@chr22:39953822..39953833,+	yes	3
chr22_+_41810044	no	yes	chr22:41809427-41810696	no	no	yes	p@chr22:41810010..41810082,+;p@chr22:41810106..41810110,+	yes	3
chr22_+_42365457	no	no	no	no	no	no	no	yes	1
chr22_+_46432017	no	no	no	no	no	no	no	yes	1
chr22_+_49278332	yes	no	no	yes	NR_038944	no	no	no	2
chr22_+_50364668	no	no	no	no	no	no	no	yes	1
chr22_+_51111249	no	no	no	no	no	no	no	yes	1
chr3_-_107140188	no	no	no	no	no	no	no	no	0
chr3_-_115524163	yes	no	no	yes	NM_002338	no	no	no	2
chr3_-_115525633	no	no	no	yes	NM_002338	no	no	no	1
chr3_-_120323778	yes	no	no	no	no	no	no	no	1
chr3_-_125709373	no	yes	chr3:125709142-125709481	no	no	yes	p@chr3:125709300..125709321,+	yes	3
chr3_-_126937316	yes	no	no	no	no	no	no	yes	2
chr3_-_13324752	yes	no	no	no	no	yes	p@chr3:13324547..13324587,-	yes	3
chr3_-_135471019	no	no	no	no	no	no	no	yes	1
chr3_-_14597563	yes	no	no	no	no	no	no	yes	2
chr3_-_14644685	yes	no	no	no	no	yes	p@chr3:14644677..14644716,-	yes	3
chr3_-_16008755	no	no	no	no	no	no	no	no	0
chr3_-_167375581	yes	no	no	no	no	no	no	no	1
chr3_-_167653928	yes	no	no	no	no	no	no	yes	2
chr3_-_177721080	yes	no	no	no	no	no	no	no	1
chr3_-_187234072	no	no	no	no	no	no	no	no	0
chr3_-_187356146	no	no	no	no	no	no	no	no	0
chr3_-_195681397	no	no	no	no	no	yes	p@chr3:195681387..195681434,-	yes	2
chr3_-_35463631	yes	no	no	no	no	no	no	no	1
chr3_-_42515143	no	no	no	no	no	no	no	yes	1
chr3_-_44040595	yes	no	no	no	no	yes	p@chr3:44040663..44040679,+;p@chr3:44040730..44040737,+	yes	3
chr3_-_45348461	yes	no	no	no	no	no	no	no	1
chr3_-_72324392	no	no	no	no	no	no	no	no	0
chr3_-_74663810	yes	no	no	no	no	yes	p@chr3:74663575..74663587,-;p@chr3:74663628..74663649,-;p@chr3:74663774..74663788,-;p@chr3:74664076..74664100,-;p@chr3:74664145..74664192,-	yes	3
chr3_-_75629429	no	no	no	no	no	no	no	yes	1
chr3_-_77915300	yes	no	no	no	no	no	no	yes	2
chr3_+_104241227	yes	no	no	no	no	no	no	no	1
chr3_+_115227567	no	no	no	no	no	no	no	yes	1
chr3_+_115324106	no	yes	chr3:115324002-115324153	no	no	no	no	yes	2
chr3_+_123751300	yes	no	no	no	no	yes	p@chr3:123752005..123752010,-;p5@KALRN;p15@KALRN	yes	3
chr3_+_126701956	yes	yes	chr3:126701397-126702091	no	no	yes	p@chr3:126701878..126701967,+	yes	4
chr3_+_128336732	no	yes	chr3:128336521-128336831	no	no	no	no	yes	2
chr3_+_13937062	yes	no	no	no	no	no	no	yes	2
chr3_+_161318245	yes	no	no	no	no	no	no	yes	2
chr3_+_177526805	yes	no	no	no	no	no	no	no	1
chr3_+_191143311	yes	no	no	yes	NR_120606	no	no	yes	3
chr3_+_28877439	no	no	no	no	no	no	no	yes	1
chr3_+_39222650	no	no	no	no	no	no	no	yes	1
chr3_+_44040823	yes	no	no	no	no	yes	p@chr3:44040663..44040679,+;p@chr3:44040730..44040737,+;p@chr3:44040816..44040834,+	yes	3
chr3_+_44063393	yes	no	no	no	no	no	no	yes	2
chr3_+_51572736	yes	no	no	no	no	yes	p@chr3:51572560..51572565,+;p@chr3:51572635..51572653,-;p@chr3:51572701..51572780,+	yes	3
chr3_+_68040684	yes	no	no	no	no	no	no	yes	2
chr3_+_84002799	no	no	no	no	no	no	no	no	0
chr3_+_87138439	no	no	no	yes	NR_047469,NR_104153	yes	p10@ENST00000428934,p10@uc003dqo.2;p1@ENST00000428934,p1@uc003dqo.2;p2@ENST00000428934,p2@uc003dqo.2;p3@ENST00000428934,p3@uc003dqo.2	yes	3
chr3_+_93874374	no	no	no	no	no	no	no	no	0
chr4_-_117873855	no	no	no	no	no	no	no	no	0
chr4_-_118735133	no	no	no	no	no	no	no	no	0
chr4_-_12887584	no	no	no	no	no	no	no	no	0
chr4_-_170266537	no	no	no	no	no	no	no	no	0
chr4_-_170812656	yes	no	no	no	no	no	no	no	1
chr4_-_178222434	yes	no	no	no	no	no	no	no	1
chr4_-_179827411	yes	no	no	no	no	no	no	no	1
chr4_-_18195266	no	no	no	no	no	no	no	no	0
chr4_-_190285288	no	yes	chr4:190285262-190285611	no	no	no	no	no	1
chr4_-_24474477	yes	no	no	no	no	yes	p@chr4:24474092..24474108,-;p@chr4:24474179..24474180,-;p@chr4:24474282..24474289,-;p@chr4:24474307..24474358,-;p@chr4:24474780..24474798,-	yes	3
chr4_-_44027539	yes	no	no	no	no	no	no	no	1
chr4_-_56178153	yes	yes	chr4:56178022-56178286	no	no	no	no	no	2
chr4_-_570128	yes	no	no	no	no	yes	p@chr4:569382..569391,+;p@chr4:570274..570308,+;p@chr4:570381..570389,+;p9@ENST00000542026	yes	3
chr4_-_571418	yes	no	no	no	no	yes	p7@ENST00000542026;p3@ENST00000542026;p13@ENST00000542026;p5@ENST00000542026;p1@ENST00000542026;p4@ENST00000542026;p2@ENST00000542026;p12@ENST00000542026;p10@ENST00000542026;p11@ENST00000542026	yes	3
chr4_-_571778	no	no	no	no	no	no	no	yes	1
chr4_-_6013597	no	no	no	no	no	no	no	yes	1
chr4_-_6310365	yes	no	no	no	no	yes	p@chr4:6310362..6310369,-	no	2
chr4_-_65889993	yes	no	no	no	no	no	no	yes	2
chr4_-_6701173	no	no	no	no	no	no	no	no	0
chr4_-_70296637	yes	no	no	no	no	yes	p@chr4:70296632..70296655,-	no	2
chr4_-_70296680	yes	no	no	no	no	yes	p1@ENST00000474870;p3@ENST00000474870;p2@ENST00000474870	no	2
chr4_-_8170265	no	no	no	no	no	no	no	no	0
chr4_-_86929432	yes	no	no	no	no	no	no	no	1
chr4_+_105138989	yes	no	no	no	no	no	no	no	1
chr4_+_126117627	yes	no	no	no	no	no	no	no	1
chr4_+_126236332	yes	no	no	no	no	yes	p@chr4:126235912..126235927,+;p@chr4:126235946..126235981,+;p@chr4:126236068..126236075,+;p@chr4:126236103..126236150,+	yes	3
chr4_+_1339492	yes	yes	chr4:1339085-1339471	no	no	yes	p@chr4:1339466..1339471,+	yes	4
chr4_+_135482202	no	no	no	no	no	no	no	no	0
chr4_+_13990425	no	no	no	no	no	no	no	yes	1
chr4_+_140489640	yes	no	no	no	no	no	no	no	1
chr4_+_148637623	yes	no	no	no	no	no	no	yes	2
chr4_+_148637888	yes	no	no	no	no	no	no	yes	2
chr4_+_154605430	no	no	no	yes	NM_003264	yes	p7@TLR2;p4@TLR2;p1@TLR2;p2@TLR2	yes	3
chr4_+_175940639	no	no	no	no	no	no	no	no	0
chr4_+_180980092	yes	no	no	no	no	yes	p@chr4:180979904..180979927,+	yes	3
chr4_+_181370784	no	no	no	no	no	no	no	no	0
chr4_+_20253166	no	no	no	no	no	yes	p@chr4:20253080..20253102,+	yes	2
chr4_+_28227534	no	no	no	no	no	no	no	no	0
chr4_+_37806528	no	no	no	no	no	no	no	no	0
chr4_+_38745758	yes	no	no	no	no	no	no	no	1
chr4_+_43765324	yes	no	no	no	no	no	no	yes	2
chr4_+_43765510	yes	no	no	no	no	no	no	yes	2
chr4_+_49163320	no	no	no	no	no	no	no	no	0
chr4_+_49652769	yes	no	no	no	no	no	no	no	1
chr4_+_56194325	yes	no	no	no	no	no	no	no	1
chr4_+_568927	no	no	no	no	no	yes	p@chr4:568645..568657,+	yes	2
chr4_+_56915295	yes	no	no	no	no	yes	p@chr4:56914978..56915007,+;p@chr4:56915164..56915176,+;p@chr4:56915236..56915237,+;p@chr4:56915256..56915305,+	yes	3
chr4_+_570640	yes	no	no	no	no	yes	p@chr4:569382..569391,+;p@chr4:570274..570308,+;p@chr4:570381..570389,+;p9@ENST00000542026	yes	3
chr4_+_571098	yes	no	no	no	no	yes	p7@ENST00000542026;p3@ENST00000542026;p13@ENST00000542026;p5@ENST00000542026;p1@ENST00000542026;p4@ENST00000542026;p2@ENST00000542026;p12@ENST00000542026;p10@ENST00000542026;p11@ENST00000542026	yes	3
chr4_+_572180	no	no	no	no	no	no	no	yes	1
chr4_+_61528080	yes	no	no	no	no	no	no	no	1
chr4_+_70296660	yes	no	no	no	no	yes	p1@ENST00000474870;p3@ENST00000474870	no	2
chr4_+_71928375	no	no	no	no	no	no	no	no	0
chr4_+_78023991	no	no	no	no	no	no	no	no	0
chr4_+_86068872	no	no	no	no	no	no	no	no	0
chr5_-_103227098	no	no	no	no	no	no	no	no	0
chr5_-_104936122	yes	no	no	no	no	no	no	no	1
chr5_-_108063992	no	no	no	yes	NR_046368	yes	p1@BC011940;p2@BC011940;p1@HP07349	yes	3
chr5_-_123774249	no	yes	chr5:123774307-123774708	no	no	no	no	no	1
chr5_-_124593196	no	no	no	yes	NR_109882	no	no	no	1
chr5_-_124748974	no	no	no	no	no	no	no	yes	1
chr5_-_12485	yes	no	no	no	no	yes	p@chr5:12457..12491,-	no	2
chr5_-_135528847	no	no	no	yes	NR_024418	yes	p2@LOC389332;p1@LOC389332;	yes	3
chr5_-_139135215	yes	no	no	no	no	yes	p@chr5:139135270..139135316,+	yes	3
chr5_-_140420490	no	no	no	no	no	no	no	yes	1
chr5_-_140893241	no	no	no	no	no	yes	p@chr5:140893371..140893396,+	yes	2
chr5_-_141204762	yes	no	no	no	no	no	no	yes	2
chr5_-_150970878	yes	no	no	no	no	yes	p2@FAT2;p1@FAT2;p3@FAT2	yes	3
chr5_-_153363375	no	no	no	no	no	no	no	no	0
chr5_-_161428251	yes	no	no	no	no	no	no	yes	2
chr5_-_163665514	yes	no	no	no	no	no	no	no	1
chr5_-_174541825	yes	no	no	no	no	no	no	no	1
chr5_-_26834086	yes	no	no	no	no	no	no	no	1
chr5_-_51813640	no	no	no	no	no	no	no	no	0
chr5_-_51813751	yes	no	no	no	no	no	no	no	1
chr5_-_53920729	no	no	no	no	no	no	no	no	0
chr5_-_6286719	yes	no	no	no	no	no	no	yes	2
chr5_-_63160595	yes	no	no	no	no	no	no	no	1
chr5_-_66662131	no	no	no	no	no	no	no	yes	1
chr5_-_71146774	yes	no	no	no	no	no	no	yes	2
chr5_-_82155756	no	no	no	yes	NR_105016	no	no	no	1
chr5_-_8621024	no	no	no	no	no	no	no	no	0
chr5_-_87437110	yes	no	no	no	no	yes	p@chr5:87436608..87436637,-;p1@LOC100289347;p2@LOC100289347	yes	3
chr5_-_87439381	no	no	no	no	no	no	no	yes	1
chr5_+_1042787	yes	no	no	no	no	no	no	no	1
chr5_+_109515142	no	no	no	no	no	no	no	no	0
chr5_+_113015137	no	no	no	no	no	no	no	no	0
chr5_+_117096068	no	no	no	yes	NR_104997	no	no	no	1
chr5_+_122990634	yes	no	no	no	no	no	no	no	1
chr5_+_122990780	yes	no	no	no	no	no	no	no	1
chr5_+_13540641	yes	no	no	no	no	no	no	no	1
chr5_+_139501800	no	no	no	no	no	no	no	no	0
chr5_+_139702377	no	no	no	no	no	no	no	no	0
chr5_+_139976079	yes	no	no	no	no	no	no	no	1
chr5_+_140705807	no	no	no	no	no	no	no	yes	1
chr5_+_141263117	no	no	no	no	no	no	no	yes	1
chr5_+_151754590	yes	no	no	no	no	no	no	no	1
chr5_+_154062293	yes	yes	chr5:154062607-154063000	no	no	yes	p@chr5:154062607..154062611,-	yes	4
chr5_+_155107804	no	no	no	no	no	yes	p@chr5:155107508..155107516,+;p@chr5:155107632..155107648,+;p@chr5:155108051..155108093,+;p@chr5:155108097..155108121,+;p@chr5:155108233..155108248,+	yes	2
chr5_+_161488409	yes	no	no	no	no	no	no	no	1
chr5_+_162993836	no	no	no	no	no	no	no	no	0
chr5_+_166406032	yes	no	no	no	no	no	no	yes	2
chr5_+_171906209	yes	no	no	no	no	no	no	yes	2
chr5_+_1931335	yes	no	no	no	no	no	no	yes	2
chr5_+_25346617	yes	no	no	no	no	no	no	no	1
chr5_+_25963946	yes	no	no	no	no	no	no	no	1
chr5_+_27707701	yes	no	no	no	no	no	no	no	1
chr5_+_44850264	no	no	no	no	no	no	no	no	0
chr5_+_60906370	no	no	no	no	no	no	no	yes	1
chr5_+_61164984	yes	no	no	no	no	no	no	no	1
chr5_+_62193359	yes	no	no	no	no	no	no	no	1
chr5_+_6773289	yes	no	no	no	no	no	no	yes	2
chr5_+_6773581	yes	no	no	no	no	no	no	yes	2
chr5_+_69696947	yes	no	no	yes	NR_027386	no	no	yes	3
chr5_+_71146881	yes	no	no	no	no	no	no	yes	2
chr5_+_76476127	no	no	no	no	no	yes	p@chr5:76476120..76476136,+;p@chr5:76476208..76476219,+	yes	2
chr5_+_83852392	yes	no	no	no	no	no	no	no	1
chr5_+_83864124	no	no	no	no	no	no	no	no	0
chr5_+_87437637	yes	no	no	no	no	yes	p@chr5:87437659..87437666,-	yes	3
chr6_-_104975299	no	no	no	no	no	no	no	no	0
chr6_-_105088737	yes	yes	chr6:105088715-105088857	no	no	no	no	no	2
chr6_-_110930385	yes	no	no	no	no	no	no	no	1
chr6_-_113748129	no	no	no	no	no	no	no	no	0
chr6_-_113908621	no	no	no	no	no	no	no	yes	1
chr6_-_114194505	yes	no	no	yes	NR_038863	yes	p4@LOC285758;p1@LOC285758;p2@LOC285758;p3@LOC285758	no	3
chr6_-_123154550	no	yes	chr6:123154348-123154672	no	no	no	no	yes	2
chr6_-_127533966	yes	no	no	no	no	no	no	no	1
chr6_-_130088712	no	no	no	no	no	no	no	yes	1
chr6_-_134438731	no	no	no	yes	NR_037938	yes	p1@HMGA1P7	no	2
chr6_-_135010474	no	no	no	no	no	no	no	no	0
chr6_-_139795735	no	no	no	yes	NR_033919	no	no	no	1
chr6_-_140053549	no	no	no	no	no	no	no	no	0
chr6_-_141258641	yes	no	no	no	no	no	no	no	1
chr6_-_142126037	yes	no	no	no	no	no	no	no	1
chr6_-_142369208	yes	no	no	no	no	no	no	yes	2
chr6_-_148517974	no	no	no	no	no	no	no	no	0
chr6_-_1555478	no	no	no	no	no	no	no	yes	1
chr6_-_157638969	no	yes	chr6:157639062-157639495	no	no	no	no	yes	2
chr6_-_161188560	no	no	no	no	no	no	no	yes	1
chr6_-_163745494	no	no	no	yes	NR_028390	yes	p1@LOC285796;p2@LOC285796;p3@LOC285796	no	2
chr6_-_163767608	no	no	no	yes	NR_033862	no	no	yes	2
chr6_-_163830808	yes	no	no	no	no	no	no	no	1
chr6_-_164048437	no	no	no	no	no	no	no	no	0
chr6_-_164569602	yes	no	no	no	no	no	no	no	1
chr6_-_165235482	yes	no	no	no	no	no	no	no	1
chr6_-_166690599	no	no	no	no	no	no	no	yes	1
chr6_-_168070601	no	no	no	yes	NR_117091	no	no	no	1
chr6_-_17094533	no	no	no	no	no	no	no	yes	1
chr6_-_18626882	yes	yes	chr6:18626849-18627153	no	no	no	no	no	2
chr6_-_20334690	yes	no	no	no	no	no	no	yes	2
chr6_-_25232844	no	no	no	no	no	no	no	yes	1
chr6_-_31789750	yes	no	no	no	no	yes	p@chr6:31789823..31789859,-;p@chr6:31789953..31790000,-;p@chr6:31790071..31790072,-	yes	3
chr6_-_3720311	yes	no	no	no	no	no	no	no	1
chr6_-_4018945	no	no	no	no	no	no	no	yes	1
chr6_-_40965944	no	no	no	yes	NR_110873	no	no	no	1
chr6_-_40991009	yes	no	no	yes	NR_110873	no	no	yes	3
chr6_-_48078911	yes	no	no	no	no	no	no	no	1
chr6_-_67541205	yes	no	no	no	no	no	no	no	1
chr6_-_95445658	yes	no	no	no	no	no	no	yes	2
chr6_+_101629131	yes	no	no	no	no	no	no	no	1
chr6_+_101841582	yes	no	no	no	no	yes	p7@HM149340;p4@HM149340;p3@HM149340;p5@HM149340;p6@HM149340;p2@HM149340;p@chr6:101842120..101842138,+	yes	3
chr6_+_109120305	no	no	no	no	no	no	no	no	0
chr6_+_113201317	yes	no	no	no	no	no	no	yes	2
chr6_+_115144156	no	no	no	no	no	no	no	no	0
chr6_+_120583463	yes	no	no	no	no	yes	p2@ENST00000492060;p1@ENST00000492060	no	2
chr6_+_122088620	no	no	no	no	no	no	no	no	0
chr6_+_123154585	yes	yes	chr6:123154348-123154672	no	no	no	no	yes	3
chr6_+_133275533	no	no	no	no	no	no	no	yes	1
chr6_+_15790897	no	no	no	no	no	no	no	no	0
chr6_+_15804631	yes	no	no	no	no	no	no	yes	2
chr6_+_158653225	yes	no	no	no	no	yes	p@chr6:158652808..158652839,+;p@chr6:158652864..158652888,+;p@chr6:158653021..158653070,-;p@chr6:158653177..158653199,+;p@chr6:158653205..158653235,+;p@chr6:158653238..158653303,+;p@chr6:158653395..158653417,+;p@chr6:158653762..158653773,+;p@chr6:158653776..158653783,+;p@chr6:158653893..158653894,+	yes	3
chr6_+_160312018	yes	no	no	no	no	no	no	yes	2
chr6_+_163776674	no	yes	chr6:163776294-163776859	no	no	no	no	no	1
chr6_+_164348093	no	no	no	no	no	no	no	no	0
chr6_+_18277533	no	no	no	no	no	yes	p@chr6:18277645..18277654,+	yes	2
chr6_+_21845811	yes	no	no	yes	NR_015410	no	no	yes	3
chr6_+_22349451	yes	no	no	no	no	no	no	yes	2
chr6_+_23523312	no	no	no	no	no	no	no	yes	1
chr6_+_25992932	no	yes	chr6:25992254-25993073	no	no	no	no	yes	2
chr6_+_28075465	no	no	no	no	no	no	no	no	0
chr6_+_28602603	no	no	no	no	no	no	no	yes	1
chr6_+_31789895	yes	no	no	no	no	yes	p@chr6:31789953..31790000,-;p@chr6:31790071..31790072,-	yes	3
chr6_+_32862521	no	no	no	yes	NR_037178,NR_037177	yes	p1@ENST00000499196,p1@uc003oci.1;p2@ENST00000499196,p2@uc003oci.1;p3@ENST00000499196,p3@uc003oci.1;p4@ENST00000499196,p4@uc003oci.1;p5@ENST00000499196,p5@uc003oci.1	yes	3
chr6_+_36916072	yes	no	no	yes	NM_001199159	yes	p6@PI16;p3@PI16;p2@PI16	no	3
chr6_+_453385	no	no	no	no	no	no	no	no	0
chr6_+_58779107	yes	no	no	no	no	no	no	yes	2
chr6_+_66932050	yes	no	no	no	no	no	no	no	1
chr6_+_67332715	yes	no	no	no	no	no	no	no	1
chr6_+_71738354	yes	no	no	no	no	no	no	no	1
chr6_+_80131697	no	no	no	no	no	no	no	yes	1
chr6_+_84729008	yes	no	no	no	no	no	no	yes	2
chr6_+_94635190	yes	no	no	no	no	no	no	no	1
chr6_+_96660439	no	no	no	yes	NM_006581	no	no	no	1
chr6_+_97888719	no	no	no	yes	NR_110757	no	no	yes	2
chr6_+_98264580	no	no	no	no	no	no	no	no	0
chr7_-_100291873	yes	no	no	no	no	yes	p@chr7:100291587..100291599,-;p@chr7:100291633..100291643,-;p@chr7:100291844..100291869,+;p@chr7:100291850..100291904,-	yes	3
chr7_-_100810509	yes	yes	chr7:100809834-100810470	no	no	no	no	yes	3
chr7_-_100813233	no	no	no	no	no	no	no	yes	1
chr7_-_12151248	no	no	no	no	no	no	no	yes	1
chr7_-_149917870	no	no	no	no	no	yes	p@chr7:149917863..149917876,-	yes	2
chr7_-_154998040	yes	no	no	no	no	no	no	no	1
chr7_-_24484879	no	no	no	no	no	no	no	yes	1
chr7_-_32467959	no	no	no	no	no	no	no	yes	1
chr7_-_42303711	yes	no	no	no	no	no	no	no	1
chr7_-_42928291	no	yes	chr7:42927750-42928726	no	no	no	no	yes	2
chr7_-_65235773	no	no	no	yes	NR_038378	yes	p1@LOC441242;p2@LOC441242;p3@LOC493754;p2@LOC493754;p1@LOC493754	yes	3
chr7_-_65509398	no	no	no	no	no	no	no	yes	1
chr7_-_70453296	yes	no	no	no	no	no	no	no	1
chr7_-_75947320	no	yes	chr7:75947305-75947626	no	no	no	no	yes	2
chr7_-_84144510	yes	no	no	no	no	no	no	yes	2
chr7_-_9229415	yes	no	no	no	no	yes	p1@AB593137,p1@AB593138;p2@AB593137,p2@AB593138;p2@AB593139;p1@AB593139	no	2
chr7_-_9301150	yes	no	no	no	no	no	no	no	1
chr7_+_107487859	no	no	no	no	no	no	no	no	0
chr7_+_127807727	yes	yes	chr7:127807416-127807928	no	no	yes	p@chr7:127807707..127807735,+	yes	4
chr7_+_128745327	yes	no	no	no	no	no	no	no	1
chr7_+_130154350	yes	no	no	yes	NM_012133	no	no	no	2
chr7_+_140772419	no	no	no	no	no	yes	p@chr7:140772371..140772382,+	yes	2
chr7_+_145694483	no	no	no	no	no	no	no	no	0
chr7_+_151591277	yes	no	no	no	no	no	no	no	1
chr7_+_153445245	no	no	no	no	no	yes	p@chr7:153445213..153445251,+	yes	2
chr7_+_155195942	no	no	no	no	no	no	no	no	0
chr7_+_158387932	yes	yes	chr7:158387429-158387829	no	no	no	no	no	2
chr7_+_158645991	yes	no	no	no	no	no	no	no	1
chr7_+_1705379	yes	no	no	no	no	no	no	yes	2
chr7_+_1709911	yes	no	no	no	no	yes	p@chr7:1709866..1709882,+;p@chr7:1709912..1709933,+	yes	3
chr7_+_31174360	no	no	no	no	no	no	no	yes	1
chr7_+_37532185	yes	no	no	no	no	no	no	no	1
chr7_+_4473950	no	no	no	no	no	no	no	no	0
chr7_+_44961666	no	no	no	no	no	no	no	no	0
chr7_+_45291594	no	no	no	no	no	no	no	no	0
chr7_+_49563802	no	no	no	no	no	no	no	no	0
chr7_+_52589444	no	no	no	no	no	no	no	no	0
chr7_+_52903891	no	no	no	no	no	no	no	no	0
chr7_+_64408090	yes	no	no	no	no	no	no	yes	2
chr7_+_64541753	no	no	no	no	no	yes	p@chr7:64541741..64541757,+	yes	2
chr7_+_68527376	yes	no	no	no	no	yes	p1@ENST00000517158	no	2
chr7_+_68527586	yes	no	no	no	no	yes	p1@ENST00000517158;p4@ENST00000517158;p3@ENST00000517158;p2@ENST00000517158	no	2
chr7_+_75947564	yes	yes	chr7:75947305-75947626	no	no	no	no	yes	3
chr7_+_77137689	no	no	no	no	no	no	no	no	0
chr7_+_79220471	yes	no	no	no	no	no	no	no	1
chr7_+_80962920	yes	no	no	no	no	no	no	no	1
chr7_+_80963086	yes	no	no	no	no	no	no	no	1
chr8_-_11697199	yes	no	no	no	no	no	no	no	1
chr8_-_118478215	no	no	no	no	no	no	no	no	0
chr8_-_135402689	yes	no	no	no	no	no	no	no	1
chr8_-_136675709	no	no	no	no	no	no	no	yes	1
chr8_-_136786041	yes	no	no	no	no	no	no	no	1
chr8_-_142737250	yes	no	no	no	no	no	no	yes	2
chr8_-_143271226	yes	yes	chr8:143271196-143271387	no	no	no	no	yes	3
chr8_-_143820926	no	no	no	no	no	no	no	yes	1
chr8_-_145555312	yes	no	no	yes	NM_031309	yes	p9@SCRT1;p3@SCRT1;p@chr8:145555402..145555427,+;p12@SCRT1;p4@SCRT1;p@chr8:145555587..145555588,+;p13@SCRT1;p5@SCRT1;p7@SCRT1	yes	4
chr8_-_20986599	yes	no	no	no	no	no	no	yes	2
chr8_-_21267002	yes	no	no	no	no	no	no	no	1
chr8_-_21307867	no	no	no	no	no	no	no	no	0
chr8_-_40353331	no	no	no	no	no	no	no	no	0
chr8_-_41982272	no	no	no	no	no	no	no	no	0
chr8_-_55287343	no	no	no	no	no	no	no	no	0
chr8_-_56755069	yes	no	no	no	no	no	no	no	1
chr8_-_56755119	yes	no	no	no	no	no	no	no	1
chr8_-_56755232	yes	no	no	no	no	yes	p@chr8:56755211..56755245,-	no	2
chr8_-_56755310	yes	no	no	no	no	yes	p1@ENST00000498581	no	2
chr8_-_59156566	yes	no	no	no	no	no	no	no	1
chr8_-_61564849	yes	no	no	no	no	yes	p@chr8:61564790..61564797,-;p@chr8:61564815..61564853,-	yes	3
chr8_-_65999790	no	no	no	no	no	no	no	no	0
chr8_-_85087429	yes	no	no	no	no	no	no	no	1
chr8_-_9776637	no	no	no	no	no	no	no	yes	1
chr8_+_101464457	no	no	no	no	no	no	no	no	0
chr8_+_10305920	yes	no	no	no	no	no	no	no	1
chr8_+_108777165	yes	no	no	no	no	no	no	no	1
chr8_+_1285521	yes	no	no	no	no	no	no	no	1
chr8_+_132602951	yes	no	no	no	no	no	no	no	1
chr8_+_135139460	yes	no	no	no	no	no	no	no	1
chr8_+_142591776	yes	yes	chr8:142591617-142591932	no	no	no	no	yes	3
chr8_+_142668231	no	no	no	no	no	no	no	no	0
chr8_+_143660414	no	no	no	no	no	no	no	yes	1
chr8_+_17351825	no	no	no	no	no	no	no	no	0
chr8_+_1971322	no	no	no	no	no	no	no	yes	1
chr8_+_21456073	yes	no	no	no	no	no	no	no	1
chr8_+_24918844	yes	no	no	no	no	no	no	yes	2
chr8_+_32785484	yes	no	no	no	no	yes	p1@uc003xjb.2;p2@uc003xjb.2	yes	3
chr8_+_35954840	no	no	no	no	no	no	no	no	0
chr8_+_43092906	yes	no	no	no	no	no	no	no	1
chr8_+_57612454	no	no	no	no	no	no	no	no	0
chr8_+_60302980	no	no	no	no	no	no	no	no	0
chr8_+_64562070	no	no	no	no	no	no	no	no	0
chr8_+_64564291	yes	no	no	no	no	no	no	no	1
chr8_+_82945747	no	no	no	no	no	no	no	no	0
chr8_+_82946003	yes	no	no	no	no	no	no	yes	2
chr8_+_89906715	yes	no	no	no	no	no	no	no	1
chr8_+_9776504	yes	no	no	no	no	no	no	yes	2
chr9_-_129060872	yes	no	no	no	no	no	no	no	1
chr9_-_13034325	no	no	no	no	no	no	no	yes	1
chr9_-_130370734	yes	no	no	no	no	no	no	yes	2
chr9_-_132146162	no	no	no	no	no	no	no	yes	1
chr9_-_134248820	no	yes	chr9:134248752-134249121	no	no	yes	p@chr9:134248752..134248756,-	yes	3
chr9_-_136474487	yes	yes	chr9:136475001-136475406	no	no	yes	p@chr9:136474567..136474574,+;p@chr9:136474588..136474593,+	yes	4
chr9_-_138053483	yes	no	no	no	no	no	no	no	1
chr9_-_139294622	no	no	no	no	no	yes	p3@SNAPC4	yes	2
chr9_-_139664545	yes	no	no	no	no	no	no	yes	2
chr9_-_140012754	yes	no	no	no	no	no	no	no	1
chr9_-_140024180	no	no	no	no	no	yes	p5@BC018639;p1@BC018639;p3@BC018639;p2@BC018639;p@chr9:140024270..140024292,+	yes	2
chr9_-_19509564	yes	no	no	yes	NM_001193288,NM_020344	no	no	no	2
chr9_-_19512396	no	no	no	yes	NM_001193288,NM_020344	no	no	no	1
chr9_-_19513961	no	no	no	yes	NM_001193288,NM_020344	yes	p13@SLC24A2;p15@SLC24A2;p27@SLC24A2;p28@SLC24A2;p16@SLC24A2;p24@SLC24A2	no	2
chr9_-_19789035	yes	no	no	no	no	yes	p1@SLC24A2;p2@SLC24A2;p@chr9:19789097..19789104,+;p@chr9:19789143..19789182,+	yes	3
chr9_-_23850504	yes	no	no	no	no	no	no	yes	2
chr9_-_23851011	yes	no	no	no	no	no	no	yes	2
chr9_-_29212211	no	no	no	yes	NM_001258282	yes	p@chr9:29212195..29212234,-	yes	3
chr9_-_29214015	yes	no	no	yes	NM_001258282	yes	p@chr9:29212749..29212756,-;p@chr9:29212763..29212777,-;p@chr9:29212970..29213008,-;p@chr9:29213106..29213119,-;p@chr9:29213533..29213614,-;p@chr9:29213827..29213833,-;p@chr9:29213954..29213983,-	yes	4
chr9_-_33081407	no	no	no	no	no	no	no	yes	1
chr9_-_35604047	no	yes	chr9:35603992-35604628	no	no	no	no	yes	2
chr9_-_41955070	yes	no	no	yes	NR_015363	yes	p1@ENST00000355952;p1@MGC21881	yes	4
chr9_-_45357054	yes	no	no	no	no	yes	p1@BC025967;p2@BC025967	yes	3
chr9_-_68299584	yes	yes	chr9:68299584-68299663	no	no	no	no	yes	3
chr9_-_68418802	yes	yes	chr9:68419808-68420298	no	no	no	no	no	2
chr9_-_74167602	no	no	no	no	no	no	no	no	0
chr9_-_75838873	yes	no	no	no	no	yes	p5@BC043560;p3@BC043560	yes	3
chr9_-_87655752	no	no	no	no	no	no	no	yes	1
chr9_-_88045544	no	no	no	no	no	no	no	yes	1
chr9_-_88058878	yes	no	no	no	no	no	no	yes	2
chr9_-_88142638	no	yes	chr9:88142542-88142852	no	no	no	no	no	1
chr9_-_90691835	no	no	no	no	no	no	no	yes	1
chr9_-_98878696	no	no	no	yes	NM_001256408	no	no	no	1
chr9_+_108755683	no	no	no	no	no	no	no	no	0
chr9_+_110172453	no	no	no	no	no	no	no	yes	1
chr9_+_110400490	yes	no	no	no	no	no	no	yes	2
chr9_+_120521634	yes	no	no	no	no	no	no	no	1
chr9_+_120523550	yes	no	no	no	no	no	no	no	1
chr9_+_125231364	yes	no	no	no	no	yes	p5@OR1J2;p1@OR1J2;p2@OR1J2;p3@OR1J2	no	2
chr9_+_126761491	yes	no	no	no	no	yes	p@chr9:126761824..126761839,-;p@chr9:126761848..126761866,+;p@chr9:126762502..126762505,+	yes	3
chr9_+_126842687	no	no	no	no	no	no	no	no	0
chr9_+_131154504	no	no	no	no	no	yes	p4@MIR2964A;p3@MIR2964A	yes	2
chr9_+_131167690	no	no	no	no	no	no	no	no	0
chr9_+_131167903	no	no	no	no	no	no	no	no	0
chr9_+_131171229	yes	no	no	no	no	no	no	no	1
chr9_+_134249036	no	yes	chr9:134248752-134249121	no	no	no	no	yes	2
chr9_+_13526488	no	no	no	no	no	no	no	no	0
chr9_+_136474569	yes	no	no	no	no	yes	p@chr9:136474567..136474574,+;p@chr9:136474588..136474593,+	yes	3
chr9_+_137335530	no	no	no	no	no	no	no	yes	1
chr9_+_13963559	yes	no	no	no	no	no	no	yes	2
chr9_+_139736730	no	no	no	no	no	no	no	yes	1
chr9_+_139736940	no	no	no	no	no	no	no	yes	1
chr9_+_17906657	no	no	no	no	no	yes	p@chr9:17906800..17906806,+	yes	2
chr9_+_19482351	no	no	no	no	no	no	no	no	0
chr9_+_19789173	yes	no	no	no	no	yes	p1@SLC24A2;p2@SLC24A2;p@chr9:19789097..19789104,+;p@chr9:19789143..19789182,+;p@chr9:19789404..19789443,-	yes	3
chr9_+_21268240	no	no	no	no	no	no	no	no	0
chr9_+_27075456	yes	no	no	no	no	no	no	no	1
chr9_+_29214299	no	no	no	no	no	yes	p1@AK055810;p2@AK055810;p3@AK055810;p4@AK055810;	yes	2
chr9_+_34701487	no	no	no	no	no	no	no	yes	1
chr9_+_68377434	yes	yes	chr9:68377347-68377469	no	no	yes	p@chr9:68377369..68377379,-	yes	4
chr9_+_68413247	yes	no	no	no	no	no	no	yes	2
chr9_+_68418601	yes	no	no	no	no	no	no	no	1
chr9_+_68419332	yes	no	no	no	no	no	no	no	1
chr9_+_68419383	yes	no	no	no	no	no	no	no	1
chr9_+_73033614	no	no	no	no	no	no	no	yes	1
chr9_+_75978504	no	no	no	no	no	no	no	no	0
chr9_+_82601040	no	no	no	yes	NR_121212,NR_121213	no	no	yes	2
chr9_+_88420261	yes	no	no	no	no	yes	p@chr9:88420203..88420208,+;p@chr9:88420249..88420285,+;p@chr9:88420289..88420299,+	yes	3
chr9_+_93955661	no	yes	chr9:93955243-93955725	no	no	no	no	yes	2
chr9_+_95569588	yes	no	no	no	no	no	no	yes	2
	525	103		72		201		532	181
	repeat	enhancer	enhancerID	refseq	refseqID	F5_perm	F5_TSS_ID	chipseq
