# Supplementary material for: Comprehensive promoter level expression quantitative trait loci analysis of the human frontal lobe
Source: Genome Med. 2016 Jun 10;8:65. doi: 10.1186/s13073-016-0320-1 (PMC4903003; doi:10.1186/s13073-016-0320-1)
Supplement: Additional file 5: Table S14. — All identified cis eQTL variants. List of all cis eQTL variants identified in this study including chromosomal position, gene ID, transcript class according to GENCODE, FDR values and Matrix eQTL statistics, SNPs characteristics, and distant between variants and CAGE-clusters. (XLSX 18351 kb) [file 13073_2016_320_MOESM5_ESM.xlsx]

## Sheet: Key
Table S14: All identified cis eQTL variants. List of all cis eQTL variants identified in this study including chromosomal position, gene ID, transcript class according to GENCODE, FDR values and Matrix eQTL statistics, SNPs characteristics, and distant between variants and CAGE-clusters.
variant	variantID
CAGE-cluster_ID	GENE name plus TSS number numered highest expressed TSS as 1 second highest TSS2 etc.
CHR_cage-cluster	chromosome number
BP1	start BP
BP2	end BP
strand	+ or - strand
statistic	eQTL statistic
pvalue	P-value uncorrected
FDR	FDR value
beta	eQTL statistic
region	region of the gene where it maps
GENE	GENE symbol
coding_potential	coding or non coding
transcript_type	more specific coding and non coding terms
CHR_snp	chromosome number of variant
BP_snp	base pair position variant
distance	distance between variant and CAGE-cluster
platform	origin of variant

## Sheet: All eQTLs S14
variant	CAGE-cluster_ID	CHR_cage-cluster	BP1	BP2	strand	statistic	pvalue	FDR	beta	region	GENE	coding_potential	transcript_type	CHR_snp	BP_snp	distance	platform
rs35306015	NRGN_tss4	chr11	124610519	124610747	+	41.2483	1.60575604607874e-67	4.43974e-60	3.14865	intron,S	NRGN	coding	protein_coding	chr11	124610773	106	IMPUTED
rs71491832	NRGN_tss4	chr11	124610519	124610747	+	41.2483	1.60575604607874e-67	4.43974e-60	3.14865	intron,S	NRGN	coding	protein_coding	chr11	124611997	1330	IMPUTED
rs34716506	NRGN_tss4	chr11	124610519	124610747	+	41.2483	1.60575604607874e-67	4.43974e-60	3.14865	intron,S	NRGN	coding	protein_coding	chr11	124606612	-4055	IMPUTED
rs71491831	NRGN_tss4	chr11	124610519	124610747	+	41.2483	1.60575604607874e-67	4.43974e-60	3.14865	intron,S	NRGN	coding	protein_coding	chr11	124605783	-4884	IMPUTED
rs35643618	NRGN_tss4	chr11	124610519	124610747	+	31.0327	2.55863425690568e-55	5.65948e-48	3.16088	intron,S	NRGN	coding	protein_coding	chr11	124614459	3792	IMPUTED
rs2165163	XRRA1_tss1	chr11	74659971	74660296	-	26.6386	4.95744587862462e-49	3.32277e-42	0.489414	TSS,S	XRRA1	coding	nonsense_mediated_decay	chr11	74660143	-35	CAGE_EXOME_IMPUTED
rs61894839	XRRA1_tss1	chr11	74659971	74660296	-	26.6386	4.95744587862462e-49	3.32277e-42	0.489414	TSS,S	XRRA1	coding	nonsense_mediated_decay	chr11	74626366	-33812	IMPUTED
rs61671395	XRRA1_tss1	chr11	74659971	74660296	-	26.6386	4.95744587862462e-49	3.32277e-42	0.489414	TSS,S	XRRA1	coding	nonsense_mediated_decay	chr11	74618865	-41313	IMPUTED
rs12221841	XRRA1_tss1	chr11	74659971	74660296	-	26.6386	4.95744587862462e-49	3.32277e-42	0.489414	TSS,S	XRRA1	coding	nonsense_mediated_decay	chr11	74618701	-41477	IMPUTED
rs12419929	XRRA1_tss1	chr11	74659971	74660296	-	26.6386	4.95744587862462e-49	3.32277e-42	0.489414	TSS,S	XRRA1	coding	nonsense_mediated_decay	chr11	74611435	-48743	IMPUTED
rs12225387	XRRA1_tss1	chr11	74659971	74660296	-	26.6386	4.95744587862462e-49	3.32277e-42	0.489414	TSS,S	XRRA1	coding	nonsense_mediated_decay	chr11	74604767	-55411	IMPUTED
rs12225372	XRRA1_tss1	chr11	74659971	74660296	-	26.6386	4.95744587862462e-49	3.32277e-42	0.489414	TSS,S	XRRA1	coding	nonsense_mediated_decay	chr11	74604594	-55584	IMPUTED
rs4944963	XRRA1_tss1	chr11	74659971	74660296	-	26.6386	4.95744587862462e-49	3.32277e-42	0.489414	TSS,S	XRRA1	coding	nonsense_mediated_decay	chr11	74603181	-56997	IMPUTED
rs12575200	XRRA1_tss1	chr11	74659971	74660296	-	26.5983	5.70841304673364e-49	3.32277e-42	0.502888	TSS,S	XRRA1	coding	nonsense_mediated_decay	chr11	74582019	-78159	IMPUTED
rs59328242	XRRA1_tss1	chr11	74659971	74660296	-	26.5983	5.70841304673364e-49	3.32277e-42	0.502888	TSS,S	XRRA1	coding	nonsense_mediated_decay	chr11	74580965	-79213	IMPUTED
rs12419113	XRRA1_tss1	chr11	74659971	74660296	-	26.5983	5.70841304673364e-49	3.32277e-42	0.502888	TSS,S	XRRA1	coding	nonsense_mediated_decay	chr11	74579749	-80429	IMPUTED
rs7128739	XRRA1_tss1	chr11	74659971	74660296	-	26.5983	5.70841304673364e-49	3.32277e-42	0.502888	TSS,S	XRRA1	coding	nonsense_mediated_decay	chr11	74573010	-87168	IMPUTED
rs10793105	XRRA1_tss1	chr11	74659971	74660296	-	26.5983	5.70841304673364e-49	3.32277e-42	0.502888	TSS,S	XRRA1	coding	nonsense_mediated_decay	chr11	74572572	-87606	IMPUTED
rs7105085	XRRA1_tss1	chr11	74659971	74660296	-	26.5983	5.70841304673364e-49	3.32277e-42	0.502888	TSS,S	XRRA1	coding	nonsense_mediated_decay	chr11	74569939	-90239	CHIP
rs2276868	RPL14_tss1	chr3	40498723	40499351	+	25.7525	1.1403492807282e-47	6.30588e-41	0.633018	TSS,S	RPL14	coding	protein_coding	chr3	40498845	17	CAGE_EXOME_IMPUTED
rs3213944	C2orf74_tss1	chr2	61372160	61372358	+	25.4431	3.47217895728467e-47	8.53351e-41	0.502558	TSS,S	C2orf74	coding	protein_coding	chr2	61372298	49	EXOME_IMPUTED
rs34279970	C2orf74_tss1	chr2	61372160	61372358	+	25.4431	3.47217895728467e-47	8.53351e-41	0.502558	TSS,S	C2orf74	coding	protein_coding	chr2	61372507	258	IMPUTED
rs720201	C2orf74_tss1	chr2	61372160	61372358	+	25.4431	3.47217895728467e-47	8.53351e-41	0.502558	TSS,S	C2orf74	coding	protein_coding	chr2	61376463	4214	IMPUTED
rs1729654	C2orf74_tss1	chr2	61372160	61372358	+	25.4431	3.47217895728467e-47	8.53351e-41	0.502558	TSS,S	C2orf74	coding	protein_coding	chr2	61376909	4660	IMPUTED
rs1729653	C2orf74_tss1	chr2	61372160	61372358	+	25.4431	3.47217895728467e-47	8.53351e-41	0.502558	TSS,S	C2orf74	coding	protein_coding	chr2	61377008	4759	IMPUTED
rs1665270	C2orf74_tss1	chr2	61372160	61372358	+	25.4431	3.47217895728467e-47	8.53351e-41	0.502558	TSS,S	C2orf74	coding	protein_coding	chr2	61377666	5417	IMPUTED
rs1177271	C2orf74_tss1	chr2	61372160	61372358	+	25.4431	3.47217895728467e-47	8.53351e-41	0.502558	TSS,S	C2orf74	coding	protein_coding	chr2	61366704	-5545	IMPUTED
rs1729652	C2orf74_tss1	chr2	61372160	61372358	+	25.4431	3.47217895728467e-47	8.53351e-41	0.502558	TSS,S	C2orf74	coding	protein_coding	chr2	61378019	5770	IMPUTED
rs1617806	C2orf74_tss1	chr2	61372160	61372358	+	25.4431	3.47217895728467e-47	8.53351e-41	0.502558	TSS,S	C2orf74	coding	protein_coding	chr2	61378186	5937	IMPUTED
rs1729660	C2orf74_tss1	chr2	61372160	61372358	+	25.4431	3.47217895728467e-47	8.53351e-41	0.502558	TSS,S	C2orf74	coding	protein_coding	chr2	61365812	-6437	IMPUTED
rs1665271	C2orf74_tss1	chr2	61372160	61372358	+	25.4431	3.47217895728467e-47	8.53351e-41	0.502558	TSS,S	C2orf74	coding	protein_coding	chr2	61378816	6567	IMPUTED
rs11125869	C2orf74_tss1	chr2	61372160	61372358	+	25.4431	3.47217895728467e-47	8.53351e-41	0.502558	TSS,S	C2orf74	coding	protein_coding	chr2	61379533	7284	IMPUTED
rs11125870	C2orf74_tss1	chr2	61372160	61372358	+	25.4431	3.47217895728467e-47	8.53351e-41	0.502558	TSS,S	C2orf74	coding	protein_coding	chr2	61379625	7376	IMPUTED
rs12616041	C2orf74_tss1	chr2	61372160	61372358	+	25.4431	3.47217895728467e-47	8.53351e-41	0.502558	TSS,S	C2orf74	coding	protein_coding	chr2	61379844	7595	IMPUTED
rs1665273	C2orf74_tss1	chr2	61372160	61372358	+	25.4431	3.47217895728467e-47	8.53351e-41	0.502558	TSS,S	C2orf74	coding	protein_coding	chr2	61379944	7695	IMPUTED
rs33998984	C2orf74_tss1	chr2	61372160	61372358	+	25.4431	3.47217895728467e-47	8.53351e-41	0.502558	TSS,S	C2orf74	coding	protein_coding	chr2	61380508	8259	IMPUTED
rs2592494	C2orf74_tss1	chr2	61372160	61372358	+	25.4431	3.47217895728467e-47	8.53351e-41	0.502558	TSS,S	C2orf74	coding	protein_coding	chr2	61381528	9279	IMPUTED
rs1665263	C2orf74_tss1	chr2	61372160	61372358	+	25.4431	3.47217895728467e-47	8.53351e-41	0.502558	TSS,S	C2orf74	coding	protein_coding	chr2	61382759	10510	IMPUTED
rs1665262	C2orf74_tss1	chr2	61372160	61372358	+	25.4431	3.47217895728467e-47	8.53351e-41	0.502558	TSS,S	C2orf74	coding	protein_coding	chr2	61383162	10913	IMPUTED
rs1665260	C2orf74_tss1	chr2	61372160	61372358	+	25.4431	3.47217895728467e-47	8.53351e-41	0.502558	TSS,S	C2orf74	coding	protein_coding	chr2	61384487	12238	IMPUTED
rs1665259	C2orf74_tss1	chr2	61372160	61372358	+	25.4431	3.47217895728467e-47	8.53351e-41	0.502558	TSS,S	C2orf74	coding	protein_coding	chr2	61384755	12506	IMPUTED
rs1665258	C2orf74_tss1	chr2	61372160	61372358	+	25.4431	3.47217895728467e-47	8.53351e-41	0.502558	TSS,S	C2orf74	coding	protein_coding	chr2	61385100	12851	IMPUTED
rs1729671	C2orf74_tss1	chr2	61372160	61372358	+	25.4431	3.47217895728467e-47	8.53351e-41	0.502558	TSS,S	C2orf74	coding	protein_coding	chr2	61385105	12856	IMPUTED
rs1177306	C2orf74_tss1	chr2	61372160	61372358	+	25.4431	3.47217895728467e-47	8.53351e-41	0.502558	TSS,S	C2orf74	coding	protein_coding	chr2	61387836	15587	IMPUTED
rs1729673	C2orf74_tss1	chr2	61372160	61372358	+	25.4431	3.47217895728467e-47	8.53351e-41	0.502558	TSS,S	C2orf74	coding	protein_coding	chr2	61389799	17550	IMPUTED
rs10899045	XRRA1_tss1	chr11	74659971	74660296	-	25.3423	5.00226536835776e-47	9.53843e-41	0.510478	TSS,S	XRRA1	coding	nonsense_mediated_decay	chr11	74560117	-100061	IMPUTED
rs10751241	XRRA1_tss1	chr11	74659971	74660296	-	25.3423	5.00226536835776e-47	9.53843e-41	0.510478	TSS,S	XRRA1	coding	nonsense_mediated_decay	chr11	74559908	-100270	IMPUTED
rs919877	XRRA1_tss1	chr11	74659971	74660296	-	25.3423	5.00226536835776e-47	9.53843e-41	0.510478	TSS,S	XRRA1	coding	nonsense_mediated_decay	chr11	74558579	-101599	IMPUTED
rs4483614	XRRA1_tss1	chr11	74659971	74660296	-	25.3423	5.00226536835776e-47	9.53843e-41	0.510478	TSS,S	XRRA1	coding	nonsense_mediated_decay	chr11	74525852	-134326	IMPUTED
rs61894779	XRRA1_tss1	chr11	74659971	74660296	-	25.3423	5.00226536835776e-47	9.53843e-41	0.510478	TSS,S	XRRA1	coding	nonsense_mediated_decay	chr11	74514603	-145575	IMPUTED
rs12574850	XRRA1_tss1	chr11	74659971	74660296	-	25.3423	5.00226536835776e-47	9.53843e-41	0.510478	TSS,S	XRRA1	coding	nonsense_mediated_decay	chr11	74513449	-146729	IMPUTED
rs17133461	XRRA1_tss1	chr11	74659971	74660296	-	25.3423	5.00226536835776e-47	9.53843e-41	0.510478	TSS,S	XRRA1	coding	nonsense_mediated_decay	chr11	74499824	-160354	CHIP
rs12576129	XRRA1_tss1	chr11	74659971	74660296	-	25.3423	5.00226536835776e-47	9.53843e-41	0.510478	TSS,S	XRRA1	coding	nonsense_mediated_decay	chr11	74489069	-171109	IMPUTED
rs4944950	XRRA1_tss1	chr11	74659971	74660296	-	25.3423	5.00226536835776e-47	9.53843e-41	0.510478	TSS,S	XRRA1	coding	nonsense_mediated_decay	chr11	74481631	-178547	CHIP
rs4944061	XRRA1_tss1	chr11	74659971	74660296	-	25.3423	5.00226536835776e-47	9.53843e-41	0.510478	TSS,S	XRRA1	coding	nonsense_mediated_decay	chr11	74480548	-179630	IMPUTED
rs11236244	XRRA1_tss1	chr11	74659971	74660296	-	25.3423	5.00226536835776e-47	9.53843e-41	0.510478	TSS,S	XRRA1	coding	nonsense_mediated_decay	chr11	74478052	-182126	IMPUTED
rs12421899	XRRA1_tss1	chr11	74659971	74660296	-	25.3423	5.00226536835776e-47	9.53843e-41	0.510478	TSS,S	XRRA1	coding	nonsense_mediated_decay	chr11	74458046	-202132	IMPUTED
rs61734374	XRRA1_tss1	chr11	74659971	74660296	-	25.3423	5.00226536835776e-47	9.53843e-41	0.510478	TSS,S	XRRA1	coding	nonsense_mediated_decay	chr11	74457056	-203122	IMPUTED
rs2610367	MRPL45P2_tss1	chr17	45569719	45569856	-	25.0498	1.45029072021083e-46	2.58703e-40	1.17259	TSS,S	MRPL45P2	nonCoding	processed_transcript	chr17	45569815	-21	IMPUTED
chr17:45563416	MRPL45P2_tss1	chr17	45569719	45569856	-	25.0498	1.45029072021083e-46	2.58703e-40	1.17259	TSS,S	MRPL45P2	nonCoding	processed_transcript	chr17	45563416	-6420	IMPUTED
rs11650210	MRPL45P2_tss1	chr17	45569719	45569856	-	25.0498	1.45029072021083e-46	2.58703e-40	1.17259	TSS,S	MRPL45P2	nonCoding	processed_transcript	chr17	45579398	9562	IMPUTED
rs6504963	MRPL45P2_tss1	chr17	45569719	45569856	-	25.0498	1.45029072021083e-46	2.58703e-40	1.17259	TSS,S	MRPL45P2	nonCoding	processed_transcript	chr17	45588864	19028	IMPUTED
rs75380668	HLA-DMA_tss1	chr6	32936089	32936352	-	24.869	2.8127098613467e-46	4.57461e-40	1.19272	TSS,S	HLA-DMA	nonCoding	processed_transcript	chr6	32933493	-2777	IMPUTED
rs116131925	HLA-DMA_tss1	chr6	32936089	32936352	-	24.869	2.8127098613467e-46	4.57461e-40	1.19272	TSS,S	HLA-DMA	nonCoding	processed_transcript	chr6	32929943	-6327	IMPUTED
rs113070636	HLA-DMA_tss1	chr6	32936089	32936352	-	24.869	2.8127098613467e-46	4.57461e-40	1.19272	TSS,S	HLA-DMA	nonCoding	processed_transcript	chr6	32950897	14627	IMPUTED
rs116747494	HLA-DMA_tss1	chr6	32936089	32936352	-	24.869	2.8127098613467e-46	4.57461e-40	1.19272	TSS,S	HLA-DMA	nonCoding	processed_transcript	chr6	32957897	21627	IMPUTED
rs113913737	HLA-DMA_tss1	chr6	32936089	32936352	-	24.869	2.8127098613467e-46	4.57461e-40	1.19272	TSS,S	HLA-DMA	nonCoding	processed_transcript	chr6	32962130	25860	IMPUTED
rs111563612	HLA-DMA_tss1	chr6	32936089	32936352	-	24.869	2.8127098613467e-46	4.57461e-40	1.19272	TSS,S	HLA-DMA	nonCoding	processed_transcript	chr6	32963608	27338	IMPUTED
rs9264674	HLA-C_tss1	chr6	31239836	31240017	-	24.3895	1.65780787368172e-45	1.83726e-39	1.47486	TSS,S	HLA-C	coding	protein_coding	chr6	31239868	-1	IMPUTED
rs595882	MRPL21_tss1	chr11	68671158	68671364	-	-24.381	1.71107599417366e-45	1.83726e-39	-1.0468	TSS,S	MRPL21	coding	protein_coding	chr11	68656769	-14531	IMPUTED
rs686390	MRPL21_tss1	chr11	68671158	68671364	-	-24.381	1.71107599417366e-45	1.83726e-39	-1.0468	TSS,S	MRPL21	coding	protein_coding	chr11	68656077	-15223	IMPUTED
rs2444765	MRPL21_tss1	chr11	68671158	68671364	-	-24.381	1.71107599417366e-45	1.83726e-39	-1.0468	TSS,S	MRPL21	coding	protein_coding	chr11	68655063	-16237	IMPUTED
rs1249474	MRPL21_tss1	chr11	68671158	68671364	-	-24.381	1.71107599417366e-45	1.83726e-39	-1.0468	TSS,S	MRPL21	coding	protein_coding	chr11	68654774	-16526	IMPUTED
rs514296	MRPL21_tss1	chr11	68671158	68671364	-	-24.381	1.71107599417366e-45	1.83726e-39	-1.0468	TSS,S	MRPL21	coding	protein_coding	chr11	68654182	-17118	IMPUTED
rs654071	MRPL21_tss1	chr11	68671158	68671364	-	-24.381	1.71107599417366e-45	1.83726e-39	-1.0468	TSS,S	MRPL21	coding	protein_coding	chr11	68653432	-17868	IMPUTED
rs544370	MRPL21_tss1	chr11	68671158	68671364	-	-24.381	1.71107599417366e-45	1.83726e-39	-1.0468	TSS,S	MRPL21	coding	protein_coding	chr11	68653232	-18068	IMPUTED
rs592697	MRPL21_tss1	chr11	68671158	68671364	-	-24.381	1.71107599417366e-45	1.83726e-39	-1.0468	TSS,S	MRPL21	coding	protein_coding	chr11	68650064	-21236	IMPUTED
rs680130	MRPL21_tss1	chr11	68671158	68671364	-	-24.381	1.71107599417366e-45	1.83726e-39	-1.0468	TSS,S	MRPL21	coding	protein_coding	chr11	68646845	-24455	IMPUTED
rs1249368	MRPL21_tss1	chr11	68671158	68671364	-	-24.381	1.71107599417366e-45	1.83726e-39	-1.0468	TSS,S	MRPL21	coding	protein_coding	chr11	68646146	-25154	IMPUTED
rs631001	MRPL21_tss1	chr11	68671158	68671364	-	-24.381	1.71107599417366e-45	1.83726e-39	-1.0468	TSS,S	MRPL21	coding	protein_coding	chr11	68642974	-28326	IMPUTED
rs473997	MRPL21_tss1	chr11	68671158	68671364	-	-24.381	1.71107599417366e-45	1.83726e-39	-1.0468	TSS,S	MRPL21	coding	protein_coding	chr11	68639481	-31819	IMPUTED
rs613128	MRPL21_tss1	chr11	68671158	68671364	-	-24.381	1.71107599417366e-45	1.83726e-39	-1.0468	TSS,S	MRPL21	coding	protein_coding	chr11	68638058	-33242	IMPUTED
rs10792002	MRPL21_tss1	chr11	68671158	68671364	-	-24.381	1.71107599417366e-45	1.83726e-39	-1.0468	TSS,S	MRPL21	coding	protein_coding	chr11	68637808	-33492	IMPUTED
rs10792001	MRPL21_tss1	chr11	68671158	68671364	-	-24.381	1.71107599417366e-45	1.83726e-39	-1.0468	TSS,S	MRPL21	coding	protein_coding	chr11	68637737	-33563	IMPUTED
rs579136	MRPL21_tss1	chr11	68671158	68671364	-	-24.381	1.71107599417366e-45	1.83726e-39	-1.0468	TSS,S	MRPL21	coding	protein_coding	chr11	68637476	-33824	IMPUTED
rs686877	MRPL21_tss1	chr11	68671158	68671364	-	-24.381	1.71107599417366e-45	1.83726e-39	-1.0468	TSS,S	MRPL21	coding	protein_coding	chr11	68637169	-34131	IMPUTED
rs686348	MRPL21_tss1	chr11	68671158	68671364	-	-24.381	1.71107599417366e-45	1.83726e-39	-1.0468	TSS,S	MRPL21	coding	protein_coding	chr11	68636996	-34304	IMPUTED
rs672853	MRPL21_tss1	chr11	68671158	68671364	-	-24.381	1.71107599417366e-45	1.83726e-39	-1.0468	TSS,S	MRPL21	coding	protein_coding	chr11	68636362	-34938	IMPUTED
rs598353	MRPL21_tss1	chr11	68671158	68671364	-	-24.381	1.71107599417366e-45	1.83726e-39	-1.0468	TSS,S	MRPL21	coding	protein_coding	chr11	68635770	-35530	IMPUTED
rs669659	MRPL21_tss1	chr11	68671158	68671364	-	-24.381	1.71107599417366e-45	1.83726e-39	-1.0468	TSS,S	MRPL21	coding	protein_coding	chr11	68635623	-35677	IMPUTED
rs1631509	MRPL21_tss1	chr11	68671158	68671364	-	-24.381	1.71107599417366e-45	1.83726e-39	-1.0468	TSS,S	MRPL21	coding	protein_coding	chr11	68635120	-36180	IMPUTED
rs557625	MRPL21_tss1	chr11	68671158	68671364	-	-24.381	1.71107599417366e-45	1.83726e-39	-1.0468	TSS,S	MRPL21	coding	protein_coding	chr11	68634722	-36578	IMPUTED
rs144010769	MRPL21_tss1	chr11	68671158	68671364	-	-24.381	1.71107599417366e-45	1.83726e-39	-1.0468	TSS,S	MRPL21	coding	protein_coding	chr11	68633826	-37474	IMPUTED
rs76327987	MRPL21_tss1	chr11	68671158	68671364	-	-24.381	1.71107599417366e-45	1.83726e-39	-1.0468	TSS,S	MRPL21	coding	protein_coding	chr11	68633427	-37873	IMPUTED
rs72945243	MRPL21_tss1	chr11	68671158	68671364	-	-24.381	1.71107599417366e-45	1.83726e-39	-1.0468	TSS,S	MRPL21	coding	protein_coding	chr11	68633358	-37942	IMPUTED
rs7928157	MRPL21_tss1	chr11	68671158	68671364	-	-24.381	1.71107599417366e-45	1.83726e-39	-1.0468	TSS,S	MRPL21	coding	protein_coding	chr11	68632225	-39075	IMPUTED
rs611046	MRPL21_tss1	chr11	68671158	68671364	-	-24.381	1.71107599417366e-45	1.83726e-39	-1.0468	TSS,S	MRPL21	coding	protein_coding	chr11	68631704	-39596	IMPUTED
rs501799	MRPL21_tss1	chr11	68671158	68671364	-	-24.381	1.71107599417366e-45	1.83726e-39	-1.0468	TSS,S	MRPL21	coding	protein_coding	chr11	68631240	-40060	IMPUTED
rs596874	MRPL21_tss1	chr11	68671158	68671364	-	-24.381	1.71107599417366e-45	1.83726e-39	-1.0468	TSS,S	MRPL21	coding	protein_coding	chr11	68630874	-40426	IMPUTED
rs584108	MRPL21_tss1	chr11	68671158	68671364	-	-24.381	1.71107599417366e-45	1.83726e-39	-1.0468	TSS,S	MRPL21	coding	protein_coding	chr11	68630282	-41018	IMPUTED
rs604524	MRPL21_tss1	chr11	68671158	68671364	-	-24.381	1.71107599417366e-45	1.83726e-39	-1.0468	TSS,S	MRPL21	coding	protein_coding	chr11	68629929	-41371	CHIP
rs11228386	MRPL21_tss1	chr11	68671158	68671364	-	-24.381	1.71107599417366e-45	1.83726e-39	-1.0468	TSS,S	MRPL21	coding	protein_coding	chr11	68628553	-42747	IMPUTED
rs11228385	MRPL21_tss1	chr11	68671158	68671364	-	-24.381	1.71107599417366e-45	1.83726e-39	-1.0468	TSS,S	MRPL21	coding	protein_coding	chr11	68628511	-42789	IMPUTED
rs11236264	XRRA1_tss1	chr11	74659971	74660296	-	24.2414	2.88143208562741e-45	3.06417e-39	0.490995	TSS,S	XRRA1	coding	nonsense_mediated_decay	chr11	74593134	-67044	IMPUTED
rs10899052	XRRA1_tss1	chr11	74659971	74660296	-	23.7019	2.20174946436906e-44	2.27574e-38	0.482093	TSS,S	XRRA1	coding	nonsense_mediated_decay	chr11	74646213	-13965	IMPUTED
rs7102619	XRRA1_tss1	chr11	74659971	74660296	-	23.7019	2.20174946436906e-44	2.27574e-38	0.482093	TSS,S	XRRA1	coding	nonsense_mediated_decay	chr11	74644305	-15873	IMPUTED
rs10899051	XRRA1_tss1	chr11	74659971	74660296	-	23.7019	2.20174946436906e-44	2.27574e-38	0.482093	TSS,S	XRRA1	coding	nonsense_mediated_decay	chr11	74642551	-17627	IMPUTED
rs13089215	RPL14_tss1	chr3	40498723	40499351	+	23.5244	4.32748266617239e-44	3.30069e-38	0.624555	TSS,S	RPL14	coding	protein_coding	chr3	40495894	-2934	IMPUTED
rs9968170	RPL14_tss1	chr3	40498723	40499351	+	23.5244	4.32748266617239e-44	3.30069e-38	0.624555	TSS,S	RPL14	coding	protein_coding	chr3	40494274	-4554	IMPUTED
rs11714912	RPL14_tss1	chr3	40498723	40499351	+	23.5244	4.32748266617239e-44	3.30069e-38	0.624555	TSS,S	RPL14	coding	protein_coding	chr3	40494065	-4763	IMPUTED
rs6801859	RPL14_tss1	chr3	40498723	40499351	+	23.5244	4.32748266617239e-44	3.30069e-38	0.624555	TSS,S	RPL14	coding	protein_coding	chr3	40493218	-5610	IMPUTED
rs7642906	RPL14_tss1	chr3	40498723	40499351	+	23.5244	4.32748266617239e-44	3.30069e-38	0.624555	TSS,S	RPL14	coding	protein_coding	chr3	40492633	-6195	IMPUTED
rs6795475	RPL14_tss1	chr3	40498723	40499351	+	23.5244	4.32748266617239e-44	3.30069e-38	0.624555	TSS,S	RPL14	coding	protein_coding	chr3	40489281	-9547	IMPUTED
rs2371187	RPL14_tss1	chr3	40498723	40499351	+	23.5244	4.32748266617239e-44	3.30069e-38	0.624555	TSS,S	RPL14	coding	protein_coding	chr3	40488886	-9942	IMPUTED
rs11716675	RPL14_tss1	chr3	40498723	40499351	+	23.5244	4.32748266617239e-44	3.30069e-38	0.624555	TSS,S	RPL14	coding	protein_coding	chr3	40485280	-13548	IMPUTED
rs28434528	RPL14_tss1	chr3	40498723	40499351	+	23.5244	4.32748266617239e-44	3.30069e-38	0.624555	TSS,S	RPL14	coding	protein_coding	chr3	40484893	-13935	IMPUTED
rs977652	RPL14_tss1	chr3	40498723	40499351	+	23.5244	4.32748266617239e-44	3.30069e-38	0.624555	TSS,S	RPL14	coding	protein_coding	chr3	40479169	-19659	IMPUTED
rs6762997	RPL14_tss1	chr3	40498723	40499351	+	23.5244	4.32748266617239e-44	3.30069e-38	0.624555	TSS,S	RPL14	coding	protein_coding	chr3	40478151	-20677	IMPUTED
rs9871677	RPL14_tss1	chr3	40498723	40499351	+	23.5244	4.32748266617239e-44	3.30069e-38	0.624555	TSS,S	RPL14	coding	protein_coding	chr3	40477849	-20979	IMPUTED
rs9841335	RPL14_tss1	chr3	40498723	40499351	+	23.5244	4.32748266617239e-44	3.30069e-38	0.624555	TSS,S	RPL14	coding	protein_coding	chr3	40475858	-22970	IMPUTED
rs34762643	RPL14_tss1	chr3	40498723	40499351	+	23.5244	4.32748266617239e-44	3.30069e-38	0.624555	TSS,S	RPL14	coding	protein_coding	chr3	40475433	-23395	IMPUTED
rs12638199	RPL14_tss1	chr3	40498723	40499351	+	23.5244	4.32748266617239e-44	3.30069e-38	0.624555	TSS,S	RPL14	coding	protein_coding	chr3	40475285	-23543	IMPUTED
rs4974017	RPL14_tss1	chr3	40498723	40499351	+	23.5244	4.32748266617239e-44	3.30069e-38	0.624555	TSS,S	RPL14	coding	protein_coding	chr3	40473519	-25309	IMPUTED
rs60554147	RPL14_tss1	chr3	40498723	40499351	+	23.5244	4.32748266617239e-44	3.30069e-38	0.624555	TSS,S	RPL14	coding	protein_coding	chr3	40472503	-26325	IMPUTED
rs56992941	RPL14_tss1	chr3	40498723	40499351	+	23.5244	4.32748266617239e-44	3.30069e-38	0.624555	TSS,S	RPL14	coding	protein_coding	chr3	40472434	-26394	IMPUTED
rs9874006	RPL14_tss1	chr3	40498723	40499351	+	23.5244	4.32748266617239e-44	3.30069e-38	0.624555	TSS,S	RPL14	coding	protein_coding	chr3	40471596	-27232	IMPUTED
rs6599102	RPL14_tss1	chr3	40498723	40499351	+	23.5244	4.32748266617239e-44	3.30069e-38	0.624555	TSS,S	RPL14	coding	protein_coding	chr3	40468406	-30422	IMPUTED
rs72863262	RPL14_tss1	chr3	40498723	40499351	+	23.5244	4.32748266617239e-44	3.30069e-38	0.624555	TSS,S	RPL14	coding	protein_coding	chr3	40467383	-31445	IMPUTED
rs9848083	RPL14_tss1	chr3	40498723	40499351	+	23.5244	4.32748266617239e-44	3.30069e-38	0.624555	TSS,S	RPL14	coding	protein_coding	chr3	40466979	-31849	CHIP
rs951560	RPL14_tss1	chr3	40498723	40499351	+	23.5244	4.32748266617239e-44	3.30069e-38	0.624555	TSS,S	RPL14	coding	protein_coding	chr3	40463471	-35357	IMPUTED
rs13066971	RPL14_tss1	chr3	40498723	40499351	+	23.5244	4.32748266617239e-44	3.30069e-38	0.624555	TSS,S	RPL14	coding	protein_coding	chr3	40462510	-36318	IMPUTED
rs1466236	RPL14_tss1	chr3	40498723	40499351	+	23.5244	4.32748266617239e-44	3.30069e-38	0.624555	TSS,S	RPL14	coding	protein_coding	chr3	40462162	-36666	IMPUTED
rs1466237	RPL14_tss1	chr3	40498723	40499351	+	23.5244	4.32748266617239e-44	3.30069e-38	0.624555	TSS,S	RPL14	coding	protein_coding	chr3	40462026	-36802	IMPUTED
rs13324109	RPL14_tss1	chr3	40498723	40499351	+	23.5244	4.32748266617239e-44	3.30069e-38	0.624555	TSS,S	RPL14	coding	protein_coding	chr3	40460767	-38061	IMPUTED
rs4973999	RPL14_tss1	chr3	40498723	40499351	+	23.5244	4.32748266617239e-44	3.30069e-38	0.624555	TSS,S	RPL14	coding	protein_coding	chr3	40460383	-38445	IMPUTED
rs4973997	RPL14_tss1	chr3	40498723	40499351	+	23.5244	4.32748266617239e-44	3.30069e-38	0.624555	TSS,S	RPL14	coding	protein_coding	chr3	40460145	-38683	IMPUTED
rs4973898	RPL14_tss1	chr3	40498723	40499351	+	23.5244	4.32748266617239e-44	3.30069e-38	0.624555	TSS,S	RPL14	coding	protein_coding	chr3	40459532	-39296	IMPUTED
rs9332450	RPL14_tss1	chr3	40498723	40499351	+	23.5244	4.32748266617239e-44	3.30069e-38	0.624555	TSS,S	RPL14	coding	protein_coding	chr3	40458041	-40787	IMPUTED
rs7648952	RPL14_tss1	chr3	40498723	40499351	+	23.5244	4.32748266617239e-44	3.30069e-38	0.624555	TSS,S	RPL14	coding	protein_coding	chr3	40457038	-41790	IMPUTED
rs6599100	RPL14_tss1	chr3	40498723	40499351	+	23.5244	4.32748266617239e-44	3.30069e-38	0.624555	TSS,S	RPL14	coding	protein_coding	chr3	40447362	-51466	IMPUTED
rs9829800	RPL14_tss1	chr3	40498723	40499351	+	23.5244	4.32748266617239e-44	3.30069e-38	0.624555	TSS,S	RPL14	coding	protein_coding	chr3	40443927	-54901	IMPUTED
rs9874499	RPL14_tss1	chr3	40498723	40499351	+	23.5244	4.32748266617239e-44	3.30069e-38	0.624555	TSS,S	RPL14	coding	protein_coding	chr3	40441908	-56920	IMPUTED
rs7625736	RPL14_tss1	chr3	40498723	40499351	+	23.5244	4.32748266617239e-44	3.30069e-38	0.624555	TSS,S	RPL14	coding	protein_coding	chr3	40441345	-57483	IMPUTED
rs7631893	RPL14_tss1	chr3	40498723	40499351	+	23.5244	4.32748266617239e-44	3.30069e-38	0.624555	TSS,S	RPL14	coding	protein_coding	chr3	40440869	-57959	IMPUTED
rs897117	RPL14_tss1	chr3	40498723	40499351	+	23.5244	4.32748266617239e-44	3.30069e-38	0.624555	TSS,S	RPL14	coding	protein_coding	chr3	40437294	-61534	IMPUTED
rs11228388	MRPL21_tss1	chr11	68671158	68671364	-	-23.4842	5.04715556257787e-44	3.82324e-38	-1.0387	TSS,S	MRPL21	coding	protein_coding	chr11	68628887	-42413	IMPUTED
rs10876481	ATP5G2_tss2	chr12	54070425	54071586	-	23.2036	1.48141646750693e-43	1.06388e-37	0.793657	TSS,S	ATP5G2	coding	nonsense_mediated_decay	chr12	54066743	-4441	IMPUTED
rs10876480	ATP5G2_tss2	chr12	54070425	54071586	-	23.2036	1.48141646750693e-43	1.06388e-37	0.793657	TSS,S	ATP5G2	coding	nonsense_mediated_decay	chr12	54066271	-4913	IMPUTED
rs1800633	ATP5G2_tss2	chr12	54070425	54071586	-	23.2036	1.48141646750693e-43	1.06388e-37	0.793657	TSS,S	ATP5G2	coding	nonsense_mediated_decay	chr12	54063501	-7683	IMPUTED
rs7965111	ATP5G2_tss2	chr12	54070425	54071586	-	23.2036	1.48141646750693e-43	1.06388e-37	0.793657	TSS,S	ATP5G2	coding	nonsense_mediated_decay	chr12	54061357	-9827	IMPUTED
rs11170639	ATP5G2_tss2	chr12	54070425	54071586	-	23.2036	1.48141646750693e-43	1.06388e-37	0.793657	TSS,S	ATP5G2	coding	nonsense_mediated_decay	chr12	54060451	-10733	IMPUTED
rs1971762	ATP5G2_tss2	chr12	54070425	54071586	-	23.2036	1.48141646750693e-43	1.06388e-37	0.793657	TSS,S	ATP5G2	coding	nonsense_mediated_decay	chr12	54058238	-12946	CHIP
rs56963435	ATP5G2_tss2	chr12	54070425	54071586	-	23.2036	1.48141646750693e-43	1.06388e-37	0.793657	TSS,S	ATP5G2	coding	nonsense_mediated_decay	chr12	54057912	-13272	IMPUTED
rs4759278	ATP5G2_tss2	chr12	54070425	54071586	-	23.2036	1.48141646750693e-43	1.06388e-37	0.793657	TSS,S	ATP5G2	coding	nonsense_mediated_decay	chr12	54055801	-15383	IMPUTED
rs12792040	NRGN_tss4	chr11	124610519	124610747	+	23.198	1.51417774696299e-43	1.0804e-37	2.97682	intron,S	NRGN	coding	protein_coding	chr11	124624150	13483	CHIP_EXOME
rs6505048	MRPL45P2_tss1	chr17	45569719	45569856	-	23.1827	1.60562286983148e-43	1.09614e-37	1.16913	TSS,S	MRPL45P2	nonCoding	processed_transcript	chr17	45674998	105162	IMPUTED
rs11079783	MRPL45P2_tss1	chr17	45569719	45569856	-	23.1827	1.60562286983148e-43	1.09614e-37	1.16913	TSS,S	MRPL45P2	nonCoding	processed_transcript	chr17	45686016	116180	IMPUTED
rs7222225	MRPL45P2_tss1	chr17	45569719	45569856	-	23.1827	1.60562286983148e-43	1.09614e-37	1.16913	TSS,S	MRPL45P2	nonCoding	processed_transcript	chr17	45693497	123661	IMPUTED
rs3760371	MRPL45P2_tss1	chr17	45569719	45569856	-	23.1827	1.60562286983148e-43	1.09614e-37	1.16913	TSS,S	MRPL45P2	nonCoding	processed_transcript	chr17	45695914	126078	CHIP
rs6505062	MRPL45P2_tss1	chr17	45569719	45569856	-	23.1827	1.60562286983148e-43	1.09614e-37	1.16913	TSS,S	MRPL45P2	nonCoding	processed_transcript	chr17	45703264	133428	IMPUTED
rs1962307	MRPL45P2_tss1	chr17	45569719	45569856	-	23.1827	1.60562286983148e-43	1.09614e-37	1.16913	TSS,S	MRPL45P2	nonCoding	processed_transcript	chr17	45707871	138035	IMPUTED
rs11656856	MRPL45P2_tss1	chr17	45569719	45569856	-	23.1827	1.60562286983148e-43	1.09614e-37	1.16913	TSS,S	MRPL45P2	nonCoding	processed_transcript	chr17	45714671	144835	IMPUTED
rs2167564	C2orf74_tss1	chr2	61372160	61372358	+	23.0848	2.34412187298151e-43	1.59049e-37	0.48983	TSS,S	C2orf74	coding	protein_coding	chr2	61400816	28567	IMPUTED
rs11083420	AC012309.5_tss1	chr19	37742699	37742866	+	23.0823	2.36646417239493e-43	1.59586e-37	0.895075	TSS,S	AC012309.5	nonCoding	lincRNA	chr19	37808803	65992	CAGE_IMPUTED
rs3891006	DDX11_tss1	chr12	31226767	31226836	+	-22.9633	3.75220544294661e-43	2.11959e-37	-0.84166	TSS,S	DDX11	coding	protein_coding	chr12	31226440	-348	IMPUTED
rs28497345	DDX11_tss1	chr12	31226767	31226836	+	-22.9633	3.75220544294661e-43	2.11959e-37	-0.84166	TSS,S	DDX11	coding	protein_coding	chr12	31226308	-480	IMPUTED
rs9838846	RP11-10C24.1_tss1	chr3	33839765	33840091	-	22.931	4.25467679455459e-43	2.11959e-37	0.706682	TSSregion1000,S	RP11-10C24.1	nonCoding	lincRNA	chr3	33840742	731	IMPUTED
rs7313639	DDX11_tss1	chr12	31226767	31226836	+	-22.9633	3.75220544294661e-43	2.11959e-37	-0.84166	TSS,S	DDX11	coding	protein_coding	chr12	31225839	-949	IMPUTED
rs7297568	DDX11_tss1	chr12	31226767	31226836	+	-22.9633	3.75220544294661e-43	2.11959e-37	-0.84166	TSS,S	DDX11	coding	protein_coding	chr12	31225778	-1010	IMPUTED
rs9876986	RP11-10C24.1_tss1	chr3	33839765	33840091	-	22.931	4.25467679455459e-43	2.11959e-37	0.706682	TSSregion1000,S	RP11-10C24.1	nonCoding	lincRNA	chr3	33841065	1054	IMPUTED
rs6487970	DDX11_tss1	chr12	31226767	31226836	+	-22.9633	3.75220544294661e-43	2.11959e-37	-0.84166	TSS,S	DDX11	coding	protein_coding	chr12	31225474	-1314	IMPUTED
rs6487969	DDX11_tss1	chr12	31226767	31226836	+	-22.9827	3.48090561957735e-43	2.11959e-37	-0.846161	TSS,S	DDX11	coding	protein_coding	chr12	31225411	-1377	IMPUTED
rs6487968	DDX11_tss1	chr12	31226767	31226836	+	-22.9827	3.48090561957735e-43	2.11959e-37	-0.846161	TSS,S	DDX11	coding	protein_coding	chr12	31225385	-1403	IMPUTED
rs6487967	DDX11_tss1	chr12	31226767	31226836	+	-22.9827	3.48090561957735e-43	2.11959e-37	-0.846161	TSS,S	DDX11	coding	protein_coding	chr12	31225344	-1444	IMPUTED
rs6487966	DDX11_tss1	chr12	31226767	31226836	+	-22.9827	3.48090561957735e-43	2.11959e-37	-0.846161	TSS,S	DDX11	coding	protein_coding	chr12	31225230	-1558	IMPUTED
rs6487965	DDX11_tss1	chr12	31226767	31226836	+	-22.9827	3.48090561957735e-43	2.11959e-37	-0.846161	TSS,S	DDX11	coding	protein_coding	chr12	31225213	-1575	IMPUTED
rs6487964	DDX11_tss1	chr12	31226767	31226836	+	-22.9827	3.48090561957735e-43	2.11959e-37	-0.846161	TSS,S	DDX11	coding	protein_coding	chr12	31225205	-1583	IMPUTED
rs6487963	DDX11_tss1	chr12	31226767	31226836	+	-22.9827	3.48090561957735e-43	2.11959e-37	-0.846161	TSS,S	DDX11	coding	protein_coding	chr12	31225099	-1689	IMPUTED
rs4930950	DDX11_tss1	chr12	31226767	31226836	+	-22.9633	3.75220544294661e-43	2.11959e-37	-0.84166	TSS,S	DDX11	coding	protein_coding	chr12	31224851	-1937	IMPUTED
rs4931421	DDX11_tss1	chr12	31226767	31226836	+	-22.9633	3.75220544294661e-43	2.11959e-37	-0.84166	TSS,S	DDX11	coding	protein_coding	chr12	31224665	-2123	IMPUTED
rs4931420	DDX11_tss1	chr12	31226767	31226836	+	-22.9633	3.75220544294661e-43	2.11959e-37	-0.84166	TSS,S	DDX11	coding	protein_coding	chr12	31224540	-2248	IMPUTED
rs4931418	DDX11_tss1	chr12	31226767	31226836	+	-22.9633	3.75220544294661e-43	2.11959e-37	-0.84166	TSS,S	DDX11	coding	protein_coding	chr12	31224452	-2336	IMPUTED
rs4931417	DDX11_tss1	chr12	31226767	31226836	+	-22.9633	3.75220544294661e-43	2.11959e-37	-0.84166	TSS,S	DDX11	coding	protein_coding	chr12	31224337	-2451	IMPUTED
rs3867149	DDX11_tss1	chr12	31226767	31226836	+	-22.9633	3.75220544294661e-43	2.11959e-37	-0.84166	TSS,S	DDX11	coding	protein_coding	chr12	31224052	-2736	IMPUTED
rs11051235	DDX11_tss1	chr12	31226767	31226836	+	-22.9633	3.75220544294661e-43	2.11959e-37	-0.84166	TSS,S	DDX11	coding	protein_coding	chr12	31223471	-3317	IMPUTED
rs10771798	DDX11_tss1	chr12	31226767	31226836	+	-22.9633	3.75220544294661e-43	2.11959e-37	-0.84166	TSS,S	DDX11	coding	protein_coding	chr12	31223322	-3466	IMPUTED
rs9826569	RP11-10C24.1_tss1	chr3	33839765	33840091	-	22.931	4.25467679455459e-43	2.11959e-37	0.706682	TSSregion1000,S	RP11-10C24.1	nonCoding	lincRNA	chr3	33843497	3486	IMPUTED
rs60441127	DDX11_tss1	chr12	31226767	31226836	+	-22.9633	3.75220544294661e-43	2.11959e-37	-0.84166	TSS,S	DDX11	coding	protein_coding	chr12	31223086	-3702	IMPUTED
rs9827037	RP11-10C24.1_tss1	chr3	33839765	33840091	-	22.931	4.25467679455459e-43	2.11959e-37	0.706682	TSSregion1000,S	RP11-10C24.1	nonCoding	lincRNA	chr3	33843775	3764	IMPUTED
rs6801159	RP11-10C24.1_tss1	chr3	33839765	33840091	-	22.931	4.25467679455459e-43	2.11959e-37	0.706682	TSSregion1000,S	RP11-10C24.1	nonCoding	lincRNA	chr3	33844021	4010	IMPUTED
rs28504290	DDX11_tss1	chr12	31226767	31226836	+	-22.9633	3.75220544294661e-43	2.11959e-37	-0.84166	TSS,S	DDX11	coding	protein_coding	chr12	31222713	-4075	IMPUTED
rs6809978	RP11-10C24.1_tss1	chr3	33839765	33840091	-	22.931	4.25467679455459e-43	2.11959e-37	0.706682	TSSregion1000,S	RP11-10C24.1	nonCoding	lincRNA	chr3	33844292	4281	IMPUTED
rs6785686	RP11-10C24.1_tss1	chr3	33839765	33840091	-	22.931	4.25467679455459e-43	2.11959e-37	0.706682	TSSregion1000,S	RP11-10C24.1	nonCoding	lincRNA	chr3	33844301	4290	IMPUTED
rs12425683	DDX11_tss1	chr12	31226767	31226836	+	-22.9633	3.75220544294661e-43	2.11959e-37	-0.84166	TSS,S	DDX11	coding	protein_coding	chr12	31222178	-4610	IMPUTED
rs11051232	DDX11_tss1	chr12	31226767	31226836	+	-22.9633	3.75220544294661e-43	2.11959e-37	-0.84166	TSS,S	DDX11	coding	protein_coding	chr12	31221455	-5333	IMPUTED
rs11051231	DDX11_tss1	chr12	31226767	31226836	+	-22.9633	3.75220544294661e-43	2.11959e-37	-0.84166	TSS,S	DDX11	coding	protein_coding	chr12	31221072	-5716	IMPUTED
rs9875555	RP11-10C24.1_tss1	chr3	33839765	33840091	-	22.931	4.25467679455459e-43	2.11959e-37	0.706682	TSSregion1000,S	RP11-10C24.1	nonCoding	lincRNA	chr3	33846202	6191	IMPUTED
rs7615676	RP11-10C24.1_tss1	chr3	33839765	33840091	-	22.931	4.25467679455459e-43	2.11959e-37	0.706682	TSSregion1000,S	RP11-10C24.1	nonCoding	lincRNA	chr3	33846567	6556	IMPUTED
rs7615765	RP11-10C24.1_tss1	chr3	33839765	33840091	-	22.931	4.25467679455459e-43	2.11959e-37	0.706682	TSSregion1000,S	RP11-10C24.1	nonCoding	lincRNA	chr3	33846698	6687	IMPUTED
rs6771806	RP11-10C24.1_tss1	chr3	33839765	33840091	-	22.931	4.25467679455459e-43	2.11959e-37	0.706682	TSSregion1000,S	RP11-10C24.1	nonCoding	lincRNA	chr3	33847272	7261	IMPUTED
rs6796138	RP11-10C24.1_tss1	chr3	33839765	33840091	-	22.931	4.25467679455459e-43	2.11959e-37	0.706682	TSSregion1000,S	RP11-10C24.1	nonCoding	lincRNA	chr3	33847285	7274	IMPUTED
rs6796633	RP11-10C24.1_tss1	chr3	33839765	33840091	-	22.931	4.25467679455459e-43	2.11959e-37	0.706682	TSSregion1000,S	RP11-10C24.1	nonCoding	lincRNA	chr3	33847775	7764	IMPUTED
rs61008038	DDX11_tss1	chr12	31226767	31226836	+	-22.9633	3.75220544294661e-43	2.11959e-37	-0.84166	TSS,S	DDX11	coding	protein_coding	chr12	31218038	-8750	IMPUTED
rs9853642	RP11-10C24.1_tss1	chr3	33839765	33840091	-	22.931	4.25467679455459e-43	2.11959e-37	0.706682	TSSregion1000,S	RP11-10C24.1	nonCoding	lincRNA	chr3	33848798	8787	IMPUTED
rs9816103	RP11-10C24.1_tss1	chr3	33839765	33840091	-	22.931	4.25467679455459e-43	2.11959e-37	0.706682	TSSregion1000,S	RP11-10C24.1	nonCoding	lincRNA	chr3	33849090	9079	IMPUTED
rs9853874	RP11-10C24.1_tss1	chr3	33839765	33840091	-	22.931	4.25467679455459e-43	2.11959e-37	0.706682	TSSregion1000,S	RP11-10C24.1	nonCoding	lincRNA	chr3	33849092	9081	CHIP
rs4679088	RP11-10C24.1_tss1	chr3	33839765	33840091	-	22.931	4.25467679455459e-43	2.11959e-37	0.706682	TSSregion1000,S	RP11-10C24.1	nonCoding	lincRNA	chr3	33849939	9928	IMPUTED
rs7649799	RP11-10C24.1_tss1	chr3	33839765	33840091	-	22.931	4.25467679455459e-43	2.11959e-37	0.706682	TSSregion1000,S	RP11-10C24.1	nonCoding	lincRNA	chr3	33850279	10268	IMPUTED
rs28845590	RP11-10C24.1_tss1	chr3	33839765	33840091	-	22.931	4.25467679455459e-43	2.11959e-37	0.706682	TSSregion1000,S	RP11-10C24.1	nonCoding	lincRNA	chr3	33851712	11701	IMPUTED
rs11051227	DDX11_tss1	chr12	31226767	31226836	+	-22.9633	3.75220544294661e-43	2.11959e-37	-0.84166	TSS,S	DDX11	coding	protein_coding	chr12	31215030	-11758	IMPUTED
rs9874203	RP11-10C24.1_tss1	chr3	33839765	33840091	-	22.931	4.25467679455459e-43	2.11959e-37	0.706682	TSSregion1000,S	RP11-10C24.1	nonCoding	lincRNA	chr3	33852500	12489	IMPUTED
rs4031375	DDX11_tss1	chr12	31226767	31226836	+	-22.9633	3.75220544294661e-43	2.11959e-37	-0.84166	TSS,S	DDX11	coding	protein_coding	chr12	31214179	-12609	CHIP
rs4505643	RP11-10C24.1_tss1	chr3	33839765	33840091	-	22.931	4.25467679455459e-43	2.11959e-37	0.706682	TSSregion1000,S	RP11-10C24.1	nonCoding	lincRNA	chr3	33853048	13037	IMPUTED
rs4356315	DDX11_tss1	chr12	31226767	31226836	+	-22.9633	3.75220544294661e-43	2.11959e-37	-0.84166	TSS,S	DDX11	coding	protein_coding	chr12	31213735	-13053	IMPUTED
rs4362216	DDX11_tss1	chr12	31226767	31226836	+	-22.9633	3.75220544294661e-43	2.11959e-37	-0.84166	TSS,S	DDX11	coding	protein_coding	chr12	31213644	-13144	IMPUTED
rs4537846	DDX11_tss1	chr12	31226767	31226836	+	-22.9633	3.75220544294661e-43	2.11959e-37	-0.84166	TSS,S	DDX11	coding	protein_coding	chr12	31213631	-13157	IMPUTED
rs9851801	RP11-10C24.1_tss1	chr3	33839765	33840091	-	22.931	4.25467679455459e-43	2.11959e-37	0.706682	TSSregion1000,S	RP11-10C24.1	nonCoding	lincRNA	chr3	33853747	13736	IMPUTED
rs9857424	RP11-10C24.1_tss1	chr3	33839765	33840091	-	22.931	4.25467679455459e-43	2.11959e-37	0.706682	TSSregion1000,S	RP11-10C24.1	nonCoding	lincRNA	chr3	33854784	14773	IMPUTED
rs9867305	RP11-10C24.1_tss1	chr3	33839765	33840091	-	22.931	4.25467679455459e-43	2.11959e-37	0.706682	TSSregion1000,S	RP11-10C24.1	nonCoding	lincRNA	chr3	33856441	16430	IMPUTED
rs11926545	RP11-10C24.1_tss1	chr3	33839765	33840091	-	22.931	4.25467679455459e-43	2.11959e-37	0.706682	TSSregion1000,S	RP11-10C24.1	nonCoding	lincRNA	chr3	33857055	17044	IMPUTED
rs12638692	RP11-10C24.1_tss1	chr3	33839765	33840091	-	22.931	4.25467679455459e-43	2.11959e-37	0.706682	TSSregion1000,S	RP11-10C24.1	nonCoding	lincRNA	chr3	33858297	18286	IMPUTED
rs2611998	MRPL45P2_tss1	chr17	45569719	45569856	-	22.9393	4.11825618954801e-43	2.11959e-37	1.15421	TSS,S	MRPL45P2	nonCoding	processed_transcript	chr17	45604290	34454	IMPUTED
rs320881	AC012309.5_tss1	chr19	37742699	37742866	+	22.9103	4.61102723996981e-43	2.28681e-37	0.903759	TSS,S	AC012309.5	nonCoding	lincRNA	chr19	37737850	-4961	CHIP
rs126907	UBE2V1_tss1	chr20	48729587	48729937	-	22.8394	6.07496547354125e-43	2.9994e-37	0.671582	TSS,S	UBE2V1	coding	protein_coding	chr20	48729677	-6	CAGE_IMPUTED
rs1177278	C2orf74_tss1	chr2	61372160	61372358	+	22.7788	7.6940149437755e-43	3.5904e-37	0.493518	TSS,S	C2orf74	coding	protein_coding	chr2	61371758	-491	IMPUTED
rs1177277	C2orf74_tss1	chr2	61372160	61372358	+	22.7788	7.6940149437755e-43	3.5904e-37	0.493518	TSS,S	C2orf74	coding	protein_coding	chr2	61371723	-526	IMPUTED
rs1177276	C2orf74_tss1	chr2	61372160	61372358	+	22.7788	7.6940149437755e-43	3.5904e-37	0.493518	TSS,S	C2orf74	coding	protein_coding	chr2	61371701	-548	IMPUTED
rs11688322	C2orf74_tss1	chr2	61372160	61372358	+	22.7788	7.6940149437755e-43	3.5904e-37	0.493518	TSS,S	C2orf74	coding	protein_coding	chr2	61371507	-742	IMPUTED
rs1177275	C2orf74_tss1	chr2	61372160	61372358	+	22.7788	7.6940149437755e-43	3.5904e-37	0.493518	TSS,S	C2orf74	coding	protein_coding	chr2	61371478	-771	IMPUTED
rs11498	C2orf74_tss1	chr2	61372160	61372358	+	22.7788	7.6940149437755e-43	3.5904e-37	0.493518	TSS,S	C2orf74	coding	protein_coding	chr2	61370819	-1430	IMPUTED
rs2441467	C2orf74_tss1	chr2	61372160	61372358	+	22.7788	7.6940149437755e-43	3.5904e-37	0.493518	TSS,S	C2orf74	coding	protein_coding	chr2	61374149	1900	IMPUTED
rs1729656	C2orf74_tss1	chr2	61372160	61372358	+	22.7788	7.6940149437755e-43	3.5904e-37	0.493518	TSS,S	C2orf74	coding	protein_coding	chr2	61374283	2034	IMPUTED
rs2592496	C2orf74_tss1	chr2	61372160	61372358	+	22.7788	7.6940149437755e-43	3.5904e-37	0.493518	TSS,S	C2orf74	coding	protein_coding	chr2	61375063	2814	IMPUTED
rs1177273	C2orf74_tss1	chr2	61372160	61372358	+	22.7788	7.6940149437755e-43	3.5904e-37	0.493518	TSS,S	C2orf74	coding	protein_coding	chr2	61368353	-3896	IMPUTED
rs1177272	C2orf74_tss1	chr2	61372160	61372358	+	22.7788	7.6940149437755e-43	3.5904e-37	0.493518	TSS,S	C2orf74	coding	protein_coding	chr2	61368260	-3989	IMPUTED
rs112695134	C2orf74_tss1	chr2	61372160	61372358	+	22.7788	7.6940149437755e-43	3.5904e-37	0.493518	TSS,S	C2orf74	coding	protein_coding	chr2	61381018	8769	IMPUTED
rs1177303	C2orf74_tss1	chr2	61372160	61372358	+	22.7788	7.6940149437755e-43	3.5904e-37	0.493518	TSS,S	C2orf74	coding	protein_coding	chr2	61388355	16106	CHIP
rs4245132	RP11-627G23.1_tss1	chr11	134323029	134323182	+	22.7198	9.6863748305969e-43	4.20106e-37	0.938842	intron,S	RP11-627G23.1	nonCoding	lincRNA	chr11	134323342	171	CHIP
rs10791367	RP11-627G23.1_tss1	chr11	134323029	134323182	+	22.7198	9.6863748305969e-43	4.20106e-37	0.938842	intron,S	RP11-627G23.1	nonCoding	lincRNA	chr11	134324387	1216	IMPUTED
rs10791369	RP11-627G23.1_tss1	chr11	134323029	134323182	+	22.7198	9.6863748305969e-43	4.20106e-37	0.938842	intron,S	RP11-627G23.1	nonCoding	lincRNA	chr11	134325431	2260	IMPUTED
rs11223827	RP11-627G23.1_tss1	chr11	134323029	134323182	+	22.7198	9.6863748305969e-43	4.20106e-37	0.938842	intron,S	RP11-627G23.1	nonCoding	lincRNA	chr11	134326336	3165	IMPUTED
rs11223828	RP11-627G23.1_tss1	chr11	134323029	134323182	+	22.7198	9.6863748305969e-43	4.20106e-37	0.938842	intron,S	RP11-627G23.1	nonCoding	lincRNA	chr11	134326363	3192	IMPUTED
rs10128652	RP11-627G23.1_tss1	chr11	134323029	134323182	+	22.7198	9.6863748305969e-43	4.20106e-37	0.938842	intron,S	RP11-627G23.1	nonCoding	lincRNA	chr11	134319718	-3453	IMPUTED
rs10128718	RP11-627G23.1_tss1	chr11	134323029	134323182	+	22.7198	9.6863748305969e-43	4.20106e-37	0.938842	intron,S	RP11-627G23.1	nonCoding	lincRNA	chr11	134319582	-3589	IMPUTED
rs10894825	RP11-627G23.1_tss1	chr11	134323029	134323182	+	22.7198	9.6863748305969e-43	4.20106e-37	0.938842	intron,S	RP11-627G23.1	nonCoding	lincRNA	chr11	134327864	4693	IMPUTED
rs10894826	RP11-627G23.1_tss1	chr11	134323029	134323182	+	22.7198	9.6863748305969e-43	4.20106e-37	0.938842	intron,S	RP11-627G23.1	nonCoding	lincRNA	chr11	134328664	5493	IMPUTED
rs4937892	RP11-627G23.1_tss1	chr11	134323029	134323182	+	22.7198	9.6863748305969e-43	4.20106e-37	0.938842	intron,S	RP11-627G23.1	nonCoding	lincRNA	chr11	134329063	5892	IMPUTED
rs10160471	RP11-627G23.1_tss1	chr11	134323029	134323182	+	22.7198	9.6863748305969e-43	4.20106e-37	0.938842	intron,S	RP11-627G23.1	nonCoding	lincRNA	chr11	134329294	6123	IMPUTED
rs10160807	RP11-627G23.1_tss1	chr11	134323029	134323182	+	22.7198	9.6863748305969e-43	4.20106e-37	0.938842	intron,S	RP11-627G23.1	nonCoding	lincRNA	chr11	134329368	6197	IMPUTED
rs10791370	RP11-627G23.1_tss1	chr11	134323029	134323182	+	22.7198	9.6863748305969e-43	4.20106e-37	0.938842	intron,S	RP11-627G23.1	nonCoding	lincRNA	chr11	134329581	6410	IMPUTED
rs12226875	RP11-627G23.1_tss1	chr11	134323029	134323182	+	22.7198	9.6863748305969e-43	4.20106e-37	0.938842	intron,S	RP11-627G23.1	nonCoding	lincRNA	chr11	134330254	7083	IMPUTED
rs4937894	RP11-627G23.1_tss1	chr11	134323029	134323182	+	22.7198	9.6863748305969e-43	4.20106e-37	0.938842	intron,S	RP11-627G23.1	nonCoding	lincRNA	chr11	134333360	10189	CHIP
rs4495909	RP11-627G23.1_tss1	chr11	134323029	134323182	+	22.7198	9.6863748305969e-43	4.20106e-37	0.938842	intron,S	RP11-627G23.1	nonCoding	lincRNA	chr11	134335720	12549	IMPUTED
rs4559699	RP11-627G23.1_tss1	chr11	134323029	134323182	+	22.7198	9.6863748305969e-43	4.20106e-37	0.938842	intron,S	RP11-627G23.1	nonCoding	lincRNA	chr11	134335917	12746	IMPUTED
rs3935519	RP11-627G23.1_tss1	chr11	134323029	134323182	+	22.7198	9.6863748305969e-43	4.20106e-37	0.938842	intron,S	RP11-627G23.1	nonCoding	lincRNA	chr11	134335953	12782	IMPUTED
rs12601144	MRPL45P2_tss1	chr17	45569719	45569856	-	22.6401	1.32317027041531e-42	5.71628e-37	1.16516	TSS,S	MRPL45P2	nonCoding	processed_transcript	chr17	45565592	-4244	IMPUTED
rs58404218	RPL14_tss1	chr3	40498723	40499351	+	22.3916	3.51522245074392e-42	1.46705e-36	0.619914	TSS,S	RPL14	coding	protein_coding	chr3	40432937	-65891	IMPUTED
rs7636719	RPL14_tss1	chr3	40498723	40499351	+	22.3916	3.51522245074392e-42	1.46705e-36	0.619914	TSS,S	RPL14	coding	protein_coding	chr3	40432084	-66744	IMPUTED
rs2305522	RPL14_tss1	chr3	40498723	40499351	+	22.3916	3.51522245074392e-42	1.46705e-36	0.619914	TSS,S	RPL14	coding	protein_coding	chr3	40429358	-69470	IMPUTED
rs2305521	RPL14_tss1	chr3	40498723	40499351	+	22.3916	3.51522245074392e-42	1.46705e-36	0.619914	TSS,S	RPL14	coding	protein_coding	chr3	40429183	-69645	IMPUTED
rs11714871	RPL14_tss1	chr3	40498723	40499351	+	22.3916	3.51522245074392e-42	1.46705e-36	0.619914	TSS,S	RPL14	coding	protein_coding	chr3	40428938	-69890	CHIP
rs2887966	RPL14_tss1	chr3	40498723	40499351	+	22.3916	3.51522245074392e-42	1.46705e-36	0.619914	TSS,S	RPL14	coding	protein_coding	chr3	40420372	-78456	IMPUTED
rs191761578	RPL14_tss1	chr3	40498723	40499351	+	22.3916	3.51522245074392e-42	1.46705e-36	0.619914	TSS,S	RPL14	coding	protein_coding	chr3	40419064	-79764	IMPUTED
rs58282210	RPL14_tss1	chr3	40498723	40499351	+	22.3916	3.51522245074392e-42	1.46705e-36	0.619914	TSS,S	RPL14	coding	protein_coding	chr3	40417943	-80885	IMPUTED
rs11719205	RPL14_tss1	chr3	40498723	40499351	+	22.3916	3.51522245074392e-42	1.46705e-36	0.619914	TSS,S	RPL14	coding	protein_coding	chr3	40417258	-81570	IMPUTED
rs2592491	C2orf74_tss1	chr2	61372160	61372358	+	22.3415	4.28344097099505e-42	1.77427e-36	0.474774	TSS,S	C2orf74	coding	protein_coding	chr2	61363289	-8960	IMPUTED
rs2698194	C2orf74_tss1	chr2	61372160	61372358	+	22.3415	4.28344097099505e-42	1.77427e-36	0.474774	TSS,S	C2orf74	coding	protein_coding	chr2	61363196	-9053	IMPUTED
rs75301392	HLA-DMA_tss1	chr6	32936089	32936352	-	22.2666	5.76074291367398e-42	2.36845e-36	1.16071	TSS,S	HLA-DMA	nonCoding	processed_transcript	chr6	32904051	-32219	IMPUTED
rs77318243	HLA-DMA_tss1	chr6	32936089	32936352	-	22.2666	5.76074291367398e-42	2.36845e-36	1.16071	TSS,S	HLA-DMA	nonCoding	processed_transcript	chr6	32904039	-32231	IMPUTED
rs72619957	RP11-10C24.1_tss1	chr3	33839765	33840091	-	22.2143	7.08953021986813e-42	2.39046e-36	0.708852	TSSregion1000,S	RP11-10C24.1	nonCoding	lincRNA	chr3	33859538	19527	IMPUTED
rs12631707	RP11-10C24.1_tss1	chr3	33839765	33840091	-	22.2143	7.08953021986813e-42	2.39046e-36	0.708852	TSSregion1000,S	RP11-10C24.1	nonCoding	lincRNA	chr3	33859855	19844	IMPUTED
rs9828982	RP11-10C24.1_tss1	chr3	33839765	33840091	-	22.2143	7.08953021986813e-42	2.39046e-36	0.708852	TSSregion1000,S	RP11-10C24.1	nonCoding	lincRNA	chr3	33860133	20122	IMPUTED
rs7639200	RP11-10C24.1_tss1	chr3	33839765	33840091	-	22.2143	7.08953021986813e-42	2.39046e-36	0.708852	TSSregion1000,S	RP11-10C24.1	nonCoding	lincRNA	chr3	33860809	20798	IMPUTED
rs7649536	RP11-10C24.1_tss1	chr3	33839765	33840091	-	22.2143	7.08953021986813e-42	2.39046e-36	0.708852	TSSregion1000,S	RP11-10C24.1	nonCoding	lincRNA	chr3	33860812	20801	IMPUTED
rs9838463	RP11-10C24.1_tss1	chr3	33839765	33840091	-	22.2143	7.08953021986813e-42	2.39046e-36	0.708852	TSSregion1000,S	RP11-10C24.1	nonCoding	lincRNA	chr3	33861511	21500	IMPUTED
rs13434046	RP11-10C24.1_tss1	chr3	33839765	33840091	-	22.2143	7.08953021986813e-42	2.39046e-36	0.708852	TSSregion1000,S	RP11-10C24.1	nonCoding	lincRNA	chr3	33863235	23224	IMPUTED
rs3762817	RP11-10C24.1_tss1	chr3	33839765	33840091	-	22.2143	7.08953021986813e-42	2.39046e-36	0.708852	TSSregion1000,S	RP11-10C24.1	nonCoding	lincRNA	chr3	33863683	23672	IMPUTED
rs3762815	RP11-10C24.1_tss1	chr3	33839765	33840091	-	22.2143	7.08953021986813e-42	2.39046e-36	0.708852	TSSregion1000,S	RP11-10C24.1	nonCoding	lincRNA	chr3	33863723	23712	IMPUTED
rs80157545	RP11-10C24.1_tss1	chr3	33839765	33840091	-	22.2143	7.08953021986813e-42	2.39046e-36	0.708852	TSSregion1000,S	RP11-10C24.1	nonCoding	lincRNA	chr3	33865058	25047	IMPUTED
rs7626555	RP11-10C24.1_tss1	chr3	33839765	33840091	-	22.2143	7.08953021986813e-42	2.39046e-36	0.708852	TSSregion1000,S	RP11-10C24.1	nonCoding	lincRNA	chr3	33865612	25601	CHIP
rs4592979	RP11-10C24.1_tss1	chr3	33839765	33840091	-	22.2143	7.08953021986813e-42	2.39046e-36	0.708852	TSSregion1000,S	RP11-10C24.1	nonCoding	lincRNA	chr3	33866114	26103	IMPUTED
rs12488699	RP11-10C24.1_tss1	chr3	33839765	33840091	-	22.2143	7.08953021986813e-42	2.39046e-36	0.708852	TSSregion1000,S	RP11-10C24.1	nonCoding	lincRNA	chr3	33866868	26857	IMPUTED
rs12495243	RP11-10C24.1_tss1	chr3	33839765	33840091	-	22.2143	7.08953021986813e-42	2.39046e-36	0.708852	TSSregion1000,S	RP11-10C24.1	nonCoding	lincRNA	chr3	33866929	26918	IMPUTED
rs4605498	RP11-10C24.1_tss1	chr3	33839765	33840091	-	22.2143	7.08953021986813e-42	2.39046e-36	0.708852	TSSregion1000,S	RP11-10C24.1	nonCoding	lincRNA	chr3	33871672	31661	IMPUTED
rs12631021	RP11-10C24.1_tss1	chr3	33839765	33840091	-	22.2143	7.08953021986813e-42	2.39046e-36	0.708852	TSSregion1000,S	RP11-10C24.1	nonCoding	lincRNA	chr3	33872720	32709	IMPUTED
rs10212473	RP11-10C24.1_tss1	chr3	33839765	33840091	-	22.2143	7.08953021986813e-42	2.39046e-36	0.708852	TSSregion1000,S	RP11-10C24.1	nonCoding	lincRNA	chr3	33872984	32973	IMPUTED
rs10212552	RP11-10C24.1_tss1	chr3	33839765	33840091	-	22.2143	7.08953021986813e-42	2.39046e-36	0.708852	TSSregion1000,S	RP11-10C24.1	nonCoding	lincRNA	chr3	33873291	33280	IMPUTED
rs9815780	RP11-10C24.1_tss1	chr3	33839765	33840091	-	22.2143	7.08953021986813e-42	2.39046e-36	0.708852	TSSregion1000,S	RP11-10C24.1	nonCoding	lincRNA	chr3	33876310	36299	IMPUTED
rs3792594	RP11-10C24.1_tss1	chr3	33839765	33840091	-	22.2143	7.08953021986813e-42	2.39046e-36	0.708852	TSSregion1000,S	RP11-10C24.1	nonCoding	lincRNA	chr3	33877626	37615	CHIP_EXOME
rs9846359	RP11-10C24.1_tss1	chr3	33839765	33840091	-	22.2143	7.08953021986813e-42	2.39046e-36	0.708852	TSSregion1000,S	RP11-10C24.1	nonCoding	lincRNA	chr3	33878402	38391	IMPUTED
rs9832035	RP11-10C24.1_tss1	chr3	33839765	33840091	-	22.2143	7.08953021986813e-42	2.39046e-36	0.708852	TSSregion1000,S	RP11-10C24.1	nonCoding	lincRNA	chr3	33879498	39487	IMPUTED
rs6765231	RP11-10C24.1_tss1	chr3	33839765	33840091	-	22.2143	7.08953021986813e-42	2.39046e-36	0.708852	TSSregion1000,S	RP11-10C24.1	nonCoding	lincRNA	chr3	33880574	40563	IMPUTED
rs72328355	RP11-10C24.1_tss1	chr3	33839765	33840091	-	22.2143	7.08953021986813e-42	2.39046e-36	0.708852	TSSregion1000,S	RP11-10C24.1	nonCoding	lincRNA	chr3	33880981	40970	IMPUTED
rs9842512	RP11-10C24.1_tss1	chr3	33839765	33840091	-	22.2143	7.08953021986813e-42	2.39046e-36	0.708852	TSSregion1000,S	RP11-10C24.1	nonCoding	lincRNA	chr3	33881340	41329	IMPUTED
rs9842672	RP11-10C24.1_tss1	chr3	33839765	33840091	-	22.2143	7.08953021986813e-42	2.39046e-36	0.708852	TSSregion1000,S	RP11-10C24.1	nonCoding	lincRNA	chr3	33881433	41422	IMPUTED
rs7618512	RP11-10C24.1_tss1	chr3	33839765	33840091	-	22.2143	7.08953021986813e-42	2.39046e-36	0.708852	TSSregion1000,S	RP11-10C24.1	nonCoding	lincRNA	chr3	33882134	42123	IMPUTED
rs28572790	RP11-10C24.1_tss1	chr3	33839765	33840091	-	22.2143	7.08953021986813e-42	2.39046e-36	0.708852	TSSregion1000,S	RP11-10C24.1	nonCoding	lincRNA	chr3	33882544	42533	IMPUTED
rs75995884	RP11-10C24.1_tss1	chr3	33839765	33840091	-	22.2143	7.08953021986813e-42	2.39046e-36	0.708852	TSSregion1000,S	RP11-10C24.1	nonCoding	lincRNA	chr3	33882606	42595	IMPUTED
rs9846072	RP11-10C24.1_tss1	chr3	33839765	33840091	-	22.2143	7.08953021986813e-42	2.39046e-36	0.708852	TSSregion1000,S	RP11-10C24.1	nonCoding	lincRNA	chr3	33884157	44146	IMPUTED
rs4395352	RP11-10C24.1_tss1	chr3	33839765	33840091	-	22.2143	7.08953021986813e-42	2.39046e-36	0.708852	TSSregion1000,S	RP11-10C24.1	nonCoding	lincRNA	chr3	33884691	44680	IMPUTED
rs4343579	RP11-10C24.1_tss1	chr3	33839765	33840091	-	22.2143	7.08953021986813e-42	2.39046e-36	0.708852	TSSregion1000,S	RP11-10C24.1	nonCoding	lincRNA	chr3	33884847	44836	IMPUTED
rs9836473	RP11-10C24.1_tss1	chr3	33839765	33840091	-	22.2143	7.08953021986813e-42	2.39046e-36	0.708852	TSSregion1000,S	RP11-10C24.1	nonCoding	lincRNA	chr3	33885950	45939	IMPUTED
rs11920005	RP11-10C24.1_tss1	chr3	33839765	33840091	-	22.2143	7.08953021986813e-42	2.39046e-36	0.708852	TSSregion1000,S	RP11-10C24.1	nonCoding	lincRNA	chr3	33886133	46122	IMPUTED
rs11928792	RP11-10C24.1_tss1	chr3	33839765	33840091	-	22.2143	7.08953021986813e-42	2.39046e-36	0.708852	TSSregion1000,S	RP11-10C24.1	nonCoding	lincRNA	chr3	33887102	47091	IMPUTED
rs4678617	RP11-10C24.1_tss1	chr3	33839765	33840091	-	22.2143	7.08953021986813e-42	2.39046e-36	0.708852	TSSregion1000,S	RP11-10C24.1	nonCoding	lincRNA	chr3	33889499	49488	IMPUTED
rs6795006	RP11-10C24.1_tss1	chr3	33839765	33840091	-	22.2143	7.08953021986813e-42	2.39046e-36	0.708852	TSSregion1000,S	RP11-10C24.1	nonCoding	lincRNA	chr3	33891102	51091	IMPUTED
rs9873562	RP11-10C24.1_tss1	chr3	33839765	33840091	-	22.2143	7.08953021986813e-42	2.39046e-36	0.708852	TSSregion1000,S	RP11-10C24.1	nonCoding	lincRNA	chr3	33892770	52759	IMPUTED
rs9835924	RP11-10C24.1_tss1	chr3	33839765	33840091	-	22.2143	7.08953021986813e-42	2.39046e-36	0.708852	TSSregion1000,S	RP11-10C24.1	nonCoding	lincRNA	chr3	33893054	53043	IMPUTED
rs7623342	RP11-10C24.1_tss1	chr3	33839765	33840091	-	22.2143	7.08953021986813e-42	2.39046e-36	0.708852	TSSregion1000,S	RP11-10C24.1	nonCoding	lincRNA	chr3	33894609	54598	IMPUTED
rs9866010	RP11-10C24.1_tss1	chr3	33839765	33840091	-	22.2143	7.08953021986813e-42	2.39046e-36	0.708852	TSSregion1000,S	RP11-10C24.1	nonCoding	lincRNA	chr3	33896393	56382	IMPUTED
rs4679093	RP11-10C24.1_tss1	chr3	33839765	33840091	-	22.2143	7.08953021986813e-42	2.39046e-36	0.708852	TSSregion1000,S	RP11-10C24.1	nonCoding	lincRNA	chr3	33897341	57330	IMPUTED
rs4679094	RP11-10C24.1_tss1	chr3	33839765	33840091	-	22.2143	7.08953021986813e-42	2.39046e-36	0.708852	TSSregion1000,S	RP11-10C24.1	nonCoding	lincRNA	chr3	33897496	57485	IMPUTED
rs9834071	RP11-10C24.1_tss1	chr3	33839765	33840091	-	22.2143	7.08953021986813e-42	2.39046e-36	0.708852	TSSregion1000,S	RP11-10C24.1	nonCoding	lincRNA	chr3	33897898	57887	IMPUTED
rs9816786	RP11-10C24.1_tss1	chr3	33839765	33840091	-	22.2143	7.08953021986813e-42	2.39046e-36	0.708852	TSSregion1000,S	RP11-10C24.1	nonCoding	lincRNA	chr3	33898032	58021	IMPUTED
rs9839827	RP11-10C24.1_tss1	chr3	33839765	33840091	-	22.2143	7.08953021986813e-42	2.39046e-36	0.708852	TSSregion1000,S	RP11-10C24.1	nonCoding	lincRNA	chr3	33899154	59143	IMPUTED
rs9849786	RP11-10C24.1_tss1	chr3	33839765	33840091	-	22.2143	7.08953021986813e-42	2.39046e-36	0.708852	TSSregion1000,S	RP11-10C24.1	nonCoding	lincRNA	chr3	33900679	60668	IMPUTED
rs10865850	RP11-10C24.1_tss1	chr3	33839765	33840091	-	22.2143	7.08953021986813e-42	2.39046e-36	0.708852	TSSregion1000,S	RP11-10C24.1	nonCoding	lincRNA	chr3	33900980	60969	IMPUTED
rs9816877	RP11-10C24.1_tss1	chr3	33839765	33840091	-	22.2143	7.08953021986813e-42	2.39046e-36	0.708852	TSSregion1000,S	RP11-10C24.1	nonCoding	lincRNA	chr3	33901302	61291	IMPUTED
rs9818269	RP11-10C24.1_tss1	chr3	33839765	33840091	-	22.2143	7.08953021986813e-42	2.39046e-36	0.708852	TSSregion1000,S	RP11-10C24.1	nonCoding	lincRNA	chr3	33901949	61938	IMPUTED
rs9838046	RP11-10C24.1_tss1	chr3	33839765	33840091	-	22.2143	7.08953021986813e-42	2.39046e-36	0.708852	TSSregion1000,S	RP11-10C24.1	nonCoding	lincRNA	chr3	33902079	62068	IMPUTED
rs9822671	RP11-10C24.1_tss1	chr3	33839765	33840091	-	22.2143	7.08953021986813e-42	2.39046e-36	0.708852	TSSregion1000,S	RP11-10C24.1	nonCoding	lincRNA	chr3	33902354	62343	IMPUTED
rs9822922	RP11-10C24.1_tss1	chr3	33839765	33840091	-	22.2143	7.08953021986813e-42	2.39046e-36	0.708852	TSSregion1000,S	RP11-10C24.1	nonCoding	lincRNA	chr3	33902722	62711	IMPUTED
rs28577228	RP11-10C24.1_tss1	chr3	33839765	33840091	-	22.2143	7.08953021986813e-42	2.39046e-36	0.708852	TSSregion1000,S	RP11-10C24.1	nonCoding	lincRNA	chr3	33904548	64537	IMPUTED
rs12488167	RP11-10C24.1_tss1	chr3	33839765	33840091	-	22.2143	7.08953021986813e-42	2.39046e-36	0.708852	TSSregion1000,S	RP11-10C24.1	nonCoding	lincRNA	chr3	33904933	64922	IMPUTED
rs9848414	RP11-10C24.1_tss1	chr3	33839765	33840091	-	22.2143	7.08953021986813e-42	2.39046e-36	0.708852	TSSregion1000,S	RP11-10C24.1	nonCoding	lincRNA	chr3	33905781	65770	IMPUTED
rs9842580	RP11-10C24.1_tss1	chr3	33839765	33840091	-	22.2143	7.08953021986813e-42	2.39046e-36	0.708852	TSSregion1000,S	RP11-10C24.1	nonCoding	lincRNA	chr3	33911635	71624	IMPUTED
rs4678620	RP11-10C24.1_tss1	chr3	33839765	33840091	-	22.2143	7.08953021986813e-42	2.39046e-36	0.708852	TSSregion1000,S	RP11-10C24.1	nonCoding	lincRNA	chr3	33911932	71921	IMPUTED
rs4678621	RP11-10C24.1_tss1	chr3	33839765	33840091	-	22.2143	7.08953021986813e-42	2.39046e-36	0.708852	TSSregion1000,S	RP11-10C24.1	nonCoding	lincRNA	chr3	33912325	72314	IMPUTED
rs916134	ATP5G2_tss2	chr12	54070425	54071586	-	22.0241	1.5100437957313e-41	5.07612e-36	0.788309	TSS,S	ATP5G2	coding	nonsense_mediated_decay	chr12	54069803	-1381	IMPUTED
rs602364	MRPL21_tss1	chr11	68671158	68671364	-	-21.9462	2.06111762163875e-41	6.82487e-36	-1.03902	TSS,S	MRPL21	coding	protein_coding	chr11	68662167	-9133	IMPUTED
rs602805	MRPL21_tss1	chr11	68671158	68671364	-	-21.9462	2.06111762163875e-41	6.82487e-36	-1.03902	TSS,S	MRPL21	coding	protein_coding	chr11	68662076	-9224	IMPUTED
rs660614	MRPL21_tss1	chr11	68671158	68671364	-	-21.9462	2.06111762163875e-41	6.82487e-36	-1.03902	TSS,S	MRPL21	coding	protein_coding	chr11	68659488	-11812	IMPUTED
rs488363	MRPL21_tss1	chr11	68671158	68671364	-	-21.9462	2.06111762163875e-41	6.82487e-36	-1.03902	TSS,S	MRPL21	coding	protein_coding	chr11	68658298	-13002	IMPUTED
rs514833	MRPL21_tss1	chr11	68671158	68671364	-	-21.9462	2.06111762163875e-41	6.82487e-36	-1.03902	TSS,S	MRPL21	coding	protein_coding	chr11	68657734	-13566	IMPUTED
rs1665274	C2orf74_tss1	chr2	61372160	61372358	+	21.9407	2.10737223104198e-41	6.89545e-36	0.48835	TSS,S	C2orf74	coding	protein_coding	chr2	61380088	7839	IMPUTED
rs2592493	C2orf74_tss1	chr2	61372160	61372358	+	21.9407	2.10737223104198e-41	6.89545e-36	0.48835	TSS,S	C2orf74	coding	protein_coding	chr2	61382337	10088	IMPUTED
rs1665261	C2orf74_tss1	chr2	61372160	61372358	+	21.9407	2.10737223104198e-41	6.89545e-36	0.48835	TSS,S	C2orf74	coding	protein_coding	chr2	61384314	12065	IMPUTED
rs12999245	C2orf74_tss1	chr2	61372160	61372358	+	21.9407	2.10737223104198e-41	6.89545e-36	0.48835	TSS,S	C2orf74	coding	protein_coding	chr2	61393890	21641	IMPUTED
rs35306015	NRGN_tss9	chr11	124610177	124610496	+	21.8892	2.58893664780913e-41	8.37208e-36	1.53098	intron,S	NRGN	coding	protein_coding	chr11	124610773	527	IMPUTED
rs71491832	NRGN_tss9	chr11	124610177	124610496	+	21.8892	2.58893664780913e-41	8.37208e-36	1.53098	intron,S	NRGN	coding	protein_coding	chr11	124611997	1751	IMPUTED
rs34716506	NRGN_tss9	chr11	124610177	124610496	+	21.8892	2.58893664780913e-41	8.37208e-36	1.53098	intron,S	NRGN	coding	protein_coding	chr11	124606612	-3634	IMPUTED
rs71491831	NRGN_tss9	chr11	124610177	124610496	+	21.8892	2.58893664780913e-41	8.37208e-36	1.53098	intron,S	NRGN	coding	protein_coding	chr11	124605783	-4463	IMPUTED
rs1323696	COMMD6_tss2	chr13	76123416	76123624	-	-21.8539	2.98247117207645e-41	9.2915e-36	-0.802384	TSS,S	COMMD6	nonCoding	processed_transcript	chr13	76130761	7194	IMPUTED
rs7982534	COMMD6_tss2	chr13	76123416	76123624	-	-21.8539	2.98247117207645e-41	9.2915e-36	-0.802384	TSS,S	COMMD6	nonCoding	processed_transcript	chr13	76131985	8418	IMPUTED
rs8192744	COMMD6_tss2	chr13	76123416	76123624	-	-21.8539	2.98247117207645e-41	9.2915e-36	-0.802384	TSS,S	COMMD6	nonCoding	processed_transcript	chr13	76135883	12316	IMPUTED
rs9565175	COMMD6_tss2	chr13	76123416	76123624	-	-21.8539	2.98247117207645e-41	9.2915e-36	-0.802384	TSS,S	COMMD6	nonCoding	processed_transcript	chr13	76149990	26423	IMPUTED
rs8192750	COMMD6_tss2	chr13	76123416	76123624	-	-21.8539	2.98247117207645e-41	9.2915e-36	-0.802384	TSS,S	COMMD6	nonCoding	processed_transcript	chr13	76153102	29535	IMPUTED
rs6773917	RPL14_tss1	chr3	40498723	40499351	+	21.8608	2.90177915617233e-41	9.2915e-36	0.614646	TSS,S	RPL14	coding	protein_coding	chr3	40469254	-29574	EXOME_IMPUTED
rs4539477	COMMD6_tss2	chr13	76123416	76123624	-	-21.8539	2.98247117207645e-41	9.2915e-36	-0.802384	TSS,S	COMMD6	nonCoding	processed_transcript	chr13	76153415	29848	CHIP
rs8192751	COMMD6_tss2	chr13	76123416	76123624	-	-21.8539	2.98247117207645e-41	9.2915e-36	-0.802384	TSS,S	COMMD6	nonCoding	processed_transcript	chr13	76153801	30234	IMPUTED
rs966059	COMMD6_tss2	chr13	76123416	76123624	-	-21.8539	2.98247117207645e-41	9.2915e-36	-0.802384	TSS,S	COMMD6	nonCoding	processed_transcript	chr13	76154350	30783	IMPUTED
rs8192753	COMMD6_tss2	chr13	76123416	76123624	-	-21.8539	2.98247117207645e-41	9.2915e-36	-0.802384	TSS,S	COMMD6	nonCoding	processed_transcript	chr13	76156136	32569	IMPUTED
rs4885319	COMMD6_tss2	chr13	76123416	76123624	-	-21.8539	2.98247117207645e-41	9.2915e-36	-0.802384	TSS,S	COMMD6	nonCoding	processed_transcript	chr13	76159104	35537	CHIP
rs4885321	COMMD6_tss2	chr13	76123416	76123624	-	-21.8539	2.98247117207645e-41	9.2915e-36	-0.802384	TSS,S	COMMD6	nonCoding	processed_transcript	chr13	76161016	37449	IMPUTED
rs972542	COMMD6_tss2	chr13	76123416	76123624	-	-21.8539	2.98247117207645e-41	9.2915e-36	-0.802384	TSS,S	COMMD6	nonCoding	processed_transcript	chr13	76161200	37633	IMPUTED
rs2308604	HLA-C_tss1	chr6	31239836	31240017	-	21.8034	3.6520457580702e-41	1.13455e-35	1.43365	TSS,S	HLA-C	coding	protein_coding	chr6	31238851	-1018	IMPUTED
rs7953706	DDX11_tss1	chr12	31226767	31226836	+	-21.8002	3.69908861981175e-41	1.14595e-35	-0.823729	TSS,S	DDX11	coding	protein_coding	chr12	31226835	47	EXOME_IMPUTED
rs74175081	FAM179A_tss1	chr2	29179278	29179510	+	21.7451	4.61726777987079e-41	1.37641e-35	0.91948	TSS,S	FAM179A	coding	protein_coding	chr2	29180123	700	IMPUTED
rs10197378	FAM179A_tss1	chr2	29179278	29179510	+	21.7451	4.61726777987079e-41	1.37641e-35	0.91948	TSS,S	FAM179A	coding	protein_coding	chr2	29181107	1684	CHIP
rs34262135	FAM179A_tss1	chr2	29179278	29179510	+	21.7451	4.61726777987079e-41	1.37641e-35	0.91948	TSS,S	FAM179A	coding	protein_coding	chr2	29176667	-2756	IMPUTED
rs35244094	FAM179A_tss1	chr2	29179278	29179510	+	21.7451	4.61726777987079e-41	1.37641e-35	0.91948	TSS,S	FAM179A	coding	protein_coding	chr2	29182781	3358	IMPUTED
rs35937475	FAM179A_tss1	chr2	29179278	29179510	+	21.7451	4.61726777987079e-41	1.37641e-35	0.91948	TSS,S	FAM179A	coding	protein_coding	chr2	29167933	-11490	IMPUTED
rs34113296	FAM179A_tss1	chr2	29179278	29179510	+	21.7451	4.61726777987079e-41	1.37641e-35	0.91948	TSS,S	FAM179A	coding	protein_coding	chr2	29152384	-27039	IMPUTED
rs11676658	FAM179A_tss1	chr2	29179278	29179510	+	21.7451	4.61726777987079e-41	1.37641e-35	0.91948	TSS,S	FAM179A	coding	protein_coding	chr2	29147012	-32411	IMPUTED
rs34564767	FAM179A_tss1	chr2	29179278	29179510	+	21.7451	4.61726777987079e-41	1.37641e-35	0.91948	TSS,S	FAM179A	coding	protein_coding	chr2	29144354	-35069	IMPUTED
rs13007798	FAM179A_tss1	chr2	29179278	29179510	+	21.7451	4.61726777987079e-41	1.37641e-35	0.91948	TSS,S	FAM179A	coding	protein_coding	chr2	29142463	-36960	IMPUTED
rs34588907	FAM179A_tss1	chr2	29179278	29179510	+	21.7451	4.61726777987079e-41	1.37641e-35	0.91948	TSS,S	FAM179A	coding	protein_coding	chr2	29133905	-45518	IMPUTED
rs71443098	FAM179A_tss1	chr2	29179278	29179510	+	21.7451	4.61726777987079e-41	1.37641e-35	0.91948	TSS,S	FAM179A	coding	protein_coding	chr2	29129712	-49711	IMPUTED
rs12998650	FAM179A_tss1	chr2	29179278	29179510	+	21.7451	4.61726777987079e-41	1.37641e-35	0.91948	TSS,S	FAM179A	coding	protein_coding	chr2	29125805	-53618	IMPUTED
rs12989765	FAM179A_tss1	chr2	29179278	29179510	+	21.7451	4.61726777987079e-41	1.37641e-35	0.91948	TSS,S	FAM179A	coding	protein_coding	chr2	29121500	-57923	IMPUTED
rs112246861	FAM179A_tss1	chr2	29179278	29179510	+	21.7451	4.61726777987079e-41	1.37641e-35	0.91948	TSS,S	FAM179A	coding	protein_coding	chr2	29116882	-62541	IMPUTED
rs3183982	RP11-10C24.1_tss1	chr3	33839765	33840091	-	21.6873	5.8264773959221e-41	1.72295e-35	0.685587	TSSregion1000,S	RP11-10C24.1	nonCoding	lincRNA	chr3	33895391	55380	EXOME_IMPUTED
rs3183987	RP11-10C24.1_tss1	chr3	33839765	33840091	-	21.6873	5.8264773959221e-41	1.72295e-35	0.685587	TSSregion1000,S	RP11-10C24.1	nonCoding	lincRNA	chr3	33907945	67934	EXOME_IMPUTED
rs4678619	RP11-10C24.1_tss1	chr3	33839765	33840091	-	21.6873	5.8264773959221e-41	1.72295e-35	0.685587	TSSregion1000,S	RP11-10C24.1	nonCoding	lincRNA	chr3	33909611	69600	EXOME_IMPUTED
rs1177282	C2orf74_tss1	chr2	61372160	61372358	+	21.6723	6.18755892313758e-41	1.82485e-35	0.46828	TSS,S	C2orf74	coding	protein_coding	chr2	61357777	-14472	IMPUTED
rs12633446	RPL14_tss1	chr3	40498723	40499351	+	21.6604	6.49118743153355e-41	1.8992e-35	0.620302	TSS,S	RPL14	coding	protein_coding	chr3	40505661	6833	IMPUTED
rs7617989	RPL14_tss1	chr3	40498723	40499351	+	21.6604	6.49118743153355e-41	1.8992e-35	0.620302	TSS,S	RPL14	coding	protein_coding	chr3	40512463	13635	IMPUTED
rs13100795	RPL14_tss1	chr3	40498723	40499351	+	21.6604	6.49118743153355e-41	1.8992e-35	0.620302	TSS,S	RPL14	coding	protein_coding	chr3	40513974	15146	IMPUTED
rs8192738	COMMD6_tss2	chr13	76123416	76123624	-	-21.6376	7.11600794882057e-41	2.07652e-35	-0.805657	TSS,S	COMMD6	nonCoding	processed_transcript	chr13	76124151	584	IMPUTED
rs12487955	RPL14_tss1	chr3	40498723	40499351	+	21.5058	1.21248382362578e-40	3.23122e-35	0.600212	TSS,S	RPL14	coding	protein_coding	chr3	40412853	-85975	IMPUTED
rs11914297	RPL14_tss1	chr3	40498723	40499351	+	21.5058	1.21248382362578e-40	3.23122e-35	0.600212	TSS,S	RPL14	coding	protein_coding	chr3	40410070	-88758	IMPUTED
rs2887995	RPL14_tss1	chr3	40498723	40499351	+	21.5058	1.21248382362578e-40	3.23122e-35	0.600212	TSS,S	RPL14	coding	protein_coding	chr3	40409029	-89799	IMPUTED
rs4246666	RPL14_tss1	chr3	40498723	40499351	+	21.5058	1.21248382362578e-40	3.23122e-35	0.600212	TSS,S	RPL14	coding	protein_coding	chr3	40407670	-91158	IMPUTED
rs4973878	RPL14_tss1	chr3	40498723	40499351	+	21.5058	1.21248382362578e-40	3.23122e-35	0.600212	TSS,S	RPL14	coding	protein_coding	chr3	40407565	-91263	IMPUTED
rs9842564	RPL14_tss1	chr3	40498723	40499351	+	21.5058	1.21248382362578e-40	3.23122e-35	0.600212	TSS,S	RPL14	coding	protein_coding	chr3	40405810	-93018	IMPUTED
rs10510708	RPL14_tss1	chr3	40498723	40499351	+	21.5058	1.21248382362578e-40	3.23122e-35	0.600212	TSS,S	RPL14	coding	protein_coding	chr3	40404770	-94058	IMPUTED
rs9860162	RPL14_tss1	chr3	40498723	40499351	+	21.5058	1.21248382362578e-40	3.23122e-35	0.600212	TSS,S	RPL14	coding	protein_coding	chr3	40403875	-94953	IMPUTED
rs11715214	RPL14_tss1	chr3	40498723	40499351	+	21.5058	1.21248382362578e-40	3.23122e-35	0.600212	TSS,S	RPL14	coding	protein_coding	chr3	40403004	-95824	IMPUTED
rs11129876	RPL14_tss1	chr3	40498723	40499351	+	21.5058	1.21248382362578e-40	3.23122e-35	0.600212	TSS,S	RPL14	coding	protein_coding	chr3	40401636	-97192	IMPUTED
rs7612015	RPL14_tss1	chr3	40498723	40499351	+	21.5058	1.21248382362578e-40	3.23122e-35	0.600212	TSS,S	RPL14	coding	protein_coding	chr3	40399974	-98854	IMPUTED
rs6599094	RPL14_tss1	chr3	40498723	40499351	+	21.5058	1.21248382362578e-40	3.23122e-35	0.600212	TSS,S	RPL14	coding	protein_coding	chr3	40399593	-99235	IMPUTED
rs9834052	RPL14_tss1	chr3	40498723	40499351	+	21.5058	1.21248382362578e-40	3.23122e-35	0.600212	TSS,S	RPL14	coding	protein_coding	chr3	40399060	-99768	IMPUTED
rs9865348	RPL14_tss1	chr3	40498723	40499351	+	21.5058	1.21248382362578e-40	3.23122e-35	0.600212	TSS,S	RPL14	coding	protein_coding	chr3	40397658	-101170	IMPUTED
rs17078511	RPL14_tss1	chr3	40498723	40499351	+	21.5058	1.21248382362578e-40	3.23122e-35	0.600212	TSS,S	RPL14	coding	protein_coding	chr3	40396254	-102574	IMPUTED
rs2168111	RPL14_tss1	chr3	40498723	40499351	+	21.5058	1.21248382362578e-40	3.23122e-35	0.600212	TSS,S	RPL14	coding	protein_coding	chr3	40395325	-103503	IMPUTED
rs9849224	RPL14_tss1	chr3	40498723	40499351	+	21.5058	1.21248382362578e-40	3.23122e-35	0.600212	TSS,S	RPL14	coding	protein_coding	chr3	40392562	-106266	IMPUTED
rs4974077	RPL14_tss1	chr3	40498723	40499351	+	21.5058	1.21248382362578e-40	3.23122e-35	0.600212	TSS,S	RPL14	coding	protein_coding	chr3	40388034	-110794	IMPUTED
rs4642095	RPL14_tss1	chr3	40498723	40499351	+	21.5058	1.21248382362578e-40	3.23122e-35	0.600212	TSS,S	RPL14	coding	protein_coding	chr3	40387480	-111348	IMPUTED
rs9832311	RPL14_tss1	chr3	40498723	40499351	+	21.5058	1.21248382362578e-40	3.23122e-35	0.600212	TSS,S	RPL14	coding	protein_coding	chr3	40381322	-117506	IMPUTED
rs11717036	RPL14_tss1	chr3	40498723	40499351	+	21.5058	1.21248382362578e-40	3.23122e-35	0.600212	TSS,S	RPL14	coding	protein_coding	chr3	40379578	-119250	IMPUTED
rs9821036	RPL14_tss1	chr3	40498723	40499351	+	21.5058	1.21248382362578e-40	3.23122e-35	0.600212	TSS,S	RPL14	coding	protein_coding	chr3	40379007	-119821	IMPUTED
rs2123999	RPL14_tss1	chr3	40498723	40499351	+	21.5058	1.21248382362578e-40	3.23122e-35	0.600212	TSS,S	RPL14	coding	protein_coding	chr3	40378738	-120090	IMPUTED
rs10865895	RPL14_tss1	chr3	40498723	40499351	+	21.5058	1.21248382362578e-40	3.23122e-35	0.600212	TSS,S	RPL14	coding	protein_coding	chr3	40378677	-120151	IMPUTED
rs6764102	RPL14_tss1	chr3	40498723	40499351	+	21.5058	1.21248382362578e-40	3.23122e-35	0.600212	TSS,S	RPL14	coding	protein_coding	chr3	40378153	-120675	IMPUTED
rs6776044	RPL14_tss1	chr3	40498723	40499351	+	21.5058	1.21248382362578e-40	3.23122e-35	0.600212	TSS,S	RPL14	coding	protein_coding	chr3	40377503	-121325	IMPUTED
rs6773383	RPL14_tss1	chr3	40498723	40499351	+	21.5058	1.21248382362578e-40	3.23122e-35	0.600212	TSS,S	RPL14	coding	protein_coding	chr3	40377412	-121416	IMPUTED
rs6775936	RPL14_tss1	chr3	40498723	40499351	+	21.5058	1.21248382362578e-40	3.23122e-35	0.600212	TSS,S	RPL14	coding	protein_coding	chr3	40377399	-121429	IMPUTED
rs4974069	RPL14_tss1	chr3	40498723	40499351	+	21.5058	1.21248382362578e-40	3.23122e-35	0.600212	TSS,S	RPL14	coding	protein_coding	chr3	40376941	-121887	IMPUTED
rs4974068	RPL14_tss1	chr3	40498723	40499351	+	21.5058	1.21248382362578e-40	3.23122e-35	0.600212	TSS,S	RPL14	coding	protein_coding	chr3	40376929	-121899	IMPUTED
rs4974067	RPL14_tss1	chr3	40498723	40499351	+	21.5058	1.21248382362578e-40	3.23122e-35	0.600212	TSS,S	RPL14	coding	protein_coding	chr3	40374551	-124277	CHIP
rs7617361	RPL14_tss1	chr3	40498723	40499351	+	21.5058	1.21248382362578e-40	3.23122e-35	0.600212	TSS,S	RPL14	coding	protein_coding	chr3	40373259	-125569	IMPUTED
rs113962489	RPL14_tss1	chr3	40498723	40499351	+	21.5058	1.21248382362578e-40	3.23122e-35	0.600212	TSS,S	RPL14	coding	protein_coding	chr3	40368684	-130144	IMPUTED
rs7646899	RPL14_tss1	chr3	40498723	40499351	+	21.5058	1.21248382362578e-40	3.23122e-35	0.600212	TSS,S	RPL14	coding	protein_coding	chr3	40366982	-131846	IMPUTED
rs6790495	RPL14_tss1	chr3	40498723	40499351	+	21.5058	1.21248382362578e-40	3.23122e-35	0.600212	TSS,S	RPL14	coding	protein_coding	chr3	40366770	-132058	IMPUTED
rs34200664	MRPL45P2_tss1	chr17	45569719	45569856	-	21.5189	1.14997885284626e-40	3.23122e-35	1.15928	TSS,S	MRPL45P2	nonCoding	processed_transcript	chr17	45744652	174816	IMPUTED
rs73073561	RPL14_tss1	chr3	40498723	40499351	+	21.4916	1.28397298199063e-40	3.39717e-35	0.606272	TSS,S	RPL14	coding	protein_coding	chr3	40357298	-141530	IMPUTED
rs6766214	RPL14_tss1	chr3	40498723	40499351	+	21.4916	1.28397298199063e-40	3.39717e-35	0.606272	TSS,S	RPL14	coding	protein_coding	chr3	40356912	-141916	IMPUTED
rs56331709	RPL14_tss1	chr3	40498723	40499351	+	21.4916	1.28397298199063e-40	3.39717e-35	0.606272	TSS,S	RPL14	coding	protein_coding	chr3	40356558	-142270	IMPUTED
rs13101130	RPL14_tss1	chr3	40498723	40499351	+	21.4891	1.29719211552724e-40	3.42396e-35	0.619092	TSS,S	RPL14	coding	protein_coding	chr3	40419160	-79668	IMPUTED
rs971604	HS6ST3_tss4	chr13	97067488	97067583	+	21.4691	1.4067607969966e-40	3.66074e-35	0.84083	intron,S	HS6ST3	coding	protein_coding	chr13	97068019	449	IMPUTED
rs7999186	HS6ST3_tss4	chr13	97067488	97067583	+	21.4691	1.4067607969966e-40	3.66074e-35	0.84083	intron,S	HS6ST3	coding	protein_coding	chr13	97066924	-646	IMPUTED
rs7990583	HS6ST3_tss4	chr13	97067488	97067583	+	21.4691	1.4067607969966e-40	3.66074e-35	0.84083	intron,S	HS6ST3	coding	protein_coding	chr13	97065470	-2100	IMPUTED
rs6491290	HS6ST3_tss4	chr13	97067488	97067583	+	21.4691	1.4067607969966e-40	3.66074e-35	0.84083	intron,S	HS6ST3	coding	protein_coding	chr13	97071111	3541	IMPUTED
rs426351	HS6ST3_tss4	chr13	97067488	97067583	+	21.4691	1.4067607969966e-40	3.66074e-35	0.84083	intron,S	HS6ST3	coding	protein_coding	chr13	97072268	4698	CHIP
rs1305330	HS6ST3_tss4	chr13	97067488	97067583	+	21.4691	1.4067607969966e-40	3.66074e-35	0.84083	intron,S	HS6ST3	coding	protein_coding	chr13	97073666	6096	IMPUTED
rs3892761	ATP5G2_tss2	chr12	54070425	54071586	-	21.4403	1.58081071542446e-40	4.10401e-35	0.782863	TSS,S	ATP5G2	coding	nonsense_mediated_decay	chr12	54070445	-739	EXOME_IMPUTED
rs862234	AC012309.5_tss1	chr19	37742699	37742866	+	21.2709	3.14894659150487e-40	7.63728e-35	0.888509	TSS,S	AC012309.5	nonCoding	lincRNA	chr19	37728002	-14809	IMPUTED
rs320876	AC012309.5_tss1	chr19	37742699	37742866	+	21.2709	3.14894659150487e-40	7.63728e-35	0.888509	TSS,S	AC012309.5	nonCoding	lincRNA	chr19	37725048	-17763	IMPUTED
rs10835648	ARL14EP_tss2	chr11	30344397	30344581	-	21.2718	3.13784587050618e-40	7.63728e-35	0.785952	TSSregion100,AS	ARL14EP	coding	protein_coding	chr11	30320506	-23987	IMPUTED
rs10835647	ARL14EP_tss2	chr11	30344397	30344581	-	21.2718	3.13784587050618e-40	7.63728e-35	0.785952	TSSregion100,AS	ARL14EP	coding	protein_coding	chr11	30313268	-31225	IMPUTED
rs1933342	ARL14EP_tss2	chr11	30344397	30344581	-	21.2718	3.13784587050618e-40	7.63728e-35	0.785952	TSSregion100,AS	ARL14EP	coding	protein_coding	chr11	30312825	-31668	IMPUTED
rs1933343	ARL14EP_tss2	chr11	30344397	30344581	-	21.2718	3.13784587050618e-40	7.63728e-35	0.785952	TSSregion100,AS	ARL14EP	coding	protein_coding	chr11	30310992	-33501	CHIP
rs10742237	ARL14EP_tss2	chr11	30344397	30344581	-	21.2718	3.13784587050618e-40	7.63728e-35	0.785952	TSSregion100,AS	ARL14EP	coding	protein_coding	chr11	30310659	-33834	IMPUTED
rs6484478	ARL14EP_tss2	chr11	30344397	30344581	-	21.2718	3.13784587050618e-40	7.63728e-35	0.785952	TSSregion100,AS	ARL14EP	coding	protein_coding	chr11	30306440	-38053	IMPUTED
rs3858428	ARL14EP_tss2	chr11	30344397	30344581	-	21.2718	3.13784587050618e-40	7.63728e-35	0.785952	TSSregion100,AS	ARL14EP	coding	protein_coding	chr11	30296550	-47943	IMPUTED
rs320888	AC012309.5_tss1	chr19	37742699	37742866	+	21.2709	3.14894659150487e-40	7.63728e-35	0.888509	TSS,S	AC012309.5	nonCoding	lincRNA	chr19	37693639	-49172	IMPUTED
rs320887	AC012309.5_tss1	chr19	37742699	37742866	+	21.2709	3.14894659150487e-40	7.63728e-35	0.888509	TSS,S	AC012309.5	nonCoding	lincRNA	chr19	37693438	-49373	CHIP
rs4379811	ARL14EP_tss2	chr11	30344397	30344581	-	21.2718	3.13784587050618e-40	7.63728e-35	0.785952	TSSregion100,AS	ARL14EP	coding	protein_coding	chr11	30294760	-49733	IMPUTED
rs7944547	ARL14EP_tss2	chr11	30344397	30344581	-	21.2718	3.13784587050618e-40	7.63728e-35	0.785952	TSSregion100,AS	ARL14EP	coding	protein_coding	chr11	30290763	-53730	IMPUTED
rs7925340	ARL14EP_tss2	chr11	30344397	30344581	-	21.2718	3.13784587050618e-40	7.63728e-35	0.785952	TSSregion100,AS	ARL14EP	coding	protein_coding	chr11	30280408	-64085	IMPUTED
rs10734405	ARL14EP_tss2	chr11	30344397	30344581	-	21.2718	3.13784587050618e-40	7.63728e-35	0.785952	TSSregion100,AS	ARL14EP	coding	protein_coding	chr11	30273750	-70743	IMPUTED
rs34951229	ARL14EP_tss2	chr11	30344397	30344581	-	21.2718	3.13784587050618e-40	7.63728e-35	0.785952	TSSregion100,AS	ARL14EP	coding	protein_coding	chr11	30265166	-79327	IMPUTED
rs34044331	ARL14EP_tss2	chr11	30344397	30344581	-	21.2718	3.13784587050618e-40	7.63728e-35	0.785952	TSSregion100,AS	ARL14EP	coding	protein_coding	chr11	30264486	-80007	IMPUTED
rs12577729	ARL14EP_tss2	chr11	30344397	30344581	-	21.2718	3.13784587050618e-40	7.63728e-35	0.785952	TSSregion100,AS	ARL14EP	coding	protein_coding	chr11	30257377	-87116	IMPUTED
rs34224414	ARL14EP_tss2	chr11	30344397	30344581	-	21.2718	3.13784587050618e-40	7.63728e-35	0.785952	TSSregion100,AS	ARL14EP	coding	protein_coding	chr11	30251041	-93452	IMPUTED
rs12578061	ARL14EP_tss2	chr11	30344397	30344581	-	21.2718	3.13784587050618e-40	7.63728e-35	0.785952	TSSregion100,AS	ARL14EP	coding	protein_coding	chr11	30249365	-95128	IMPUTED
rs35883696	ARL14EP_tss2	chr11	30344397	30344581	-	21.2718	3.13784587050618e-40	7.63728e-35	0.785952	TSSregion100,AS	ARL14EP	coding	protein_coding	chr11	30246407	-98086	IMPUTED
rs34234618	ARL14EP_tss2	chr11	30344397	30344581	-	21.2718	3.13784587050618e-40	7.63728e-35	0.785952	TSSregion100,AS	ARL14EP	coding	protein_coding	chr11	30241701	-102792	IMPUTED
rs35229181	ARL14EP_tss2	chr11	30344397	30344581	-	21.2718	3.13784587050618e-40	7.63728e-35	0.785952	TSSregion100,AS	ARL14EP	coding	protein_coding	chr11	30241698	-102795	IMPUTED
rs12800124	ARL14EP_tss2	chr11	30344397	30344581	-	21.2718	3.13784587050618e-40	7.63728e-35	0.785952	TSSregion100,AS	ARL14EP	coding	protein_coding	chr11	30239865	-104628	IMPUTED
rs67745574	ARL14EP_tss2	chr11	30344397	30344581	-	21.2718	3.13784587050618e-40	7.63728e-35	0.785952	TSSregion100,AS	ARL14EP	coding	protein_coding	chr11	30234839	-109654	IMPUTED
rs12805742	ARL14EP_tss2	chr11	30344397	30344581	-	21.2718	3.13784587050618e-40	7.63728e-35	0.785952	TSSregion100,AS	ARL14EP	coding	protein_coding	chr11	30233493	-111000	IMPUTED
rs34855782	ARL14EP_tss2	chr11	30344397	30344581	-	21.2718	3.13784587050618e-40	7.63728e-35	0.785952	TSSregion100,AS	ARL14EP	coding	protein_coding	chr11	30225470	-119023	IMPUTED
rs7942129	ARL14EP_tss2	chr11	30344397	30344581	-	21.2718	3.13784587050618e-40	7.63728e-35	0.785952	TSSregion100,AS	ARL14EP	coding	protein_coding	chr11	30224692	-119801	IMPUTED
rs16920406	ARL14EP_tss2	chr11	30344397	30344581	-	21.2718	3.13784587050618e-40	7.63728e-35	0.785952	TSSregion100,AS	ARL14EP	coding	protein_coding	chr11	30216158	-128335	CHIP
rs67670125	ARL14EP_tss2	chr11	30344397	30344581	-	21.2718	3.13784587050618e-40	7.63728e-35	0.785952	TSSregion100,AS	ARL14EP	coding	protein_coding	chr11	30214914	-129579	IMPUTED
rs1050716	HLA-C_tss1	chr6	31239836	31240017	-	21.19	4.38072252760065e-40	1.06015e-34	1.44006	TSS,S	HLA-C	coding	protein_coding	chr6	31238230	-1639	EXOME_IMPUTED
rs12872149	COMMD6_tss2	chr13	76123416	76123624	-	-21.1775	4.61062249762929e-40	1.11335e-34	-0.791817	TSS,S	COMMD6	nonCoding	processed_transcript	chr13	76162433	38866	IMPUTED
rs7651053	RP11-10C24.1_tss1	chr3	33839765	33840091	-	21.0649	7.31024449831691e-40	1.7614e-34	0.687573	TSSregion1000,S	RP11-10C24.1	nonCoding	lincRNA	chr3	33909048	69037	EXOME_IMPUTED
rs619727	MRPL21_tss1	chr11	68671158	68671364	-	-21.0457	7.90972082068312e-40	1.83777e-34	-1.03931	TSS,S	MRPL21	coding	protein_coding	chr11	68627535	-43765	IMPUTED
rs497149	MRPL21_tss1	chr11	68671158	68671364	-	-21.0457	7.90972082068312e-40	1.83777e-34	-1.03931	TSS,S	MRPL21	coding	protein_coding	chr11	68626639	-44661	IMPUTED
rs655816	MRPL21_tss1	chr11	68671158	68671364	-	-21.0457	7.90972082068312e-40	1.83777e-34	-1.03931	TSS,S	MRPL21	coding	protein_coding	chr11	68626405	-44895	IMPUTED
rs635529	MRPL21_tss1	chr11	68671158	68671364	-	-21.0457	7.90972082068312e-40	1.83777e-34	-1.03931	TSS,S	MRPL21	coding	protein_coding	chr11	68626294	-45006	IMPUTED
rs647661	MRPL21_tss1	chr11	68671158	68671364	-	-21.0457	7.90972082068312e-40	1.83777e-34	-1.03931	TSS,S	MRPL21	coding	protein_coding	chr11	68625875	-45425	IMPUTED
rs578791	MRPL21_tss1	chr11	68671158	68671364	-	-21.0457	7.90972082068312e-40	1.83777e-34	-1.03931	TSS,S	MRPL21	coding	protein_coding	chr11	68625809	-45491	IMPUTED
rs552517	MRPL21_tss1	chr11	68671158	68671364	-	-21.0457	7.90972082068312e-40	1.83777e-34	-1.03931	TSS,S	MRPL21	coding	protein_coding	chr11	68625286	-46014	IMPUTED
rs664229	MRPL21_tss1	chr11	68671158	68671364	-	-21.0457	7.90972082068312e-40	1.83777e-34	-1.03931	TSS,S	MRPL21	coding	protein_coding	chr11	68624483	-46817	IMPUTED
rs608810	MRPL21_tss1	chr11	68671158	68671364	-	-21.0457	7.90972082068312e-40	1.83777e-34	-1.03931	TSS,S	MRPL21	coding	protein_coding	chr11	68624118	-47182	IMPUTED
rs7107620	MRPL21_tss1	chr11	68671158	68671364	-	-21.0457	7.90972082068312e-40	1.83777e-34	-1.03931	TSS,S	MRPL21	coding	protein_coding	chr11	68623978	-47322	IMPUTED
rs7107137	MRPL21_tss1	chr11	68671158	68671364	-	-21.0457	7.90972082068312e-40	1.83777e-34	-1.03931	TSS,S	MRPL21	coding	protein_coding	chr11	68623712	-47588	IMPUTED
rs11228383	MRPL21_tss1	chr11	68671158	68671364	-	-21.0457	7.90972082068312e-40	1.83777e-34	-1.03931	TSS,S	MRPL21	coding	protein_coding	chr11	68623228	-48072	IMPUTED
rs7129960	MRPL21_tss1	chr11	68671158	68671364	-	-21.0457	7.90972082068312e-40	1.83777e-34	-1.03931	TSS,S	MRPL21	coding	protein_coding	chr11	68622456	-48844	IMPUTED
rs615644	MRPL21_tss1	chr11	68671158	68671364	-	-21.0457	7.90972082068312e-40	1.83777e-34	-1.03931	TSS,S	MRPL21	coding	protein_coding	chr11	68621806	-49494	IMPUTED
rs610442	MRPL21_tss1	chr11	68671158	68671364	-	-21.0457	7.90972082068312e-40	1.83777e-34	-1.03931	TSS,S	MRPL21	coding	protein_coding	chr11	68621003	-50297	IMPUTED
rs611268	MRPL21_tss1	chr11	68671158	68671364	-	-21.0457	7.90972082068312e-40	1.83777e-34	-1.03931	TSS,S	MRPL21	coding	protein_coding	chr11	68620849	-50451	IMPUTED
rs632984	MRPL21_tss1	chr11	68671158	68671364	-	-21.0457	7.90972082068312e-40	1.83777e-34	-1.03931	TSS,S	MRPL21	coding	protein_coding	chr11	68620271	-51029	IMPUTED
rs1729667	C2orf74_tss1	chr2	61372160	61372358	+	20.9602	1.1239039640382e-39	2.60039e-34	0.48322	TSS,S	C2orf74	coding	protein_coding	chr2	61369160	-3089	IMPUTED
rs1665264	C2orf74_tss1	chr2	61372160	61372358	+	20.9602	1.1239039640382e-39	2.60039e-34	0.48322	TSS,S	C2orf74	coding	protein_coding	chr2	61369159	-3090	IMPUTED
rs55815848	COL26A1_tss2	chr7	101006016	101007591	-	20.9515	1.16482142027357e-39	2.61838e-34	0.84333	TSS,AS	COL26A1	coding	polymorphic_pseudogene	chr7	101001029	-6039	IMPUTED
rs6943474	COL26A1_tss2	chr7	101006016	101007591	-	20.9515	1.16482142027357e-39	2.61838e-34	0.84333	TSS,AS	COL26A1	coding	polymorphic_pseudogene	chr7	101001016	-6052	CHIP
rs56206210	COL26A1_tss2	chr7	101006016	101007591	-	20.9515	1.16482142027357e-39	2.61838e-34	0.84333	TSS,AS	COL26A1	coding	polymorphic_pseudogene	chr7	101000838	-6230	IMPUTED
rs6943255	COL26A1_tss2	chr7	101006016	101007591	-	20.9515	1.16482142027357e-39	2.61838e-34	0.84333	TSS,AS	COL26A1	coding	polymorphic_pseudogene	chr7	101000802	-6266	IMPUTED
rs4257954	COL26A1_tss2	chr7	101006016	101007591	-	20.9515	1.16482142027357e-39	2.61838e-34	0.84333	TSS,AS	COL26A1	coding	polymorphic_pseudogene	chr7	101000095	-6973	IMPUTED
rs6976146	COL26A1_tss2	chr7	101006016	101007591	-	20.9515	1.16482142027357e-39	2.61838e-34	0.84333	TSS,AS	COL26A1	coding	polymorphic_pseudogene	chr7	100999739	-7329	IMPUTED
rs12673177	COL26A1_tss2	chr7	101006016	101007591	-	20.9515	1.16482142027357e-39	2.61838e-34	0.84333	TSS,AS	COL26A1	coding	polymorphic_pseudogene	chr7	100998895	-8173	IMPUTED
rs7782256	COL26A1_tss2	chr7	101006016	101007591	-	20.9515	1.16482142027357e-39	2.61838e-34	0.84333	TSS,AS	COL26A1	coding	polymorphic_pseudogene	chr7	100998618	-8450	IMPUTED
rs10254581	COL26A1_tss2	chr7	101006016	101007591	-	20.9515	1.16482142027357e-39	2.61838e-34	0.84333	TSS,AS	COL26A1	coding	polymorphic_pseudogene	chr7	100998462	-8606	IMPUTED
rs6965814	COL26A1_tss2	chr7	101006016	101007591	-	20.9515	1.16482142027357e-39	2.61838e-34	0.84333	TSS,AS	COL26A1	coding	polymorphic_pseudogene	chr7	100998263	-8805	IMPUTED
rs6965654	COL26A1_tss2	chr7	101006016	101007591	-	20.9515	1.16482142027357e-39	2.61838e-34	0.84333	TSS,AS	COL26A1	coding	polymorphic_pseudogene	chr7	100998119	-8949	IMPUTED
rs6965312	COL26A1_tss2	chr7	101006016	101007591	-	20.9515	1.16482142027357e-39	2.61838e-34	0.84333	TSS,AS	COL26A1	coding	polymorphic_pseudogene	chr7	100997844	-9224	IMPUTED
rs58252552	COL26A1_tss2	chr7	101006016	101007591	-	20.9515	1.16482142027357e-39	2.61838e-34	0.84333	TSS,AS	COL26A1	coding	polymorphic_pseudogene	chr7	100997776	-9292	IMPUTED
rs59412968	COL26A1_tss2	chr7	101006016	101007591	-	20.9515	1.16482142027357e-39	2.61838e-34	0.84333	TSS,AS	COL26A1	coding	polymorphic_pseudogene	chr7	100997645	-9423	IMPUTED
rs11870585	MRPL45P2_tss1	chr17	45569719	45569856	-	20.9254	1.29728481132022e-39	2.91022e-34	1.11117	TSS,S	MRPL45P2	nonCoding	processed_transcript	chr17	45618812	48976	IMPUTED
rs1138193	MRPL45P2_tss1	chr17	45569719	45569856	-	20.9031	1.42216055740926e-39	3.15833e-34	1.12104	TSS,S	MRPL45P2	nonCoding	processed_transcript	chr17	45651056	81220	IMPUTED
rs12936468	MRPL45P2_tss1	chr17	45569719	45569856	-	20.9031	1.42216055740926e-39	3.15833e-34	1.12104	TSS,S	MRPL45P2	nonCoding	processed_transcript	chr17	45672200	102364	IMPUTED
rs6505049	MRPL45P2_tss1	chr17	45569719	45569856	-	20.9031	1.42216055740926e-39	3.15833e-34	1.12104	TSS,S	MRPL45P2	nonCoding	processed_transcript	chr17	45675781	105945	IMPUTED
rs7214799	MRPL45P2_tss1	chr17	45569719	45569856	-	20.9031	1.42216055740926e-39	3.15833e-34	1.12104	TSS,S	MRPL45P2	nonCoding	processed_transcript	chr17	45702099	132263	IMPUTED
rs9891111	MRPL45P2_tss1	chr17	45569719	45569856	-	20.9031	1.42216055740926e-39	3.15833e-34	1.12104	TSS,S	MRPL45P2	nonCoding	processed_transcript	chr17	45709375	139539	IMPUTED
rs629426	MRPL21_tss1	chr11	68671158	68671364	-	-20.8612	1.69022418484876e-39	3.57421e-34	-1.03003	TSS,S	MRPL21	coding	protein_coding	chr11	68671104	-196	CHIP
rs496616	MRPL21_tss1	chr11	68671158	68671364	-	-20.8612	1.69022418484876e-39	3.57421e-34	-1.03003	TSS,S	MRPL21	coding	protein_coding	chr11	68672800	1500	IMPUTED
rs513359	MRPL21_tss1	chr11	68671158	68671364	-	-20.8612	1.69022418484876e-39	3.57421e-34	-1.03003	TSS,S	MRPL21	coding	protein_coding	chr11	68669496	-1804	IMPUTED
rs482172	MRPL21_tss1	chr11	68671158	68671364	-	-20.8612	1.69022418484876e-39	3.57421e-34	-1.03003	TSS,S	MRPL21	coding	protein_coding	chr11	68668437	-2863	IMPUTED
rs35380202	MRPL21_tss1	chr11	68671158	68671364	-	-20.8612	1.69022418484876e-39	3.57421e-34	-1.03003	TSS,S	MRPL21	coding	protein_coding	chr11	68674203	2903	IMPUTED
rs668576	MRPL21_tss1	chr11	68671158	68671364	-	-20.8612	1.69022418484876e-39	3.57421e-34	-1.03003	TSS,S	MRPL21	coding	protein_coding	chr11	68668208	-3092	IMPUTED
rs636049	MRPL21_tss1	chr11	68671158	68671364	-	-20.8612	1.69022418484876e-39	3.57421e-34	-1.03003	TSS,S	MRPL21	coding	protein_coding	chr11	68667198	-4102	IMPUTED
rs507520	MRPL21_tss1	chr11	68671158	68671364	-	-20.8612	1.69022418484876e-39	3.57421e-34	-1.03003	TSS,S	MRPL21	coding	protein_coding	chr11	68666054	-5246	IMPUTED
rs583182	MRPL21_tss1	chr11	68671158	68671364	-	-20.8612	1.69022418484876e-39	3.57421e-34	-1.03003	TSS,S	MRPL21	coding	protein_coding	chr11	68678634	7334	IMPUTED
rs673821	MRPL21_tss1	chr11	68671158	68671364	-	-20.8612	1.69022418484876e-39	3.57421e-34	-1.03003	TSS,S	MRPL21	coding	protein_coding	chr11	68678718	7418	IMPUTED
rs664930	MRPL21_tss1	chr11	68671158	68671364	-	-20.8612	1.69022418484876e-39	3.57421e-34	-1.03003	TSS,S	MRPL21	coding	protein_coding	chr11	68679868	8568	IMPUTED
rs646586	MRPL21_tss1	chr11	68671158	68671364	-	-20.8612	1.69022418484876e-39	3.57421e-34	-1.03003	TSS,S	MRPL21	coding	protein_coding	chr11	68681653	10353	IMPUTED
rs667989	MRPL21_tss1	chr11	68671158	68671364	-	-20.8612	1.69022418484876e-39	3.57421e-34	-1.03003	TSS,S	MRPL21	coding	protein_coding	chr11	68685776	14476	IMPUTED
rs553875	MRPL21_tss1	chr11	68671158	68671364	-	-20.8612	1.69022418484876e-39	3.57421e-34	-1.03003	TSS,S	MRPL21	coding	protein_coding	chr11	68695144	23844	IMPUTED
rs3794027	MRPL21_tss1	chr11	68671158	68671364	-	-20.8612	1.69022418484876e-39	3.57421e-34	-1.03003	TSS,S	MRPL21	coding	protein_coding	chr11	68697336	26036	IMPUTED
rs627731	MRPL21_tss1	chr11	68671158	68671364	-	-20.8612	1.69022418484876e-39	3.57421e-34	-1.03003	TSS,S	MRPL21	coding	protein_coding	chr11	68698663	27363	IMPUTED
rs674654	MRPL21_tss1	chr11	68671158	68671364	-	-20.8612	1.69022418484876e-39	3.57421e-34	-1.03003	TSS,S	MRPL21	coding	protein_coding	chr11	68698762	27462	IMPUTED
rs513476	MRPL21_tss1	chr11	68671158	68671364	-	-20.8612	1.69022418484876e-39	3.57421e-34	-1.03003	TSS,S	MRPL21	coding	protein_coding	chr11	68698996	27696	IMPUTED
rs478647	MRPL21_tss1	chr11	68671158	68671364	-	-20.8612	1.69022418484876e-39	3.57421e-34	-1.03003	TSS,S	MRPL21	coding	protein_coding	chr11	68700424	29124	IMPUTED
rs622082	MRPL21_tss1	chr11	68671158	68671364	-	-20.8612	1.69022418484876e-39	3.57421e-34	-1.03003	TSS,S	MRPL21	coding	protein_coding	chr11	68703959	32659	CHIP_EXOME
rs546382	MRPL21_tss1	chr11	68671158	68671364	-	-20.8612	1.69022418484876e-39	3.57421e-34	-1.03003	TSS,S	MRPL21	coding	protein_coding	chr11	68704264	32964	EXOME_IMPUTED
rs513615	MRPL21_tss1	chr11	68671158	68671364	-	-20.8612	1.69022418484876e-39	3.57421e-34	-1.03003	TSS,S	MRPL21	coding	protein_coding	chr11	68705504	34204	IMPUTED
rs569777	MRPL21_tss1	chr11	68671158	68671364	-	-20.8612	1.69022418484876e-39	3.57421e-34	-1.03003	TSS,S	MRPL21	coding	protein_coding	chr11	68706848	35548	IMPUTED
rs559032	MRPL21_tss1	chr11	68671158	68671364	-	-20.8612	1.69022418484876e-39	3.57421e-34	-1.03003	TSS,S	MRPL21	coding	protein_coding	chr11	68710847	39547	IMPUTED
rs2304683	XRRA1_tss1	chr11	74659971	74660296	-	20.868	1.64313726295496e-39	3.57421e-34	0.480652	TSS,S	XRRA1	coding	nonsense_mediated_decay	chr11	74563077	-97101	EXOME_IMPUTED
rs62076540	MRPL45P2_tss1	chr17	45569719	45569856	-	20.8084	2.10172949452503e-39	4.30448e-34	1.13961	TSS,S	MRPL45P2	nonCoding	processed_transcript	chr17	45557784	-12052	IMPUTED
rs59231671	MRPL45P2_tss1	chr17	45569719	45569856	-	20.8084	2.10172949452503e-39	4.30448e-34	1.13961	TSS,S	MRPL45P2	nonCoding	processed_transcript	chr17	45557594	-12242	IMPUTED
rs9912592	MRPL45P2_tss1	chr17	45569719	45569856	-	20.8084	2.10172949452503e-39	4.30448e-34	1.13961	TSS,S	MRPL45P2	nonCoding	processed_transcript	chr17	45556945	-12891	IMPUTED
rs8076778	MRPL45P2_tss1	chr17	45569719	45569856	-	20.8084	2.10172949452503e-39	4.30448e-34	1.13961	TSS,S	MRPL45P2	nonCoding	processed_transcript	chr17	45554786	-15050	IMPUTED
rs8079744	MRPL45P2_tss1	chr17	45569719	45569856	-	20.8084	2.10172949452503e-39	4.30448e-34	1.13961	TSS,S	MRPL45P2	nonCoding	processed_transcript	chr17	45554571	-15265	IMPUTED
rs12944103	MRPL45P2_tss1	chr17	45569719	45569856	-	20.8084	2.10172949452503e-39	4.30448e-34	1.13961	TSS,S	MRPL45P2	nonCoding	processed_transcript	chr17	45553267	-16569	IMPUTED
rs28458768	MRPL45P2_tss1	chr17	45569719	45569856	-	20.8084	2.10172949452503e-39	4.30448e-34	1.13961	TSS,S	MRPL45P2	nonCoding	processed_transcript	chr17	45552140	-17696	IMPUTED
rs28507314	MRPL45P2_tss1	chr17	45569719	45569856	-	20.8084	2.10172949452503e-39	4.30448e-34	1.13961	TSS,S	MRPL45P2	nonCoding	processed_transcript	chr17	45551402	-18434	IMPUTED
rs9908016	MRPL45P2_tss1	chr17	45569719	45569856	-	20.8084	2.10172949452503e-39	4.30448e-34	1.13961	TSS,S	MRPL45P2	nonCoding	processed_transcript	chr17	45551361	-18475	IMPUTED
rs9902574	MRPL45P2_tss1	chr17	45569719	45569856	-	20.8084	2.10172949452503e-39	4.30448e-34	1.13961	TSS,S	MRPL45P2	nonCoding	processed_transcript	chr17	45550662	-19174	IMPUTED
rs9907159	MRPL45P2_tss1	chr17	45569719	45569856	-	20.8084	2.10172949452503e-39	4.30448e-34	1.13961	TSS,S	MRPL45P2	nonCoding	processed_transcript	chr17	45549741	-20095	IMPUTED
rs12449647	MRPL45P2_tss1	chr17	45569719	45569856	-	20.8084	2.10172949452503e-39	4.30448e-34	1.13961	TSS,S	MRPL45P2	nonCoding	processed_transcript	chr17	45548958	-20878	IMPUTED
rs9905581	MRPL45P2_tss1	chr17	45569719	45569856	-	20.8084	2.10172949452503e-39	4.30448e-34	1.13961	TSS,S	MRPL45P2	nonCoding	processed_transcript	chr17	45547185	-22651	IMPUTED
rs9912101	MRPL45P2_tss1	chr17	45569719	45569856	-	20.8084	2.10172949452503e-39	4.30448e-34	1.13961	TSS,S	MRPL45P2	nonCoding	processed_transcript	chr17	45547078	-22758	CHIP
rs9892497	MRPL45P2_tss1	chr17	45569719	45569856	-	20.8084	2.10172949452503e-39	4.30448e-34	1.13961	TSS,S	MRPL45P2	nonCoding	processed_transcript	chr17	45545919	-23917	IMPUTED
rs12451409	MRPL45P2_tss1	chr17	45569719	45569856	-	20.8084	2.10172949452503e-39	4.30448e-34	1.13961	TSS,S	MRPL45P2	nonCoding	processed_transcript	chr17	45544856	-24980	IMPUTED
rs7208530	MRPL45P2_tss1	chr17	45569719	45569856	-	20.8084	2.10172949452503e-39	4.30448e-34	1.13961	TSS,S	MRPL45P2	nonCoding	processed_transcript	chr17	45544107	-25729	IMPUTED
rs111543747	C2orf74_tss1	chr2	61372160	61372358	+	20.8044	2.1367928458471e-39	4.36821e-34	0.485834	TSS,S	C2orf74	coding	protein_coding	chr2	61380622	8373	IMPUTED
rs11220099	FEZ1_tss3	chr11	125365093	125365716	-	-20.7844	2.3214887137082e-39	4.70232e-34	-0.702062	TSS,S	FEZ1	coding	protein_coding	chr11	125365285	-161	IMPUTED
rs511536	FEZ1_tss3	chr11	125365093	125365716	-	-20.7844	2.3214887137082e-39	4.70232e-34	-0.702062	TSS,S	FEZ1	coding	protein_coding	chr11	125362218	-3228	IMPUTED
rs674125	FEZ1_tss3	chr11	125365093	125365716	-	-20.7844	2.3214887137082e-39	4.70232e-34	-0.702062	TSS,S	FEZ1	coding	protein_coding	chr11	125360607	-4839	IMPUTED
rs585319	FEZ1_tss3	chr11	125365093	125365716	-	-20.7844	2.3214887137082e-39	4.70232e-34	-0.702062	TSS,S	FEZ1	coding	protein_coding	chr11	125371543	6097	IMPUTED
rs551378	FEZ1_tss3	chr11	125365093	125365716	-	-20.7844	2.3214887137082e-39	4.70232e-34	-0.702062	TSS,S	FEZ1	coding	protein_coding	chr11	125372070	6624	IMPUTED
rs35159316	MRPL45P2_tss1	chr17	45569719	45569856	-	20.7779	2.38455370477911e-39	4.81243e-34	1.12354	TSS,S	MRPL45P2	nonCoding	processed_transcript	chr17	45590257	20421	IMPUTED
rs72829689	MRPL45P2_tss1	chr17	45569719	45569856	-	20.7779	2.38455370477911e-39	4.81243e-34	1.12354	TSS,S	MRPL45P2	nonCoding	processed_transcript	chr17	45593661	23825	IMPUTED
rs10261809	COL26A1_tss2	chr7	101006016	101007591	-	-20.7104	3.15352273238159e-39	5.5892e-34	-0.834479	TSS,AS	COL26A1	coding	polymorphic_pseudogene	chr7	101007030	-38	IMPUTED
rs10232897	COL26A1_tss2	chr7	101006016	101007591	-	-20.7104	3.15352273238159e-39	5.5892e-34	-0.834479	TSS,AS	COL26A1	coding	polymorphic_pseudogene	chr7	101007134	66	IMPUTED
rs10232921	COL26A1_tss2	chr7	101006016	101007591	-	-20.7104	3.15352273238159e-39	5.5892e-34	-0.834479	TSS,AS	COL26A1	coding	polymorphic_pseudogene	chr7	101007192	124	IMPUTED
rs6465798	COL26A1_tss2	chr7	101006016	101007591	-	-20.7104	3.15352273238159e-39	5.5892e-34	-0.834479	TSS,AS	COL26A1	coding	polymorphic_pseudogene	chr7	101007460	392	IMPUTED
rs6465799	COL26A1_tss2	chr7	101006016	101007591	-	-20.7104	3.15352273238159e-39	5.5892e-34	-0.834479	TSS,AS	COL26A1	coding	polymorphic_pseudogene	chr7	101007557	489	IMPUTED
rs4989266	COL26A1_tss2	chr7	101006016	101007591	-	-20.7104	3.15352273238159e-39	5.5892e-34	-0.834479	TSS,AS	COL26A1	coding	polymorphic_pseudogene	chr7	101006382	-686	IMPUTED
rs4989267	COL26A1_tss2	chr7	101006016	101007591	-	-20.7104	3.15352273238159e-39	5.5892e-34	-0.834479	TSS,AS	COL26A1	coding	polymorphic_pseudogene	chr7	101006376	-692	IMPUTED
rs4729693	COL26A1_tss2	chr7	101006016	101007591	-	-20.7104	3.15352273238159e-39	5.5892e-34	-0.834479	TSS,AS	COL26A1	coding	polymorphic_pseudogene	chr7	101007777	709	IMPUTED
rs4727487	COL26A1_tss2	chr7	101006016	101007591	-	-20.7104	3.15352273238159e-39	5.5892e-34	-0.834479	TSS,AS	COL26A1	coding	polymorphic_pseudogene	chr7	101007816	748	IMPUTED
rs4729694	COL26A1_tss2	chr7	101006016	101007591	-	-20.7104	3.15352273238159e-39	5.5892e-34	-0.834479	TSS,AS	COL26A1	coding	polymorphic_pseudogene	chr7	101007888	820	IMPUTED
rs4989269	COL26A1_tss2	chr7	101006016	101007591	-	-20.7104	3.15352273238159e-39	5.5892e-34	-0.834479	TSS,AS	COL26A1	coding	polymorphic_pseudogene	chr7	101006230	-838	IMPUTED
rs4989270	COL26A1_tss2	chr7	101006016	101007591	-	-20.7104	3.15352273238159e-39	5.5892e-34	-0.834479	TSS,AS	COL26A1	coding	polymorphic_pseudogene	chr7	101006223	-845	IMPUTED
rs4729695	COL26A1_tss2	chr7	101006016	101007591	-	-20.7104	3.15352273238159e-39	5.5892e-34	-0.834479	TSS,AS	COL26A1	coding	polymorphic_pseudogene	chr7	101007998	930	IMPUTED
rs4478499	COL26A1_tss2	chr7	101006016	101007591	-	-20.7104	3.15352273238159e-39	5.5892e-34	-0.834479	TSS,AS	COL26A1	coding	polymorphic_pseudogene	chr7	101008146	1078	IMPUTED
rs950515	COL26A1_tss2	chr7	101006016	101007591	-	-20.7104	3.15352273238159e-39	5.5892e-34	-0.834479	TSS,AS	COL26A1	coding	polymorphic_pseudogene	chr7	101008207	1139	IMPUTED
rs10228469	COL26A1_tss2	chr7	101006016	101007591	-	-20.7104	3.15352273238159e-39	5.5892e-34	-0.834479	TSS,AS	COL26A1	coding	polymorphic_pseudogene	chr7	101005926	-1142	IMPUTED
rs950514	COL26A1_tss2	chr7	101006016	101007591	-	-20.7104	3.15352273238159e-39	5.5892e-34	-0.834479	TSS,AS	COL26A1	coding	polymorphic_pseudogene	chr7	101008320	1252	IMPUTED
rs10228118	COL26A1_tss2	chr7	101006016	101007591	-	-20.7104	3.15352273238159e-39	5.5892e-34	-0.834479	TSS,AS	COL26A1	coding	polymorphic_pseudogene	chr7	101005735	-1333	IMPUTED
rs2410823	COL26A1_tss2	chr7	101006016	101007591	-	-20.7104	3.15352273238159e-39	5.5892e-34	-0.834479	TSS,AS	COL26A1	coding	polymorphic_pseudogene	chr7	101008534	1466	IMPUTED
rs950513	COL26A1_tss2	chr7	101006016	101007591	-	-20.7104	3.15352273238159e-39	5.5892e-34	-0.834479	TSS,AS	COL26A1	coding	polymorphic_pseudogene	chr7	101008538	1470	IMPUTED
rs34825981	COL26A1_tss2	chr7	101006016	101007591	-	-20.7104	3.15352273238159e-39	5.5892e-34	-0.834479	TSS,AS	COL26A1	coding	polymorphic_pseudogene	chr7	101008801	1733	IMPUTED
rs13243027	COL26A1_tss2	chr7	101006016	101007591	-	-20.7104	3.15352273238159e-39	5.5892e-34	-0.834479	TSS,AS	COL26A1	coding	polymorphic_pseudogene	chr7	101008812	1744	IMPUTED
rs10953334	COL26A1_tss2	chr7	101006016	101007591	-	-20.7104	3.15352273238159e-39	5.5892e-34	-0.834479	TSS,AS	COL26A1	coding	polymorphic_pseudogene	chr7	101008978	1910	IMPUTED
rs10234346	COL26A1_tss2	chr7	101006016	101007591	-	-20.7104	3.15352273238159e-39	5.5892e-34	-0.834479	TSS,AS	COL26A1	coding	polymorphic_pseudogene	chr7	101008994	1926	IMPUTED
rs10953335	COL26A1_tss2	chr7	101006016	101007591	-	-20.7104	3.15352273238159e-39	5.5892e-34	-0.834479	TSS,AS	COL26A1	coding	polymorphic_pseudogene	chr7	101009100	2032	IMPUTED
rs10953336	COL26A1_tss2	chr7	101006016	101007591	-	-20.7104	3.15352273238159e-39	5.5892e-34	-0.834479	TSS,AS	COL26A1	coding	polymorphic_pseudogene	chr7	101009223	2155	IMPUTED
rs10953337	COL26A1_tss2	chr7	101006016	101007591	-	-20.7104	3.15352273238159e-39	5.5892e-34	-0.834479	TSS,AS	COL26A1	coding	polymorphic_pseudogene	chr7	101009373	2305	IMPUTED
rs6958770	COL26A1_tss2	chr7	101006016	101007591	-	-20.7104	3.15352273238159e-39	5.5892e-34	-0.834479	TSS,AS	COL26A1	coding	polymorphic_pseudogene	chr7	101009419	2351	IMPUTED
rs6945102	COL26A1_tss2	chr7	101006016	101007591	-	-20.7104	3.15352273238159e-39	5.5892e-34	-0.834479	TSS,AS	COL26A1	coding	polymorphic_pseudogene	chr7	101009671	2603	IMPUTED
rs6963365	COL26A1_tss2	chr7	101006016	101007591	-	-20.7104	3.15352273238159e-39	5.5892e-34	-0.834479	TSS,AS	COL26A1	coding	polymorphic_pseudogene	chr7	101009715	2647	IMPUTED
rs2410824	COL26A1_tss2	chr7	101006016	101007591	-	-20.7104	3.15352273238159e-39	5.5892e-34	-0.834479	TSS,AS	COL26A1	coding	polymorphic_pseudogene	chr7	101009948	2880	IMPUTED
rs1010354	COL26A1_tss2	chr7	101006016	101007591	-	-20.7104	3.15352273238159e-39	5.5892e-34	-0.834479	TSS,AS	COL26A1	coding	polymorphic_pseudogene	chr7	101010273	3205	IMPUTED
rs1010353	COL26A1_tss2	chr7	101006016	101007591	-	-20.7104	3.15352273238159e-39	5.5892e-34	-0.834479	TSS,AS	COL26A1	coding	polymorphic_pseudogene	chr7	101010297	3229	IMPUTED
rs10227033	COL26A1_tss2	chr7	101006016	101007591	-	-20.7104	3.15352273238159e-39	5.5892e-34	-0.834479	TSS,AS	COL26A1	coding	polymorphic_pseudogene	chr7	101010640	3572	IMPUTED
rs10953338	COL26A1_tss2	chr7	101006016	101007591	-	-20.7104	3.15352273238159e-39	5.5892e-34	-0.834479	TSS,AS	COL26A1	coding	polymorphic_pseudogene	chr7	101010870	3802	IMPUTED
rs12666374	COL26A1_tss2	chr7	101006016	101007591	-	-20.7104	3.15352273238159e-39	5.5892e-34	-0.834479	TSS,AS	COL26A1	coding	polymorphic_pseudogene	chr7	101010877	3809	IMPUTED
rs12670704	COL26A1_tss2	chr7	101006016	101007591	-	-20.7104	3.15352273238159e-39	5.5892e-34	-0.834479	TSS,AS	COL26A1	coding	polymorphic_pseudogene	chr7	101011094	4026	IMPUTED
rs4729697	COL26A1_tss2	chr7	101006016	101007591	-	-20.7104	3.15352273238159e-39	5.5892e-34	-0.834479	TSS,AS	COL26A1	coding	polymorphic_pseudogene	chr7	101011154	4086	IMPUTED
rs4727488	COL26A1_tss2	chr7	101006016	101007591	-	-20.7104	3.15352273238159e-39	5.5892e-34	-0.834479	TSS,AS	COL26A1	coding	polymorphic_pseudogene	chr7	101011197	4129	IMPUTED
rs4727489	COL26A1_tss2	chr7	101006016	101007591	-	-20.7104	3.15352273238159e-39	5.5892e-34	-0.834479	TSS,AS	COL26A1	coding	polymorphic_pseudogene	chr7	101011532	4464	IMPUTED
rs4729698	COL26A1_tss2	chr7	101006016	101007591	-	-20.7104	3.15352273238159e-39	5.5892e-34	-0.834479	TSS,AS	COL26A1	coding	polymorphic_pseudogene	chr7	101011570	4502	IMPUTED
rs4729699	COL26A1_tss2	chr7	101006016	101007591	-	-20.7104	3.15352273238159e-39	5.5892e-34	-0.834479	TSS,AS	COL26A1	coding	polymorphic_pseudogene	chr7	101011580	4512	IMPUTED
rs4729700	COL26A1_tss2	chr7	101006016	101007591	-	-20.7104	3.15352273238159e-39	5.5892e-34	-0.834479	TSS,AS	COL26A1	coding	polymorphic_pseudogene	chr7	101011665	4597	IMPUTED
rs4727490	COL26A1_tss2	chr7	101006016	101007591	-	-20.7104	3.15352273238159e-39	5.5892e-34	-0.834479	TSS,AS	COL26A1	coding	polymorphic_pseudogene	chr7	101011723	4655	IMPUTED
rs6956224	COL26A1_tss2	chr7	101006016	101007591	-	-20.7104	3.15352273238159e-39	5.5892e-34	-0.834479	TSS,AS	COL26A1	coding	polymorphic_pseudogene	chr7	101011824	4756	IMPUTED
rs4473960	COL26A1_tss2	chr7	101006016	101007591	-	-20.7104	3.15352273238159e-39	5.5892e-34	-0.834479	TSS,AS	COL26A1	coding	polymorphic_pseudogene	chr7	101012046	4978	IMPUTED
rs4236556	COL26A1_tss2	chr7	101006016	101007591	-	-20.7104	3.15352273238159e-39	5.5892e-34	-0.834479	TSS,AS	COL26A1	coding	polymorphic_pseudogene	chr7	101012117	5049	IMPUTED
rs4473961	COL26A1_tss2	chr7	101006016	101007591	-	-20.7104	3.15352273238159e-39	5.5892e-34	-0.834479	TSS,AS	COL26A1	coding	polymorphic_pseudogene	chr7	101012354	5286	IMPUTED
rs6974909	COL26A1_tss2	chr7	101006016	101007591	-	-20.7104	3.15352273238159e-39	5.5892e-34	-0.834479	TSS,AS	COL26A1	coding	polymorphic_pseudogene	chr7	101012370	5302	IMPUTED
rs13242788	COL26A1_tss2	chr7	101006016	101007591	-	-20.7104	3.15352273238159e-39	5.5892e-34	-0.834479	TSS,AS	COL26A1	coding	polymorphic_pseudogene	chr7	101012588	5520	IMPUTED
rs10953339	COL26A1_tss2	chr7	101006016	101007591	-	-20.7104	3.15352273238159e-39	5.5892e-34	-0.834479	TSS,AS	COL26A1	coding	polymorphic_pseudogene	chr7	101013188	6120	IMPUTED
rs2057575	HS6ST3_tss4	chr13	97067488	97067583	+	20.7355	2.84237403833724e-39	5.5892e-34	0.842568	intron,S	HS6ST3	coding	protein_coding	chr13	97061316	-6254	IMPUTED
rs13235901	COL26A1_tss2	chr7	101006016	101007591	-	-20.7104	3.15352273238159e-39	5.5892e-34	-0.834479	TSS,AS	COL26A1	coding	polymorphic_pseudogene	chr7	101014362	7294	IMPUTED
rs13238944	COL26A1_tss2	chr7	101006016	101007591	-	-20.7104	3.15352273238159e-39	5.5892e-34	-0.834479	TSS,AS	COL26A1	coding	polymorphic_pseudogene	chr7	101014780	7712	IMPUTED
rs12671124	COL26A1_tss2	chr7	101006016	101007591	-	-20.7104	3.15352273238159e-39	5.5892e-34	-0.834479	TSS,AS	COL26A1	coding	polymorphic_pseudogene	chr7	101014928	7860	IMPUTED
rs62465625	COL26A1_tss2	chr7	101006016	101007591	-	-20.7104	3.15352273238159e-39	5.5892e-34	-0.834479	TSS,AS	COL26A1	coding	polymorphic_pseudogene	chr7	101015718	8650	IMPUTED
rs11976450	COL26A1_tss2	chr7	101006016	101007591	-	-20.7104	3.15352273238159e-39	5.5892e-34	-0.834479	TSS,AS	COL26A1	coding	polymorphic_pseudogene	chr7	101015973	8905	CHIP
rs17453425	COL26A1_tss2	chr7	101006016	101007591	-	-20.7104	3.15352273238159e-39	5.5892e-34	-0.834479	TSS,AS	COL26A1	coding	polymorphic_pseudogene	chr7	101016498	9430	IMPUTED
rs35287067	COL26A1_tss2	chr7	101006016	101007591	-	-20.7104	3.15352273238159e-39	5.5892e-34	-0.834479	TSS,AS	COL26A1	coding	polymorphic_pseudogene	chr7	101016587	9519	IMPUTED
rs13246653	COL26A1_tss2	chr7	101006016	101007591	-	-20.7104	3.15352273238159e-39	5.5892e-34	-0.834479	TSS,AS	COL26A1	coding	polymorphic_pseudogene	chr7	101016854	9786	IMPUTED
rs7995680	HS6ST3_tss4	chr13	97067488	97067583	+	20.7355	2.84237403833724e-39	5.5892e-34	0.842568	intron,S	HS6ST3	coding	protein_coding	chr13	97057411	-10159	IMPUTED
rs2898575	COL26A1_tss2	chr7	101006016	101007591	-	-20.7104	3.15352273238159e-39	5.5892e-34	-0.834479	TSS,AS	COL26A1	coding	polymorphic_pseudogene	chr7	101017370	10302	IMPUTED
rs7796766	COL26A1_tss2	chr7	101006016	101007591	-	-20.7104	3.15352273238159e-39	5.5892e-34	-0.834479	TSS,AS	COL26A1	coding	polymorphic_pseudogene	chr7	101017465	10397	IMPUTED
rs6465801	COL26A1_tss2	chr7	101006016	101007591	-	-20.7104	3.15352273238159e-39	5.5892e-34	-0.834479	TSS,AS	COL26A1	coding	polymorphic_pseudogene	chr7	101017966	10898	IMPUTED
rs6465802	COL26A1_tss2	chr7	101006016	101007591	-	-20.7104	3.15352273238159e-39	5.5892e-34	-0.834479	TSS,AS	COL26A1	coding	polymorphic_pseudogene	chr7	101017977	10909	IMPUTED
rs6465803	COL26A1_tss2	chr7	101006016	101007591	-	-20.7104	3.15352273238159e-39	5.5892e-34	-0.834479	TSS,AS	COL26A1	coding	polymorphic_pseudogene	chr7	101018018	10950	IMPUTED
rs6465804	COL26A1_tss2	chr7	101006016	101007591	-	-20.7104	3.15352273238159e-39	5.5892e-34	-0.834479	TSS,AS	COL26A1	coding	polymorphic_pseudogene	chr7	101018084	11016	IMPUTED
rs6952218	COL26A1_tss2	chr7	101006016	101007591	-	-20.7104	3.15352273238159e-39	5.5892e-34	-0.834479	TSS,AS	COL26A1	coding	polymorphic_pseudogene	chr7	101018190	11122	IMPUTED
rs1925124	HS6ST3_tss4	chr13	97067488	97067583	+	20.7355	2.84237403833724e-39	5.5892e-34	0.842568	intron,S	HS6ST3	coding	protein_coding	chr13	97056236	-11334	IMPUTED
rs13229821	COL26A1_tss2	chr7	101006016	101007591	-	-20.7104	3.15352273238159e-39	5.5892e-34	-0.834479	TSS,AS	COL26A1	coding	polymorphic_pseudogene	chr7	101019039	11971	IMPUTED
rs12539948	COL26A1_tss2	chr7	101006016	101007591	-	-20.7104	3.15352273238159e-39	5.5892e-34	-0.834479	TSS,AS	COL26A1	coding	polymorphic_pseudogene	chr7	101019224	12156	IMPUTED
rs12532346	COL26A1_tss2	chr7	101006016	101007591	-	-20.7104	3.15352273238159e-39	5.5892e-34	-0.834479	TSS,AS	COL26A1	coding	polymorphic_pseudogene	chr7	101019253	12185	IMPUTED
rs1925125	HS6ST3_tss4	chr13	97067488	97067583	+	20.7355	2.84237403833724e-39	5.5892e-34	0.842568	intron,S	HS6ST3	coding	protein_coding	chr13	97054502	-13068	CHIP
rs1925126	HS6ST3_tss4	chr13	97067488	97067583	+	20.7355	2.84237403833724e-39	5.5892e-34	0.842568	intron,S	HS6ST3	coding	protein_coding	chr13	97054309	-13261	IMPUTED
rs9516680	HS6ST3_tss4	chr13	97067488	97067583	+	20.7355	2.84237403833724e-39	5.5892e-34	0.842568	intron,S	HS6ST3	coding	protein_coding	chr13	97050585	-16985	IMPUTED
rs1925130	HS6ST3_tss4	chr13	97067488	97067583	+	20.7355	2.84237403833724e-39	5.5892e-34	0.842568	intron,S	HS6ST3	coding	protein_coding	chr13	97049788	-17782	IMPUTED
rs1791270	chr18_-_22123912	chr18	22123769	22123990	-	20.6586	3.90901996130668e-39	6.88409e-34	0.959672	intergenic	NA	NA	NA	chr18	22123778	-134	IMPUTED
rs949315	chr18_-_22123912	chr18	22123769	22123990	-	20.6586	3.90901996130668e-39	6.88409e-34	0.959672	intergenic	NA	NA	NA	chr18	22123743	-169	IMPUTED
rs1945168	chr18_-_22123912	chr18	22123769	22123990	-	20.6586	3.90901996130668e-39	6.88409e-34	0.959672	intergenic	NA	NA	NA	chr18	22124418	506	CHIP
rs955621	chr18_-_22123912	chr18	22123769	22123990	-	20.6586	3.90901996130668e-39	6.88409e-34	0.959672	intergenic	NA	NA	NA	chr18	22122783	-1129	IMPUTED
rs7995889	COMMD6_tss2	chr13	76123416	76123624	-	20.6174	4.63888039615377e-39	8.13059e-34	0.800554	TSS,S	COMMD6	nonCoding	processed_transcript	chr13	76123641	74	IMPUTED
rs2281762	COMMD6_tss2	chr13	76123416	76123624	-	20.6174	4.63888039615377e-39	8.13059e-34	0.800554	TSS,S	COMMD6	nonCoding	processed_transcript	chr13	76123678	111	IMPUTED
rs3812844	COMMD6_tss2	chr13	76123416	76123624	-	20.6174	4.63888039615377e-39	8.13059e-34	0.800554	TSS,S	COMMD6	nonCoding	processed_transcript	chr13	76123456	-111	IMPUTED
rs1177285	C2orf74_tss1	chr2	61372160	61372358	+	20.5941	5.10989774231557e-39	8.94197e-34	0.458267	TSS,S	C2orf74	coding	protein_coding	chr2	61350137	-22112	CHIP_EXOME
rs8192746	COMMD6_tss2	chr13	76123416	76123624	-	-20.592	5.15456064258622e-39	9.00588e-34	-0.801511	TSS,S	COMMD6	nonCoding	processed_transcript	chr13	76140069	16502	IMPUTED
rs2869492	RP11-166B2.1_tss1	chr16	12070398	12070556	-	20.5314	6.63302207233697e-39	1.15707e-33	0.68209	TSS,S	RP11-166B2.1	coding	protein_coding	chr16	12071341	841	CHIP
rs1791270	chr18_-_22124022	chr18	22124013	22124253	-	20.5203	6.94915091759831e-39	1.20462e-33	0.901868	intergenic	NA	NA	NA	chr18	22123778	-244	IMPUTED
rs949315	chr18_-_22124022	chr18	22124013	22124253	-	20.5203	6.94915091759831e-39	1.20462e-33	0.901868	intergenic	NA	NA	NA	chr18	22123743	-279	IMPUTED
rs1945168	chr18_-_22124022	chr18	22124013	22124253	-	20.5203	6.94915091759831e-39	1.20462e-33	0.901868	intergenic	NA	NA	NA	chr18	22124418	396	CHIP
rs955621	chr18_-_22124022	chr18	22124013	22124253	-	20.5203	6.94915091759831e-39	1.20462e-33	0.901868	intergenic	NA	NA	NA	chr18	22122783	-1239	IMPUTED
rs2119028	XRRA1_tss1	chr11	74659971	74660296	-	20.4499	9.32126326814655e-39	1.60575e-33	0.471244	TSS,S	XRRA1	coding	nonsense_mediated_decay	chr11	74659933	-245	IMPUTED
rs2165162	XRRA1_tss1	chr11	74659971	74660296	-	20.4499	9.32126326814655e-39	1.60575e-33	0.471244	TSS,S	XRRA1	coding	nonsense_mediated_decay	chr11	74659789	-389	IMPUTED
rs12577614	XRRA1_tss1	chr11	74659971	74660296	-	20.4499	9.32126326814655e-39	1.60575e-33	0.471244	TSS,S	XRRA1	coding	nonsense_mediated_decay	chr11	74671100	10922	IMPUTED
rs9787775	XRRA1_tss1	chr11	74659971	74660296	-	20.4499	9.32126326814655e-39	1.60575e-33	0.471244	TSS,S	XRRA1	coding	nonsense_mediated_decay	chr11	74675896	15718	IMPUTED
rs2398661	SNX8_tss2	chr7	2393595	2393777	-	-20.4328	1.00105300634227e-38	1.71647e-33	-0.606086	intron,S	SNX8	coding	protein_coding	chr7	2393632	-61	IMPUTED
rs2301942	SNX8_tss2	chr7	2393595	2393777	-	-20.4328	1.00105300634227e-38	1.71647e-33	-0.606086	intron,S	SNX8	coding	protein_coding	chr7	2394296	603	IMPUTED
rs3807430	SNX8_tss2	chr7	2393595	2393777	-	-20.4328	1.00105300634227e-38	1.71647e-33	-0.606086	intron,S	SNX8	coding	protein_coding	chr7	2395509	1816	IMPUTED
rs1616938	C2orf74_tss1	chr2	61372160	61372358	+	20.4129	1.08789770816166e-38	1.86249e-33	0.479433	TSS,S	C2orf74	coding	protein_coding	chr2	61378300	6051	IMPUTED
rs7960104	RP11-22B23.1_tss1	chr12	9436548	9436635	+	-20.357	1.37443046902274e-38	2.32425e-33	-0.746114	intron,S	RP11-22B23.1	pseudo	unprocessed_pseudogene	chr12	9435639	-988	IMPUTED
rs7300369	RP11-22B23.1_tss1	chr12	9436548	9436635	+	-20.357	1.37443046902274e-38	2.32425e-33	-0.746114	intron,S	RP11-22B23.1	pseudo	unprocessed_pseudogene	chr12	9434538	-2089	IMPUTED
rs10743636	RP11-22B23.1_tss1	chr12	9436548	9436635	+	-20.357	1.37443046902274e-38	2.32425e-33	-0.746114	intron,S	RP11-22B23.1	pseudo	unprocessed_pseudogene	chr12	9434060	-2567	IMPUTED
rs2113900	RP11-22B23.1_tss1	chr12	9436548	9436635	+	-20.357	1.37443046902274e-38	2.32425e-33	-0.746114	intron,S	RP11-22B23.1	pseudo	unprocessed_pseudogene	chr12	9433426	-3201	IMPUTED
rs10743634	RP11-22B23.1_tss1	chr12	9436548	9436635	+	-20.357	1.37443046902274e-38	2.32425e-33	-0.746114	intron,S	RP11-22B23.1	pseudo	unprocessed_pseudogene	chr12	9432988	-3639	IMPUTED
rs10771464	RP11-22B23.1_tss1	chr12	9436548	9436635	+	-20.357	1.37443046902274e-38	2.32425e-33	-0.746114	intron,S	RP11-22B23.1	pseudo	unprocessed_pseudogene	chr12	9432850	-3777	IMPUTED
rs10771463	RP11-22B23.1_tss1	chr12	9436548	9436635	+	-20.357	1.37443046902274e-38	2.32425e-33	-0.746114	intron,S	RP11-22B23.1	pseudo	unprocessed_pseudogene	chr12	9432789	-3838	IMPUTED
rs6487735	RP11-22B23.1_tss1	chr12	9436548	9436635	+	-20.357	1.37443046902274e-38	2.32425e-33	-0.746114	intron,S	RP11-22B23.1	pseudo	unprocessed_pseudogene	chr12	9431402	-5225	CHIP
rs7305663	DDX11_tss1	chr12	31226767	31226836	+	-20.268	1.99619248118382e-38	3.17655e-33	-0.831336	TSS,S	DDX11	coding	protein_coding	chr12	31227461	673	IMPUTED
rs7305885	DDX11_tss1	chr12	31226767	31226836	+	-20.268	1.99619248118382e-38	3.17655e-33	-0.831336	TSS,S	DDX11	coding	protein_coding	chr12	31227480	692	IMPUTED
rs59526777	DDX11_tss1	chr12	31226767	31226836	+	-20.268	1.99619248118382e-38	3.17655e-33	-0.831336	TSS,S	DDX11	coding	protein_coding	chr12	31228357	1569	IMPUTED
rs4931423	DDX11_tss1	chr12	31226767	31226836	+	-20.268	1.99619248118382e-38	3.17655e-33	-0.831336	TSS,S	DDX11	coding	protein_coding	chr12	31228738	1950	IMPUTED
rs4931424	DDX11_tss1	chr12	31226767	31226836	+	-20.268	1.99619248118382e-38	3.17655e-33	-0.831336	TSS,S	DDX11	coding	protein_coding	chr12	31229317	2529	IMPUTED
rs4931425	DDX11_tss1	chr12	31226767	31226836	+	-20.268	1.99619248118382e-38	3.17655e-33	-0.831336	TSS,S	DDX11	coding	protein_coding	chr12	31229369	2581	IMPUTED
rs4931426	DDX11_tss1	chr12	31226767	31226836	+	-20.268	1.99619248118382e-38	3.17655e-33	-0.831336	TSS,S	DDX11	coding	protein_coding	chr12	31229428	2640	IMPUTED
rs4931427	DDX11_tss1	chr12	31226767	31226836	+	-20.268	1.99619248118382e-38	3.17655e-33	-0.831336	TSS,S	DDX11	coding	protein_coding	chr12	31229485	2697	IMPUTED
rs2543246	DDX11_tss1	chr12	31226767	31226836	+	-20.268	1.99619248118382e-38	3.17655e-33	-0.831336	TSS,S	DDX11	coding	protein_coding	chr12	31223430	-3358	IMPUTED
rs2241287	DDX11_tss1	chr12	31226767	31226836	+	-20.268	1.99619248118382e-38	3.17655e-33	-0.831336	TSS,S	DDX11	coding	protein_coding	chr12	31230223	3435	IMPUTED
rs11051236	DDX11_tss1	chr12	31226767	31226836	+	-20.268	1.99619248118382e-38	3.17655e-33	-0.831336	TSS,S	DDX11	coding	protein_coding	chr12	31230300	3512	IMPUTED
rs7133363	DDX11_tss1	chr12	31226767	31226836	+	-20.268	1.99619248118382e-38	3.17655e-33	-0.831336	TSS,S	DDX11	coding	protein_coding	chr12	31230651	3863	IMPUTED
rs34873612	DDX11_tss1	chr12	31226767	31226836	+	-20.268	1.99619248118382e-38	3.17655e-33	-0.831336	TSS,S	DDX11	coding	protein_coding	chr12	31230800	4012	IMPUTED
rs113463265	DDX11_tss1	chr12	31226767	31226836	+	-20.268	1.99619248118382e-38	3.17655e-33	-0.831336	TSS,S	DDX11	coding	protein_coding	chr12	31233023	6235	IMPUTED
rs74087920	DDX11_tss1	chr12	31226767	31226836	+	-20.268	1.99619248118382e-38	3.17655e-33	-0.831336	TSS,S	DDX11	coding	protein_coding	chr12	31233053	6265	IMPUTED
rs71440936	DDX11_tss1	chr12	31226767	31226836	+	-20.268	1.99619248118382e-38	3.17655e-33	-0.831336	TSS,S	DDX11	coding	protein_coding	chr12	31233164	6376	IMPUTED
rs7309520	DDX11_tss1	chr12	31226767	31226836	+	-20.268	1.99619248118382e-38	3.17655e-33	-0.831336	TSS,S	DDX11	coding	protein_coding	chr12	31233957	7169	IMPUTED
rs10843879	DDX11_tss1	chr12	31226767	31226836	+	-20.268	1.99619248118382e-38	3.17655e-33	-0.831336	TSS,S	DDX11	coding	protein_coding	chr12	31237196	10408	IMPUTED
rs3930906	DDX11_tss1	chr12	31226767	31226836	+	-20.268	1.99619248118382e-38	3.17655e-33	-0.831336	TSS,S	DDX11	coding	protein_coding	chr12	31237372	10584	IMPUTED
rs3881296	DDX11_tss1	chr12	31226767	31226836	+	-20.268	1.99619248118382e-38	3.17655e-33	-0.831336	TSS,S	DDX11	coding	protein_coding	chr12	31237700	10912	IMPUTED
rs4931428	DDX11_tss1	chr12	31226767	31226836	+	-20.268	1.99619248118382e-38	3.17655e-33	-0.831336	TSS,S	DDX11	coding	protein_coding	chr12	31238075	11287	IMPUTED
rs2352622	DDX11_tss1	chr12	31226767	31226836	+	-20.268	1.99619248118382e-38	3.17655e-33	-0.831336	TSS,S	DDX11	coding	protein_coding	chr12	31239505	12717	IMPUTED
rs61119439	DDX11_tss1	chr12	31226767	31226836	+	-20.268	1.99619248118382e-38	3.17655e-33	-0.831336	TSS,S	DDX11	coding	protein_coding	chr12	31239659	12871	IMPUTED
chr12:31239796	DDX11_tss1	chr12	31226767	31226836	+	-20.268	1.99619248118382e-38	3.17655e-33	-0.831336	TSS,S	DDX11	coding	protein_coding	chr12	31239796	13008	IMPUTED
rs10743750	DDX11_tss1	chr12	31226767	31226836	+	-20.268	1.99619248118382e-38	3.17655e-33	-0.831336	TSS,S	DDX11	coding	protein_coding	chr12	31240334	13546	IMPUTED
rs7308368	DDX11_tss1	chr12	31226767	31226836	+	-20.268	1.99619248118382e-38	3.17655e-33	-0.831336	TSS,S	DDX11	coding	protein_coding	chr12	31240502	13714	IMPUTED
rs28420982	DDX11_tss1	chr12	31226767	31226836	+	-20.268	1.99619248118382e-38	3.17655e-33	-0.831336	TSS,S	DDX11	coding	protein_coding	chr12	31240514	13726	IMPUTED
rs7308494	DDX11_tss1	chr12	31226767	31226836	+	-20.268	1.99619248118382e-38	3.17655e-33	-0.831336	TSS,S	DDX11	coding	protein_coding	chr12	31240622	13834	IMPUTED
rs7308754	DDX11_tss1	chr12	31226767	31226836	+	-20.268	1.99619248118382e-38	3.17655e-33	-0.831336	TSS,S	DDX11	coding	protein_coding	chr12	31240862	14074	IMPUTED
rs7308773	DDX11_tss1	chr12	31226767	31226836	+	-20.268	1.99619248118382e-38	3.17655e-33	-0.831336	TSS,S	DDX11	coding	protein_coding	chr12	31240925	14137	IMPUTED
rs7309189	DDX11_tss1	chr12	31226767	31226836	+	-20.268	1.99619248118382e-38	3.17655e-33	-0.831336	TSS,S	DDX11	coding	protein_coding	chr12	31240960	14172	IMPUTED
rs10771799	DDX11_tss1	chr12	31226767	31226836	+	-20.268	1.99619248118382e-38	3.17655e-33	-0.831336	TSS,S	DDX11	coding	protein_coding	chr12	31241175	14387	IMPUTED
rs10843880	DDX11_tss1	chr12	31226767	31226836	+	-20.268	1.99619248118382e-38	3.17655e-33	-0.831336	TSS,S	DDX11	coding	protein_coding	chr12	31241310	14522	IMPUTED
rs10843881	DDX11_tss1	chr12	31226767	31226836	+	-20.268	1.99619248118382e-38	3.17655e-33	-0.831336	TSS,S	DDX11	coding	protein_coding	chr12	31241345	14557	CHIP
rs11051239	DDX11_tss1	chr12	31226767	31226836	+	-20.268	1.99619248118382e-38	3.17655e-33	-0.831336	TSS,S	DDX11	coding	protein_coding	chr12	31241707	14919	IMPUTED
rs2075318	DDX11_tss1	chr12	31226767	31226836	+	-20.268	1.99619248118382e-38	3.17655e-33	-0.831336	TSS,S	DDX11	coding	protein_coding	chr12	31242440	15652	IMPUTED
rs2005898	DDX11_tss1	chr12	31226767	31226836	+	-20.268	1.99619248118382e-38	3.17655e-33	-0.831336	TSS,S	DDX11	coding	protein_coding	chr12	31242718	15930	IMPUTED
rs41313157	DDX11_tss1	chr12	31226767	31226836	+	-20.268	1.99619248118382e-38	3.17655e-33	-0.831336	TSS,S	DDX11	coding	protein_coding	chr12	31242725	15937	IMPUTED
rs2909388	DDX11_tss1	chr12	31226767	31226836	+	-20.268	1.99619248118382e-38	3.17655e-33	-0.831336	TSS,S	DDX11	coding	protein_coding	chr12	31250768	23980	IMPUTED
rs7966366	DDX11_tss1	chr12	31226767	31226836	+	-20.268	1.99619248118382e-38	3.17655e-33	-0.831336	TSS,S	DDX11	coding	protein_coding	chr12	31254701	27913	IMPUTED
rs3825321	DDX11_tss1	chr12	31226767	31226836	+	-20.268	1.99619248118382e-38	3.17655e-33	-0.831336	TSS,S	DDX11	coding	protein_coding	chr12	31256164	29376	IMPUTED
rs13014379	FAM179A_tss1	chr2	29179278	29179510	+	20.258	2.08166540443235e-38	3.3078e-33	0.910662	TSS,S	FAM179A	coding	protein_coding	chr2	29112852	-66571	IMPUTED
rs10896385	MRPL21_tss1	chr11	68671158	68671364	-	-20.2559	2.10054894257605e-38	3.32825e-33	-1.00209	TSS,S	MRPL21	coding	protein_coding	chr11	68722162	50862	IMPUTED
rs10896386	MRPL21_tss1	chr11	68671158	68671364	-	-20.2559	2.10054894257605e-38	3.32825e-33	-1.00209	TSS,S	MRPL21	coding	protein_coding	chr11	68722694	51394	IMPUTED
rs28694448	RPL14_tss1	chr3	40498723	40499351	+	20.2527	2.12872005175105e-38	3.36806e-33	0.608525	TSS,S	RPL14	coding	protein_coding	chr3	40416857	-81971	IMPUTED
rs11539046	RPL14_tss1	chr3	40498723	40499351	+	20.1817	2.8690385403024e-38	4.5329e-33	0.613058	TSS,S	RPL14	coding	protein_coding	chr3	40503809	4981	EXOME_IMPUTED
rs2276870	RPL14_tss1	chr3	40498723	40499351	+	20.1205	3.71297061223643e-38	5.41026e-33	0.615211	TSS,S	RPL14	coding	protein_coding	chr3	40499182	354	IMPUTED
rs2276871	RPL14_tss1	chr3	40498723	40499351	+	20.1205	3.71297061223643e-38	5.41026e-33	0.615211	TSS,S	RPL14	coding	protein_coding	chr3	40499273	445	IMPUTED
rs2085115	RPL14_tss1	chr3	40498723	40499351	+	20.1205	3.71297061223643e-38	5.41026e-33	0.615211	TSS,S	RPL14	coding	protein_coding	chr3	40497540	-1288	IMPUTED
rs2085114	RPL14_tss1	chr3	40498723	40499351	+	20.1205	3.71297061223643e-38	5.41026e-33	0.615211	TSS,S	RPL14	coding	protein_coding	chr3	40497437	-1391	IMPUTED
rs28536038	RPL14_tss1	chr3	40498723	40499351	+	20.1205	3.71297061223643e-38	5.41026e-33	0.615211	TSS,S	RPL14	coding	protein_coding	chr3	40496382	-2446	IMPUTED
rs1454497	RPL14_tss1	chr3	40498723	40499351	+	20.1205	3.71297061223643e-38	5.41026e-33	0.615211	TSS,S	RPL14	coding	protein_coding	chr3	40496326	-2502	IMPUTED
rs28491638	RPL14_tss1	chr3	40498723	40499351	+	20.1205	3.71297061223643e-38	5.41026e-33	0.615211	TSS,S	RPL14	coding	protein_coding	chr3	40496263	-2565	IMPUTED
rs962847	RPL14_tss1	chr3	40498723	40499351	+	20.1205	3.71297061223643e-38	5.41026e-33	0.615211	TSS,S	RPL14	coding	protein_coding	chr3	40495156	-3672	IMPUTED
rs7641495	RPL14_tss1	chr3	40498723	40499351	+	20.1205	3.71297061223643e-38	5.41026e-33	0.615211	TSS,S	RPL14	coding	protein_coding	chr3	40494690	-4138	IMPUTED
rs13073003	RPL14_tss1	chr3	40498723	40499351	+	20.1205	3.71297061223643e-38	5.41026e-33	0.615211	TSS,S	RPL14	coding	protein_coding	chr3	40504326	5498	IMPUTED
rs28707772	RPL14_tss1	chr3	40498723	40499351	+	20.1205	3.71297061223643e-38	5.41026e-33	0.615211	TSS,S	RPL14	coding	protein_coding	chr3	40504666	5838	IMPUTED
rs6801185	RPL14_tss1	chr3	40498723	40499351	+	20.1205	3.71297061223643e-38	5.41026e-33	0.615211	TSS,S	RPL14	coding	protein_coding	chr3	40505060	6232	IMPUTED
rs12633431	RPL14_tss1	chr3	40498723	40499351	+	20.1205	3.71297061223643e-38	5.41026e-33	0.615211	TSS,S	RPL14	coding	protein_coding	chr3	40505740	6912	IMPUTED
rs1004655	RPL14_tss1	chr3	40498723	40499351	+	20.1205	3.71297061223643e-38	5.41026e-33	0.615211	TSS,S	RPL14	coding	protein_coding	chr3	40490009	-8819	IMPUTED
rs9827461	RPL14_tss1	chr3	40498723	40499351	+	20.1205	3.71297061223643e-38	5.41026e-33	0.615211	TSS,S	RPL14	coding	protein_coding	chr3	40489351	-9477	IMPUTED
rs2371186	RPL14_tss1	chr3	40498723	40499351	+	20.1205	3.71297061223643e-38	5.41026e-33	0.615211	TSS,S	RPL14	coding	protein_coding	chr3	40488713	-10115	IMPUTED
rs1123019	RPL14_tss1	chr3	40498723	40499351	+	20.1205	3.71297061223643e-38	5.41026e-33	0.615211	TSS,S	RPL14	coding	protein_coding	chr3	40488280	-10548	IMPUTED
rs12108041	RPL14_tss1	chr3	40498723	40499351	+	20.1205	3.71297061223643e-38	5.41026e-33	0.615211	TSS,S	RPL14	coding	protein_coding	chr3	40487535	-11293	IMPUTED
rs11707278	RPL14_tss1	chr3	40498723	40499351	+	20.1205	3.71297061223643e-38	5.41026e-33	0.615211	TSS,S	RPL14	coding	protein_coding	chr3	40487075	-11753	IMPUTED
rs73078170	RPL14_tss1	chr3	40498723	40499351	+	20.1205	3.71297061223643e-38	5.41026e-33	0.615211	TSS,S	RPL14	coding	protein_coding	chr3	40483947	-14881	IMPUTED
rs73078169	RPL14_tss1	chr3	40498723	40499351	+	20.1205	3.71297061223643e-38	5.41026e-33	0.615211	TSS,S	RPL14	coding	protein_coding	chr3	40483798	-15030	IMPUTED
rs112418236	RPL14_tss1	chr3	40498723	40499351	+	20.1205	3.71297061223643e-38	5.41026e-33	0.615211	TSS,S	RPL14	coding	protein_coding	chr3	40483027	-15801	IMPUTED
rs73078164	RPL14_tss1	chr3	40498723	40499351	+	20.1205	3.71297061223643e-38	5.41026e-33	0.615211	TSS,S	RPL14	coding	protein_coding	chr3	40480289	-18539	IMPUTED
rs73078163	RPL14_tss1	chr3	40498723	40499351	+	20.1205	3.71297061223643e-38	5.41026e-33	0.615211	TSS,S	RPL14	coding	protein_coding	chr3	40479958	-18870	IMPUTED
rs73078162	RPL14_tss1	chr3	40498723	40499351	+	20.1205	3.71297061223643e-38	5.41026e-33	0.615211	TSS,S	RPL14	coding	protein_coding	chr3	40477109	-21719	IMPUTED
rs78169330	RPL14_tss1	chr3	40498723	40499351	+	20.1205	3.71297061223643e-38	5.41026e-33	0.615211	TSS,S	RPL14	coding	protein_coding	chr3	40476225	-22603	IMPUTED
rs9841648	RPL14_tss1	chr3	40498723	40499351	+	20.1205	3.71297061223643e-38	5.41026e-33	0.615211	TSS,S	RPL14	coding	protein_coding	chr3	40476055	-22773	IMPUTED
rs73078158	RPL14_tss1	chr3	40498723	40499351	+	20.1205	3.71297061223643e-38	5.41026e-33	0.615211	TSS,S	RPL14	coding	protein_coding	chr3	40472567	-26261	IMPUTED
rs1047855	RPL14_tss1	chr3	40498723	40499351	+	20.1205	3.71297061223643e-38	5.41026e-33	0.615211	TSS,S	RPL14	coding	protein_coding	chr3	40468896	-29932	CHIP_EXOME
rs12492035	RPL14_tss1	chr3	40498723	40499351	+	20.1205	3.71297061223643e-38	5.41026e-33	0.615211	TSS,S	RPL14	coding	protein_coding	chr3	40467110	-31718	IMPUTED
rs12491944	RPL14_tss1	chr3	40498723	40499351	+	20.1205	3.71297061223643e-38	5.41026e-33	0.615211	TSS,S	RPL14	coding	protein_coding	chr3	40466849	-31979	IMPUTED
rs9860002	RPL14_tss1	chr3	40498723	40499351	+	20.1205	3.71297061223643e-38	5.41026e-33	0.615211	TSS,S	RPL14	coding	protein_coding	chr3	40463985	-34843	IMPUTED
rs4973998	RPL14_tss1	chr3	40498723	40499351	+	20.1205	3.71297061223643e-38	5.41026e-33	0.615211	TSS,S	RPL14	coding	protein_coding	chr3	40460352	-38476	IMPUTED
rs13326389	RPL14_tss1	chr3	40498723	40499351	+	20.1205	3.71297061223643e-38	5.41026e-33	0.615211	TSS,S	RPL14	coding	protein_coding	chr3	40459724	-39104	IMPUTED
rs9857824	RPL14_tss1	chr3	40498723	40499351	+	20.1205	3.71297061223643e-38	5.41026e-33	0.615211	TSS,S	RPL14	coding	protein_coding	chr3	40459412	-39416	IMPUTED
rs9833430	RPL14_tss1	chr3	40498723	40499351	+	20.1205	3.71297061223643e-38	5.41026e-33	0.615211	TSS,S	RPL14	coding	protein_coding	chr3	40459043	-39785	IMPUTED
rs73078123	RPL14_tss1	chr3	40498723	40499351	+	20.1205	3.71297061223643e-38	5.41026e-33	0.615211	TSS,S	RPL14	coding	protein_coding	chr3	40458963	-39865	IMPUTED
rs6793596	RPL14_tss1	chr3	40498723	40499351	+	20.1205	3.71297061223643e-38	5.41026e-33	0.615211	TSS,S	RPL14	coding	protein_coding	chr3	40457795	-41033	IMPUTED
rs9822909	RPL14_tss1	chr3	40498723	40499351	+	20.1205	3.71297061223643e-38	5.41026e-33	0.615211	TSS,S	RPL14	coding	protein_coding	chr3	40457084	-41744	IMPUTED
rs4973994	RPL14_tss1	chr3	40498723	40499351	+	20.1205	3.71297061223643e-38	5.41026e-33	0.615211	TSS,S	RPL14	coding	protein_coding	chr3	40453024	-45804	CHIP
rs4973993	RPL14_tss1	chr3	40498723	40499351	+	20.1205	3.71297061223643e-38	5.41026e-33	0.615211	TSS,S	RPL14	coding	protein_coding	chr3	40452960	-45868	IMPUTED
rs12634013	RPL14_tss1	chr3	40498723	40499351	+	20.1205	3.71297061223643e-38	5.41026e-33	0.615211	TSS,S	RPL14	coding	protein_coding	chr3	40452388	-46440	IMPUTED
rs9843965	RPL14_tss1	chr3	40498723	40499351	+	20.1205	3.71297061223643e-38	5.41026e-33	0.615211	TSS,S	RPL14	coding	protein_coding	chr3	40451766	-47062	IMPUTED
rs4973989	RPL14_tss1	chr3	40498723	40499351	+	20.1205	3.71297061223643e-38	5.41026e-33	0.615211	TSS,S	RPL14	coding	protein_coding	chr3	40451543	-47285	IMPUTED
rs17078941	RPL14_tss1	chr3	40498723	40499351	+	20.1205	3.71297061223643e-38	5.41026e-33	0.615211	TSS,S	RPL14	coding	protein_coding	chr3	40450888	-47940	IMPUTED
rs11707673	RPL14_tss1	chr3	40498723	40499351	+	20.1205	3.71297061223643e-38	5.41026e-33	0.615211	TSS,S	RPL14	coding	protein_coding	chr3	40450604	-48224	IMPUTED
rs11720360	RPL14_tss1	chr3	40498723	40499351	+	20.1205	3.71297061223643e-38	5.41026e-33	0.615211	TSS,S	RPL14	coding	protein_coding	chr3	40448397	-50431	IMPUTED
rs73076046	RPL14_tss1	chr3	40498723	40499351	+	20.1205	3.71297061223643e-38	5.41026e-33	0.615211	TSS,S	RPL14	coding	protein_coding	chr3	40447724	-51104	IMPUTED
rs17078916	RPL14_tss1	chr3	40498723	40499351	+	20.1205	3.71297061223643e-38	5.41026e-33	0.615211	TSS,S	RPL14	coding	protein_coding	chr3	40445438	-53390	IMPUTED
rs9882954	RPL14_tss1	chr3	40498723	40499351	+	20.1205	3.71297061223643e-38	5.41026e-33	0.615211	TSS,S	RPL14	coding	protein_coding	chr3	40445386	-53442	IMPUTED
rs9882941	RPL14_tss1	chr3	40498723	40499351	+	20.1205	3.71297061223643e-38	5.41026e-33	0.615211	TSS,S	RPL14	coding	protein_coding	chr3	40445356	-53472	IMPUTED
rs954589	RPL14_tss1	chr3	40498723	40499351	+	20.1205	3.71297061223643e-38	5.41026e-33	0.615211	TSS,S	RPL14	coding	protein_coding	chr3	40444545	-54283	IMPUTED
rs9875245	RPL14_tss1	chr3	40498723	40499351	+	20.1205	3.71297061223643e-38	5.41026e-33	0.615211	TSS,S	RPL14	coding	protein_coding	chr3	40442280	-56548	IMPUTED
rs73076035	RPL14_tss1	chr3	40498723	40499351	+	20.1205	3.71297061223643e-38	5.41026e-33	0.615211	TSS,S	RPL14	coding	protein_coding	chr3	40439881	-58947	IMPUTED
rs9863737	RPL14_tss1	chr3	40498723	40499351	+	20.1205	3.71297061223643e-38	5.41026e-33	0.615211	TSS,S	RPL14	coding	protein_coding	chr3	40439836	-58992	IMPUTED
rs9863679	RPL14_tss1	chr3	40498723	40499351	+	20.1205	3.71297061223643e-38	5.41026e-33	0.615211	TSS,S	RPL14	coding	protein_coding	chr3	40439614	-59214	IMPUTED
rs9916007	MRPL45P2_tss1	chr17	45569719	45569856	-	20.1225	3.68102518755058e-38	5.41026e-33	1.13521	TSS,S	MRPL45P2	nonCoding	processed_transcript	chr17	45390472	-179364	IMPUTED
rs7214993	MRPL45P2_tss1	chr17	45569719	45569856	-	20.1225	3.68102518755058e-38	5.41026e-33	1.13521	TSS,S	MRPL45P2	nonCoding	processed_transcript	chr17	45386797	-183039	IMPUTED
rs9284377	MRPL45P2_tss1	chr17	45569719	45569856	-	20.1225	3.68102518755058e-38	5.41026e-33	1.13521	TSS,S	MRPL45P2	nonCoding	processed_transcript	chr17	45386412	-183424	IMPUTED
rs7003123	XKR9_tss1	chr8	71581464	71581800	+	20.1006	4.03767145089945e-38	5.87564e-33	0.607652	TSS,S	XKR9	nonCoding	processed_transcript	chr8	71613089	31483	IMPUTED
rs12420368	RP11-627G23.1_tss1	chr11	134323029	134323182	+	20.0909	4.20668206849163e-38	6.11354e-33	0.885974	intron,S	RP11-627G23.1	nonCoding	lincRNA	chr11	134320806	-2365	IMPUTED
rs4944960	XRRA1_tss1	chr11	74659971	74660296	-	20.0531	4.93440402080341e-38	7.15234e-33	0.486938	TSS,S	XRRA1	coding	nonsense_mediated_decay	chr11	74559446	-100732	EXOME_IMPUTED
rs2298746	XRRA1_tss1	chr11	74659971	74660296	-	20.0531	4.93440402080341e-38	7.15234e-33	0.486938	TSS,S	XRRA1	coding	nonsense_mediated_decay	chr11	74553834	-106344	EXOME_IMPUTED
rs4989268	COL26A1_tss2	chr7	101006016	101007591	-	-20.0425	5.16045581643013e-38	7.47021e-33	-0.828013	TSS,AS	COL26A1	coding	polymorphic_pseudogene	chr7	101006233	-835	IMPUTED
rs7805570	SNX8_tss2	chr7	2393595	2393777	-	-20.0251	5.55547598310257e-38	8.03152e-33	-0.609776	intron,S	SNX8	coding	protein_coding	chr7	2392233	-1460	IMPUTED
rs56045466	COL26A1_tss2	chr7	101006016	101007591	-	20.0164	5.76317608821604e-38	8.32092e-33	0.830938	TSS,AS	COL26A1	coding	polymorphic_pseudogene	chr7	100989670	-17398	IMPUTED
rs7213086	MRPL45P2_tss1	chr17	45569719	45569856	-	20.0105	5.90937664707866e-38	8.50978e-33	1.12104	TSS,S	MRPL45P2	nonCoding	processed_transcript	chr17	45752310	182474	IMPUTED
rs6503796	MRPL45P2_tss1	chr17	45569719	45569856	-	20.0105	5.90937664707866e-38	8.50978e-33	1.12104	TSS,S	MRPL45P2	nonCoding	processed_transcript	chr17	45765249	195413	CHIP
rs4671398	C2orf74_tss1	chr2	61372160	61372358	+	19.9833	6.62875396051513e-38	9.52093e-33	0.484507	TSS,S	C2orf74	coding	protein_coding	chr2	61440507	68258	IMPUTED
rs2123112	C2orf74_tss1	chr2	61372160	61372358	+	19.9833	6.62875396051513e-38	9.52093e-33	0.484507	TSS,S	C2orf74	coding	protein_coding	chr2	61442075	69826	IMPUTED
rs7315923	DDX11_tss1	chr12	31226767	31226836	+	-19.9818	6.66995230579248e-38	9.56767e-33	-0.82768	TSS,S	DDX11	coding	protein_coding	chr12	31270150	43362	IMPUTED
rs4497739	MRPL45P2_tss1	chr17	45569719	45569856	-	19.9712	6.97756173157789e-38	9.99596e-33	1.12774	TSS,S	MRPL45P2	nonCoding	processed_transcript	chr17	45616332	46496	IMPUTED
rs11170631	ATP5G2_tss2	chr12	54070425	54071586	-	19.9641	7.19002681169535e-38	1.02737e-32	0.761354	TSS,S	ATP5G2	coding	nonsense_mediated_decay	chr12	54041192	-29992	CHIP
rs7970462	ATP5G2_tss2	chr12	54070425	54071586	-	19.9641	7.19002681169535e-38	1.02737e-32	0.761354	TSS,S	ATP5G2	coding	nonsense_mediated_decay	chr12	54022602	-48582	IMPUTED
rs1729655	C2orf74_tss1	chr2	61372160	61372358	+	19.9474	7.71747463223058e-38	1.0999e-32	0.478314	TSS,S	C2orf74	coding	protein_coding	chr2	61374502	2253	IMPUTED
rs2600668	C2orf74_tss1	chr2	61372160	61372358	+	19.9474	7.71747463223058e-38	1.0999e-32	0.478314	TSS,S	C2orf74	coding	protein_coding	chr2	61400427	28178	IMPUTED
rs7558954	C2orf74_tss1	chr2	61372160	61372358	+	19.9017	9.36619739772352e-38	1.31288e-32	0.484627	TSS,S	C2orf74	coding	protein_coding	chr2	61384906	12657	IMPUTED
rs1177309	C2orf74_tss1	chr2	61372160	61372358	+	19.9017	9.36619739772352e-38	1.31288e-32	0.484627	TSS,S	C2orf74	coding	protein_coding	chr2	61385248	12999	IMPUTED
rs1177308	C2orf74_tss1	chr2	61372160	61372358	+	19.9017	9.36619739772352e-38	1.31288e-32	0.484627	TSS,S	C2orf74	coding	protein_coding	chr2	61387254	15005	IMPUTED
rs1177307	C2orf74_tss1	chr2	61372160	61372358	+	19.9017	9.36619739772352e-38	1.31288e-32	0.484627	TSS,S	C2orf74	coding	protein_coding	chr2	61387388	15139	IMPUTED
rs1177305	C2orf74_tss1	chr2	61372160	61372358	+	19.9017	9.36619739772352e-38	1.31288e-32	0.484627	TSS,S	C2orf74	coding	protein_coding	chr2	61387871	15622	IMPUTED
rs1729674	C2orf74_tss1	chr2	61372160	61372358	+	19.9017	9.36619739772352e-38	1.31288e-32	0.484627	TSS,S	C2orf74	coding	protein_coding	chr2	61389737	17488	CHIP_EXOME
rs3889717	C2orf74_tss1	chr2	61372160	61372358	+	19.9017	9.36619739772352e-38	1.31288e-32	0.484627	TSS,S	C2orf74	coding	protein_coding	chr2	61390791	18542	IMPUTED
rs11891869	C2orf74_tss1	chr2	61372160	61372358	+	19.9017	9.36619739772352e-38	1.31288e-32	0.484627	TSS,S	C2orf74	coding	protein_coding	chr2	61395721	23472	IMPUTED
rs11902385	C2orf74_tss1	chr2	61372160	61372358	+	19.9017	9.36619739772352e-38	1.31288e-32	0.484627	TSS,S	C2orf74	coding	protein_coding	chr2	61395726	23477	IMPUTED
rs35015708	C2orf74_tss1	chr2	61372160	61372358	+	19.9017	9.36619739772352e-38	1.31288e-32	0.484627	TSS,S	C2orf74	coding	protein_coding	chr2	61396193	23944	IMPUTED
rs35341794	C2orf74_tss1	chr2	61372160	61372358	+	19.9017	9.36619739772352e-38	1.31288e-32	0.484627	TSS,S	C2orf74	coding	protein_coding	chr2	61396200	23951	IMPUTED
rs60997156	C2orf74_tss1	chr2	61372160	61372358	+	19.9017	9.36619739772352e-38	1.31288e-32	0.484627	TSS,S	C2orf74	coding	protein_coding	chr2	61396539	24290	IMPUTED
rs35507645	C2orf74_tss1	chr2	61372160	61372358	+	19.9017	9.36619739772352e-38	1.31288e-32	0.484627	TSS,S	C2orf74	coding	protein_coding	chr2	61396766	24517	IMPUTED
rs1141054	RP11-10C24.1_tss1	chr3	33839765	33840091	-	19.8703	1.07018211322614e-37	1.33469e-32	0.672512	TSSregion1000,S	RP11-10C24.1	nonCoding	lincRNA	chr3	33840114	103	EXOME_IMPUTED
rs34282253	XKR9_tss1	chr8	71581464	71581800	+	19.8625	1.10665571860741e-37	1.33469e-32	0.599195	TSS,S	XKR9	nonCoding	processed_transcript	chr8	71582366	760	IMPUTED
rs2100908	XKR9_tss1	chr8	71581464	71581800	+	19.8625	1.10665571860741e-37	1.33469e-32	0.599195	TSS,S	XKR9	nonCoding	processed_transcript	chr8	71583310	1704	IMPUTED
rs1993862	XKR9_tss1	chr8	71581464	71581800	+	19.8625	1.10665571860741e-37	1.33469e-32	0.599195	TSS,S	XKR9	nonCoding	processed_transcript	chr8	71579362	-2244	IMPUTED
rs13269513	XKR9_tss1	chr8	71581464	71581800	+	19.8625	1.10665571860741e-37	1.33469e-32	0.599195	TSS,S	XKR9	nonCoding	processed_transcript	chr8	71578079	-3527	IMPUTED
rs13271442	XKR9_tss1	chr8	71581464	71581800	+	19.8625	1.10665571860741e-37	1.33469e-32	0.599195	TSS,S	XKR9	nonCoding	processed_transcript	chr8	71585169	3563	IMPUTED
rs35109143	XKR9_tss1	chr8	71581464	71581800	+	19.8625	1.10665571860741e-37	1.33469e-32	0.599195	TSS,S	XKR9	nonCoding	processed_transcript	chr8	71577900	-3706	IMPUTED
rs10504479	XKR9_tss1	chr8	71581464	71581800	+	19.8625	1.10665571860741e-37	1.33469e-32	0.599195	TSS,S	XKR9	nonCoding	processed_transcript	chr8	71577515	-4091	IMPUTED
rs34558600	XKR9_tss1	chr8	71581464	71581800	+	19.8625	1.10665571860741e-37	1.33469e-32	0.599195	TSS,S	XKR9	nonCoding	processed_transcript	chr8	71586152	4546	IMPUTED
rs6472538	XKR9_tss1	chr8	71581464	71581800	+	19.8625	1.10665571860741e-37	1.33469e-32	0.599195	TSS,S	XKR9	nonCoding	processed_transcript	chr8	71586971	5365	IMPUTED
rs7001162	XKR9_tss1	chr8	71581464	71581800	+	19.8625	1.10665571860741e-37	1.33469e-32	0.599195	TSS,S	XKR9	nonCoding	processed_transcript	chr8	71587470	5864	IMPUTED
rs56112621	XKR9_tss1	chr8	71581464	71581800	+	19.8625	1.10665571860741e-37	1.33469e-32	0.599195	TSS,S	XKR9	nonCoding	processed_transcript	chr8	71588394	6788	IMPUTED
rs35214141	XKR9_tss1	chr8	71581464	71581800	+	19.8625	1.10665571860741e-37	1.33469e-32	0.599195	TSS,S	XKR9	nonCoding	processed_transcript	chr8	71574564	-7042	IMPUTED
rs17760050	XKR9_tss1	chr8	71581464	71581800	+	19.8625	1.10665571860741e-37	1.33469e-32	0.599195	TSS,S	XKR9	nonCoding	processed_transcript	chr8	71574251	-7355	IMPUTED
rs35580034	XKR9_tss1	chr8	71581464	71581800	+	19.8625	1.10665571860741e-37	1.33469e-32	0.599195	TSS,S	XKR9	nonCoding	processed_transcript	chr8	71572073	-9533	IMPUTED
rs7017914	XKR9_tss1	chr8	71581464	71581800	+	19.8625	1.10665571860741e-37	1.33469e-32	0.599195	TSS,S	XKR9	nonCoding	processed_transcript	chr8	71591203	9597	IMPUTED
rs6987313	XKR9_tss1	chr8	71581464	71581800	+	19.8625	1.10665571860741e-37	1.33469e-32	0.599195	TSS,S	XKR9	nonCoding	processed_transcript	chr8	71570989	-10617	IMPUTED
rs7830550	XKR9_tss1	chr8	71581464	71581800	+	19.8625	1.10665571860741e-37	1.33469e-32	0.599195	TSS,S	XKR9	nonCoding	processed_transcript	chr8	71570431	-11175	IMPUTED
rs7814274	XKR9_tss1	chr8	71581464	71581800	+	19.8625	1.10665571860741e-37	1.33469e-32	0.599195	TSS,S	XKR9	nonCoding	processed_transcript	chr8	71570411	-11195	IMPUTED
rs13256250	XKR9_tss1	chr8	71581464	71581800	+	19.8625	1.10665571860741e-37	1.33469e-32	0.599195	TSS,S	XKR9	nonCoding	processed_transcript	chr8	71596193	14587	IMPUTED
rs34882924	XKR9_tss1	chr8	71581464	71581800	+	19.8625	1.10665571860741e-37	1.33469e-32	0.599195	TSS,S	XKR9	nonCoding	processed_transcript	chr8	71566308	-15298	IMPUTED
rs13255886	XKR9_tss1	chr8	71581464	71581800	+	19.8625	1.10665571860741e-37	1.33469e-32	0.599195	TSS,S	XKR9	nonCoding	processed_transcript	chr8	71565954	-15652	IMPUTED
rs56115633	XKR9_tss1	chr8	71581464	71581800	+	19.8625	1.10665571860741e-37	1.33469e-32	0.599195	TSS,S	XKR9	nonCoding	processed_transcript	chr8	71597511	15905	IMPUTED
rs7831792	XKR9_tss1	chr8	71581464	71581800	+	19.8625	1.10665571860741e-37	1.33469e-32	0.599195	TSS,S	XKR9	nonCoding	processed_transcript	chr8	71565356	-16250	IMPUTED
rs59992214	XKR9_tss1	chr8	71581464	71581800	+	19.8625	1.10665571860741e-37	1.33469e-32	0.599195	TSS,S	XKR9	nonCoding	processed_transcript	chr8	71599545	17939	IMPUTED
rs35564237	XKR9_tss1	chr8	71581464	71581800	+	19.8625	1.10665571860741e-37	1.33469e-32	0.599195	TSS,S	XKR9	nonCoding	processed_transcript	chr8	71600474	18868	IMPUTED
rs6987007	XKR9_tss1	chr8	71581464	71581800	+	19.8625	1.10665571860741e-37	1.33469e-32	0.599195	TSS,S	XKR9	nonCoding	processed_transcript	chr8	71600942	19336	IMPUTED
rs62530772	XKR9_tss1	chr8	71581464	71581800	+	19.8625	1.10665571860741e-37	1.33469e-32	0.599195	TSS,S	XKR9	nonCoding	processed_transcript	chr8	71601541	19935	IMPUTED
rs12675271	XKR9_tss1	chr8	71581464	71581800	+	19.8625	1.10665571860741e-37	1.33469e-32	0.599195	TSS,S	XKR9	nonCoding	processed_transcript	chr8	71602009	20403	CHIP
rs7814648	XKR9_tss1	chr8	71581464	71581800	+	19.8625	1.10665571860741e-37	1.33469e-32	0.599195	TSS,S	XKR9	nonCoding	processed_transcript	chr8	71603984	22378	IMPUTED
rs11985375	XKR9_tss1	chr8	71581464	71581800	+	19.8625	1.10665571860741e-37	1.33469e-32	0.599195	TSS,S	XKR9	nonCoding	processed_transcript	chr8	71613472	31866	IMPUTED
rs1477944	XKR9_tss1	chr8	71581464	71581800	+	19.8625	1.10665571860741e-37	1.33469e-32	0.599195	TSS,S	XKR9	nonCoding	processed_transcript	chr8	71615600	33994	IMPUTED
rs17760497	XKR9_tss1	chr8	71581464	71581800	+	19.8625	1.10665571860741e-37	1.33469e-32	0.599195	TSS,S	XKR9	nonCoding	processed_transcript	chr8	71617045	35439	IMPUTED
rs34677078	XKR9_tss1	chr8	71581464	71581800	+	19.8625	1.10665571860741e-37	1.33469e-32	0.599195	TSS,S	XKR9	nonCoding	processed_transcript	chr8	71617715	36109	IMPUTED
rs62530792	XKR9_tss1	chr8	71581464	71581800	+	19.8625	1.10665571860741e-37	1.33469e-32	0.599195	TSS,S	XKR9	nonCoding	processed_transcript	chr8	71618767	37161	IMPUTED
rs35893260	XKR9_tss1	chr8	71581464	71581800	+	19.8625	1.10665571860741e-37	1.33469e-32	0.599195	TSS,S	XKR9	nonCoding	processed_transcript	chr8	71620073	38467	IMPUTED
rs13253842	XKR9_tss1	chr8	71581464	71581800	+	19.8625	1.10665571860741e-37	1.33469e-32	0.599195	TSS,S	XKR9	nonCoding	processed_transcript	chr8	71625503	43897	IMPUTED
rs13254908	XKR9_tss1	chr8	71581464	71581800	+	19.8625	1.10665571860741e-37	1.33469e-32	0.599195	TSS,S	XKR9	nonCoding	processed_transcript	chr8	71626098	44492	IMPUTED
rs13264669	XKR9_tss1	chr8	71581464	71581800	+	19.8625	1.10665571860741e-37	1.33469e-32	0.599195	TSS,S	XKR9	nonCoding	processed_transcript	chr8	71626772	45166	IMPUTED
rs34508469	XKR9_tss1	chr8	71581464	71581800	+	19.8625	1.10665571860741e-37	1.33469e-32	0.599195	TSS,S	XKR9	nonCoding	processed_transcript	chr8	71628463	46857	IMPUTED
rs8000062	COMMD6_tss2	chr13	76123416	76123624	-	-19.8702	1.07086651757045e-37	1.33469e-32	-0.79676	TSS,S	COMMD6	nonCoding	processed_transcript	chr13	76170468	46901	IMPUTED
rs7982613	COMMD6_tss2	chr13	76123416	76123624	-	-19.8702	1.07086651757045e-37	1.33469e-32	-0.79676	TSS,S	COMMD6	nonCoding	processed_transcript	chr13	76170513	46946	CHIP
rs7984443	COMMD6_tss2	chr13	76123416	76123624	-	-19.8702	1.07086651757045e-37	1.33469e-32	-0.79676	TSS,S	COMMD6	nonCoding	processed_transcript	chr13	76171497	47930	IMPUTED
rs6472539	XKR9_tss1	chr8	71581464	71581800	+	19.8625	1.10665571860741e-37	1.33469e-32	0.599195	TSS,S	XKR9	nonCoding	processed_transcript	chr8	71629810	48204	IMPUTED
rs56043721	XKR9_tss1	chr8	71581464	71581800	+	19.8625	1.10665571860741e-37	1.33469e-32	0.599195	TSS,S	XKR9	nonCoding	processed_transcript	chr8	71630427	48821	IMPUTED
rs35954749	XKR9_tss1	chr8	71581464	71581800	+	19.8625	1.10665571860741e-37	1.33469e-32	0.599195	TSS,S	XKR9	nonCoding	processed_transcript	chr8	71633778	52172	IMPUTED
rs2328961	COMMD6_tss2	chr13	76123416	76123624	-	-19.8702	1.07086651757045e-37	1.33469e-32	-0.79676	TSS,S	COMMD6	nonCoding	processed_transcript	chr13	76175945	52378	IMPUTED
rs9543994	COMMD6_tss2	chr13	76123416	76123624	-	-19.8702	1.07086651757045e-37	1.33469e-32	-0.79676	TSS,S	COMMD6	nonCoding	processed_transcript	chr13	76176899	53332	IMPUTED
rs3954897	XKR9_tss1	chr8	71581464	71581800	+	19.8625	1.10665571860741e-37	1.33469e-32	0.599195	TSS,S	XKR9	nonCoding	processed_transcript	chr8	71635955	54349	IMPUTED
rs4272413	XKR9_tss1	chr8	71581464	71581800	+	19.8625	1.10665571860741e-37	1.33469e-32	0.599195	TSS,S	XKR9	nonCoding	processed_transcript	chr8	71636187	54581	IMPUTED
rs6981435	XKR9_tss1	chr8	71581464	71581800	+	19.8625	1.10665571860741e-37	1.33469e-32	0.599195	TSS,S	XKR9	nonCoding	processed_transcript	chr8	71637148	55542	IMPUTED
rs6999739	XKR9_tss1	chr8	71581464	71581800	+	19.8625	1.10665571860741e-37	1.33469e-32	0.599195	TSS,S	XKR9	nonCoding	processed_transcript	chr8	71637212	55606	IMPUTED
rs7013657	XKR9_tss1	chr8	71581464	71581800	+	19.8625	1.10665571860741e-37	1.33469e-32	0.599195	TSS,S	XKR9	nonCoding	processed_transcript	chr8	71637559	55953	CHIP
rs9543996	COMMD6_tss2	chr13	76123416	76123624	-	-19.8702	1.07086651757045e-37	1.33469e-32	-0.79676	TSS,S	COMMD6	nonCoding	processed_transcript	chr13	76180378	56811	IMPUTED
rs9543997	COMMD6_tss2	chr13	76123416	76123624	-	-19.8702	1.07086651757045e-37	1.33469e-32	-0.79676	TSS,S	COMMD6	nonCoding	processed_transcript	chr13	76180473	56906	IMPUTED
rs11840945	COMMD6_tss2	chr13	76123416	76123624	-	-19.8702	1.07086651757045e-37	1.33469e-32	-0.79676	TSS,S	COMMD6	nonCoding	processed_transcript	chr13	76180791	57224	IMPUTED
rs7006615	XKR9_tss1	chr8	71581464	71581800	+	19.8625	1.10665571860741e-37	1.33469e-32	0.599195	TSS,S	XKR9	nonCoding	processed_transcript	chr8	71639807	58201	IMPUTED
rs7007450	XKR9_tss1	chr8	71581464	71581800	+	19.8625	1.10665571860741e-37	1.33469e-32	0.599195	TSS,S	XKR9	nonCoding	processed_transcript	chr8	71640269	58663	IMPUTED
rs11989553	XKR9_tss1	chr8	71581464	71581800	+	19.8625	1.10665571860741e-37	1.33469e-32	0.599195	TSS,S	XKR9	nonCoding	processed_transcript	chr8	71640899	59293	IMPUTED
rs13272523	XKR9_tss1	chr8	71581464	71581800	+	19.8625	1.10665571860741e-37	1.33469e-32	0.599195	TSS,S	XKR9	nonCoding	processed_transcript	chr8	71641472	59866	IMPUTED
rs62530826	XKR9_tss1	chr8	71581464	71581800	+	19.8625	1.10665571860741e-37	1.33469e-32	0.599195	TSS,S	XKR9	nonCoding	processed_transcript	chr8	71641643	60037	IMPUTED
rs35295900	XKR9_tss1	chr8	71581464	71581800	+	19.8625	1.10665571860741e-37	1.33469e-32	0.599195	TSS,S	XKR9	nonCoding	processed_transcript	chr8	71642061	60455	IMPUTED
rs9530450	COMMD6_tss2	chr13	76123416	76123624	-	-19.8702	1.07086651757045e-37	1.33469e-32	-0.79676	TSS,S	COMMD6	nonCoding	processed_transcript	chr13	76184382	60815	IMPUTED
rs35115527	XKR9_tss1	chr8	71581464	71581800	+	19.8625	1.10665571860741e-37	1.33469e-32	0.599195	TSS,S	XKR9	nonCoding	processed_transcript	chr8	71643009	61403	IMPUTED
rs9635000	COMMD6_tss2	chr13	76123416	76123624	-	-19.8702	1.07086651757045e-37	1.33469e-32	-0.79676	TSS,S	COMMD6	nonCoding	processed_transcript	chr13	76185099	61532	IMPUTED
rs9573590	COMMD6_tss2	chr13	76123416	76123624	-	-19.8702	1.07086651757045e-37	1.33469e-32	-0.79676	TSS,S	COMMD6	nonCoding	processed_transcript	chr13	76185181	61614	IMPUTED
rs34270993	XKR9_tss1	chr8	71581464	71581800	+	19.8625	1.10665571860741e-37	1.33469e-32	0.599195	TSS,S	XKR9	nonCoding	processed_transcript	chr8	71645268	63662	IMPUTED
rs11991273	XKR9_tss1	chr8	71581464	71581800	+	19.8625	1.10665571860741e-37	1.33469e-32	0.599195	TSS,S	XKR9	nonCoding	processed_transcript	chr8	71645860	64254	IMPUTED
rs11987511	XKR9_tss1	chr8	71581464	71581800	+	19.8625	1.10665571860741e-37	1.33469e-32	0.599195	TSS,S	XKR9	nonCoding	processed_transcript	chr8	71645871	64265	IMPUTED
rs7015035	XKR9_tss1	chr8	71581464	71581800	+	19.8625	1.10665571860741e-37	1.33469e-32	0.599195	TSS,S	XKR9	nonCoding	processed_transcript	chr8	71653601	71995	IMPUTED
rs6472542	XKR9_tss1	chr8	71581464	71581800	+	19.8625	1.10665571860741e-37	1.33469e-32	0.599195	TSS,S	XKR9	nonCoding	processed_transcript	chr8	71654087	72481	IMPUTED
rs6982406	XKR9_tss1	chr8	71581464	71581800	+	19.8625	1.10665571860741e-37	1.33469e-32	0.599195	TSS,S	XKR9	nonCoding	processed_transcript	chr8	71654608	73002	IMPUTED
rs2274049	COMMD6_tss2	chr13	76123416	76123624	-	-19.8702	1.07086651757045e-37	1.33469e-32	-0.79676	TSS,S	COMMD6	nonCoding	processed_transcript	chr13	76196850	73283	IMPUTED
rs9544008	COMMD6_tss2	chr13	76123416	76123624	-	-19.8702	1.07086651757045e-37	1.33469e-32	-0.79676	TSS,S	COMMD6	nonCoding	processed_transcript	chr13	76197897	74330	IMPUTED
rs1902614	XKR9_tss1	chr8	71581464	71581800	+	19.8625	1.10665571860741e-37	1.33469e-32	0.599195	TSS,S	XKR9	nonCoding	processed_transcript	chr8	71656167	74561	IMPUTED
rs4885330	COMMD6_tss2	chr13	76123416	76123624	-	-19.8702	1.07086651757045e-37	1.33469e-32	-0.79676	TSS,S	COMMD6	nonCoding	processed_transcript	chr13	76198599	75032	IMPUTED
rs4885331	COMMD6_tss2	chr13	76123416	76123624	-	-19.8702	1.07086651757045e-37	1.33469e-32	-0.79676	TSS,S	COMMD6	nonCoding	processed_transcript	chr13	76198643	75076	IMPUTED
rs4885332	COMMD6_tss2	chr13	76123416	76123624	-	-19.8702	1.07086651757045e-37	1.33469e-32	-0.79676	TSS,S	COMMD6	nonCoding	processed_transcript	chr13	76198782	75215	IMPUTED
rs4885333	COMMD6_tss2	chr13	76123416	76123624	-	-19.8702	1.07086651757045e-37	1.33469e-32	-0.79676	TSS,S	COMMD6	nonCoding	processed_transcript	chr13	76198860	75293	IMPUTED
rs9530453	COMMD6_tss2	chr13	76123416	76123624	-	-19.8702	1.07086651757045e-37	1.33469e-32	-0.79676	TSS,S	COMMD6	nonCoding	processed_transcript	chr13	76199666	76099	IMPUTED
rs9530456	COMMD6_tss2	chr13	76123416	76123624	-	-19.8702	1.07086651757045e-37	1.33469e-32	-0.79676	TSS,S	COMMD6	nonCoding	processed_transcript	chr13	76201063	77496	IMPUTED
rs34905858	XKR9_tss1	chr8	71581464	71581800	+	19.8625	1.10665571860741e-37	1.33469e-32	0.599195	TSS,S	XKR9	nonCoding	processed_transcript	chr8	71659450	77844	IMPUTED
rs6998024	XKR9_tss1	chr8	71581464	71581800	+	19.8625	1.10665571860741e-37	1.33469e-32	0.599195	TSS,S	XKR9	nonCoding	processed_transcript	chr8	71660840	79234	IMPUTED
rs7491365	COMMD6_tss2	chr13	76123416	76123624	-	-19.8702	1.07086651757045e-37	1.33469e-32	-0.79676	TSS,S	COMMD6	nonCoding	processed_transcript	chr13	76203070	79503	IMPUTED
rs35960437	XKR9_tss1	chr8	71581464	71581800	+	19.8625	1.10665571860741e-37	1.33469e-32	0.599195	TSS,S	XKR9	nonCoding	processed_transcript	chr8	71661960	80354	IMPUTED
rs34409123	XKR9_tss1	chr8	71581464	71581800	+	19.8625	1.10665571860741e-37	1.33469e-32	0.599195	TSS,S	XKR9	nonCoding	processed_transcript	chr8	71662116	80510	IMPUTED
rs1348535	XKR9_tss1	chr8	71581464	71581800	+	19.8625	1.10665571860741e-37	1.33469e-32	0.599195	TSS,S	XKR9	nonCoding	processed_transcript	chr8	71662741	81135	IMPUTED
rs7842851	XKR9_tss1	chr8	71581464	71581800	+	19.8625	1.10665571860741e-37	1.33469e-32	0.599195	TSS,S	XKR9	nonCoding	processed_transcript	chr8	71663805	82199	IMPUTED
rs7825446	XKR9_tss1	chr8	71581464	71581800	+	19.8625	1.10665571860741e-37	1.33469e-32	0.599195	TSS,S	XKR9	nonCoding	processed_transcript	chr8	71664174	82568	IMPUTED
rs6472543	XKR9_tss1	chr8	71581464	71581800	+	19.8625	1.10665571860741e-37	1.33469e-32	0.599195	TSS,S	XKR9	nonCoding	processed_transcript	chr8	71664408	82802	IMPUTED
rs7819332	XKR9_tss1	chr8	71581464	71581800	+	19.8625	1.10665571860741e-37	1.33469e-32	0.599195	TSS,S	XKR9	nonCoding	processed_transcript	chr8	71668265	86659	IMPUTED
rs7012404	XKR9_tss1	chr8	71581464	71581800	+	19.8625	1.10665571860741e-37	1.33469e-32	0.599195	TSS,S	XKR9	nonCoding	processed_transcript	chr8	71668698	87092	IMPUTED
rs6998397	XKR9_tss1	chr8	71581464	71581800	+	19.8625	1.10665571860741e-37	1.33469e-32	0.599195	TSS,S	XKR9	nonCoding	processed_transcript	chr8	71670042	88436	IMPUTED
rs7018381	XKR9_tss1	chr8	71581464	71581800	+	19.8625	1.10665571860741e-37	1.33469e-32	0.599195	TSS,S	XKR9	nonCoding	processed_transcript	chr8	71670117	88511	IMPUTED
rs13258584	XKR9_tss1	chr8	71581464	71581800	+	19.8625	1.10665571860741e-37	1.33469e-32	0.599195	TSS,S	XKR9	nonCoding	processed_transcript	chr8	71671579	89973	IMPUTED
rs7009297	XKR9_tss1	chr8	71581464	71581800	+	19.8625	1.10665571860741e-37	1.33469e-32	0.599195	TSS,S	XKR9	nonCoding	processed_transcript	chr8	71672366	90760	IMPUTED
rs7014012	XKR9_tss1	chr8	71581464	71581800	+	19.8625	1.10665571860741e-37	1.33469e-32	0.599195	TSS,S	XKR9	nonCoding	processed_transcript	chr8	71672743	91137	IMPUTED
rs1471114	XKR9_tss1	chr8	71581464	71581800	+	19.8625	1.10665571860741e-37	1.33469e-32	0.599195	TSS,S	XKR9	nonCoding	processed_transcript	chr8	71675547	93941	IMPUTED
rs12680166	XKR9_tss1	chr8	71581464	71581800	+	19.8625	1.10665571860741e-37	1.33469e-32	0.599195	TSS,S	XKR9	nonCoding	processed_transcript	chr8	71678638	97032	IMPUTED
rs17688313	XKR9_tss1	chr8	71581464	71581800	+	19.8625	1.10665571860741e-37	1.33469e-32	0.599195	TSS,S	XKR9	nonCoding	processed_transcript	chr8	71683864	102258	IMPUTED
rs1373480	XKR9_tss1	chr8	71581464	71581800	+	19.8625	1.10665571860741e-37	1.33469e-32	0.599195	TSS,S	XKR9	nonCoding	processed_transcript	chr8	71686967	105361	IMPUTED
rs10448014	XKR9_tss1	chr8	71581464	71581800	+	19.8625	1.10665571860741e-37	1.33469e-32	0.599195	TSS,S	XKR9	nonCoding	processed_transcript	chr8	71688165	106559	IMPUTED
rs7000647	XKR9_tss1	chr8	71581464	71581800	+	19.8625	1.10665571860741e-37	1.33469e-32	0.599195	TSS,S	XKR9	nonCoding	processed_transcript	chr8	71688408	106802	IMPUTED
rs13254801	XKR9_tss1	chr8	71581464	71581800	+	19.8625	1.10665571860741e-37	1.33469e-32	0.599195	TSS,S	XKR9	nonCoding	processed_transcript	chr8	71688984	107378	IMPUTED
rs13252584	XKR9_tss1	chr8	71581464	71581800	+	19.8625	1.10665571860741e-37	1.33469e-32	0.599195	TSS,S	XKR9	nonCoding	processed_transcript	chr8	71689031	107425	IMPUTED
rs13254851	XKR9_tss1	chr8	71581464	71581800	+	19.8625	1.10665571860741e-37	1.33469e-32	0.599195	TSS,S	XKR9	nonCoding	processed_transcript	chr8	71689034	107428	IMPUTED
rs62508771	XKR9_tss1	chr8	71581464	71581800	+	19.8625	1.10665571860741e-37	1.33469e-32	0.599195	TSS,S	XKR9	nonCoding	processed_transcript	chr8	71692688	111082	IMPUTED
rs6993170	XKR9_tss1	chr8	71581464	71581800	+	19.8625	1.10665571860741e-37	1.33469e-32	0.599195	TSS,S	XKR9	nonCoding	processed_transcript	chr8	71693519	111913	IMPUTED
rs6998786	XKR9_tss1	chr8	71581464	71581800	+	19.8625	1.10665571860741e-37	1.33469e-32	0.599195	TSS,S	XKR9	nonCoding	processed_transcript	chr8	71694630	113024	IMPUTED
rs12680988	XKR9_tss1	chr8	71581464	71581800	+	19.8625	1.10665571860741e-37	1.33469e-32	0.599195	TSS,S	XKR9	nonCoding	processed_transcript	chr8	71695890	114284	IMPUTED
rs1596566	XKR9_tss1	chr8	71581464	71581800	+	19.8625	1.10665571860741e-37	1.33469e-32	0.599195	TSS,S	XKR9	nonCoding	processed_transcript	chr8	71698576	116970	IMPUTED
rs6993115	XKR9_tss1	chr8	71581464	71581800	+	19.8625	1.10665571860741e-37	1.33469e-32	0.599195	TSS,S	XKR9	nonCoding	processed_transcript	chr8	71699183	117577	IMPUTED
rs6992879	XKR9_tss1	chr8	71581464	71581800	+	19.8625	1.10665571860741e-37	1.33469e-32	0.599195	TSS,S	XKR9	nonCoding	processed_transcript	chr8	71699283	117677	IMPUTED
rs10504481	XKR9_tss1	chr8	71581464	71581800	+	19.8625	1.10665571860741e-37	1.33469e-32	0.599195	TSS,S	XKR9	nonCoding	processed_transcript	chr8	71699517	117911	IMPUTED
rs1838393	XKR9_tss1	chr8	71581464	71581800	+	19.8625	1.10665571860741e-37	1.33469e-32	0.599195	TSS,S	XKR9	nonCoding	processed_transcript	chr8	71702591	120985	IMPUTED
rs7826483	XKR9_tss1	chr8	71581464	71581800	+	19.8625	1.10665571860741e-37	1.33469e-32	0.599195	TSS,S	XKR9	nonCoding	processed_transcript	chr8	71702893	121287	IMPUTED
rs35207116	XKR9_tss1	chr8	71581464	71581800	+	19.8625	1.10665571860741e-37	1.33469e-32	0.599195	TSS,S	XKR9	nonCoding	processed_transcript	chr8	71708971	127365	IMPUTED
rs35233766	XKR9_tss1	chr8	71581464	71581800	+	19.8625	1.10665571860741e-37	1.33469e-32	0.599195	TSS,S	XKR9	nonCoding	processed_transcript	chr8	71710223	128617	IMPUTED
rs13257800	XKR9_tss1	chr8	71581464	71581800	+	19.8625	1.10665571860741e-37	1.33469e-32	0.599195	TSS,S	XKR9	nonCoding	processed_transcript	chr8	71714133	132527	IMPUTED
rs62508819	XKR9_tss1	chr8	71581464	71581800	+	19.8625	1.10665571860741e-37	1.33469e-32	0.599195	TSS,S	XKR9	nonCoding	processed_transcript	chr8	71718106	136500	IMPUTED
rs62508826	XKR9_tss1	chr8	71581464	71581800	+	19.8625	1.10665571860741e-37	1.33469e-32	0.599195	TSS,S	XKR9	nonCoding	processed_transcript	chr8	71727954	146348	IMPUTED
rs34042354	XKR9_tss1	chr8	71581464	71581800	+	19.8625	1.10665571860741e-37	1.33469e-32	0.599195	TSS,S	XKR9	nonCoding	processed_transcript	chr8	71730961	149355	IMPUTED
rs13261712	XKR9_tss1	chr8	71581464	71581800	+	19.8625	1.10665571860741e-37	1.33469e-32	0.599195	TSS,S	XKR9	nonCoding	processed_transcript	chr8	71732264	150658	IMPUTED
rs13252719	XKR9_tss1	chr8	71581464	71581800	+	19.8625	1.10665571860741e-37	1.33469e-32	0.599195	TSS,S	XKR9	nonCoding	processed_transcript	chr8	71734569	152963	IMPUTED
rs13274062	XKR9_tss1	chr8	71581464	71581800	+	19.8625	1.10665571860741e-37	1.33469e-32	0.599195	TSS,S	XKR9	nonCoding	processed_transcript	chr8	71737087	155481	IMPUTED
rs62510668	XKR9_tss1	chr8	71581464	71581800	+	19.8625	1.10665571860741e-37	1.33469e-32	0.599195	TSS,S	XKR9	nonCoding	processed_transcript	chr8	71764358	182752	IMPUTED
rs6472551	XKR9_tss1	chr8	71581464	71581800	+	19.8625	1.10665571860741e-37	1.33469e-32	0.599195	TSS,S	XKR9	nonCoding	processed_transcript	chr8	71781849	200243	IMPUTED
rs17689585	XKR9_tss1	chr8	71581464	71581800	+	19.8625	1.10665571860741e-37	1.33469e-32	0.599195	TSS,S	XKR9	nonCoding	processed_transcript	chr8	71818801	237195	IMPUTED
rs13226176	COL26A1_tss2	chr7	101006016	101007591	-	19.8426	1.20399592299905e-37	1.44893e-32	0.823901	TSS,AS	COL26A1	coding	polymorphic_pseudogene	chr7	100993838	-13230	IMPUTED
rs13242704	COL26A1_tss2	chr7	101006016	101007591	-	19.8426	1.20399592299905e-37	1.44893e-32	0.823901	TSS,AS	COL26A1	coding	polymorphic_pseudogene	chr7	100991402	-15666	IMPUTED
rs4679090	RP11-10C24.1_tss1	chr3	33839765	33840091	-	19.7706	1.63539360506591e-37	1.96595e-32	0.714663	TSSregion1000,S	RP11-10C24.1	nonCoding	lincRNA	chr3	33883079	43068	IMPUTED
rs393329	RP11-166B2.1_tss1	chr16	12070398	12070556	-	19.749	1.79328155148519e-37	2.15341e-32	0.680724	TSS,S	RP11-166B2.1	coding	protein_coding	chr16	12070422	-78	IMPUTED
rs12278912	NRGN_tss5	chr11	124612147	124612568	+	19.743	1.84025086119042e-37	2.19788e-32	0.849581	intron,S	NRGN	coding	protein_coding	chr11	124612159	-23	CHIP
rs7113041	NRGN_tss5	chr11	124612147	124612568	+	19.743	1.84025086119042e-37	2.19788e-32	0.849581	intron,S	NRGN	coding	protein_coding	chr11	124612591	409	IMPUTED
rs12287365	NRGN_tss5	chr11	124612147	124612568	+	19.743	1.84025086119042e-37	2.19788e-32	0.849581	intron,S	NRGN	coding	protein_coding	chr11	124612710	528	IMPUTED
rs12293621	NRGN_tss5	chr11	124612147	124612568	+	19.743	1.84025086119042e-37	2.19788e-32	0.849581	intron,S	NRGN	coding	protein_coding	chr11	124612828	646	IMPUTED
rs12293624	NRGN_tss5	chr11	124612147	124612568	+	19.743	1.84025086119042e-37	2.19788e-32	0.849581	intron,S	NRGN	coding	protein_coding	chr11	124612833	651	IMPUTED
rs7423135	FAM179A_tss1	chr2	29179278	29179510	+	19.7332	1.91802940229927e-37	2.2883e-32	0.88134	TSS,S	FAM179A	coding	protein_coding	chr2	29162031	-17392	IMPUTED
rs1454491	RPL14_tss1	chr3	40498723	40499351	+	19.6913	2.29354245696402e-37	2.71e-32	0.598614	TSS,S	RPL14	coding	protein_coding	chr3	40352647	-146181	IMPUTED
rs3214006	RPL14_tss1	chr3	40498723	40499351	+	19.6913	2.29354245696402e-37	2.71e-32	0.598614	TSS,S	RPL14	coding	protein_coding	chr3	40352134	-146694	IMPUTED
rs9826419	RPL14_tss1	chr3	40498723	40499351	+	19.6913	2.29354245696402e-37	2.71e-32	0.598614	TSS,S	RPL14	coding	protein_coding	chr3	40352051	-146777	IMPUTED
rs11709089	RPL14_tss1	chr3	40498723	40499351	+	19.6913	2.29354245696402e-37	2.71e-32	0.598614	TSS,S	RPL14	coding	protein_coding	chr3	40351484	-147344	IMPUTED
rs9826847	RPL14_tss1	chr3	40498723	40499351	+	19.6913	2.29354245696402e-37	2.71e-32	0.598614	TSS,S	RPL14	coding	protein_coding	chr3	40345312	-153516	IMPUTED
rs59922539	RPL14_tss1	chr3	40498723	40499351	+	19.6913	2.29354245696402e-37	2.71e-32	0.598614	TSS,S	RPL14	coding	protein_coding	chr3	40337110	-161718	IMPUTED
rs56841336	RPL14_tss1	chr3	40498723	40499351	+	19.6913	2.29354245696402e-37	2.71e-32	0.598614	TSS,S	RPL14	coding	protein_coding	chr3	40336671	-162157	IMPUTED
rs2371183	RPL14_tss1	chr3	40498723	40499351	+	19.6913	2.29354245696402e-37	2.71e-32	0.598614	TSS,S	RPL14	coding	protein_coding	chr3	40334247	-164581	IMPUTED
rs11712426	RPL14_tss1	chr3	40498723	40499351	+	19.6913	2.29354245696402e-37	2.71e-32	0.598614	TSS,S	RPL14	coding	protein_coding	chr3	40330322	-168506	IMPUTED
rs12201281	UHRF1BP1_tss1	chr6	34759559	34760048	+	-19.6818	2.38886204335093e-37	2.73497e-32	-0.494704	TSS,S	UHRF1BP1	coding	protein_coding	chr6	34681091	-78780	IMPUTED
rs9368832	UHRF1BP1_tss1	chr6	34759559	34760048	+	-19.6818	2.38886204335093e-37	2.73497e-32	-0.494704	TSS,S	UHRF1BP1	coding	protein_coding	chr6	34679587	-80284	IMPUTED
rs9357181	UHRF1BP1_tss1	chr6	34759559	34760048	+	-19.6818	2.38886204335093e-37	2.73497e-32	-0.494704	TSS,S	UHRF1BP1	coding	protein_coding	chr6	34673833	-86038	IMPUTED
rs9348950	UHRF1BP1_tss1	chr6	34759559	34760048	+	-19.6818	2.38886204335093e-37	2.73497e-32	-0.494704	TSS,S	UHRF1BP1	coding	protein_coding	chr6	34673678	-86193	IMPUTED
rs7763987	UHRF1BP1_tss1	chr6	34759559	34760048	+	-19.6818	2.38886204335093e-37	2.73497e-32	-0.494704	TSS,S	UHRF1BP1	coding	protein_coding	chr6	34670975	-88896	IMPUTED
rs7759128	UHRF1BP1_tss1	chr6	34759559	34760048	+	-19.6818	2.38886204335093e-37	2.73497e-32	-0.494704	TSS,S	UHRF1BP1	coding	protein_coding	chr6	34670395	-89476	IMPUTED
rs9380454	UHRF1BP1_tss1	chr6	34759559	34760048	+	-19.6818	2.38886204335093e-37	2.73497e-32	-0.494704	TSS,S	UHRF1BP1	coding	protein_coding	chr6	34669384	-90487	IMPUTED
rs9368830	UHRF1BP1_tss1	chr6	34759559	34760048	+	-19.6818	2.38886204335093e-37	2.73497e-32	-0.494704	TSS,S	UHRF1BP1	coding	protein_coding	chr6	34668635	-91236	IMPUTED
rs7742652	UHRF1BP1_tss1	chr6	34759559	34760048	+	-19.6818	2.38886204335093e-37	2.73497e-32	-0.494704	TSS,S	UHRF1BP1	coding	protein_coding	chr6	34667075	-92796	IMPUTED
rs7771778	UHRF1BP1_tss1	chr6	34759559	34760048	+	-19.6818	2.38886204335093e-37	2.73497e-32	-0.494704	TSS,S	UHRF1BP1	coding	protein_coding	chr6	34660324	-99547	IMPUTED
rs2814947	UHRF1BP1_tss1	chr6	34759559	34760048	+	-19.6818	2.38886204335093e-37	2.73497e-32	-0.494704	TSS,S	UHRF1BP1	coding	protein_coding	chr6	34653268	-106603	IMPUTED
rs2814945	UHRF1BP1_tss1	chr6	34759559	34760048	+	-19.6818	2.38886204335093e-37	2.73497e-32	-0.494704	TSS,S	UHRF1BP1	coding	protein_coding	chr6	34647978	-111893	IMPUTED
rs2744941	UHRF1BP1_tss1	chr6	34759559	34760048	+	-19.6818	2.38886204335093e-37	2.73497e-32	-0.494704	TSS,S	UHRF1BP1	coding	protein_coding	chr6	34646917	-112954	IMPUTED
rs6937784	UHRF1BP1_tss1	chr6	34759559	34760048	+	-19.6818	2.38886204335093e-37	2.73497e-32	-0.494704	TSS,S	UHRF1BP1	coding	protein_coding	chr6	34644276	-115595	IMPUTED
rs2814942	UHRF1BP1_tss1	chr6	34759559	34760048	+	-19.6818	2.38886204335093e-37	2.73497e-32	-0.494704	TSS,S	UHRF1BP1	coding	protein_coding	chr6	34644261	-115610	IMPUTED
rs2744943	UHRF1BP1_tss1	chr6	34759559	34760048	+	-19.6818	2.38886204335093e-37	2.73497e-32	-0.494704	TSS,S	UHRF1BP1	coding	protein_coding	chr6	34643179	-116692	IMPUTED
rs2395599	UHRF1BP1_tss1	chr6	34759559	34760048	+	-19.6818	2.38886204335093e-37	2.73497e-32	-0.494704	TSS,S	UHRF1BP1	coding	protein_coding	chr6	34641415	-118456	IMPUTED
rs2395598	UHRF1BP1_tss1	chr6	34759559	34760048	+	-19.6818	2.38886204335093e-37	2.73497e-32	-0.494704	TSS,S	UHRF1BP1	coding	protein_coding	chr6	34640686	-119185	IMPUTED
rs2815004	UHRF1BP1_tss1	chr6	34759559	34760048	+	-19.6818	2.38886204335093e-37	2.73497e-32	-0.494704	TSS,S	UHRF1BP1	coding	protein_coding	chr6	34636268	-123603	IMPUTED
rs2815001	UHRF1BP1_tss1	chr6	34759559	34760048	+	-19.6818	2.38886204335093e-37	2.73497e-32	-0.494704	TSS,S	UHRF1BP1	coding	protein_coding	chr6	34634353	-125518	IMPUTED
rs2744949	UHRF1BP1_tss1	chr6	34759559	34760048	+	-19.6818	2.38886204335093e-37	2.73497e-32	-0.494704	TSS,S	UHRF1BP1	coding	protein_coding	chr6	34633862	-126009	IMPUTED
rs2814995	UHRF1BP1_tss1	chr6	34759559	34760048	+	-19.6818	2.38886204335093e-37	2.73497e-32	-0.494704	TSS,S	UHRF1BP1	coding	protein_coding	chr6	34621171	-138700	IMPUTED
rs2744957	UHRF1BP1_tss1	chr6	34759559	34760048	+	-19.6818	2.38886204335093e-37	2.73497e-32	-0.494704	TSS,S	UHRF1BP1	coding	protein_coding	chr6	34618516	-141355	IMPUTED
rs2814992	UHRF1BP1_tss1	chr6	34759559	34760048	+	-19.6818	2.38886204335093e-37	2.73497e-32	-0.494704	TSS,S	UHRF1BP1	coding	protein_coding	chr6	34617144	-142727	IMPUTED
rs2744959	UHRF1BP1_tss1	chr6	34759559	34760048	+	-19.6818	2.38886204335093e-37	2.73497e-32	-0.494704	TSS,S	UHRF1BP1	coding	protein_coding	chr6	34616654	-143217	IMPUTED
rs2814991	UHRF1BP1_tss1	chr6	34759559	34760048	+	-19.6818	2.38886204335093e-37	2.73497e-32	-0.494704	TSS,S	UHRF1BP1	coding	protein_coding	chr6	34615443	-144428	IMPUTED
rs2814988	UHRF1BP1_tss1	chr6	34759559	34760048	+	-19.6818	2.38886204335093e-37	2.73497e-32	-0.494704	TSS,S	UHRF1BP1	coding	protein_coding	chr6	34608480	-151391	IMPUTED
rs2814987	UHRF1BP1_tss1	chr6	34759559	34760048	+	-19.6818	2.38886204335093e-37	2.73497e-32	-0.494704	TSS,S	UHRF1BP1	coding	protein_coding	chr6	34605145	-154726	IMPUTED
rs2814984	UHRF1BP1_tss1	chr6	34759559	34760048	+	-19.6818	2.38886204335093e-37	2.73497e-32	-0.494704	TSS,S	UHRF1BP1	coding	protein_coding	chr6	34597513	-162358	IMPUTED
rs2814981	UHRF1BP1_tss1	chr6	34759559	34760048	+	-19.6818	2.38886204335093e-37	2.73497e-32	-0.494704	TSS,S	UHRF1BP1	coding	protein_coding	chr6	34581055	-178816	IMPUTED
rs256744	AC012309.5_tss1	chr19	37742699	37742866	+	19.6606	2.61508064842913e-37	2.98777e-32	0.891673	TSS,S	AC012309.5	nonCoding	lincRNA	chr19	37855488	112677	IMPUTED
rs256740	AC012309.5_tss1	chr19	37742699	37742866	+	19.6606	2.61508064842913e-37	2.98777e-32	0.891673	TSS,S	AC012309.5	nonCoding	lincRNA	chr19	37856353	113542	IMPUTED
rs56289931	XKR9_tss1	chr8	71581464	71581800	+	19.6429	2.8209195019542e-37	3.14497e-32	0.606063	TSS,S	XKR9	nonCoding	processed_transcript	chr8	71837754	256148	IMPUTED
rs4628281	XKR9_tss1	chr8	71581464	71581800	+	19.6429	2.8209195019542e-37	3.14497e-32	0.606063	TSS,S	XKR9	nonCoding	processed_transcript	chr8	71839164	257558	IMPUTED
rs12679261	XKR9_tss1	chr8	71581464	71581800	+	19.6429	2.8209195019542e-37	3.14497e-32	0.606063	TSS,S	XKR9	nonCoding	processed_transcript	chr8	71844649	263043	IMPUTED
rs17689955	XKR9_tss1	chr8	71581464	71581800	+	19.6429	2.8209195019542e-37	3.14497e-32	0.606063	TSS,S	XKR9	nonCoding	processed_transcript	chr8	71848864	267258	IMPUTED
rs10089583	XKR9_tss1	chr8	71581464	71581800	+	19.6429	2.8209195019542e-37	3.14497e-32	0.606063	TSS,S	XKR9	nonCoding	processed_transcript	chr8	71849484	267878	IMPUTED
rs1493198	XKR9_tss1	chr8	71581464	71581800	+	19.6429	2.8209195019542e-37	3.14497e-32	0.606063	TSS,S	XKR9	nonCoding	processed_transcript	chr8	71851957	270351	IMPUTED
rs1389202	XKR9_tss1	chr8	71581464	71581800	+	19.6429	2.8209195019542e-37	3.14497e-32	0.606063	TSS,S	XKR9	nonCoding	processed_transcript	chr8	71852285	270679	IMPUTED
rs10283320	XKR9_tss1	chr8	71581464	71581800	+	19.6429	2.8209195019542e-37	3.14497e-32	0.606063	TSS,S	XKR9	nonCoding	processed_transcript	chr8	71858207	276601	IMPUTED
rs13255152	XKR9_tss1	chr8	71581464	71581800	+	19.6429	2.8209195019542e-37	3.14497e-32	0.606063	TSS,S	XKR9	nonCoding	processed_transcript	chr8	71859619	278013	IMPUTED
rs13255735	XKR9_tss1	chr8	71581464	71581800	+	19.6429	2.8209195019542e-37	3.14497e-32	0.606063	TSS,S	XKR9	nonCoding	processed_transcript	chr8	71859739	278133	IMPUTED
rs2732087	XKR9_tss1	chr8	71581464	71581800	+	19.6429	2.8209195019542e-37	3.14497e-32	0.606063	TSS,S	XKR9	nonCoding	processed_transcript	chr8	71860439	278833	IMPUTED
rs2639921	XKR9_tss1	chr8	71581464	71581800	+	19.6429	2.8209195019542e-37	3.14497e-32	0.606063	TSS,S	XKR9	nonCoding	processed_transcript	chr8	71874834	293228	IMPUTED
rs2639919	XKR9_tss1	chr8	71581464	71581800	+	19.6429	2.8209195019542e-37	3.14497e-32	0.606063	TSS,S	XKR9	nonCoding	processed_transcript	chr8	71875128	293522	CHIP
rs2933853	XKR9_tss1	chr8	71581464	71581800	+	19.6429	2.8209195019542e-37	3.14497e-32	0.606063	TSS,S	XKR9	nonCoding	processed_transcript	chr8	71909222	327616	IMPUTED
rs3098866	XKR9_tss1	chr8	71581464	71581800	+	19.6429	2.8209195019542e-37	3.14497e-32	0.606063	TSS,S	XKR9	nonCoding	processed_transcript	chr8	71916574	334968	IMPUTED
rs3110239	XKR9_tss1	chr8	71581464	71581800	+	19.6429	2.8209195019542e-37	3.14497e-32	0.606063	TSS,S	XKR9	nonCoding	processed_transcript	chr8	71916745	335139	IMPUTED
rs3098867	XKR9_tss1	chr8	71581464	71581800	+	19.6429	2.8209195019542e-37	3.14497e-32	0.606063	TSS,S	XKR9	nonCoding	processed_transcript	chr8	71916871	335265	IMPUTED
rs2639904	XKR9_tss1	chr8	71581464	71581800	+	19.6429	2.8209195019542e-37	3.14497e-32	0.606063	TSS,S	XKR9	nonCoding	processed_transcript	chr8	71917130	335524	IMPUTED
rs2639903	XKR9_tss1	chr8	71581464	71581800	+	19.6429	2.8209195019542e-37	3.14497e-32	0.606063	TSS,S	XKR9	nonCoding	processed_transcript	chr8	71917444	335838	IMPUTED
rs2639902	XKR9_tss1	chr8	71581464	71581800	+	19.6429	2.8209195019542e-37	3.14497e-32	0.606063	TSS,S	XKR9	nonCoding	processed_transcript	chr8	71917527	335921	IMPUTED
rs2639901	XKR9_tss1	chr8	71581464	71581800	+	19.6429	2.8209195019542e-37	3.14497e-32	0.606063	TSS,S	XKR9	nonCoding	processed_transcript	chr8	71917751	336145	IMPUTED
rs2732090	XKR9_tss1	chr8	71581464	71581800	+	19.6429	2.8209195019542e-37	3.14497e-32	0.606063	TSS,S	XKR9	nonCoding	processed_transcript	chr8	71918257	336651	IMPUTED
rs2732091	XKR9_tss1	chr8	71581464	71581800	+	19.6429	2.8209195019542e-37	3.14497e-32	0.606063	TSS,S	XKR9	nonCoding	processed_transcript	chr8	71918423	336817	IMPUTED
rs2732092	XKR9_tss1	chr8	71581464	71581800	+	19.6429	2.8209195019542e-37	3.14497e-32	0.606063	TSS,S	XKR9	nonCoding	processed_transcript	chr8	71918599	336993	IMPUTED
rs4930951	DDX11_tss1	chr12	31226767	31226836	+	-19.6309	2.96919751174864e-37	3.30695e-32	-0.820031	TSS,S	DDX11	coding	protein_coding	chr12	31235354	8566	IMPUTED
rs55926714	AC012309.5_tss1	chr19	37742699	37742866	+	19.6156	3.17038299774602e-37	3.51333e-32	0.886116	TSS,S	AC012309.5	nonCoding	lincRNA	chr19	37798876	56065	IMPUTED
rs12462487	AC012309.5_tss1	chr19	37742699	37742866	+	19.6156	3.17038299774602e-37	3.51333e-32	0.886116	TSS,S	AC012309.5	nonCoding	lincRNA	chr19	37802113	59302	IMPUTED
rs73025481	AC012309.5_tss1	chr19	37742699	37742866	+	19.6156	3.17038299774602e-37	3.51333e-32	0.886116	TSS,S	AC012309.5	nonCoding	lincRNA	chr19	37837339	94528	IMPUTED
rs55755939	AC012309.5_tss1	chr19	37742699	37742866	+	19.6156	3.17038299774602e-37	3.51333e-32	0.886116	TSS,S	AC012309.5	nonCoding	lincRNA	chr19	37844625	101814	IMPUTED
rs502546	AC012309.5_tss1	chr19	37742699	37742866	+	19.6156	3.17038299774602e-37	3.51333e-32	0.886116	TSS,S	AC012309.5	nonCoding	lincRNA	chr19	37852690	109879	IMPUTED
rs4793836	MRPL45P2_tss1	chr17	45569719	45569856	-	19.611	3.2326095979983e-37	3.5787e-32	1.10505	TSS,S	MRPL45P2	nonCoding	processed_transcript	chr17	45670312	100476	IMPUTED
rs6985299	XKR9_tss1	chr8	71581464	71581800	+	19.5991	3.40284489159241e-37	3.7634e-32	0.597689	TSS,S	XKR9	nonCoding	processed_transcript	chr8	71613079	31473	IMPUTED
rs1835967	NDFIP1_tss1	chr5	141487796	141488653	+	-19.569	3.87027970159967e-37	4.19643e-32	-0.31906	TSS,S	NDFIP1	coding	protein_coding	chr5	141482700	-5688	IMPUTED
rs62384625	NDFIP1_tss1	chr5	141487796	141488653	+	-19.569	3.87027970159967e-37	4.19643e-32	-0.31906	TSS,S	NDFIP1	coding	protein_coding	chr5	141482269	-6119	IMPUTED
rs17208670	NDFIP1_tss1	chr5	141487796	141488653	+	-19.569	3.87027970159967e-37	4.19643e-32	-0.31906	TSS,S	NDFIP1	coding	protein_coding	chr5	141497239	8851	IMPUTED
rs12657589	NDFIP1_tss1	chr5	141487796	141488653	+	-19.569	3.87027970159967e-37	4.19643e-32	-0.31906	TSS,S	NDFIP1	coding	protein_coding	chr5	141497994	9606	IMPUTED
rs11745474	NDFIP1_tss1	chr5	141487796	141488653	+	-19.569	3.87027970159967e-37	4.19643e-32	-0.31906	TSS,S	NDFIP1	coding	protein_coding	chr5	141499448	11060	IMPUTED
rs17208684	NDFIP1_tss1	chr5	141487796	141488653	+	-19.569	3.87027970159967e-37	4.19643e-32	-0.31906	TSS,S	NDFIP1	coding	protein_coding	chr5	141503629	15241	IMPUTED
rs1812942	NDFIP1_tss1	chr5	141487796	141488653	+	-19.569	3.87027970159967e-37	4.19643e-32	-0.31906	TSS,S	NDFIP1	coding	protein_coding	chr5	141504486	16098	IMPUTED
rs1812941	NDFIP1_tss1	chr5	141487796	141488653	+	-19.569	3.87027970159967e-37	4.19643e-32	-0.31906	TSS,S	NDFIP1	coding	protein_coding	chr5	141504621	16233	IMPUTED
rs56242584	NDFIP1_tss1	chr5	141487796	141488653	+	-19.569	3.87027970159967e-37	4.19643e-32	-0.31906	TSS,S	NDFIP1	coding	protein_coding	chr5	141508649	20261	IMPUTED
rs55976518	NDFIP1_tss1	chr5	141487796	141488653	+	-19.569	3.87027970159967e-37	4.19643e-32	-0.31906	TSS,S	NDFIP1	coding	protein_coding	chr5	141508655	20267	IMPUTED
rs56183589	NDFIP1_tss1	chr5	141487796	141488653	+	-19.569	3.87027970159967e-37	4.19643e-32	-0.31906	TSS,S	NDFIP1	coding	protein_coding	chr5	141509381	20993	IMPUTED
rs56025023	NDFIP1_tss1	chr5	141487796	141488653	+	-19.569	3.87027970159967e-37	4.19643e-32	-0.31906	TSS,S	NDFIP1	coding	protein_coding	chr5	141510896	22508	IMPUTED
rs35887942	NDFIP1_tss1	chr5	141487796	141488653	+	-19.569	3.87027970159967e-37	4.19643e-32	-0.31906	TSS,S	NDFIP1	coding	protein_coding	chr5	141514443	26055	IMPUTED
rs12655675	NDFIP1_tss1	chr5	141487796	141488653	+	-19.569	3.87027970159967e-37	4.19643e-32	-0.31906	TSS,S	NDFIP1	coding	protein_coding	chr5	141518104	29716	CHIP
rs62381977	NDFIP1_tss1	chr5	141487796	141488653	+	-19.569	3.87027970159967e-37	4.19643e-32	-0.31906	TSS,S	NDFIP1	coding	protein_coding	chr5	141519606	31218	IMPUTED
rs62381978	NDFIP1_tss1	chr5	141487796	141488653	+	-19.569	3.87027970159967e-37	4.19643e-32	-0.31906	TSS,S	NDFIP1	coding	protein_coding	chr5	141520503	32115	IMPUTED
rs72799929	NDFIP1_tss1	chr5	141487796	141488653	+	-19.569	3.87027970159967e-37	4.19643e-32	-0.31906	TSS,S	NDFIP1	coding	protein_coding	chr5	141521431	33043	IMPUTED
rs62381979	NDFIP1_tss1	chr5	141487796	141488653	+	-19.569	3.87027970159967e-37	4.19643e-32	-0.31906	TSS,S	NDFIP1	coding	protein_coding	chr5	141521495	33107	IMPUTED
rs2244989	NDFIP1_tss1	chr5	141487796	141488653	+	-19.569	3.87027970159967e-37	4.19643e-32	-0.31906	TSS,S	NDFIP1	coding	protein_coding	chr5	141529977	41589	IMPUTED
rs249680	NDFIP1_tss1	chr5	141487796	141488653	+	-19.569	3.87027970159967e-37	4.19643e-32	-0.31906	TSS,S	NDFIP1	coding	protein_coding	chr5	141538060	49672	IMPUTED
rs9882171	RPL14_tss1	chr3	40498723	40499351	+	19.5548	4.11284514402741e-37	4.45507e-32	0.609112	TSS,S	RPL14	coding	protein_coding	chr3	40518821	19993	EXOME_IMPUTED
rs6988596	XKR9_tss1	chr8	71581464	71581800	+	19.55	4.19846271238392e-37	4.54336e-32	0.593516	TSS,S	XKR9	nonCoding	processed_transcript	chr8	71604917	23311	IMPUTED
rs9469835	UHRF1BP1_tss1	chr6	34759559	34760048	+	-19.5297	4.58069692398451e-37	4.95215e-32	-0.494039	TSS,S	UHRF1BP1	coding	protein_coding	chr6	34611001	-148870	IMPUTED
rs13215181	UHRF1BP1_tss1	chr6	34759559	34760048	+	-19.4674	5.9862853503649e-37	5.58227e-32	-0.490058	TSS,S	UHRF1BP1	coding	protein_coding	chr6	34759881	10	IMPUTED
rs6934662	UHRF1BP1_tss1	chr6	34759559	34760048	+	-19.4674	5.9862853503649e-37	5.58227e-32	-0.490058	TSS,S	UHRF1BP1	coding	protein_coding	chr6	34759884	13	IMPUTED
rs7769961	UHRF1BP1_tss1	chr6	34759559	34760048	+	-19.4674	5.9862853503649e-37	5.58227e-32	-0.490058	TSS,S	UHRF1BP1	coding	protein_coding	chr6	34760162	291	IMPUTED
rs7769820	UHRF1BP1_tss1	chr6	34759559	34760048	+	-19.4674	5.9862853503649e-37	5.58227e-32	-0.490058	TSS,S	UHRF1BP1	coding	protein_coding	chr6	34760228	357	IMPUTED
rs7752060	UHRF1BP1_tss1	chr6	34759559	34760048	+	-19.4674	5.9862853503649e-37	5.58227e-32	-0.490058	TSS,S	UHRF1BP1	coding	protein_coding	chr6	34760325	454	IMPUTED
rs7752522	UHRF1BP1_tss1	chr6	34759559	34760048	+	-19.4674	5.9862853503649e-37	5.58227e-32	-0.490058	TSS,S	UHRF1BP1	coding	protein_coding	chr6	34760583	712	IMPUTED
rs11757370	UHRF1BP1_tss1	chr6	34759559	34760048	+	-19.4674	5.9862853503649e-37	5.58227e-32	-0.490058	TSS,S	UHRF1BP1	coding	protein_coding	chr6	34760736	865	IMPUTED
rs9469887	UHRF1BP1_tss1	chr6	34759559	34760048	+	-19.4674	5.9862853503649e-37	5.58227e-32	-0.490058	TSS,S	UHRF1BP1	coding	protein_coding	chr6	34758940	-931	IMPUTED
rs9469886	UHRF1BP1_tss1	chr6	34759559	34760048	+	-19.4674	5.9862853503649e-37	5.58227e-32	-0.490058	TSS,S	UHRF1BP1	coding	protein_coding	chr6	34758824	-1047	IMPUTED
rs11755420	UHRF1BP1_tss1	chr6	34759559	34760048	+	-19.4674	5.9862853503649e-37	5.58227e-32	-0.490058	TSS,S	UHRF1BP1	coding	protein_coding	chr6	34760956	1085	IMPUTED
rs9469885	UHRF1BP1_tss1	chr6	34759559	34760048	+	-19.4674	5.9862853503649e-37	5.58227e-32	-0.490058	TSS,S	UHRF1BP1	coding	protein_coding	chr6	34758716	-1155	IMPUTED
rs9469884	UHRF1BP1_tss1	chr6	34759559	34760048	+	-19.4674	5.9862853503649e-37	5.58227e-32	-0.490058	TSS,S	UHRF1BP1	coding	protein_coding	chr6	34758703	-1168	IMPUTED
rs9462021	UHRF1BP1_tss1	chr6	34759559	34760048	+	-19.4674	5.9862853503649e-37	5.58227e-32	-0.490058	TSS,S	UHRF1BP1	coding	protein_coding	chr6	34758640	-1231	IMPUTED
rs9469883	UHRF1BP1_tss1	chr6	34759559	34760048	+	-19.4674	5.9862853503649e-37	5.58227e-32	-0.490058	TSS,S	UHRF1BP1	coding	protein_coding	chr6	34758627	-1244	IMPUTED
rs9462022	UHRF1BP1_tss1	chr6	34759559	34760048	+	-19.4674	5.9862853503649e-37	5.58227e-32	-0.490058	TSS,S	UHRF1BP1	coding	protein_coding	chr6	34761684	1813	IMPUTED
rs6942040	UHRF1BP1_tss1	chr6	34759559	34760048	+	-19.4674	5.9862853503649e-37	5.58227e-32	-0.490058	TSS,S	UHRF1BP1	coding	protein_coding	chr6	34761809	1938	IMPUTED
rs9469882	UHRF1BP1_tss1	chr6	34759559	34760048	+	-19.4674	5.9862853503649e-37	5.58227e-32	-0.490058	TSS,S	UHRF1BP1	coding	protein_coding	chr6	34757810	-2061	IMPUTED
rs9469879	UHRF1BP1_tss1	chr6	34759559	34760048	+	-19.4674	5.9862853503649e-37	5.58227e-32	-0.490058	TSS,S	UHRF1BP1	coding	protein_coding	chr6	34756909	-2962	IMPUTED
rs9469889	UHRF1BP1_tss1	chr6	34759559	34760048	+	-19.4674	5.9862853503649e-37	5.58227e-32	-0.490058	TSS,S	UHRF1BP1	coding	protein_coding	chr6	34763900	4029	IMPUTED
rs10947531	UHRF1BP1_tss1	chr6	34759559	34760048	+	-19.4674	5.9862853503649e-37	5.58227e-32	-0.490058	TSS,S	UHRF1BP1	coding	protein_coding	chr6	34765118	5247	IMPUTED
rs998278	UHRF1BP1_tss1	chr6	34759559	34760048	+	-19.4674	5.9862853503649e-37	5.58227e-32	-0.490058	TSS,S	UHRF1BP1	coding	protein_coding	chr6	34765584	5713	IMPUTED
rs34493158	UHRF1BP1_tss1	chr6	34759559	34760048	+	-19.4674	5.9862853503649e-37	5.58227e-32	-0.490058	TSS,S	UHRF1BP1	coding	protein_coding	chr6	34753339	-6532	IMPUTED
rs9689820	UHRF1BP1_tss1	chr6	34759559	34760048	+	-19.4674	5.9862853503649e-37	5.58227e-32	-0.490058	TSS,S	UHRF1BP1	coding	protein_coding	chr6	34752963	-6908	IMPUTED
rs9689516	UHRF1BP1_tss1	chr6	34759559	34760048	+	-19.4674	5.9862853503649e-37	5.58227e-32	-0.490058	TSS,S	UHRF1BP1	coding	protein_coding	chr6	34752678	-7193	IMPUTED
rs58671447	UHRF1BP1_tss1	chr6	34759559	34760048	+	-19.4674	5.9862853503649e-37	5.58227e-32	-0.490058	TSS,S	UHRF1BP1	coding	protein_coding	chr6	34752351	-7520	IMPUTED
rs9469891	UHRF1BP1_tss1	chr6	34759559	34760048	+	-19.4674	5.9862853503649e-37	5.58227e-32	-0.490058	TSS,S	UHRF1BP1	coding	protein_coding	chr6	34767396	7525	IMPUTED
rs58843872	UHRF1BP1_tss1	chr6	34759559	34760048	+	-19.4674	5.9862853503649e-37	5.58227e-32	-0.490058	TSS,S	UHRF1BP1	coding	protein_coding	chr6	34752010	-7861	IMPUTED
rs9462020	UHRF1BP1_tss1	chr6	34759559	34760048	+	-19.4674	5.9862853503649e-37	5.58227e-32	-0.490058	TSS,S	UHRF1BP1	coding	protein_coding	chr6	34751265	-8606	IMPUTED
rs6930036	UHRF1BP1_tss1	chr6	34759559	34760048	+	-19.4674	5.9862853503649e-37	5.58227e-32	-0.490058	TSS,S	UHRF1BP1	coding	protein_coding	chr6	34750728	-9143	IMPUTED
rs9469892	UHRF1BP1_tss1	chr6	34759559	34760048	+	-19.4674	5.9862853503649e-37	5.58227e-32	-0.490058	TSS,S	UHRF1BP1	coding	protein_coding	chr6	34769101	9230	IMPUTED
rs9462023	UHRF1BP1_tss1	chr6	34759559	34760048	+	-19.4674	5.9862853503649e-37	5.58227e-32	-0.490058	TSS,S	UHRF1BP1	coding	protein_coding	chr6	34769410	9539	IMPUTED
rs9469893	UHRF1BP1_tss1	chr6	34759559	34760048	+	-19.4674	5.9862853503649e-37	5.58227e-32	-0.490058	TSS,S	UHRF1BP1	coding	protein_coding	chr6	34769580	9709	IMPUTED
rs7756949	UHRF1BP1_tss1	chr6	34759559	34760048	+	-19.4674	5.9862853503649e-37	5.58227e-32	-0.490058	TSS,S	UHRF1BP1	coding	protein_coding	chr6	34770181	10310	IMPUTED
rs6899938	UHRF1BP1_tss1	chr6	34759559	34760048	+	-19.4674	5.9862853503649e-37	5.58227e-32	-0.490058	TSS,S	UHRF1BP1	coding	protein_coding	chr6	34749113	-10758	IMPUTED
rs6900188	UHRF1BP1_tss1	chr6	34759559	34760048	+	-19.4674	5.9862853503649e-37	5.58227e-32	-0.490058	TSS,S	UHRF1BP1	coding	protein_coding	chr6	34749008	-10863	IMPUTED
rs6921363	UHRF1BP1_tss1	chr6	34759559	34760048	+	-19.4674	5.9862853503649e-37	5.58227e-32	-0.490058	TSS,S	UHRF1BP1	coding	protein_coding	chr6	34770820	10949	IMPUTED
rs9462019	UHRF1BP1_tss1	chr6	34759559	34760048	+	-19.4674	5.9862853503649e-37	5.58227e-32	-0.490058	TSS,S	UHRF1BP1	coding	protein_coding	chr6	34748730	-11141	IMPUTED
rs9462018	UHRF1BP1_tss1	chr6	34759559	34760048	+	-19.4674	5.9862853503649e-37	5.58227e-32	-0.490058	TSS,S	UHRF1BP1	coding	protein_coding	chr6	34748728	-11143	IMPUTED
rs3798348	UHRF1BP1_tss1	chr6	34759559	34760048	+	-19.4674	5.9862853503649e-37	5.58227e-32	-0.490058	TSS,S	UHRF1BP1	coding	protein_coding	chr6	34771892	12021	IMPUTED
rs11759151	UHRF1BP1_tss1	chr6	34759559	34760048	+	-19.4674	5.9862853503649e-37	5.58227e-32	-0.490058	TSS,S	UHRF1BP1	coding	protein_coding	chr6	34747603	-12268	IMPUTED
rs3777752	UHRF1BP1_tss1	chr6	34759559	34760048	+	-19.4674	5.9862853503649e-37	5.58227e-32	-0.490058	TSS,S	UHRF1BP1	coding	protein_coding	chr6	34772212	12341	IMPUTED
rs9462024	UHRF1BP1_tss1	chr6	34759559	34760048	+	-19.4674	5.9862853503649e-37	5.58227e-32	-0.490058	TSS,S	UHRF1BP1	coding	protein_coding	chr6	34772793	12922	IMPUTED
rs9469872	UHRF1BP1_tss1	chr6	34759559	34760048	+	-19.4674	5.9862853503649e-37	5.58227e-32	-0.490058	TSS,S	UHRF1BP1	coding	protein_coding	chr6	34745703	-14168	IMPUTED
rs9296129	UHRF1BP1_tss1	chr6	34759559	34760048	+	-19.4674	5.9862853503649e-37	5.58227e-32	-0.490058	TSS,S	UHRF1BP1	coding	protein_coding	chr6	34774414	14543	IMPUTED
rs9469894	UHRF1BP1_tss1	chr6	34759559	34760048	+	-19.4674	5.9862853503649e-37	5.58227e-32	-0.490058	TSS,S	UHRF1BP1	coding	protein_coding	chr6	34774725	14854	IMPUTED
rs9469871	UHRF1BP1_tss1	chr6	34759559	34760048	+	-19.4674	5.9862853503649e-37	5.58227e-32	-0.490058	TSS,S	UHRF1BP1	coding	protein_coding	chr6	34745007	-14864	IMPUTED
rs9469870	UHRF1BP1_tss1	chr6	34759559	34760048	+	-19.4674	5.9862853503649e-37	5.58227e-32	-0.490058	TSS,S	UHRF1BP1	coding	protein_coding	chr6	34744349	-15522	IMPUTED
rs9469869	UHRF1BP1_tss1	chr6	34759559	34760048	+	-19.4674	5.9862853503649e-37	5.58227e-32	-0.490058	TSS,S	UHRF1BP1	coding	protein_coding	chr6	34744134	-15737	IMPUTED
rs9296131	UHRF1BP1_tss1	chr6	34759559	34760048	+	-19.4674	5.9862853503649e-37	5.58227e-32	-0.490058	TSS,S	UHRF1BP1	coding	protein_coding	chr6	34776361	16490	IMPUTED
rs6905393	UHRF1BP1_tss1	chr6	34759559	34760048	+	-19.4674	5.9862853503649e-37	5.58227e-32	-0.490058	TSS,S	UHRF1BP1	coding	protein_coding	chr6	34776626	16755	IMPUTED
rs6906759	UHRF1BP1_tss1	chr6	34759559	34760048	+	-19.4674	5.9862853503649e-37	5.58227e-32	-0.490058	TSS,S	UHRF1BP1	coding	protein_coding	chr6	34742990	-16881	IMPUTED
rs4601124	UHRF1BP1_tss1	chr6	34759559	34760048	+	-19.4674	5.9862853503649e-37	5.58227e-32	-0.490058	TSS,S	UHRF1BP1	coding	protein_coding	chr6	34776910	17039	IMPUTED
rs34141614	UHRF1BP1_tss1	chr6	34759559	34760048	+	-19.4674	5.9862853503649e-37	5.58227e-32	-0.490058	TSS,S	UHRF1BP1	coding	protein_coding	chr6	34777031	17160	IMPUTED
rs66506671	UHRF1BP1_tss1	chr6	34759559	34760048	+	-19.4674	5.9862853503649e-37	5.58227e-32	-0.490058	TSS,S	UHRF1BP1	coding	protein_coding	chr6	34777149	17278	IMPUTED
rs7768189	UHRF1BP1_tss1	chr6	34759559	34760048	+	-19.4674	5.9862853503649e-37	5.58227e-32	-0.490058	TSS,S	UHRF1BP1	coding	protein_coding	chr6	34742450	-17421	IMPUTED
rs9296132	UHRF1BP1_tss1	chr6	34759559	34760048	+	-19.4674	5.9862853503649e-37	5.58227e-32	-0.490058	TSS,S	UHRF1BP1	coding	protein_coding	chr6	34777531	17660	IMPUTED
rs2038839	UHRF1BP1_tss1	chr6	34759559	34760048	+	-19.4674	5.9862853503649e-37	5.58227e-32	-0.490058	TSS,S	UHRF1BP1	coding	protein_coding	chr6	34777791	17920	IMPUTED
rs1998702	UHRF1BP1_tss1	chr6	34759559	34760048	+	-19.4674	5.9862853503649e-37	5.58227e-32	-0.490058	TSS,S	UHRF1BP1	coding	protein_coding	chr6	34741917	-17954	IMPUTED
rs2395606	UHRF1BP1_tss1	chr6	34759559	34760048	+	-19.4674	5.9862853503649e-37	5.58227e-32	-0.490058	TSS,S	UHRF1BP1	coding	protein_coding	chr6	34778486	18615	IMPUTED
rs11870057	MRPL45P2_tss1	chr17	45569719	45569856	-	19.4912	5.40459954824399e-37	5.58227e-32	1.10723	TSS,S	MRPL45P2	nonCoding	processed_transcript	chr17	45588703	18867	IMPUTED
rs7739771	UHRF1BP1_tss1	chr6	34759559	34760048	+	-19.4674	5.9862853503649e-37	5.58227e-32	-0.490058	TSS,S	UHRF1BP1	coding	protein_coding	chr6	34779801	19930	IMPUTED
rs9462015	UHRF1BP1_tss1	chr6	34759559	34760048	+	-19.4674	5.9862853503649e-37	5.58227e-32	-0.490058	TSS,S	UHRF1BP1	coding	protein_coding	chr6	34739726	-20145	CHIP
rs9469863	UHRF1BP1_tss1	chr6	34759559	34760048	+	-19.4674	5.9862853503649e-37	5.58227e-32	-0.490058	TSS,S	UHRF1BP1	coding	protein_coding	chr6	34739649	-20222	IMPUTED
rs10947532	UHRF1BP1_tss1	chr6	34759559	34760048	+	-19.4674	5.9862853503649e-37	5.58227e-32	-0.490058	TSS,S	UHRF1BP1	coding	protein_coding	chr6	34780315	20444	IMPUTED
rs2038841	UHRF1BP1_tss1	chr6	34759559	34760048	+	-19.4674	5.9862853503649e-37	5.58227e-32	-0.490058	TSS,S	UHRF1BP1	coding	protein_coding	chr6	34738203	-21668	IMPUTED
rs7741437	UHRF1BP1_tss1	chr6	34759559	34760048	+	-19.4674	5.9862853503649e-37	5.58227e-32	-0.490058	TSS,S	UHRF1BP1	coding	protein_coding	chr6	34737553	-22318	IMPUTED
rs6940395	UHRF1BP1_tss1	chr6	34759559	34760048	+	-19.4674	5.9862853503649e-37	5.58227e-32	-0.490058	TSS,S	UHRF1BP1	coding	protein_coding	chr6	34736553	-23318	IMPUTED
rs1543559	UHRF1BP1_tss1	chr6	34759559	34760048	+	-19.4674	5.9862853503649e-37	5.58227e-32	-0.490058	TSS,S	UHRF1BP1	coding	protein_coding	chr6	34784104	24233	IMPUTED
rs1543558	UHRF1BP1_tss1	chr6	34759559	34760048	+	-19.4674	5.9862853503649e-37	5.58227e-32	-0.490058	TSS,S	UHRF1BP1	coding	protein_coding	chr6	34784371	24500	IMPUTED
rs7776219	UHRF1BP1_tss1	chr6	34759559	34760048	+	-19.4674	5.9862853503649e-37	5.58227e-32	-0.490058	TSS,S	UHRF1BP1	coding	protein_coding	chr6	34784667	24796	IMPUTED
rs7763224	UHRF1BP1_tss1	chr6	34759559	34760048	+	-19.4674	5.9862853503649e-37	5.58227e-32	-0.490058	TSS,S	UHRF1BP1	coding	protein_coding	chr6	34734239	-25632	IMPUTED
rs1125341	UHRF1BP1_tss1	chr6	34759559	34760048	+	-19.4674	5.9862853503649e-37	5.58227e-32	-0.490058	TSS,S	UHRF1BP1	coding	protein_coding	chr6	34786305	26434	IMPUTED
rs7739766	UHRF1BP1_tss1	chr6	34759559	34760048	+	-19.4674	5.9862853503649e-37	5.58227e-32	-0.490058	TSS,S	UHRF1BP1	coding	protein_coding	chr6	34733362	-26509	IMPUTED
rs1125340	UHRF1BP1_tss1	chr6	34759559	34760048	+	-19.4674	5.9862853503649e-37	5.58227e-32	-0.490058	TSS,S	UHRF1BP1	coding	protein_coding	chr6	34786408	26537	IMPUTED
rs28675115	UHRF1BP1_tss1	chr6	34759559	34760048	+	-19.4674	5.9862853503649e-37	5.58227e-32	-0.490058	TSS,S	UHRF1BP1	coding	protein_coding	chr6	34732514	-27357	IMPUTED
rs7762644	UHRF1BP1_tss1	chr6	34759559	34760048	+	-19.4674	5.9862853503649e-37	5.58227e-32	-0.490058	TSS,S	UHRF1BP1	coding	protein_coding	chr6	34732145	-27726	IMPUTED
rs2395604	UHRF1BP1_tss1	chr6	34759559	34760048	+	-19.4674	5.9862853503649e-37	5.58227e-32	-0.490058	TSS,S	UHRF1BP1	coding	protein_coding	chr6	34787976	28105	IMPUTED
rs11965761	UHRF1BP1_tss1	chr6	34759559	34760048	+	-19.4674	5.9862853503649e-37	5.58227e-32	-0.490058	TSS,S	UHRF1BP1	coding	protein_coding	chr6	34731225	-28646	IMPUTED
rs1886574	UHRF1BP1_tss1	chr6	34759559	34760048	+	-19.4674	5.9862853503649e-37	5.58227e-32	-0.490058	TSS,S	UHRF1BP1	coding	protein_coding	chr6	34788612	28741	IMPUTED
rs9469862	UHRF1BP1_tss1	chr6	34759559	34760048	+	-19.4674	5.9862853503649e-37	5.58227e-32	-0.490058	TSS,S	UHRF1BP1	coding	protein_coding	chr6	34729848	-30023	IMPUTED
rs7341329	UHRF1BP1_tss1	chr6	34759559	34760048	+	-19.4674	5.9862853503649e-37	5.58227e-32	-0.490058	TSS,S	UHRF1BP1	coding	protein_coding	chr6	34729162	-30709	IMPUTED
rs7752390	UHRF1BP1_tss1	chr6	34759559	34760048	+	-19.4674	5.9862853503649e-37	5.58227e-32	-0.490058	TSS,S	UHRF1BP1	coding	protein_coding	chr6	34790624	30753	IMPUTED
rs7774697	UHRF1BP1_tss1	chr6	34759559	34760048	+	-19.4674	5.9862853503649e-37	5.58227e-32	-0.490058	TSS,S	UHRF1BP1	coding	protein_coding	chr6	34791027	31156	CHIP
rs7759227	UHRF1BP1_tss1	chr6	34759559	34760048	+	-19.4674	5.9862853503649e-37	5.58227e-32	-0.490058	TSS,S	UHRF1BP1	coding	protein_coding	chr6	34728230	-31641	IMPUTED
rs12177835	UHRF1BP1_tss1	chr6	34759559	34760048	+	-19.4674	5.9862853503649e-37	5.58227e-32	-0.490058	TSS,S	UHRF1BP1	coding	protein_coding	chr6	34792262	32391	IMPUTED
rs7341267	UHRF1BP1_tss1	chr6	34759559	34760048	+	-19.4674	5.9862853503649e-37	5.58227e-32	-0.490058	TSS,S	UHRF1BP1	coding	protein_coding	chr6	34727031	-32840	IMPUTED
rs7341253	UHRF1BP1_tss1	chr6	34759559	34760048	+	-19.4674	5.9862853503649e-37	5.58227e-32	-0.490058	TSS,S	UHRF1BP1	coding	protein_coding	chr6	34726838	-33033	IMPUTED
rs13198620	UHRF1BP1_tss1	chr6	34759559	34760048	+	-19.4674	5.9862853503649e-37	5.58227e-32	-0.490058	TSS,S	UHRF1BP1	coding	protein_coding	chr6	34726361	-33510	IMPUTED
rs9469902	UHRF1BP1_tss1	chr6	34759559	34760048	+	-19.4674	5.9862853503649e-37	5.58227e-32	-0.490058	TSS,S	UHRF1BP1	coding	protein_coding	chr6	34793768	33897	IMPUTED
rs7745097	UHRF1BP1_tss1	chr6	34759559	34760048	+	-19.4674	5.9862853503649e-37	5.58227e-32	-0.490058	TSS,S	UHRF1BP1	coding	protein_coding	chr6	34794434	34563	IMPUTED
rs11754574	UHRF1BP1_tss1	chr6	34759559	34760048	+	-19.4674	5.9862853503649e-37	5.58227e-32	-0.490058	TSS,S	UHRF1BP1	coding	protein_coding	chr6	34794961	35090	IMPUTED
rs7768759	UHRF1BP1_tss1	chr6	34759559	34760048	+	-19.4674	5.9862853503649e-37	5.58227e-32	-0.490058	TSS,S	UHRF1BP1	coding	protein_coding	chr6	34795685	35814	IMPUTED
rs13219589	UHRF1BP1_tss1	chr6	34759559	34760048	+	-19.4674	5.9862853503649e-37	5.58227e-32	-0.490058	TSS,S	UHRF1BP1	coding	protein_coding	chr6	34796783	36912	IMPUTED
rs9469859	UHRF1BP1_tss1	chr6	34759559	34760048	+	-19.4674	5.9862853503649e-37	5.58227e-32	-0.490058	TSS,S	UHRF1BP1	coding	protein_coding	chr6	34722902	-36969	IMPUTED
rs9462026	UHRF1BP1_tss1	chr6	34759559	34760048	+	-19.4674	5.9862853503649e-37	5.58227e-32	-0.490058	TSS,S	UHRF1BP1	coding	protein_coding	chr6	34797033	37162	IMPUTED
rs7756405	UHRF1BP1_tss1	chr6	34759559	34760048	+	-19.4674	5.9862853503649e-37	5.58227e-32	-0.490058	TSS,S	UHRF1BP1	coding	protein_coding	chr6	34722659	-37212	IMPUTED
rs7755926	UHRF1BP1_tss1	chr6	34759559	34760048	+	-19.4674	5.9862853503649e-37	5.58227e-32	-0.490058	TSS,S	UHRF1BP1	coding	protein_coding	chr6	34722574	-37297	IMPUTED
rs9469905	UHRF1BP1_tss1	chr6	34759559	34760048	+	-19.4674	5.9862853503649e-37	5.58227e-32	-0.490058	TSS,S	UHRF1BP1	coding	protein_coding	chr6	34797747	37876	IMPUTED
rs9462028	UHRF1BP1_tss1	chr6	34759559	34760048	+	-19.4674	5.9862853503649e-37	5.58227e-32	-0.490058	TSS,S	UHRF1BP1	coding	protein_coding	chr6	34798265	38394	IMPUTED
rs6937132	UHRF1BP1_tss1	chr6	34759559	34760048	+	-19.4674	5.9862853503649e-37	5.58227e-32	-0.490058	TSS,S	UHRF1BP1	coding	protein_coding	chr6	34799221	39350	IMPUTED
rs6937314	UHRF1BP1_tss1	chr6	34759559	34760048	+	-19.4674	5.9862853503649e-37	5.58227e-32	-0.490058	TSS,S	UHRF1BP1	coding	protein_coding	chr6	34799308	39437	IMPUTED
rs6907244	UHRF1BP1_tss1	chr6	34759559	34760048	+	-19.4674	5.9862853503649e-37	5.58227e-32	-0.490058	TSS,S	UHRF1BP1	coding	protein_coding	chr6	34720411	-39460	IMPUTED
rs9469857	UHRF1BP1_tss1	chr6	34759559	34760048	+	-19.4674	5.9862853503649e-37	5.58227e-32	-0.490058	TSS,S	UHRF1BP1	coding	protein_coding	chr6	34719793	-40078	IMPUTED
rs9296127	UHRF1BP1_tss1	chr6	34759559	34760048	+	-19.4674	5.9862853503649e-37	5.58227e-32	-0.490058	TSS,S	UHRF1BP1	coding	protein_coding	chr6	34719628	-40243	IMPUTED
rs7739003	UHRF1BP1_tss1	chr6	34759559	34760048	+	-19.4674	5.9862853503649e-37	5.58227e-32	-0.490058	TSS,S	UHRF1BP1	coding	protein_coding	chr6	34800329	40458	IMPUTED
rs6925623	UHRF1BP1_tss1	chr6	34759559	34760048	+	-19.4674	5.9862853503649e-37	5.58227e-32	-0.490058	TSS,S	UHRF1BP1	coding	protein_coding	chr6	34800896	41025	IMPUTED
rs6906129	UHRF1BP1_tss1	chr6	34759559	34760048	+	-19.4674	5.9862853503649e-37	5.58227e-32	-0.490058	TSS,S	UHRF1BP1	coding	protein_coding	chr6	34801160	41289	IMPUTED
rs34657938	UHRF1BP1_tss1	chr6	34759559	34760048	+	-19.4674	5.9862853503649e-37	5.58227e-32	-0.490058	TSS,S	UHRF1BP1	coding	protein_coding	chr6	34801631	41760	IMPUTED
rs59162539	UHRF1BP1_tss1	chr6	34759559	34760048	+	-19.4674	5.9862853503649e-37	5.58227e-32	-0.490058	TSS,S	UHRF1BP1	coding	protein_coding	chr6	34717783	-42088	IMPUTED
rs4624858	UHRF1BP1_tss1	chr6	34759559	34760048	+	-19.4674	5.9862853503649e-37	5.58227e-32	-0.490058	TSS,S	UHRF1BP1	coding	protein_coding	chr6	34802301	42430	IMPUTED
rs9462011	UHRF1BP1_tss1	chr6	34759559	34760048	+	-19.4674	5.9862853503649e-37	5.58227e-32	-0.490058	TSS,S	UHRF1BP1	coding	protein_coding	chr6	34716985	-42886	IMPUTED
rs9462010	UHRF1BP1_tss1	chr6	34759559	34760048	+	-19.4674	5.9862853503649e-37	5.58227e-32	-0.490058	TSS,S	UHRF1BP1	coding	protein_coding	chr6	34716605	-43266	IMPUTED
rs9462009	UHRF1BP1_tss1	chr6	34759559	34760048	+	-19.4674	5.9862853503649e-37	5.58227e-32	-0.490058	TSS,S	UHRF1BP1	coding	protein_coding	chr6	34716330	-43541	IMPUTED
rs2296360	UHRF1BP1_tss1	chr6	34759559	34760048	+	-19.4674	5.9862853503649e-37	5.58227e-32	-0.490058	TSS,S	UHRF1BP1	coding	protein_coding	chr6	34803558	43687	IMPUTED
rs3734268	UHRF1BP1_tss1	chr6	34759559	34760048	+	-19.4674	5.9862853503649e-37	5.58227e-32	-0.490058	TSS,S	UHRF1BP1	coding	protein_coding	chr6	34716028	-43843	IMPUTED
rs4259246	UHRF1BP1_tss1	chr6	34759559	34760048	+	-19.4674	5.9862853503649e-37	5.58227e-32	-0.490058	TSS,S	UHRF1BP1	coding	protein_coding	chr6	34803947	44076	EXOME_IMPUTED
rs912716	UHRF1BP1_tss1	chr6	34759559	34760048	+	-19.4674	5.9862853503649e-37	5.58227e-32	-0.490058	TSS,S	UHRF1BP1	coding	protein_coding	chr6	34715761	-44110	IMPUTED
rs7756009	UHRF1BP1_tss1	chr6	34759559	34760048	+	-19.4674	5.9862853503649e-37	5.58227e-32	-0.490058	TSS,S	UHRF1BP1	coding	protein_coding	chr6	34715395	-44476	IMPUTED
rs7755982	UHRF1BP1_tss1	chr6	34759559	34760048	+	-19.4674	5.9862853503649e-37	5.58227e-32	-0.490058	TSS,S	UHRF1BP1	coding	protein_coding	chr6	34715297	-44574	IMPUTED
rs2764208	UHRF1BP1_tss1	chr6	34759559	34760048	+	-19.4674	5.9862853503649e-37	5.58227e-32	-0.490058	TSS,S	UHRF1BP1	coding	protein_coding	chr6	34714322	-45549	CHIP
rs2814971	UHRF1BP1_tss1	chr6	34759559	34760048	+	-19.4674	5.9862853503649e-37	5.58227e-32	-0.490058	TSS,S	UHRF1BP1	coding	protein_coding	chr6	34714209	-45662	IMPUTED
rs2814970	UHRF1BP1_tss1	chr6	34759559	34760048	+	-19.4674	5.9862853503649e-37	5.58227e-32	-0.490058	TSS,S	UHRF1BP1	coding	protein_coding	chr6	34713500	-46371	IMPUTED
rs2814969	UHRF1BP1_tss1	chr6	34759559	34760048	+	-19.4674	5.9862853503649e-37	5.58227e-32	-0.490058	TSS,S	UHRF1BP1	coding	protein_coding	chr6	34713399	-46472	IMPUTED
rs2814968	UHRF1BP1_tss1	chr6	34759559	34760048	+	-19.4674	5.9862853503649e-37	5.58227e-32	-0.490058	TSS,S	UHRF1BP1	coding	protein_coding	chr6	34713138	-46733	IMPUTED
rs2764207	UHRF1BP1_tss1	chr6	34759559	34760048	+	-19.4674	5.9862853503649e-37	5.58227e-32	-0.490058	TSS,S	UHRF1BP1	coding	protein_coding	chr6	34712998	-46873	IMPUTED
rs2764206	UHRF1BP1_tss1	chr6	34759559	34760048	+	-19.4674	5.9862853503649e-37	5.58227e-32	-0.490058	TSS,S	UHRF1BP1	coding	protein_coding	chr6	34712900	-46971	IMPUTED
rs2814967	UHRF1BP1_tss1	chr6	34759559	34760048	+	-19.4674	5.9862853503649e-37	5.58227e-32	-0.490058	TSS,S	UHRF1BP1	coding	protein_coding	chr6	34712838	-47033	IMPUTED
rs2814966	UHRF1BP1_tss1	chr6	34759559	34760048	+	-19.4674	5.9862853503649e-37	5.58227e-32	-0.490058	TSS,S	UHRF1BP1	coding	protein_coding	chr6	34712232	-47639	IMPUTED
rs2492861	UHRF1BP1_tss1	chr6	34759559	34760048	+	-19.4674	5.9862853503649e-37	5.58227e-32	-0.490058	TSS,S	UHRF1BP1	coding	protein_coding	chr6	34710934	-48937	IMPUTED
rs9462006	UHRF1BP1_tss1	chr6	34759559	34760048	+	-19.4674	5.9862853503649e-37	5.58227e-32	-0.490058	TSS,S	UHRF1BP1	coding	protein_coding	chr6	34710327	-49544	IMPUTED
rs13220394	UHRF1BP1_tss1	chr6	34759559	34760048	+	-19.4674	5.9862853503649e-37	5.58227e-32	-0.490058	TSS,S	UHRF1BP1	coding	protein_coding	chr6	34810172	50301	IMPUTED
rs6919654	UHRF1BP1_tss1	chr6	34759559	34760048	+	-19.4674	5.9862853503649e-37	5.58227e-32	-0.490058	TSS,S	UHRF1BP1	coding	protein_coding	chr6	34810739	50868	IMPUTED
rs2814963	UHRF1BP1_tss1	chr6	34759559	34760048	+	-19.4674	5.9862853503649e-37	5.58227e-32	-0.490058	TSS,S	UHRF1BP1	coding	protein_coding	chr6	34708908	-50963	IMPUTED
rs6924898	UHRF1BP1_tss1	chr6	34759559	34760048	+	-19.4674	5.9862853503649e-37	5.58227e-32	-0.490058	TSS,S	UHRF1BP1	coding	protein_coding	chr6	34811199	51328	IMPUTED
rs7748203	UHRF1BP1_tss1	chr6	34759559	34760048	+	-19.4674	5.9862853503649e-37	5.58227e-32	-0.490058	TSS,S	UHRF1BP1	coding	protein_coding	chr6	34812054	52183	IMPUTED
rs2814961	UHRF1BP1_tss1	chr6	34759559	34760048	+	-19.4674	5.9862853503649e-37	5.58227e-32	-0.490058	TSS,S	UHRF1BP1	coding	protein_coding	chr6	34706951	-52920	IMPUTED
rs9469909	UHRF1BP1_tss1	chr6	34759559	34760048	+	-19.4674	5.9862853503649e-37	5.58227e-32	-0.490058	TSS,S	UHRF1BP1	coding	protein_coding	chr6	34813077	53206	IMPUTED
rs2764198	UHRF1BP1_tss1	chr6	34759559	34760048	+	-19.4674	5.9862853503649e-37	5.58227e-32	-0.490058	TSS,S	UHRF1BP1	coding	protein_coding	chr6	34706128	-53743	IMPUTED
rs2814959	UHRF1BP1_tss1	chr6	34759559	34760048	+	-19.4674	5.9862853503649e-37	5.58227e-32	-0.490058	TSS,S	UHRF1BP1	coding	protein_coding	chr6	34705947	-53924	IMPUTED
rs2492860	UHRF1BP1_tss1	chr6	34759559	34760048	+	-19.4674	5.9862853503649e-37	5.58227e-32	-0.490058	TSS,S	UHRF1BP1	coding	protein_coding	chr6	34705530	-54341	IMPUTED
rs2764197	UHRF1BP1_tss1	chr6	34759559	34760048	+	-19.4674	5.9862853503649e-37	5.58227e-32	-0.490058	TSS,S	UHRF1BP1	coding	protein_coding	chr6	34705055	-54816	IMPUTED
rs2764211	UHRF1BP1_tss1	chr6	34759559	34760048	+	-19.4674	5.9862853503649e-37	5.58227e-32	-0.490058	TSS,S	UHRF1BP1	coding	protein_coding	chr6	34704613	-55258	IMPUTED
rs2477508	UHRF1BP1_tss1	chr6	34759559	34760048	+	-19.4674	5.9862853503649e-37	5.58227e-32	-0.490058	TSS,S	UHRF1BP1	coding	protein_coding	chr6	34703695	-56176	IMPUTED
rs2477507	UHRF1BP1_tss1	chr6	34759559	34760048	+	-19.4674	5.9862853503649e-37	5.58227e-32	-0.490058	TSS,S	UHRF1BP1	coding	protein_coding	chr6	34703599	-56272	IMPUTED
rs2814958	UHRF1BP1_tss1	chr6	34759559	34760048	+	-19.4674	5.9862853503649e-37	5.58227e-32	-0.490058	TSS,S	UHRF1BP1	coding	protein_coding	chr6	34702958	-56913	IMPUTED
rs2814957	UHRF1BP1_tss1	chr6	34759559	34760048	+	-19.4674	5.9862853503649e-37	5.58227e-32	-0.490058	TSS,S	UHRF1BP1	coding	protein_coding	chr6	34702689	-57182	IMPUTED
rs35093305	MRPL21_tss1	chr11	68671158	68671364	-	-19.4962	5.28863044830858e-37	5.58227e-32	-0.992989	TSS,S	MRPL21	coding	protein_coding	chr11	68730729	59429	IMPUTED
rs6457795	UHRF1BP1_tss1	chr6	34759559	34760048	+	-19.4674	5.9862853503649e-37	5.58227e-32	-0.490058	TSS,S	UHRF1BP1	coding	protein_coding	chr6	34819366	59495	IMPUTED
rs7935851	MRPL21_tss1	chr11	68671158	68671364	-	-19.4962	5.28863044830858e-37	5.58227e-32	-0.992989	TSS,S	MRPL21	coding	protein_coding	chr11	68731122	59822	IMPUTED
rs2814956	UHRF1BP1_tss1	chr6	34759559	34760048	+	-19.4674	5.9862853503649e-37	5.58227e-32	-0.490058	TSS,S	UHRF1BP1	coding	protein_coding	chr6	34699109	-60762	IMPUTED
rs2814955	UHRF1BP1_tss1	chr6	34759559	34760048	+	-19.4674	5.9862853503649e-37	5.58227e-32	-0.490058	TSS,S	UHRF1BP1	coding	protein_coding	chr6	34698970	-60901	IMPUTED
rs2814953	UHRF1BP1_tss1	chr6	34759559	34760048	+	-19.4674	5.9862853503649e-37	5.58227e-32	-0.490058	TSS,S	UHRF1BP1	coding	protein_coding	chr6	34697767	-62104	IMPUTED
rs2814952	UHRF1BP1_tss1	chr6	34759559	34760048	+	-19.4674	5.9862853503649e-37	5.58227e-32	-0.490058	TSS,S	UHRF1BP1	coding	protein_coding	chr6	34697379	-62492	IMPUTED
rs13206387	UHRF1BP1_tss1	chr6	34759559	34760048	+	-19.4674	5.9862853503649e-37	5.58227e-32	-0.490058	TSS,S	UHRF1BP1	coding	protein_coding	chr6	34696792	-63079	IMPUTED
rs7758082	UHRF1BP1_tss1	chr6	34759559	34760048	+	-19.4674	5.9862853503649e-37	5.58227e-32	-0.490058	TSS,S	UHRF1BP1	coding	protein_coding	chr6	34696700	-63171	IMPUTED
rs2814951	UHRF1BP1_tss1	chr6	34759559	34760048	+	-19.4674	5.9862853503649e-37	5.58227e-32	-0.490058	TSS,S	UHRF1BP1	coding	protein_coding	chr6	34695081	-64790	IMPUTED
rs4513788	UHRF1BP1_tss1	chr6	34759559	34760048	+	-19.4674	5.9862853503649e-37	5.58227e-32	-0.490058	TSS,S	UHRF1BP1	coding	protein_coding	chr6	34694779	-65092	IMPUTED
rs10738078	UHRF1BP1_tss1	chr6	34759559	34760048	+	-19.4674	5.9862853503649e-37	5.58227e-32	-0.490058	TSS,S	UHRF1BP1	coding	protein_coding	chr6	34693917	-65954	IMPUTED
rs10807141	UHRF1BP1_tss1	chr6	34759559	34760048	+	-19.4674	5.9862853503649e-37	5.58227e-32	-0.490058	TSS,S	UHRF1BP1	coding	protein_coding	chr6	34693111	-66760	IMPUTED
rs6929567	UHRF1BP1_tss1	chr6	34759559	34760048	+	-19.4674	5.9862853503649e-37	5.58227e-32	-0.490058	TSS,S	UHRF1BP1	coding	protein_coding	chr6	34692735	-67136	IMPUTED
rs9380455	UHRF1BP1_tss1	chr6	34759559	34760048	+	-19.4674	5.9862853503649e-37	5.58227e-32	-0.490058	TSS,S	UHRF1BP1	coding	protein_coding	chr6	34690778	-69093	IMPUTED
rs9366863	UHRF1BP1_tss1	chr6	34759559	34760048	+	-19.4674	5.9862853503649e-37	5.58227e-32	-0.490058	TSS,S	UHRF1BP1	coding	protein_coding	chr6	34688946	-70925	IMPUTED
rs3734264	UHRF1BP1_tss1	chr6	34759559	34760048	+	-19.4674	5.9862853503649e-37	5.58227e-32	-0.490058	TSS,S	UHRF1BP1	coding	protein_coding	chr6	34831866	71995	EXOME_IMPUTED
rs12462708	AC012309.5_tss1	chr19	37742699	37742866	+	19.4574	6.24721828532117e-37	5.82068e-32	0.877812	TSS,S	AC012309.5	nonCoding	lincRNA	chr19	37797578	54767	IMPUTED
rs320885	AC012309.5_tss1	chr19	37742699	37742866	+	19.4299	7.03183502251524e-37	6.54621e-32	0.88546	TSS,S	AC012309.5	nonCoding	lincRNA	chr19	37740851	-1960	IMPUTED
rs6461332	SNX8_tss2	chr7	2393595	2393777	-	-19.4107	7.63897779376222e-37	7.06977e-32	-0.605203	intron,S	SNX8	coding	protein_coding	chr7	2397907	4214	IMPUTED
rs12533699	SNX8_tss2	chr7	2393595	2393777	-	-19.4107	7.63897779376222e-37	7.06977e-32	-0.605203	intron,S	SNX8	coding	protein_coding	chr7	2399161	5468	IMPUTED
rs12533700	SNX8_tss2	chr7	2393595	2393777	-	-19.4107	7.63897779376222e-37	7.06977e-32	-0.605203	intron,S	SNX8	coding	protein_coding	chr7	2399179	5486	IMPUTED
rs953770	SNX8_tss2	chr7	2393595	2393777	-	-19.4107	7.63897779376222e-37	7.06977e-32	-0.605203	intron,S	SNX8	coding	protein_coding	chr7	2400306	6613	IMPUTED
rs4609106	SNX8_tss2	chr7	2393595	2393777	-	-19.4107	7.63897779376222e-37	7.06977e-32	-0.605203	intron,S	SNX8	coding	protein_coding	chr7	2404455	10762	IMPUTED
rs72569139	SNX8_tss2	chr7	2393595	2393777	-	-19.4107	7.63897779376222e-37	7.06977e-32	-0.605203	intron,S	SNX8	coding	protein_coding	chr7	2405260	11567	IMPUTED
rs2286204	SNX8_tss2	chr7	2393595	2393777	-	-19.4107	7.63897779376222e-37	7.06977e-32	-0.605203	intron,S	SNX8	coding	protein_coding	chr7	2405885	12192	CHIP
rs2005897	DDX11_tss1	chr12	31226767	31226836	+	-19.3941	8.20441694211215e-37	7.58673e-32	-0.816423	TSS,S	DDX11	coding	protein_coding	chr12	31242314	15526	IMPUTED
rs58127265	XKR9_tss1	chr8	71581464	71581800	+	19.3905	8.33392946205613e-37	7.68721e-32	0.589599	TSS,S	XKR9	nonCoding	processed_transcript	chr8	71667707	86101	IMPUTED
rs12680103	XKR9_tss1	chr8	71581464	71581800	+	19.3905	8.33392946205613e-37	7.68721e-32	0.589599	TSS,S	XKR9	nonCoding	processed_transcript	chr8	71678484	96878	IMPUTED
rs2380687	XKR9_tss1	chr8	71581464	71581800	+	19.3905	8.33392946205613e-37	7.68721e-32	0.589599	TSS,S	XKR9	nonCoding	processed_transcript	chr8	71680355	98749	IMPUTED
rs6457794	UHRF1BP1_tss1	chr6	34759559	34760048	+	-19.3882	8.41582398525491e-37	7.75628e-32	-0.48564	TSS,S	UHRF1BP1	coding	protein_coding	chr6	34799130	39259	IMPUTED
rs516425	MRPL21_tss1	chr11	68671158	68671364	-	-19.3778	8.7988319418159e-37	8.09578e-32	-0.993593	TSS,S	MRPL21	coding	protein_coding	chr11	68715675	44375	IMPUTED
rs11603827	MRPL21_tss1	chr11	68671158	68671364	-	-19.3778	8.7988319418159e-37	8.09578e-32	-0.993593	TSS,S	MRPL21	coding	protein_coding	chr11	68719221	47921	IMPUTED
rs12807691	MRPL21_tss1	chr11	68671158	68671364	-	-19.3734	8.97058211994316e-37	8.24694e-32	-0.976155	TSS,S	MRPL21	coding	protein_coding	chr11	68629478	-41822	IMPUTED
rs28372841	NDFIP1_tss1	chr5	141487796	141488653	+	-19.365	9.29778722612181e-37	8.52649e-32	-0.320678	TSS,S	NDFIP1	coding	protein_coding	chr5	141487979	-409	IMPUTED
rs55865281	NDFIP1_tss1	chr5	141487796	141488653	+	-19.365	9.29778722612181e-37	8.52649e-32	-0.320678	TSS,S	NDFIP1	coding	protein_coding	chr5	141488807	419	IMPUTED
rs72799903	NDFIP1_tss1	chr5	141487796	141488653	+	-19.365	9.29778722612181e-37	8.52649e-32	-0.320678	TSS,S	NDFIP1	coding	protein_coding	chr5	141492061	3673	IMPUTED
rs6487748	RP11-22B23.1_tss1	chr12	9436548	9436635	+	-19.3314	1.07509331628728e-36	9.75395e-32	-0.745152	intron,S	RP11-22B23.1	pseudo	unprocessed_pseudogene	chr12	9435768	-859	IMPUTED
rs6487747	RP11-22B23.1_tss1	chr12	9436548	9436635	+	-19.3314	1.07509331628728e-36	9.75395e-32	-0.745152	intron,S	RP11-22B23.1	pseudo	unprocessed_pseudogene	chr12	9435574	-1053	IMPUTED
rs1549426	RP11-22B23.1_tss1	chr12	9436548	9436635	+	-19.3314	1.07509331628728e-36	9.75395e-32	-0.745152	intron,S	RP11-22B23.1	pseudo	unprocessed_pseudogene	chr12	9435244	-1383	CHIP
rs1549427	RP11-22B23.1_tss1	chr12	9436548	9436635	+	-19.3314	1.07509331628728e-36	9.75395e-32	-0.745152	intron,S	RP11-22B23.1	pseudo	unprocessed_pseudogene	chr12	9434940	-1687	IMPUTED
rs1549428	RP11-22B23.1_tss1	chr12	9436548	9436635	+	-19.3314	1.07509331628728e-36	9.75395e-32	-0.745152	intron,S	RP11-22B23.1	pseudo	unprocessed_pseudogene	chr12	9434852	-1775	IMPUTED
rs1549429	RP11-22B23.1_tss1	chr12	9436548	9436635	+	-19.3314	1.07509331628728e-36	9.75395e-32	-0.745152	intron,S	RP11-22B23.1	pseudo	unprocessed_pseudogene	chr12	9434842	-1785	IMPUTED
rs7135251	RP11-22B23.1_tss1	chr12	9436548	9436635	+	-19.3314	1.07509331628728e-36	9.75395e-32	-0.745152	intron,S	RP11-22B23.1	pseudo	unprocessed_pseudogene	chr12	9434815	-1812	IMPUTED
rs7300172	RP11-22B23.1_tss1	chr12	9436548	9436635	+	-19.3314	1.07509331628728e-36	9.75395e-32	-0.745152	intron,S	RP11-22B23.1	pseudo	unprocessed_pseudogene	chr12	9434423	-2204	IMPUTED
rs4514480	RP11-22B23.1_tss1	chr12	9436548	9436635	+	-19.3314	1.07509331628728e-36	9.75395e-32	-0.745152	intron,S	RP11-22B23.1	pseudo	unprocessed_pseudogene	chr12	9433983	-2644	IMPUTED
rs1549430	RP11-22B23.1_tss1	chr12	9436548	9436635	+	-19.3314	1.07509331628728e-36	9.75395e-32	-0.745152	intron,S	RP11-22B23.1	pseudo	unprocessed_pseudogene	chr12	9433605	-3022	IMPUTED
rs2113899	RP11-22B23.1_tss1	chr12	9436548	9436635	+	-19.3314	1.07509331628728e-36	9.75395e-32	-0.745152	intron,S	RP11-22B23.1	pseudo	unprocessed_pseudogene	chr12	9433483	-3144	IMPUTED
rs10743633	RP11-22B23.1_tss1	chr12	9436548	9436635	+	-19.3314	1.07509331628728e-36	9.75395e-32	-0.745152	intron,S	RP11-22B23.1	pseudo	unprocessed_pseudogene	chr12	9432952	-3675	IMPUTED
rs10743632	RP11-22B23.1_tss1	chr12	9436548	9436635	+	-19.3314	1.07509331628728e-36	9.75395e-32	-0.745152	intron,S	RP11-22B23.1	pseudo	unprocessed_pseudogene	chr12	9432903	-3724	IMPUTED
rs9894179	MRPL45P2_tss1	chr17	45569719	45569856	-	19.32	1.12902609816325e-36	1.00455e-31	1.09954	TSS,S	MRPL45P2	nonCoding	processed_transcript	chr17	45565093	-4743	IMPUTED
rs56356751	MRPL45P2_tss1	chr17	45569719	45569856	-	19.32	1.12902609816325e-36	1.00455e-31	1.09954	TSS,S	MRPL45P2	nonCoding	processed_transcript	chr17	45557025	-12811	IMPUTED
rs9912311	MRPL45P2_tss1	chr17	45569719	45569856	-	19.32	1.12902609816325e-36	1.00455e-31	1.09954	TSS,S	MRPL45P2	nonCoding	processed_transcript	chr17	45547132	-22704	IMPUTED
rs67688344	MRPL45P2_tss1	chr17	45569719	45569856	-	19.32	1.12902609816325e-36	1.00455e-31	1.09954	TSS,S	MRPL45P2	nonCoding	processed_transcript	chr17	45546841	-22995	IMPUTED
rs3883319	MRPL45P2_tss1	chr17	45569719	45569856	-	19.32	1.12902609816325e-36	1.00455e-31	1.09954	TSS,S	MRPL45P2	nonCoding	processed_transcript	chr17	45540743	-29093	IMPUTED
rs9908393	MRPL45P2_tss1	chr17	45569719	45569856	-	19.32	1.12902609816325e-36	1.00455e-31	1.09954	TSS,S	MRPL45P2	nonCoding	processed_transcript	chr17	45537607	-32229	IMPUTED
rs9914653	MRPL45P2_tss1	chr17	45569719	45569856	-	19.32	1.12902609816325e-36	1.00455e-31	1.09954	TSS,S	MRPL45P2	nonCoding	processed_transcript	chr17	45537395	-32441	IMPUTED
rs9892686	MRPL45P2_tss1	chr17	45569719	45569856	-	19.32	1.12902609816325e-36	1.00455e-31	1.09954	TSS,S	MRPL45P2	nonCoding	processed_transcript	chr17	45536269	-33567	IMPUTED
rs34537623	MRPL45P2_tss1	chr17	45569719	45569856	-	19.32	1.12902609816325e-36	1.00455e-31	1.09954	TSS,S	MRPL45P2	nonCoding	processed_transcript	chr17	45530203	-39633	IMPUTED
rs58512566	MRPL45P2_tss1	chr17	45569719	45569856	-	19.32	1.12902609816325e-36	1.00455e-31	1.09954	TSS,S	MRPL45P2	nonCoding	processed_transcript	chr17	45523858	-45978	IMPUTED
rs9900366	MRPL45P2_tss1	chr17	45569719	45569856	-	19.32	1.12902609816325e-36	1.00455e-31	1.09954	TSS,S	MRPL45P2	nonCoding	processed_transcript	chr17	45513292	-56544	IMPUTED
rs9893901	MRPL45P2_tss1	chr17	45569719	45569856	-	19.32	1.12902609816325e-36	1.00455e-31	1.09954	TSS,S	MRPL45P2	nonCoding	processed_transcript	chr17	45506682	-63154	CHIP
rs9915919	MRPL45P2_tss1	chr17	45569719	45569856	-	19.32	1.12902609816325e-36	1.00455e-31	1.09954	TSS,S	MRPL45P2	nonCoding	processed_transcript	chr17	45494645	-75191	IMPUTED
rs56952963	MRPL45P2_tss1	chr17	45569719	45569856	-	19.32	1.12902609816325e-36	1.00455e-31	1.09954	TSS,S	MRPL45P2	nonCoding	processed_transcript	chr17	45493826	-76010	IMPUTED
rs9900360	MRPL45P2_tss1	chr17	45569719	45569856	-	19.32	1.12902609816325e-36	1.00455e-31	1.09954	TSS,S	MRPL45P2	nonCoding	processed_transcript	chr17	45491979	-77857	IMPUTED
rs2175290	MRPL45P2_tss1	chr17	45569719	45569856	-	19.32	1.12902609816325e-36	1.00455e-31	1.09954	TSS,S	MRPL45P2	nonCoding	processed_transcript	chr17	45479917	-89919	CHIP
rs12452796	MRPL45P2_tss1	chr17	45569719	45569856	-	19.32	1.12902609816325e-36	1.00455e-31	1.09954	TSS,S	MRPL45P2	nonCoding	processed_transcript	chr17	45479733	-90103	IMPUTED
rs11079774	MRPL45P2_tss1	chr17	45569719	45569856	-	19.32	1.12902609816325e-36	1.00455e-31	1.09954	TSS,S	MRPL45P2	nonCoding	processed_transcript	chr17	45479706	-90130	IMPUTED
rs9895746	MRPL45P2_tss1	chr17	45569719	45569856	-	19.32	1.12902609816325e-36	1.00455e-31	1.09954	TSS,S	MRPL45P2	nonCoding	processed_transcript	chr17	45479099	-90737	IMPUTED
rs9897492	MRPL45P2_tss1	chr17	45569719	45569856	-	19.32	1.12902609816325e-36	1.00455e-31	1.09954	TSS,S	MRPL45P2	nonCoding	processed_transcript	chr17	45474523	-95313	IMPUTED
rs4968319	MRPL45P2_tss1	chr17	45569719	45569856	-	19.32	1.12902609816325e-36	1.00455e-31	1.09954	TSS,S	MRPL45P2	nonCoding	processed_transcript	chr17	45464967	-104869	CHIP
rs2136751	MRPL45P2_tss1	chr17	45569719	45569856	-	19.32	1.12902609816325e-36	1.00455e-31	1.09954	TSS,S	MRPL45P2	nonCoding	processed_transcript	chr17	45456093	-113743	IMPUTED
rs1912482	MRPL45P2_tss1	chr17	45569719	45569856	-	19.32	1.12902609816325e-36	1.00455e-31	1.09954	TSS,S	MRPL45P2	nonCoding	processed_transcript	chr17	45454883	-114953	IMPUTED
rs12453233	MRPL45P2_tss1	chr17	45569719	45569856	-	19.32	1.12902609816325e-36	1.00455e-31	1.09954	TSS,S	MRPL45P2	nonCoding	processed_transcript	chr17	45454570	-115266	IMPUTED
rs1229663	AC004540.5_tss1	chr7	26437977	26438624	+	-19.31	1.17916390770458e-36	1.04747e-31	-0.512901	TSS,S	AC004540.5	nonCoding	processed_transcript	chr7	26438652	436	IMPUTED
rs1229664	AC004540.5_tss1	chr7	26437977	26438624	+	-19.31	1.17916390770458e-36	1.04747e-31	-0.512901	TSS,S	AC004540.5	nonCoding	processed_transcript	chr7	26438699	483	IMPUTED
rs2111766	DDX11_tss1	chr12	31226767	31226836	+	-19.3074	1.19215124569067e-36	1.05731e-31	-0.823128	TSS,S	DDX11	coding	protein_coding	chr12	31236290	9502	IMPUTED
rs2111767	DDX11_tss1	chr12	31226767	31226836	+	-19.3074	1.19215124569067e-36	1.05731e-31	-0.823128	TSS,S	DDX11	coding	protein_coding	chr12	31236294	9506	IMPUTED
rs4666153	FAM179A_tss1	chr2	29179278	29179510	+	19.3018	1.2215827912191e-36	1.07995e-31	0.901582	TSS,S	FAM179A	coding	protein_coding	chr2	29191277	11854	IMPUTED
rs6547899	FAM179A_tss1	chr2	29179278	29179510	+	19.3018	1.2215827912191e-36	1.07995e-31	0.901582	TSS,S	FAM179A	coding	protein_coding	chr2	29192077	12654	IMPUTED
rs7569310	FAM179A_tss1	chr2	29179278	29179510	+	19.3018	1.2215827912191e-36	1.07995e-31	0.901582	TSS,S	FAM179A	coding	protein_coding	chr2	29194455	15032	IMPUTED
rs4666154	FAM179A_tss1	chr2	29179278	29179510	+	19.3018	1.2215827912191e-36	1.07995e-31	0.901582	TSS,S	FAM179A	coding	protein_coding	chr2	29196523	17100	IMPUTED
rs78347783	CTD-2203K17.1_tss1	chr5	33440521	33440850	-	-19.2966	1.24934293360719e-36	1.10361e-31	-0.630621	TSS,S	CTD-2203K17.1	nonCoding	antisense	chr5	33454328	13588	IMPUTED
rs35643618	NRGN_tss9	chr11	124610177	124610496	+	19.2704	1.39889378153396e-36	1.23473e-31	1.53136	intron,S	NRGN	coding	protein_coding	chr11	124614459	4213	IMPUTED
chr12:31262624	DDX11_tss1	chr12	31226767	31226836	+	-19.2582	1.47468729052148e-36	1.30059e-31	-0.803158	TSS,S	DDX11	coding	protein_coding	chr12	31262624	35836	IMPUTED
rs9469861	UHRF1BP1_tss1	chr6	34759559	34760048	+	-19.2346	1.63281786951725e-36	1.4389e-31	-0.495319	TSS,S	UHRF1BP1	coding	protein_coding	chr6	34726136	-33735	IMPUTED
rs1234250	AC012309.5_tss1	chr19	37742699	37742866	+	19.2278	1.68202833127818e-36	1.48109e-31	0.878209	TSS,S	AC012309.5	nonCoding	lincRNA	chr19	37690420	-52391	IMPUTED
rs72861689	RPL14_tss1	chr3	40498723	40499351	+	19.2207	1.73470796180388e-36	1.50945e-31	0.608956	TSS,S	RPL14	coding	protein_coding	chr3	40435890	-62938	IMPUTED
rs12490275	RPL14_tss1	chr3	40498723	40499351	+	19.2207	1.73470796180388e-36	1.50945e-31	0.608956	TSS,S	RPL14	coding	protein_coding	chr3	40435396	-63432	IMPUTED
rs12490249	RPL14_tss1	chr3	40498723	40499351	+	19.2207	1.73470796180388e-36	1.50945e-31	0.608956	TSS,S	RPL14	coding	protein_coding	chr3	40435307	-63521	IMPUTED
rs17078813	RPL14_tss1	chr3	40498723	40499351	+	19.2207	1.73470796180388e-36	1.50945e-31	0.608956	TSS,S	RPL14	coding	protein_coding	chr3	40434162	-64666	IMPUTED
rs7634375	RPL14_tss1	chr3	40498723	40499351	+	19.2207	1.73470796180388e-36	1.50945e-31	0.608956	TSS,S	RPL14	coding	protein_coding	chr3	40431946	-66882	IMPUTED
rs11714032	RPL14_tss1	chr3	40498723	40499351	+	19.2207	1.73470796180388e-36	1.50945e-31	0.608956	TSS,S	RPL14	coding	protein_coding	chr3	40431605	-67223	IMPUTED
rs12494022	RPL14_tss1	chr3	40498723	40499351	+	19.2207	1.73470796180388e-36	1.50945e-31	0.608956	TSS,S	RPL14	coding	protein_coding	chr3	40426652	-72176	IMPUTED
rs9822644	RPL14_tss1	chr3	40498723	40499351	+	19.2207	1.73470796180388e-36	1.50945e-31	0.608956	TSS,S	RPL14	coding	protein_coding	chr3	40426609	-72219	IMPUTED
rs9817142	RPL14_tss1	chr3	40498723	40499351	+	19.2207	1.73470796180388e-36	1.50945e-31	0.608956	TSS,S	RPL14	coding	protein_coding	chr3	40425774	-73054	IMPUTED
rs9817233	RPL14_tss1	chr3	40498723	40499351	+	19.2207	1.73470796180388e-36	1.50945e-31	0.608956	TSS,S	RPL14	coding	protein_coding	chr3	40425618	-73210	IMPUTED
rs1119179	RPL14_tss1	chr3	40498723	40499351	+	19.2207	1.73470796180388e-36	1.50945e-31	0.608956	TSS,S	RPL14	coding	protein_coding	chr3	40424929	-73899	IMPUTED
rs7642552	RPL14_tss1	chr3	40498723	40499351	+	19.2207	1.73470796180388e-36	1.50945e-31	0.608956	TSS,S	RPL14	coding	protein_coding	chr3	40424816	-74012	IMPUTED
rs9835219	RPL14_tss1	chr3	40498723	40499351	+	19.2207	1.73470796180388e-36	1.50945e-31	0.608956	TSS,S	RPL14	coding	protein_coding	chr3	40424093	-74735	IMPUTED
rs9854493	RPL14_tss1	chr3	40498723	40499351	+	19.2207	1.73470796180388e-36	1.50945e-31	0.608956	TSS,S	RPL14	coding	protein_coding	chr3	40423622	-75206	IMPUTED
rs12488805	RPL14_tss1	chr3	40498723	40499351	+	19.2207	1.73470796180388e-36	1.50945e-31	0.608956	TSS,S	RPL14	coding	protein_coding	chr3	40422869	-75959	IMPUTED
rs12818213	ATP5G2_tss2	chr12	54070425	54071586	-	19.1592	2.26387547749573e-36	1.96836e-31	0.75641	TSS,S	ATP5G2	coding	nonsense_mediated_decay	chr12	54072007	823	IMPUTED
rs4031306	DDX11_tss1	chr12	31226767	31226836	+	-19.1539	2.316518236321e-36	1.99065e-31	-0.816593	TSS,S	DDX11	coding	protein_coding	chr12	31243841	17053	IMPUTED
rs2543278	DDX11_tss1	chr12	31226767	31226836	+	-19.1539	2.316518236321e-36	1.99065e-31	-0.816593	TSS,S	DDX11	coding	protein_coding	chr12	31244238	17450	IMPUTED
rs2553129	DDX11_tss1	chr12	31226767	31226836	+	-19.1539	2.316518236321e-36	1.99065e-31	-0.816593	TSS,S	DDX11	coding	protein_coding	chr12	31244281	17493	IMPUTED
rs2543279	DDX11_tss1	chr12	31226767	31226836	+	-19.1539	2.316518236321e-36	1.99065e-31	-0.816593	TSS,S	DDX11	coding	protein_coding	chr12	31244299	17511	IMPUTED
rs1808348	DDX11_tss1	chr12	31226767	31226836	+	-19.1539	2.316518236321e-36	1.99065e-31	-0.816593	TSS,S	DDX11	coding	protein_coding	chr12	31244846	18058	IMPUTED
rs1808349	DDX11_tss1	chr12	31226767	31226836	+	-19.1539	2.316518236321e-36	1.99065e-31	-0.816593	TSS,S	DDX11	coding	protein_coding	chr12	31244924	18136	IMPUTED
rs2075321	DDX11_tss1	chr12	31226767	31226836	+	-19.1539	2.316518236321e-36	1.99065e-31	-0.816593	TSS,S	DDX11	coding	protein_coding	chr12	31245741	18953	IMPUTED
rs10843882	DDX11_tss1	chr12	31226767	31226836	+	-19.1539	2.316518236321e-36	1.99065e-31	-0.816593	TSS,S	DDX11	coding	protein_coding	chr12	31246371	19583	IMPUTED
rs7970074	DDX11_tss1	chr12	31226767	31226836	+	-19.1539	2.316518236321e-36	1.99065e-31	-0.816593	TSS,S	DDX11	coding	protein_coding	chr12	31246438	19650	IMPUTED
rs11051241	DDX11_tss1	chr12	31226767	31226836	+	-19.1539	2.316518236321e-36	1.99065e-31	-0.816593	TSS,S	DDX11	coding	protein_coding	chr12	31247098	20310	IMPUTED
rs10771800	DDX11_tss1	chr12	31226767	31226836	+	-19.1539	2.316518236321e-36	1.99065e-31	-0.816593	TSS,S	DDX11	coding	protein_coding	chr12	31247986	21198	IMPUTED
rs10771801	DDX11_tss1	chr12	31226767	31226836	+	-19.1539	2.316518236321e-36	1.99065e-31	-0.816593	TSS,S	DDX11	coding	protein_coding	chr12	31248336	21548	IMPUTED
rs10771802	DDX11_tss1	chr12	31226767	31226836	+	-19.1539	2.316518236321e-36	1.99065e-31	-0.816593	TSS,S	DDX11	coding	protein_coding	chr12	31248430	21642	IMPUTED
rs9788128	DDX11_tss1	chr12	31226767	31226836	+	-19.1539	2.316518236321e-36	1.99065e-31	-0.816593	TSS,S	DDX11	coding	protein_coding	chr12	31249118	22330	IMPUTED
rs7971579	DDX11_tss1	chr12	31226767	31226836	+	-19.1539	2.316518236321e-36	1.99065e-31	-0.816593	TSS,S	DDX11	coding	protein_coding	chr12	31250669	23881	IMPUTED
rs10821544	BRD3_tss3	chr9	136933371	136933750	-	-19.1332	2.53404037470798e-36	2.13608e-31	-0.626213	TSS,S	BRD3	coding	protein_coding	chr9	136933982	332	IMPUTED
rs10821546	BRD3_tss3	chr9	136933371	136933750	-	-19.1332	2.53404037470798e-36	2.13608e-31	-0.626213	TSS,S	BRD3	coding	protein_coding	chr9	136934237	587	IMPUTED
rs10993912	BRD3_tss3	chr9	136933371	136933750	-	-19.1332	2.53404037470798e-36	2.13608e-31	-0.626213	TSS,S	BRD3	coding	protein_coding	chr9	136936284	2634	IMPUTED
rs10821547	BRD3_tss3	chr9	136933371	136933750	-	-19.1332	2.53404037470798e-36	2.13608e-31	-0.626213	TSS,S	BRD3	coding	protein_coding	chr9	136937123	3473	IMPUTED
rs10821548	BRD3_tss3	chr9	136933371	136933750	-	-19.1332	2.53404037470798e-36	2.13608e-31	-0.626213	TSS,S	BRD3	coding	protein_coding	chr9	136937263	3613	IMPUTED
rs734500	BRD3_tss3	chr9	136933371	136933750	-	-19.1332	2.53404037470798e-36	2.13608e-31	-0.626213	TSS,S	BRD3	coding	protein_coding	chr9	136937514	3864	IMPUTED
rs10821549	BRD3_tss3	chr9	136933371	136933750	-	-19.1332	2.53404037470798e-36	2.13608e-31	-0.626213	TSS,S	BRD3	coding	protein_coding	chr9	136937855	4205	IMPUTED
rs10821550	BRD3_tss3	chr9	136933371	136933750	-	-19.1332	2.53404037470798e-36	2.13608e-31	-0.626213	TSS,S	BRD3	coding	protein_coding	chr9	136937898	4248	IMPUTED
rs10993914	BRD3_tss3	chr9	136933371	136933750	-	-19.1332	2.53404037470798e-36	2.13608e-31	-0.626213	TSS,S	BRD3	coding	protein_coding	chr9	136938426	4776	IMPUTED
rs7024091	BRD3_tss3	chr9	136933371	136933750	-	-19.1332	2.53404037470798e-36	2.13608e-31	-0.626213	TSS,S	BRD3	coding	protein_coding	chr9	136938494	4844	IMPUTED
rs7021188	BRD3_tss3	chr9	136933371	136933750	-	-19.1332	2.53404037470798e-36	2.13608e-31	-0.626213	TSS,S	BRD3	coding	protein_coding	chr9	136938581	4931	IMPUTED
rs6479637	BRD3_tss3	chr9	136933371	136933750	-	-19.1332	2.53404037470798e-36	2.13608e-31	-0.626213	TSS,S	BRD3	coding	protein_coding	chr9	136938816	5166	IMPUTED
rs2078778	BRD3_tss3	chr9	136933371	136933750	-	-19.1332	2.53404037470798e-36	2.13608e-31	-0.626213	TSS,S	BRD3	coding	protein_coding	chr9	136938961	5311	CHIP
rs2078779	BRD3_tss3	chr9	136933371	136933750	-	-19.1332	2.53404037470798e-36	2.13608e-31	-0.626213	TSS,S	BRD3	coding	protein_coding	chr9	136939231	5581	IMPUTED
rs10761401	BRD3_tss3	chr9	136933371	136933750	-	-19.1332	2.53404037470798e-36	2.13608e-31	-0.626213	TSS,S	BRD3	coding	protein_coding	chr9	136939455	5805	IMPUTED
rs10761402	BRD3_tss3	chr9	136933371	136933750	-	-19.1332	2.53404037470798e-36	2.13608e-31	-0.626213	TSS,S	BRD3	coding	protein_coding	chr9	136939459	5809	IMPUTED
rs10821551	BRD3_tss3	chr9	136933371	136933750	-	-19.1332	2.53404037470798e-36	2.13608e-31	-0.626213	TSS,S	BRD3	coding	protein_coding	chr9	136939890	6240	IMPUTED
rs10821552	BRD3_tss3	chr9	136933371	136933750	-	-19.1332	2.53404037470798e-36	2.13608e-31	-0.626213	TSS,S	BRD3	coding	protein_coding	chr9	136939992	6342	IMPUTED
rs150430050	BRD3_tss3	chr9	136933371	136933750	-	-19.1332	2.53404037470798e-36	2.13608e-31	-0.626213	TSS,S	BRD3	coding	protein_coding	chr9	136940330	6680	IMPUTED
rs10993918	BRD3_tss3	chr9	136933371	136933750	-	-19.1332	2.53404037470798e-36	2.13608e-31	-0.626213	TSS,S	BRD3	coding	protein_coding	chr9	136941545	7895	IMPUTED
rs10821554	BRD3_tss3	chr9	136933371	136933750	-	-19.1332	2.53404037470798e-36	2.13608e-31	-0.626213	TSS,S	BRD3	coding	protein_coding	chr9	136941779	8129	IMPUTED
rs10821555	BRD3_tss3	chr9	136933371	136933750	-	-19.1332	2.53404037470798e-36	2.13608e-31	-0.626213	TSS,S	BRD3	coding	protein_coding	chr9	136941790	8140	IMPUTED
rs10821556	BRD3_tss3	chr9	136933371	136933750	-	-19.1332	2.53404037470798e-36	2.13608e-31	-0.626213	TSS,S	BRD3	coding	protein_coding	chr9	136942136	8486	IMPUTED
rs9657703	BRD3_tss3	chr9	136933371	136933750	-	-19.1332	2.53404037470798e-36	2.13608e-31	-0.626213	TSS,S	BRD3	coding	protein_coding	chr9	136942423	8773	IMPUTED
rs9657704	BRD3_tss3	chr9	136933371	136933750	-	-19.1332	2.53404037470798e-36	2.13608e-31	-0.626213	TSS,S	BRD3	coding	protein_coding	chr9	136942560	8910	IMPUTED
rs1222219	ARL14EP_tss2	chr11	30344397	30344581	-	19.1098	2.80533292571522e-36	2.32926e-31	0.76779	TSSregion100,AS	ARL14EP	coding	protein_coding	chr11	30344345	-148	IMPUTED
rs1222216	ARL14EP_tss2	chr11	30344397	30344581	-	19.1098	2.80533292571522e-36	2.32926e-31	0.76779	TSSregion100,AS	ARL14EP	coding	protein_coding	chr11	30346052	1559	IMPUTED
rs1222221	ARL14EP_tss2	chr11	30344397	30344581	-	19.1098	2.80533292571522e-36	2.32926e-31	0.76779	TSSregion100,AS	ARL14EP	coding	protein_coding	chr11	30342738	-1755	IMPUTED
rs1222215	ARL14EP_tss2	chr11	30344397	30344581	-	19.1098	2.80533292571522e-36	2.32926e-31	0.76779	TSSregion100,AS	ARL14EP	coding	protein_coding	chr11	30347596	3103	IMPUTED
rs1222214	ARL14EP_tss2	chr11	30344397	30344581	-	19.1098	2.80533292571522e-36	2.32926e-31	0.76779	TSSregion100,AS	ARL14EP	coding	protein_coding	chr11	30347695	3202	IMPUTED
rs1717772	ARL14EP_tss2	chr11	30344397	30344581	-	19.1098	2.80533292571522e-36	2.32926e-31	0.76779	TSSregion100,AS	ARL14EP	coding	protein_coding	chr11	30340133	-4360	IMPUTED
rs1631451	ARL14EP_tss2	chr11	30344397	30344581	-	19.1098	2.80533292571522e-36	2.32926e-31	0.76779	TSSregion100,AS	ARL14EP	coding	protein_coding	chr11	30349133	4640	IMPUTED
rs1765133	ARL14EP_tss2	chr11	30344397	30344581	-	19.1098	2.80533292571522e-36	2.32926e-31	0.76779	TSSregion100,AS	ARL14EP	coding	protein_coding	chr11	30339400	-5093	IMPUTED
rs1616223	ARL14EP_tss2	chr11	30344397	30344581	-	19.1098	2.80533292571522e-36	2.32926e-31	0.76779	TSSregion100,AS	ARL14EP	coding	protein_coding	chr11	30338783	-5710	IMPUTED
rs1717775	ARL14EP_tss2	chr11	30344397	30344581	-	19.1098	2.80533292571522e-36	2.32926e-31	0.76779	TSSregion100,AS	ARL14EP	coding	protein_coding	chr11	30350254	5761	IMPUTED
rs1765139	ARL14EP_tss2	chr11	30344397	30344581	-	19.1098	2.80533292571522e-36	2.32926e-31	0.76779	TSSregion100,AS	ARL14EP	coding	protein_coding	chr11	30353725	9232	IMPUTED
rs7926465	ARL14EP_tss2	chr11	30344397	30344581	-	19.1098	2.80533292571522e-36	2.32926e-31	0.76779	TSSregion100,AS	ARL14EP	coding	protein_coding	chr11	30333016	-11477	IMPUTED
rs2211018	ARL14EP_tss2	chr11	30344397	30344581	-	19.1098	2.80533292571522e-36	2.32926e-31	0.76779	TSSregion100,AS	ARL14EP	coding	protein_coding	chr11	30330079	-14414	IMPUTED
rs2225909	ARL14EP_tss2	chr11	30344397	30344581	-	19.1098	2.80533292571522e-36	2.32926e-31	0.76779	TSSregion100,AS	ARL14EP	coding	protein_coding	chr11	30329744	-14749	IMPUTED
rs1222207	ARL14EP_tss2	chr11	30344397	30344581	-	19.1098	2.80533292571522e-36	2.32926e-31	0.76779	TSSregion100,AS	ARL14EP	coding	protein_coding	chr11	30360224	15731	IMPUTED
rs1222208	ARL14EP_tss2	chr11	30344397	30344581	-	19.1098	2.80533292571522e-36	2.32926e-31	0.76779	TSSregion100,AS	ARL14EP	coding	protein_coding	chr11	30361377	16884	CHIP
rs7952339	ARL14EP_tss2	chr11	30344397	30344581	-	19.1098	2.80533292571522e-36	2.32926e-31	0.76779	TSSregion100,AS	ARL14EP	coding	protein_coding	chr11	30327344	-17149	IMPUTED
rs1222210	ARL14EP_tss2	chr11	30344397	30344581	-	19.1098	2.80533292571522e-36	2.32926e-31	0.76779	TSSregion100,AS	ARL14EP	coding	protein_coding	chr11	30362125	17632	IMPUTED
rs1222211	ARL14EP_tss2	chr11	30344397	30344581	-	19.1098	2.80533292571522e-36	2.32926e-31	0.76779	TSSregion100,AS	ARL14EP	coding	protein_coding	chr11	30362239	17746	IMPUTED
rs6939600	UHRF1BP1_tss1	chr6	34759559	34760048	+	-19.1106	2.79506290547503e-36	2.32926e-31	-0.48817	TSS,S	UHRF1BP1	coding	protein_coding	chr6	34822176	62305	IMPUTED
rs76088152	HLA-DMA_tss1	chr6	32936089	32936352	-	19.1029	2.89075257897464e-36	2.39838e-31	1.11704	TSS,S	HLA-DMA	nonCoding	processed_transcript	chr6	32946322	10052	IMPUTED
rs3881298	DDX11_tss1	chr12	31226767	31226836	+	-19.0951	2.99021386241108e-36	2.47905e-31	-0.808912	TSS,S	DDX11	coding	protein_coding	chr12	31242399	15611	EXOME_IMPUTED
chr8:71608136	XKR9_tss1	chr8	71581464	71581800	+	19.0736	3.28272274413763e-36	2.71951e-31	0.583702	TSS,S	XKR9	nonCoding	processed_transcript	chr8	71608136	26530	IMPUTED
rs2547970	RGMB_tss2	chr5	98109216	98109923	+	19.0697	3.33894007409835e-36	2.74552e-31	0.436379	TSS,S	RGMB	coding	protein_coding	chr5	98092379	-16988	IMPUTED
rs2662267	RGMB_tss2	chr5	98109216	98109923	+	19.0697	3.33894007409835e-36	2.74552e-31	0.436379	TSS,S	RGMB	coding	protein_coding	chr5	98088421	-20946	IMPUTED
rs2662268	RGMB_tss2	chr5	98109216	98109923	+	19.0697	3.33894007409835e-36	2.74552e-31	0.436379	TSS,S	RGMB	coding	protein_coding	chr5	98088330	-21037	IMPUTED
rs2547967	RGMB_tss2	chr5	98109216	98109923	+	19.0697	3.33894007409835e-36	2.74552e-31	0.436379	TSS,S	RGMB	coding	protein_coding	chr5	98082107	-27260	IMPUTED
rs2545690	RGMB_tss2	chr5	98109216	98109923	+	19.0697	3.33894007409835e-36	2.74552e-31	0.436379	TSS,S	RGMB	coding	protein_coding	chr5	98080120	-29247	IMPUTED
rs2547965	RGMB_tss2	chr5	98109216	98109923	+	19.0697	3.33894007409835e-36	2.74552e-31	0.436379	TSS,S	RGMB	coding	protein_coding	chr5	98073792	-35575	IMPUTED
rs2545672	RGMB_tss2	chr5	98109216	98109923	+	19.0697	3.33894007409835e-36	2.74552e-31	0.436379	TSS,S	RGMB	coding	protein_coding	chr5	98072675	-36692	IMPUTED
rs2662271	RGMB_tss2	chr5	98109216	98109923	+	19.0697	3.33894007409835e-36	2.74552e-31	0.436379	TSS,S	RGMB	coding	protein_coding	chr5	98072616	-36751	IMPUTED
rs2545671	RGMB_tss2	chr5	98109216	98109923	+	19.0697	3.33894007409835e-36	2.74552e-31	0.436379	TSS,S	RGMB	coding	protein_coding	chr5	98068735	-40632	IMPUTED
rs992592	RGMB_tss2	chr5	98109216	98109923	+	19.0697	3.33894007409835e-36	2.74552e-31	0.436379	TSS,S	RGMB	coding	protein_coding	chr5	98067832	-41535	CHIP
rs9277889	HLA-DPB2_tss2	chr6	33084996	33085430	+	19.0636	3.42781777356754e-36	2.81651e-31	0.941681	exon,S	HLA-DPB2	nonCoding	processed_transcript	chr6	33111898	26752	IMPUTED
rs11031017	ARL14EP_tss2	chr11	30344397	30344581	-	19.0625	3.44552102178004e-36	2.82895e-31	0.745357	TSSregion100,AS	ARL14EP	coding	protein_coding	chr11	30285085	-59408	IMPUTED
rs4931431	DDX11_tss1	chr12	31226767	31226836	+	-19.0492	3.64961620520166e-36	2.93337e-31	-0.806112	TSS,S	DDX11	coding	protein_coding	chr12	31251544	24756	IMPUTED
rs12581793	DDX11_tss1	chr12	31226767	31226836	+	-19.0492	3.64961620520166e-36	2.93337e-31	-0.806112	TSS,S	DDX11	coding	protein_coding	chr12	31251803	25015	IMPUTED
rs4931432	DDX11_tss1	chr12	31226767	31226836	+	-19.0492	3.64961620520166e-36	2.93337e-31	-0.806112	TSS,S	DDX11	coding	protein_coding	chr12	31252886	26098	IMPUTED
rs6487974	DDX11_tss1	chr12	31226767	31226836	+	-19.0492	3.64961620520166e-36	2.93337e-31	-0.806112	TSS,S	DDX11	coding	protein_coding	chr12	31254221	27433	IMPUTED
rs6487975	DDX11_tss1	chr12	31226767	31226836	+	-19.0492	3.64961620520166e-36	2.93337e-31	-0.806112	TSS,S	DDX11	coding	protein_coding	chr12	31254256	27468	IMPUTED
chr12:31254317	DDX11_tss1	chr12	31226767	31226836	+	-19.0492	3.64961620520166e-36	2.93337e-31	-0.806112	TSS,S	DDX11	coding	protein_coding	chr12	31254317	27529	IMPUTED
chr12:31254323	DDX11_tss1	chr12	31226767	31226836	+	-19.0492	3.64961620520166e-36	2.93337e-31	-0.806112	TSS,S	DDX11	coding	protein_coding	chr12	31254323	27535	IMPUTED
rs7952861	DDX11_tss1	chr12	31226767	31226836	+	-19.0492	3.64961620520166e-36	2.93337e-31	-0.806112	TSS,S	DDX11	coding	protein_coding	chr12	31254642	27854	IMPUTED
rs7966272	DDX11_tss1	chr12	31226767	31226836	+	-19.0492	3.64961620520166e-36	2.93337e-31	-0.806112	TSS,S	DDX11	coding	protein_coding	chr12	31254752	27964	IMPUTED
rs7966523	DDX11_tss1	chr12	31226767	31226836	+	-19.0492	3.64961620520166e-36	2.93337e-31	-0.806112	TSS,S	DDX11	coding	protein_coding	chr12	31254959	28171	IMPUTED
rs10771804	DDX11_tss1	chr12	31226767	31226836	+	-19.0492	3.64961620520166e-36	2.93337e-31	-0.806112	TSS,S	DDX11	coding	protein_coding	chr12	31255626	28838	IMPUTED
rs3825318	DDX11_tss1	chr12	31226767	31226836	+	-19.0492	3.64961620520166e-36	2.93337e-31	-0.806112	TSS,S	DDX11	coding	protein_coding	chr12	31256075	29287	IMPUTED
rs3825324	DDX11_tss1	chr12	31226767	31226836	+	-19.0492	3.64961620520166e-36	2.93337e-31	-0.806112	TSS,S	DDX11	coding	protein_coding	chr12	31256219	29431	IMPUTED
rs3825325	DDX11_tss1	chr12	31226767	31226836	+	-19.0492	3.64961620520166e-36	2.93337e-31	-0.806112	TSS,S	DDX11	coding	protein_coding	chr12	31256220	29432	IMPUTED
rs3925641	DDX11_tss1	chr12	31226767	31226836	+	-19.0492	3.64961620520166e-36	2.93337e-31	-0.806112	TSS,S	DDX11	coding	protein_coding	chr12	31256342	29554	IMPUTED
rs3925642	DDX11_tss1	chr12	31226767	31226836	+	-19.0492	3.64961620520166e-36	2.93337e-31	-0.806112	TSS,S	DDX11	coding	protein_coding	chr12	31256368	29580	IMPUTED
rs2543290	DDX11_tss1	chr12	31226767	31226836	+	-19.0492	3.64961620520166e-36	2.93337e-31	-0.806112	TSS,S	DDX11	coding	protein_coding	chr12	31257998	31210	IMPUTED
rs1974751	DDX11_tss1	chr12	31226767	31226836	+	-19.0492	3.64961620520166e-36	2.93337e-31	-0.806112	TSS,S	DDX11	coding	protein_coding	chr12	31258718	31930	IMPUTED
rs1974752	DDX11_tss1	chr12	31226767	31226836	+	-19.0492	3.64961620520166e-36	2.93337e-31	-0.806112	TSS,S	DDX11	coding	protein_coding	chr12	31258728	31940	IMPUTED
rs3862401	DDX11_tss1	chr12	31226767	31226836	+	-19.0492	3.64961620520166e-36	2.93337e-31	-0.806112	TSS,S	DDX11	coding	protein_coding	chr12	31258947	32159	IMPUTED
rs1974753	DDX11_tss1	chr12	31226767	31226836	+	-19.0492	3.64961620520166e-36	2.93337e-31	-0.806112	TSS,S	DDX11	coding	protein_coding	chr12	31259576	32788	IMPUTED
rs3862402	DDX11_tss1	chr12	31226767	31226836	+	-19.0492	3.64961620520166e-36	2.93337e-31	-0.806112	TSS,S	DDX11	coding	protein_coding	chr12	31259594	32806	IMPUTED
rs11051245	DDX11_tss1	chr12	31226767	31226836	+	-19.0492	3.64961620520166e-36	2.93337e-31	-0.806112	TSS,S	DDX11	coding	protein_coding	chr12	31259935	33147	IMPUTED
rs11051246	DDX11_tss1	chr12	31226767	31226836	+	-19.0492	3.64961620520166e-36	2.93337e-31	-0.806112	TSS,S	DDX11	coding	protein_coding	chr12	31260085	33297	IMPUTED
rs4930952	DDX11_tss1	chr12	31226767	31226836	+	-19.0492	3.64961620520166e-36	2.93337e-31	-0.806112	TSS,S	DDX11	coding	protein_coding	chr12	31260135	33347	IMPUTED
rs731138	DDX11_tss1	chr12	31226767	31226836	+	-19.0492	3.64961620520166e-36	2.93337e-31	-0.806112	TSS,S	DDX11	coding	protein_coding	chr12	31260682	33894	IMPUTED
rs2111770	DDX11_tss1	chr12	31226767	31226836	+	-19.0492	3.64961620520166e-36	2.93337e-31	-0.806112	TSS,S	DDX11	coding	protein_coding	chr12	31261371	34583	IMPUTED
rs882055	DDX11_tss1	chr12	31226767	31226836	+	-19.0492	3.64961620520166e-36	2.93337e-31	-0.806112	TSS,S	DDX11	coding	protein_coding	chr12	31261402	34614	IMPUTED
rs2005900	DDX11_tss1	chr12	31226767	31226836	+	-19.0492	3.64961620520166e-36	2.93337e-31	-0.806112	TSS,S	DDX11	coding	protein_coding	chr12	31261698	34910	IMPUTED
rs2662264	RGMB_tss2	chr5	98109216	98109923	+	19.0216	4.11618762715198e-36	3.30118e-31	0.431882	TSS,S	RGMB	coding	protein_coding	chr5	98099960	-9407	IMPUTED
rs1911904	RGMB_tss2	chr5	98109216	98109923	+	19.0216	4.11618762715198e-36	3.30118e-31	0.431882	TSS,S	RGMB	coding	protein_coding	chr5	98099260	-10107	IMPUTED
rs2545673	RGMB_tss2	chr5	98109216	98109923	+	19.0216	4.11618762715198e-36	3.30118e-31	0.431882	TSS,S	RGMB	coding	protein_coding	chr5	98098209	-11158	IMPUTED
rs11079778	MRPL45P2_tss1	chr17	45569719	45569856	-	19.012	4.29202577503764e-36	3.43971e-31	1.11467	TSS,S	MRPL45P2	nonCoding	processed_transcript	chr17	45622414	52578	IMPUTED
rs3748643	CCDC163P_tss1	chr1	45965310	45965898	-	18.9651	5.26499370131222e-36	4.12092e-31	0.689081	TSS,S	CCDC163P	coding	nonsense_mediated_decay	chr1	45965703	-42	IMPUTED
rs4660864	CCDC163P_tss1	chr1	45965310	45965898	-	18.9651	5.26499370131222e-36	4.12092e-31	0.689081	TSS,S	CCDC163P	coding	nonsense_mediated_decay	chr1	45966582	837	IMPUTED
rs7543076	CCDC163P_tss1	chr1	45965310	45965898	-	18.9651	5.26499370131222e-36	4.12092e-31	0.689081	TSS,S	CCDC163P	coding	nonsense_mediated_decay	chr1	45964238	-1507	IMPUTED
rs12048936	CCDC163P_tss1	chr1	45965310	45965898	-	18.9651	5.26499370131222e-36	4.12092e-31	0.689081	TSS,S	CCDC163P	coding	nonsense_mediated_decay	chr1	45968605	2860	IMPUTED
rs12145526	CCDC163P_tss1	chr1	45965310	45965898	-	18.9651	5.26499370131222e-36	4.12092e-31	0.689081	TSS,S	CCDC163P	coding	nonsense_mediated_decay	chr1	45969036	3291	IMPUTED
rs937290	CCDC163P_tss1	chr1	45965310	45965898	-	18.9651	5.26499370131222e-36	4.12092e-31	0.689081	TSS,S	CCDC163P	coding	nonsense_mediated_decay	chr1	45961955	-3790	IMPUTED
rs1494813	CCDC163P_tss1	chr1	45965310	45965898	-	18.9651	5.26499370131222e-36	4.12092e-31	0.689081	TSS,S	CCDC163P	coding	nonsense_mediated_decay	chr1	45957290	-8455	CHIP
rs4660862	CCDC163P_tss1	chr1	45965310	45965898	-	18.9651	5.26499370131222e-36	4.12092e-31	0.689081	TSS,S	CCDC163P	coding	nonsense_mediated_decay	chr1	45955056	-10689	IMPUTED
rs4660306	CCDC163P_tss1	chr1	45965310	45965898	-	18.9651	5.26499370131222e-36	4.12092e-31	0.689081	TSS,S	CCDC163P	coding	nonsense_mediated_decay	chr1	45978675	12930	IMPUTED
rs1974271	CCDC163P_tss1	chr1	45965310	45965898	-	18.9651	5.26499370131222e-36	4.12092e-31	0.689081	TSS,S	CCDC163P	coding	nonsense_mediated_decay	chr1	45952571	-13174	IMPUTED
rs1337902	CCDC163P_tss1	chr1	45965310	45965898	-	18.9651	5.26499370131222e-36	4.12092e-31	0.689081	TSS,S	CCDC163P	coding	nonsense_mediated_decay	chr1	45952066	-13679	IMPUTED
rs12038608	CCDC163P_tss1	chr1	45965310	45965898	-	18.9651	5.26499370131222e-36	4.12092e-31	0.689081	TSS,S	CCDC163P	coding	nonsense_mediated_decay	chr1	45951155	-14590	IMPUTED
rs2356561	CCDC163P_tss1	chr1	45965310	45965898	-	18.9651	5.26499370131222e-36	4.12092e-31	0.689081	TSS,S	CCDC163P	coding	nonsense_mediated_decay	chr1	45980862	15117	IMPUTED
rs4233498	CCDC163P_tss1	chr1	45965310	45965898	-	18.9651	5.26499370131222e-36	4.12092e-31	0.689081	TSS,S	CCDC163P	coding	nonsense_mediated_decay	chr1	45981080	15335	IMPUTED
rs2356560	CCDC163P_tss1	chr1	45965310	45965898	-	18.9651	5.26499370131222e-36	4.12092e-31	0.689081	TSS,S	CCDC163P	coding	nonsense_mediated_decay	chr1	45981144	15399	IMPUTED
rs7516006	CCDC163P_tss1	chr1	45965310	45965898	-	18.9651	5.26499370131222e-36	4.12092e-31	0.689081	TSS,S	CCDC163P	coding	nonsense_mediated_decay	chr1	45981258	15513	IMPUTED
rs2356559	CCDC163P_tss1	chr1	45965310	45965898	-	18.9651	5.26499370131222e-36	4.12092e-31	0.689081	TSS,S	CCDC163P	coding	nonsense_mediated_decay	chr1	45981512	15767	CHIP
rs6667191	CCDC163P_tss1	chr1	45965310	45965898	-	18.9651	5.26499370131222e-36	4.12092e-31	0.689081	TSS,S	CCDC163P	coding	nonsense_mediated_decay	chr1	45982844	17099	IMPUTED
rs7539253	CCDC163P_tss1	chr1	45965310	45965898	-	18.9651	5.26499370131222e-36	4.12092e-31	0.689081	TSS,S	CCDC163P	coding	nonsense_mediated_decay	chr1	45947420	-18325	IMPUTED
rs4660866	CCDC163P_tss1	chr1	45965310	45965898	-	18.9651	5.26499370131222e-36	4.12092e-31	0.689081	TSS,S	CCDC163P	coding	nonsense_mediated_decay	chr1	45984108	18363	IMPUTED
rs10736426	CCDC163P_tss1	chr1	45965310	45965898	-	18.9651	5.26499370131222e-36	4.12092e-31	0.689081	TSS,S	CCDC163P	coding	nonsense_mediated_decay	chr1	45984353	18608	IMPUTED
rs1088099	CCDC163P_tss1	chr1	45965310	45965898	-	18.9651	5.26499370131222e-36	4.12092e-31	0.689081	TSS,S	CCDC163P	coding	nonsense_mediated_decay	chr1	45946654	-19091	IMPUTED
rs4660860	CCDC163P_tss1	chr1	45965310	45965898	-	18.9651	5.26499370131222e-36	4.12092e-31	0.689081	TSS,S	CCDC163P	coding	nonsense_mediated_decay	chr1	45946233	-19512	IMPUTED
rs6688424	CCDC163P_tss1	chr1	45965310	45965898	-	18.9651	5.26499370131222e-36	4.12092e-31	0.689081	TSS,S	CCDC163P	coding	nonsense_mediated_decay	chr1	45985716	19971	IMPUTED
rs6688516	CCDC163P_tss1	chr1	45965310	45965898	-	18.9651	5.26499370131222e-36	4.12092e-31	0.689081	TSS,S	CCDC163P	coding	nonsense_mediated_decay	chr1	45985760	20015	IMPUTED
rs4660867	CCDC163P_tss1	chr1	45965310	45965898	-	18.9651	5.26499370131222e-36	4.12092e-31	0.689081	TSS,S	CCDC163P	coding	nonsense_mediated_decay	chr1	45986484	20739	IMPUTED
rs4660868	CCDC163P_tss1	chr1	45965310	45965898	-	18.9651	5.26499370131222e-36	4.12092e-31	0.689081	TSS,S	CCDC163P	coding	nonsense_mediated_decay	chr1	45986497	20752	IMPUTED
rs2152077	CCDC163P_tss1	chr1	45965310	45965898	-	18.9651	5.26499370131222e-36	4.12092e-31	0.689081	TSS,S	CCDC163P	coding	nonsense_mediated_decay	chr1	45986670	20925	IMPUTED
rs2077808	CCDC163P_tss1	chr1	45965310	45965898	-	18.9651	5.26499370131222e-36	4.12092e-31	0.689081	TSS,S	CCDC163P	coding	nonsense_mediated_decay	chr1	45988115	22370	IMPUTED
rs781066	CCDC163P_tss1	chr1	45965310	45965898	-	18.9651	5.26499370131222e-36	4.12092e-31	0.689081	TSS,S	CCDC163P	coding	nonsense_mediated_decay	chr1	45943156	-22589	IMPUTED
rs7534467	CCDC163P_tss1	chr1	45965310	45965898	-	18.9651	5.26499370131222e-36	4.12092e-31	0.689081	TSS,S	CCDC163P	coding	nonsense_mediated_decay	chr1	45988691	22946	IMPUTED
rs10157597	CCDC163P_tss1	chr1	45965310	45965898	-	18.9651	5.26499370131222e-36	4.12092e-31	0.689081	TSS,S	CCDC163P	coding	nonsense_mediated_decay	chr1	45990278	24533	IMPUTED
rs11211132	CCDC163P_tss1	chr1	45965310	45965898	-	18.9651	5.26499370131222e-36	4.12092e-31	0.689081	TSS,S	CCDC163P	coding	nonsense_mediated_decay	chr1	45990516	24771	IMPUTED
rs60432833	chr3_-_125709373	chr3	125709307	125709424	-	-18.9638	5.29390558408754e-36	4.13185e-31	-0.59492	intergenic	NA	NA	NA	chr3	125806900	97527	IMPUTED
rs2365011	chr3_-_125709373	chr3	125709307	125709424	-	-18.9638	5.29390558408754e-36	4.13185e-31	-0.59492	intergenic	NA	NA	NA	chr3	125817218	107845	IMPUTED
rs1077620	chr3_-_125709373	chr3	125709307	125709424	-	-18.9638	5.29390558408754e-36	4.13185e-31	-0.59492	intergenic	NA	NA	NA	chr3	125819540	110167	IMPUTED
rs4646755	chr3_-_125709373	chr3	125709307	125709424	-	-18.9638	5.29390558408754e-36	4.13185e-31	-0.59492	intergenic	NA	NA	NA	chr3	125824334	114961	IMPUTED
chr17:45613021	MRPL45P2_tss1	chr17	45569719	45569856	-	18.9607	5.36716701648982e-36	4.18607e-31	1.12229	TSS,S	MRPL45P2	nonCoding	processed_transcript	chr17	45613021	43185	IMPUTED
rs6664869	CCDC163P_tss1	chr1	45965310	45965898	-	18.9289	6.16478825914501e-36	4.79802e-31	0.678315	TSS,S	CCDC163P	coding	nonsense_mediated_decay	chr1	45979238	13493	IMPUTED
rs12082256	CCDC163P_tss1	chr1	45965310	45965898	-	18.9289	6.16478825914501e-36	4.79802e-31	0.678315	TSS,S	CCDC163P	coding	nonsense_mediated_decay	chr1	45951380	-14365	IMPUTED
rs12749658	CCDC163P_tss1	chr1	45965310	45965898	-	18.9289	6.16478825914501e-36	4.79802e-31	0.678315	TSS,S	CCDC163P	coding	nonsense_mediated_decay	chr1	45983348	17603	IMPUTED
rs9787897	XRRA1_tss1	chr11	74659971	74660296	-	18.9222	6.34775077352933e-36	4.93694e-31	0.468434	TSS,S	XRRA1	coding	nonsense_mediated_decay	chr11	74659302	-876	IMPUTED
rs13095055	RPL14_tss1	chr3	40498723	40499351	+	18.8893	7.32892747089465e-36	5.62099e-31	0.612174	TSS,S	RPL14	coding	protein_coding	chr3	40505666	6838	IMPUTED
rs6771527	RPL14_tss1	chr3	40498723	40499351	+	18.8893	7.32892747089465e-36	5.62099e-31	0.612174	TSS,S	RPL14	coding	protein_coding	chr3	40506548	7720	IMPUTED
rs7628796	RPL14_tss1	chr3	40498723	40499351	+	18.8893	7.32892747089465e-36	5.62099e-31	0.612174	TSS,S	RPL14	coding	protein_coding	chr3	40507332	8504	IMPUTED
rs28489421	RPL14_tss1	chr3	40498723	40499351	+	18.8893	7.32892747089465e-36	5.62099e-31	0.612174	TSS,S	RPL14	coding	protein_coding	chr3	40507508	8680	IMPUTED
rs73080126	RPL14_tss1	chr3	40498723	40499351	+	18.8893	7.32892747089465e-36	5.62099e-31	0.612174	TSS,S	RPL14	coding	protein_coding	chr3	40509153	10325	IMPUTED
rs9857976	RPL14_tss1	chr3	40498723	40499351	+	18.8893	7.32892747089465e-36	5.62099e-31	0.612174	TSS,S	RPL14	coding	protein_coding	chr3	40509405	10577	IMPUTED
rs6782746	RPL14_tss1	chr3	40498723	40499351	+	18.8893	7.32892747089465e-36	5.62099e-31	0.612174	TSS,S	RPL14	coding	protein_coding	chr3	40510592	11764	IMPUTED
rs28871903	RPL14_tss1	chr3	40498723	40499351	+	18.8893	7.32892747089465e-36	5.62099e-31	0.612174	TSS,S	RPL14	coding	protein_coding	chr3	40511094	12266	IMPUTED
rs11718977	RPL14_tss1	chr3	40498723	40499351	+	18.8893	7.32892747089465e-36	5.62099e-31	0.612174	TSS,S	RPL14	coding	protein_coding	chr3	40511727	12899	IMPUTED
rs7628247	RPL14_tss1	chr3	40498723	40499351	+	18.8893	7.32892747089465e-36	5.62099e-31	0.612174	TSS,S	RPL14	coding	protein_coding	chr3	40512682	13854	IMPUTED
rs7651204	RPL14_tss1	chr3	40498723	40499351	+	18.8893	7.32892747089465e-36	5.62099e-31	0.612174	TSS,S	RPL14	coding	protein_coding	chr3	40512835	14007	IMPUTED
rs56338524	RPL14_tss1	chr3	40498723	40499351	+	18.8893	7.32892747089465e-36	5.62099e-31	0.612174	TSS,S	RPL14	coding	protein_coding	chr3	40512854	14026	IMPUTED
rs4571215	RPL14_tss1	chr3	40498723	40499351	+	18.8893	7.32892747089465e-36	5.62099e-31	0.612174	TSS,S	RPL14	coding	protein_coding	chr3	40514581	15753	IMPUTED
rs9822870	RPL14_tss1	chr3	40498723	40499351	+	18.8893	7.32892747089465e-36	5.62099e-31	0.612174	TSS,S	RPL14	coding	protein_coding	chr3	40514890	16062	IMPUTED
rs56291770	RPL14_tss1	chr3	40498723	40499351	+	18.8893	7.32892747089465e-36	5.62099e-31	0.612174	TSS,S	RPL14	coding	protein_coding	chr3	40515370	16542	IMPUTED
rs7640228	RPL14_tss1	chr3	40498723	40499351	+	18.8893	7.32892747089465e-36	5.62099e-31	0.612174	TSS,S	RPL14	coding	protein_coding	chr3	40516190	17362	IMPUTED
rs73080137	RPL14_tss1	chr3	40498723	40499351	+	18.8893	7.32892747089465e-36	5.62099e-31	0.612174	TSS,S	RPL14	coding	protein_coding	chr3	40516412	17584	IMPUTED
rs73080138	RPL14_tss1	chr3	40498723	40499351	+	18.8893	7.32892747089465e-36	5.62099e-31	0.612174	TSS,S	RPL14	coding	protein_coding	chr3	40516417	17589	IMPUTED
rs7640785	RPL14_tss1	chr3	40498723	40499351	+	18.8893	7.32892747089465e-36	5.62099e-31	0.612174	TSS,S	RPL14	coding	protein_coding	chr3	40516825	17997	IMPUTED
rs12630072	RPL14_tss1	chr3	40498723	40499351	+	18.8893	7.32892747089465e-36	5.62099e-31	0.612174	TSS,S	RPL14	coding	protein_coding	chr3	40517190	18362	IMPUTED
chr12:31232224	DDX11_tss1	chr12	31226767	31226836	+	-18.8853	7.45979469521527e-36	5.7174e-31	-0.823936	TSS,S	DDX11	coding	protein_coding	chr12	31232224	5436	IMPUTED
rs9889709	MRPL45P2_tss1	chr17	45569719	45569856	-	18.8547	8.52459403813038e-36	6.50644e-31	1.10683	TSS,S	MRPL45P2	nonCoding	processed_transcript	chr17	45445229	-124607	IMPUTED
rs1912483	MRPL45P2_tss1	chr17	45569719	45569856	-	18.8547	8.52459403813038e-36	6.50644e-31	1.10683	TSS,S	MRPL45P2	nonCoding	processed_transcript	chr17	45443494	-126342	IMPUTED
rs143769972	MRPL45P2_tss1	chr17	45569719	45569856	-	18.8547	8.52459403813038e-36	6.50644e-31	1.10683	TSS,S	MRPL45P2	nonCoding	processed_transcript	chr17	45425780	-144056	IMPUTED
rs148992138	MRPL45P2_tss1	chr17	45569719	45569856	-	18.8547	8.52459403813038e-36	6.50644e-31	1.10683	TSS,S	MRPL45P2	nonCoding	processed_transcript	chr17	45425604	-144232	IMPUTED
rs7214410	MRPL45P2_tss1	chr17	45569719	45569856	-	18.8547	8.52459403813038e-36	6.50644e-31	1.10683	TSS,S	MRPL45P2	nonCoding	processed_transcript	chr17	45422628	-147208	CHIP
rs4968317	MRPL45P2_tss1	chr17	45569719	45569856	-	18.8547	8.52459403813038e-36	6.50644e-31	1.10683	TSS,S	MRPL45P2	nonCoding	processed_transcript	chr17	45418111	-151725	IMPUTED
rs564849	MRPL21_tss1	chr11	68671158	68671364	-	-18.8465	8.83818189775154e-36	6.74113e-31	-1.0139	TSS,S	MRPL21	coding	protein_coding	chr11	68621440	-49860	IMPUTED
rs13243416	COL26A1_tss2	chr7	101006016	101007591	-	-18.8273	9.61247293042027e-36	7.32161e-31	-0.825159	TSS,AS	COL26A1	coding	polymorphic_pseudogene	chr7	101008870	1802	IMPUTED
rs10953340	COL26A1_tss2	chr7	101006016	101007591	-	-18.8273	9.61247293042027e-36	7.32161e-31	-0.825159	TSS,AS	COL26A1	coding	polymorphic_pseudogene	chr7	101013221	6153	IMPUTED
rs2744974	UHRF1BP1_tss1	chr6	34759559	34760048	+	-18.8188	9.97488875754161e-36	7.50973e-31	-0.489476	TSS,S	UHRF1BP1	coding	protein_coding	chr6	34579431	-180440	CHIP
rs2814979	UHRF1BP1_tss1	chr6	34759559	34760048	+	-18.8188	9.97488875754161e-36	7.50973e-31	-0.489476	TSS,S	UHRF1BP1	coding	protein_coding	chr6	34578425	-181446	IMPUTED
rs2814978	UHRF1BP1_tss1	chr6	34759559	34760048	+	-18.8188	9.97488875754161e-36	7.50973e-31	-0.489476	TSS,S	UHRF1BP1	coding	protein_coding	chr6	34577776	-182095	IMPUTED
rs2814976	UHRF1BP1_tss1	chr6	34759559	34760048	+	-18.8188	9.97488875754161e-36	7.50973e-31	-0.489476	TSS,S	UHRF1BP1	coding	protein_coding	chr6	34576237	-183634	IMPUTED
rs2814975	UHRF1BP1_tss1	chr6	34759559	34760048	+	-18.8188	9.97488875754161e-36	7.50973e-31	-0.489476	TSS,S	UHRF1BP1	coding	protein_coding	chr6	34573213	-186658	IMPUTED
rs2814974	UHRF1BP1_tss1	chr6	34759559	34760048	+	-18.8188	9.97488875754161e-36	7.50973e-31	-0.489476	TSS,S	UHRF1BP1	coding	protein_coding	chr6	34572028	-187843	IMPUTED
rs2235568	UHRF1BP1_tss1	chr6	34759559	34760048	+	-18.8188	9.97488875754161e-36	7.50973e-31	-0.489476	TSS,S	UHRF1BP1	coding	protein_coding	chr6	34570094	-189777	IMPUTED
rs2235569	UHRF1BP1_tss1	chr6	34759559	34760048	+	-18.8188	9.97488875754161e-36	7.50973e-31	-0.489476	TSS,S	UHRF1BP1	coding	protein_coding	chr6	34570070	-189801	IMPUTED
rs2814972	UHRF1BP1_tss1	chr6	34759559	34760048	+	-18.8188	9.97488875754161e-36	7.50973e-31	-0.489476	TSS,S	UHRF1BP1	coding	protein_coding	chr6	34566975	-192896	IMPUTED
rs205258	UHRF1BP1_tss1	chr6	34759559	34760048	+	-18.8188	9.97488875754161e-36	7.50973e-31	-0.489476	TSS,S	UHRF1BP1	coding	protein_coding	chr6	34564243	-195628	IMPUTED
rs205259	UHRF1BP1_tss1	chr6	34759559	34760048	+	-18.8188	9.97488875754161e-36	7.50973e-31	-0.489476	TSS,S	UHRF1BP1	coding	protein_coding	chr6	34564066	-195805	IMPUTED
rs205260	UHRF1BP1_tss1	chr6	34759559	34760048	+	-18.8188	9.97488875754161e-36	7.50973e-31	-0.489476	TSS,S	UHRF1BP1	coding	protein_coding	chr6	34563958	-195913	IMPUTED
rs205286	UHRF1BP1_tss1	chr6	34759559	34760048	+	-18.8188	9.97488875754161e-36	7.50973e-31	-0.489476	TSS,S	UHRF1BP1	coding	protein_coding	chr6	34551334	-208537	IMPUTED
rs188190	UHRF1BP1_tss1	chr6	34759559	34760048	+	-18.8188	9.97488875754161e-36	7.50973e-31	-0.489476	TSS,S	UHRF1BP1	coding	protein_coding	chr6	34551086	-208785	IMPUTED
rs1201873	UHRF1BP1_tss1	chr6	34759559	34760048	+	-18.8188	9.97488875754161e-36	7.50973e-31	-0.489476	TSS,S	UHRF1BP1	coding	protein_coding	chr6	34550657	-209214	IMPUTED
rs1201874	UHRF1BP1_tss1	chr6	34759559	34760048	+	-18.8188	9.97488875754161e-36	7.50973e-31	-0.489476	TSS,S	UHRF1BP1	coding	protein_coding	chr6	34549810	-210061	IMPUTED
rs412392	UHRF1BP1_tss1	chr6	34759559	34760048	+	-18.8188	9.97488875754161e-36	7.50973e-31	-0.489476	TSS,S	UHRF1BP1	coding	protein_coding	chr6	34549699	-210172	IMPUTED
rs58511602	DDX11_tss1	chr12	31226767	31226836	+	-18.7971	1.09693946644093e-35	8.20262e-31	-0.802413	TSS,S	DDX11	coding	protein_coding	chr12	31261869	35081	IMPUTED
rs4931433	DDX11_tss1	chr12	31226767	31226836	+	-18.7971	1.09693946644093e-35	8.20262e-31	-0.802413	TSS,S	DDX11	coding	protein_coding	chr12	31263752	36964	IMPUTED
rs4930953	DDX11_tss1	chr12	31226767	31226836	+	-18.7971	1.09693946644093e-35	8.20262e-31	-0.802413	TSS,S	DDX11	coding	protein_coding	chr12	31264743	37955	IMPUTED
rs1053552	DDX11_tss1	chr12	31226767	31226836	+	-18.7971	1.09693946644093e-35	8.20262e-31	-0.802413	TSS,S	DDX11	coding	protein_coding	chr12	31264770	37982	IMPUTED
rs2302850	DDX11_tss1	chr12	31226767	31226836	+	-18.7971	1.09693946644093e-35	8.20262e-31	-0.802413	TSS,S	DDX11	coding	protein_coding	chr12	31265925	39137	IMPUTED
rs1053534	DDX11_tss1	chr12	31226767	31226836	+	-18.7971	1.09693946644093e-35	8.20262e-31	-0.802413	TSS,S	DDX11	coding	protein_coding	chr12	31265983	39195	IMPUTED
rs2302853	DDX11_tss1	chr12	31226767	31226836	+	-18.7971	1.09693946644093e-35	8.20262e-31	-0.802413	TSS,S	DDX11	coding	protein_coding	chr12	31266042	39254	IMPUTED
rs4930954	DDX11_tss1	chr12	31226767	31226836	+	-18.7971	1.09693946644093e-35	8.20262e-31	-0.802413	TSS,S	DDX11	coding	protein_coding	chr12	31266659	39871	IMPUTED
rs2543309	DDX11_tss1	chr12	31226767	31226836	+	-18.7971	1.09693946644093e-35	8.20262e-31	-0.802413	TSS,S	DDX11	coding	protein_coding	chr12	31266682	39894	IMPUTED
rs7968684	DDX11_tss1	chr12	31226767	31226836	+	-18.7971	1.09693946644093e-35	8.20262e-31	-0.802413	TSS,S	DDX11	coding	protein_coding	chr12	31267744	40956	IMPUTED
rs6457788	UHRF1BP1_tss1	chr6	34759559	34760048	+	-18.7938	1.11315329119319e-35	8.31824e-31	-0.482543	TSS,S	UHRF1BP1	coding	protein_coding	chr6	34721067	-38804	IMPUTED
rs823080	SLC41A1_tss2	chr1	205782384	205782714	+	18.7406	1.40579135946182e-35	1.04909e-30	1.28671	TSSregion100,AS	SLC41A1	coding	protein_coding	chr1	205789282	6809	IMPUTED
rs1772143	SLC41A1_tss2	chr1	205782384	205782714	+	18.7406	1.40579135946182e-35	1.04909e-30	1.28671	TSSregion100,AS	SLC41A1	coding	protein_coding	chr1	205799987	17514	IMPUTED
rs10843877	DDX11_tss1	chr12	31226767	31226836	+	-18.7216	1.5281071954852e-35	1.1396e-30	-0.825683	TSS,S	DDX11	coding	protein_coding	chr12	31223277	-3511	IMPUTED
rs13068097	RPL14_tss1	chr3	40498723	40499351	+	18.6961	1.70871690908509e-35	1.27343e-30	0.605175	TSS,S	RPL14	coding	protein_coding	chr3	40504424	5596	IMPUTED
rs1912487	MRPL45P2_tss1	chr17	45569719	45569856	-	18.6639	1.96866782694021e-35	1.46617e-30	1.08382	TSS,S	MRPL45P2	nonCoding	processed_transcript	chr17	45503257	-66579	EXOME_IMPUTED
rs7850013	ARPC5L_tss2	chr9	127624314	127624547	+	18.6521	2.07323735238389e-35	1.54301e-30	0.608948	TSS,S	ARPC5L	coding	protein_coding	chr9	127625684	1277	IMPUTED
rs13274381	XKR9_tss1	chr8	71581464	71581800	+	-18.6464	2.12644079236062e-35	1.58154e-30	-0.587999	TSS,S	XKR9	nonCoding	processed_transcript	chr8	71765094	183488	IMPUTED
rs11706148	RPL14_tss1	chr3	40498723	40499351	+	18.6438	2.15063986760784e-35	1.59739e-30	0.589541	TSS,S	RPL14	coding	protein_coding	chr3	40407243	-91585	IMPUTED
rs11711994	RPL14_tss1	chr3	40498723	40499351	+	18.6438	2.15063986760784e-35	1.59739e-30	0.589541	TSS,S	RPL14	coding	protein_coding	chr3	40391086	-107742	IMPUTED
rs55762707	C2orf74_tss1	chr2	61372160	61372358	+	18.634	2.24601253832887e-35	1.66711e-30	0.49675	TSS,S	C2orf74	coding	protein_coding	chr2	61395669	23420	IMPUTED
rs35120077	chr3_-_125709373	chr3	125709307	125709424	-	-18.6322	2.26333927750772e-35	1.66877e-30	-0.591583	intergenic	NA	NA	NA	chr3	125709366	-7	IMPUTED
rs12636284	chr3_-_125709373	chr3	125709307	125709424	-	-18.6322	2.26333927750772e-35	1.66877e-30	-0.591583	intergenic	NA	NA	NA	chr3	125709213	-160	IMPUTED
rs12636296	chr3_-_125709373	chr3	125709307	125709424	-	-18.6322	2.26333927750772e-35	1.66877e-30	-0.591583	intergenic	NA	NA	NA	chr3	125709050	-323	IMPUTED
rs60179307	chr3_-_125709373	chr3	125709307	125709424	-	-18.6322	2.26333927750772e-35	1.66877e-30	-0.591583	intergenic	NA	NA	NA	chr3	125712049	2676	IMPUTED
rs11925047	chr3_-_125709373	chr3	125709307	125709424	-	-18.6322	2.26333927750772e-35	1.66877e-30	-0.591583	intergenic	NA	NA	NA	chr3	125698944	-10429	IMPUTED
rs11927101	chr3_-_125709373	chr3	125709307	125709424	-	-18.6322	2.26333927750772e-35	1.66877e-30	-0.591583	intergenic	NA	NA	NA	chr3	125697489	-11884	IMPUTED
chr3:125696088	chr3_-_125709373	chr3	125709307	125709424	-	-18.6322	2.26333927750772e-35	1.66877e-30	-0.591583	intergenic	NA	NA	NA	chr3	125696088	-13285	IMPUTED
rs1875682	chr3_-_125709373	chr3	125709307	125709424	-	-18.6322	2.26333927750772e-35	1.66877e-30	-0.591583	intergenic	NA	NA	NA	chr3	125726890	17517	IMPUTED
rs1566714	chr3_-_125709373	chr3	125709307	125709424	-	-18.6322	2.26333927750772e-35	1.66877e-30	-0.591583	intergenic	NA	NA	NA	chr3	125731092	21719	IMPUTED
rs3804587	chr3_-_125709373	chr3	125709307	125709424	-	-18.6322	2.26333927750772e-35	1.66877e-30	-0.591583	intergenic	NA	NA	NA	chr3	125737621	28248	IMPUTED
rs11755393	UHRF1BP1_tss1	chr6	34759559	34760048	+	-18.6277	2.3089514491185e-35	1.70127e-30	-0.487521	TSS,S	UHRF1BP1	coding	protein_coding	chr6	34824636	64765	EXOME_IMPUTED
rs659465	MRPL21_tss1	chr11	68671158	68671364	-	-18.6258	2.32789057233113e-35	1.70953e-30	-1.03156	TSS,S	MRPL21	coding	protein_coding	chr11	68618964	-52336	IMPUTED
rs1249359	MRPL21_tss1	chr11	68671158	68671364	-	-18.6258	2.32789057233113e-35	1.70953e-30	-1.03156	TSS,S	MRPL21	coding	protein_coding	chr11	68618279	-53021	IMPUTED
rs1272609	MRPL21_tss1	chr11	68671158	68671364	-	-18.6258	2.32789057233113e-35	1.70953e-30	-1.03156	TSS,S	MRPL21	coding	protein_coding	chr11	68618182	-53118	IMPUTED
rs7104351	MRPL21_tss1	chr11	68671158	68671364	-	-18.6258	2.32789057233113e-35	1.70953e-30	-1.03156	TSS,S	MRPL21	coding	protein_coding	chr11	68617886	-53414	IMPUTED
rs71465408	MRPL21_tss1	chr11	68671158	68671364	-	-18.6258	2.32789057233113e-35	1.70953e-30	-1.03156	TSS,S	MRPL21	coding	protein_coding	chr11	68617022	-54278	IMPUTED
rs7741398	UHRF1BP1_tss1	chr6	34759559	34760048	+	-18.5899	2.72666453199688e-35	2.00104e-30	-0.487234	TSS,S	UHRF1BP1	coding	protein_coding	chr6	34670623	-89248	IMPUTED
rs2420811	C2orf74_tss1	chr2	61372160	61372358	+	18.5853	2.78247481959956e-35	2.04065e-30	0.492204	TSS,S	C2orf74	coding	protein_coding	chr2	61390505	18256	IMPUTED
rs2536707	DDX11_tss1	chr12	31226767	31226836	+	-18.5794	2.85630744668892e-35	2.09341e-30	-0.77293	TSS,S	DDX11	coding	protein_coding	chr12	31213483	-13305	IMPUTED
rs2547972	RGMB_tss2	chr5	98109216	98109923	+	-18.5534	3.20311611792148e-35	2.34448e-30	-0.428325	TSS,S	RGMB	coding	protein_coding	chr5	98109381	14	IMPUTED
rs2545730	RGMB_tss2	chr5	98109216	98109923	+	-18.5534	3.20311611792148e-35	2.34448e-30	-0.428325	TSS,S	RGMB	coding	protein_coding	chr5	98109985	618	IMPUTED
rs9469914	UHRF1BP1_tss1	chr6	34759559	34760048	+	-18.5496	3.25783699913996e-35	2.37667e-30	-0.484162	TSS,S	UHRF1BP1	coding	protein_coding	chr6	34827693	67822	IMPUTED
rs4282407	UHRF1BP1_tss1	chr6	34759559	34760048	+	-18.5496	3.25783699913996e-35	2.37667e-30	-0.484162	TSS,S	UHRF1BP1	coding	protein_coding	chr6	34830162	70291	IMPUTED
rs9462030	UHRF1BP1_tss1	chr6	34759559	34760048	+	-18.5496	3.25783699913996e-35	2.37667e-30	-0.484162	TSS,S	UHRF1BP1	coding	protein_coding	chr6	34831280	71409	IMPUTED
rs9469917	UHRF1BP1_tss1	chr6	34759559	34760048	+	-18.5496	3.25783699913996e-35	2.37667e-30	-0.484162	TSS,S	UHRF1BP1	coding	protein_coding	chr6	34831369	71498	IMPUTED
rs6925764	UHRF1BP1_tss1	chr6	34759559	34760048	+	-18.5496	3.25783699913996e-35	2.37667e-30	-0.484162	TSS,S	UHRF1BP1	coding	protein_coding	chr6	34832661	72790	IMPUTED
rs9438393	SLC41A1_tss2	chr1	205782384	205782714	+	18.5371	3.44237693845471e-35	2.50964e-30	1.30017	TSSregion100,AS	SLC41A1	coding	protein_coding	chr1	205782718	245	IMPUTED
rs1925131	HS6ST3_tss4	chr13	97067488	97067583	+	18.4976	4.09853916658025e-35	2.98604e-30	0.824382	intron,S	HS6ST3	coding	protein_coding	chr13	97049621	-17949	IMPUTED
rs3804586	chr3_-_125709373	chr3	125709307	125709424	-	-18.4847	4.33847965281229e-35	3.06788e-30	-0.591051	intergenic	NA	NA	NA	chr3	125732531	23158	IMPUTED
rs883207	chr3_-_125709373	chr3	125709307	125709424	-	-18.4847	4.33847965281229e-35	3.06788e-30	-0.591051	intergenic	NA	NA	NA	chr3	125733081	23708	CHIP
rs2244835	chr3_-_125709373	chr3	125709307	125709424	-	-18.4847	4.33847965281229e-35	3.06788e-30	-0.591051	intergenic	NA	NA	NA	chr3	125733525	24152	IMPUTED
rs2279820	chr3_-_125709373	chr3	125709307	125709424	-	-18.4847	4.33847965281229e-35	3.06788e-30	-0.591051	intergenic	NA	NA	NA	chr3	125734272	24899	IMPUTED
rs9862310	chr3_-_125709373	chr3	125709307	125709424	-	-18.4847	4.33847965281229e-35	3.06788e-30	-0.591051	intergenic	NA	NA	NA	chr3	125734465	25092	IMPUTED
rs9862567	chr3_-_125709373	chr3	125709307	125709424	-	-18.4847	4.33847965281229e-35	3.06788e-30	-0.591051	intergenic	NA	NA	NA	chr3	125734807	25434	IMPUTED
rs3792282	chr3_-_125709373	chr3	125709307	125709424	-	-18.4847	4.33847965281229e-35	3.06788e-30	-0.591051	intergenic	NA	NA	NA	chr3	125736204	26831	IMPUTED
rs3792283	chr3_-_125709373	chr3	125709307	125709424	-	-18.4847	4.33847965281229e-35	3.06788e-30	-0.591051	intergenic	NA	NA	NA	chr3	125736338	26965	IMPUTED
rs9855477	chr3_-_125709373	chr3	125709307	125709424	-	-18.4847	4.33847965281229e-35	3.06788e-30	-0.591051	intergenic	NA	NA	NA	chr3	125738709	29336	IMPUTED
rs7647107	chr3_-_125709373	chr3	125709307	125709424	-	-18.4847	4.33847965281229e-35	3.06788e-30	-0.591051	intergenic	NA	NA	NA	chr3	125739717	30344	IMPUTED
rs11925965	chr3_-_125709373	chr3	125709307	125709424	-	-18.4847	4.33847965281229e-35	3.06788e-30	-0.591051	intergenic	NA	NA	NA	chr3	125740393	31020	IMPUTED
rs10934742	chr3_-_125709373	chr3	125709307	125709424	-	-18.4847	4.33847965281229e-35	3.06788e-30	-0.591051	intergenic	NA	NA	NA	chr3	125740788	31415	IMPUTED
rs7634120	chr3_-_125709373	chr3	125709307	125709424	-	-18.4847	4.33847965281229e-35	3.06788e-30	-0.591051	intergenic	NA	NA	NA	chr3	125741230	31857	IMPUTED
rs7633958	chr3_-_125709373	chr3	125709307	125709424	-	-18.4847	4.33847965281229e-35	3.06788e-30	-0.591051	intergenic	NA	NA	NA	chr3	125741256	31883	IMPUTED
rs7645814	chr3_-_125709373	chr3	125709307	125709424	-	-18.4847	4.33847965281229e-35	3.06788e-30	-0.591051	intergenic	NA	NA	NA	chr3	125741333	31960	IMPUTED
rs3817079	chr3_-_125709373	chr3	125709307	125709424	-	-18.4847	4.33847965281229e-35	3.06788e-30	-0.591051	intergenic	NA	NA	NA	chr3	125741592	32219	CHIP
rs2270984	chr3_-_125709373	chr3	125709307	125709424	-	-18.4847	4.33847965281229e-35	3.06788e-30	-0.591051	intergenic	NA	NA	NA	chr3	125741901	32528	IMPUTED
rs2270983	chr3_-_125709373	chr3	125709307	125709424	-	-18.4847	4.33847965281229e-35	3.06788e-30	-0.591051	intergenic	NA	NA	NA	chr3	125741925	32552	IMPUTED
rs12630606	chr3_-_125709373	chr3	125709307	125709424	-	-18.4847	4.33847965281229e-35	3.06788e-30	-0.591051	intergenic	NA	NA	NA	chr3	125742108	32735	IMPUTED
rs11928117	chr3_-_125709373	chr3	125709307	125709424	-	-18.4847	4.33847965281229e-35	3.06788e-30	-0.591051	intergenic	NA	NA	NA	chr3	125742436	33063	IMPUTED
rs879385	chr3_-_125709373	chr3	125709307	125709424	-	-18.4847	4.33847965281229e-35	3.06788e-30	-0.591051	intergenic	NA	NA	NA	chr3	125744073	34700	IMPUTED
rs879386	chr3_-_125709373	chr3	125709307	125709424	-	-18.4847	4.33847965281229e-35	3.06788e-30	-0.591051	intergenic	NA	NA	NA	chr3	125744147	34774	IMPUTED
rs7649483	chr3_-_125709373	chr3	125709307	125709424	-	-18.4847	4.33847965281229e-35	3.06788e-30	-0.591051	intergenic	NA	NA	NA	chr3	125745874	36501	IMPUTED
rs71327748	chr3_-_125709373	chr3	125709307	125709424	-	-18.4847	4.33847965281229e-35	3.06788e-30	-0.591051	intergenic	NA	NA	NA	chr3	125746967	37594	IMPUTED
rs6438958	chr3_-_125709373	chr3	125709307	125709424	-	-18.4847	4.33847965281229e-35	3.06788e-30	-0.591051	intergenic	NA	NA	NA	chr3	125751135	41762	IMPUTED
rs9840962	chr3_-_125709373	chr3	125709307	125709424	-	-18.4847	4.33847965281229e-35	3.06788e-30	-0.591051	intergenic	NA	NA	NA	chr3	125751632	42259	CHIP
rs13077514	chr3_-_125709373	chr3	125709307	125709424	-	-18.4847	4.33847965281229e-35	3.06788e-30	-0.591051	intergenic	NA	NA	NA	chr3	125751853	42480	IMPUTED
rs4552306	chr3_-_125709373	chr3	125709307	125709424	-	-18.4847	4.33847965281229e-35	3.06788e-30	-0.591051	intergenic	NA	NA	NA	chr3	125754867	45494	IMPUTED
rs2134520	chr3_-_125709373	chr3	125709307	125709424	-	-18.4847	4.33847965281229e-35	3.06788e-30	-0.591051	intergenic	NA	NA	NA	chr3	125756295	46922	IMPUTED
rs4560250	chr3_-_125709373	chr3	125709307	125709424	-	-18.4847	4.33847965281229e-35	3.06788e-30	-0.591051	intergenic	NA	NA	NA	chr3	125756918	47545	IMPUTED
rs11919548	chr3_-_125709373	chr3	125709307	125709424	-	-18.4847	4.33847965281229e-35	3.06788e-30	-0.591051	intergenic	NA	NA	NA	chr3	125758932	49559	IMPUTED
rs1503073	chr3_-_125709373	chr3	125709307	125709424	-	-18.4847	4.33847965281229e-35	3.06788e-30	-0.591051	intergenic	NA	NA	NA	chr3	125759232	49859	IMPUTED
rs11919781	chr3_-_125709373	chr3	125709307	125709424	-	-18.4847	4.33847965281229e-35	3.06788e-30	-0.591051	intergenic	NA	NA	NA	chr3	125759480	50107	IMPUTED
rs12633421	chr3_-_125709373	chr3	125709307	125709424	-	-18.4847	4.33847965281229e-35	3.06788e-30	-0.591051	intergenic	NA	NA	NA	chr3	125760349	50976	IMPUTED
rs35332488	chr3_-_125709373	chr3	125709307	125709424	-	-18.4847	4.33847965281229e-35	3.06788e-30	-0.591051	intergenic	NA	NA	NA	chr3	125761747	52374	IMPUTED
rs6438960	chr3_-_125709373	chr3	125709307	125709424	-	-18.4847	4.33847965281229e-35	3.06788e-30	-0.591051	intergenic	NA	NA	NA	chr3	125762131	52758	IMPUTED
rs6789129	chr3_-_125709373	chr3	125709307	125709424	-	-18.4847	4.33847965281229e-35	3.06788e-30	-0.591051	intergenic	NA	NA	NA	chr3	125762352	52979	IMPUTED
rs6438961	chr3_-_125709373	chr3	125709307	125709424	-	-18.4847	4.33847965281229e-35	3.06788e-30	-0.591051	intergenic	NA	NA	NA	chr3	125762402	53029	IMPUTED
rs6778845	chr3_-_125709373	chr3	125709307	125709424	-	-18.4847	4.33847965281229e-35	3.06788e-30	-0.591051	intergenic	NA	NA	NA	chr3	125762636	53263	IMPUTED
rs6806350	chr3_-_125709373	chr3	125709307	125709424	-	-18.4847	4.33847965281229e-35	3.06788e-30	-0.591051	intergenic	NA	NA	NA	chr3	125763632	54259	IMPUTED
rs6764781	chr3_-_125709373	chr3	125709307	125709424	-	-18.4847	4.33847965281229e-35	3.06788e-30	-0.591051	intergenic	NA	NA	NA	chr3	125765624	56251	IMPUTED
rs7612322	chr3_-_125709373	chr3	125709307	125709424	-	-18.4847	4.33847965281229e-35	3.06788e-30	-0.591051	intergenic	NA	NA	NA	chr3	125765800	56427	IMPUTED
rs4521174	chr3_-_125709373	chr3	125709307	125709424	-	-18.4847	4.33847965281229e-35	3.06788e-30	-0.591051	intergenic	NA	NA	NA	chr3	125766786	57413	IMPUTED
rs4542969	chr3_-_125709373	chr3	125709307	125709424	-	-18.4847	4.33847965281229e-35	3.06788e-30	-0.591051	intergenic	NA	NA	NA	chr3	125767042	57669	IMPUTED
rs9849490	chr3_-_125709373	chr3	125709307	125709424	-	-18.4847	4.33847965281229e-35	3.06788e-30	-0.591051	intergenic	NA	NA	NA	chr3	125767403	58030	IMPUTED
rs34828359	chr3_-_125709373	chr3	125709307	125709424	-	-18.4847	4.33847965281229e-35	3.06788e-30	-0.591051	intergenic	NA	NA	NA	chr3	125767409	58036	IMPUTED
rs1238010	AC004540.5_tss1	chr7	26437977	26438624	+	-18.4805	4.41926255734586e-35	3.11704e-30	-0.505909	TSS,S	AC004540.5	nonCoding	processed_transcript	chr7	26438728	512	IMPUTED
rs1013688	AC004540.5_tss1	chr7	26437977	26438624	+	-18.4805	4.41926255734586e-35	3.11704e-30	-0.505909	TSS,S	AC004540.5	nonCoding	processed_transcript	chr7	26439331	1115	IMPUTED
rs1229659	AC004540.5_tss1	chr7	26437977	26438624	+	-18.4805	4.41926255734586e-35	3.11704e-30	-0.505909	TSS,S	AC004540.5	nonCoding	processed_transcript	chr7	26436774	-1442	IMPUTED
rs976347	AC004540.5_tss1	chr7	26437977	26438624	+	-18.4805	4.41926255734586e-35	3.11704e-30	-0.505909	TSS,S	AC004540.5	nonCoding	processed_transcript	chr7	26440708	2492	IMPUTED
rs1229669	AC004540.5_tss1	chr7	26437977	26438624	+	-18.4748	4.53232879018083e-35	3.19475e-30	-0.505071	TSS,S	AC004540.5	nonCoding	processed_transcript	chr7	26442474	4258	IMPUTED
rs11656056	MRPL45P2_tss1	chr17	45569719	45569856	-	18.452	5.01295307319368e-35	3.53128e-30	1.12988	TSS,S	MRPL45P2	nonCoding	processed_transcript	chr17	45659161	89325	IMPUTED
rs62384603	NDFIP1_tss1	chr5	141487796	141488653	+	-18.4342	5.42580745536102e-35	3.81967e-30	-0.319724	TSS,S	NDFIP1	coding	protein_coding	chr5	141480209	-8179	IMPUTED
rs9366862	UHRF1BP1_tss1	chr6	34759559	34760048	+	-18.4125	5.97086100760816e-35	4.20071e-30	-0.491209	TSS,S	UHRF1BP1	coding	protein_coding	chr6	34679935	-79936	IMPUTED
rs1177302	C2orf74_tss1	chr2	61372160	61372358	+	18.4008	6.28876766497024e-35	4.40754e-30	0.475855	TSS,S	C2orf74	coding	protein_coding	chr2	61388390	16141	IMPUTED
rs1615070	C2orf74_tss1	chr2	61372160	61372358	+	18.4008	6.28876766497024e-35	4.40754e-30	0.475855	TSS,S	C2orf74	coding	protein_coding	chr2	61393175	20926	CHIP
rs55908966	C2orf74_tss1	chr2	61372160	61372358	+	18.4008	6.28876766497024e-35	4.40754e-30	0.475855	TSS,S	C2orf74	coding	protein_coding	chr2	61394297	22048	IMPUTED
rs11886950	C2orf74_tss1	chr2	61372160	61372358	+	18.4008	6.28876766497024e-35	4.40754e-30	0.475855	TSS,S	C2orf74	coding	protein_coding	chr2	61399317	27068	IMPUTED
rs11903270	C2orf74_tss1	chr2	61372160	61372358	+	18.4008	6.28876766497024e-35	4.40754e-30	0.475855	TSS,S	C2orf74	coding	protein_coding	chr2	61399347	27098	IMPUTED
rs11897994	C2orf74_tss1	chr2	61372160	61372358	+	18.4008	6.28876766497024e-35	4.40754e-30	0.475855	TSS,S	C2orf74	coding	protein_coding	chr2	61399529	27280	IMPUTED
rs12673743	COL26A1_tss2	chr7	101006016	101007591	-	-18.3583	7.59489378083252e-35	5.31285e-30	-0.820143	TSS,AS	COL26A1	coding	polymorphic_pseudogene	chr7	101008965	1897	IMPUTED
rs13228295	COL26A1_tss2	chr7	101006016	101007591	-	-18.3583	7.59489378083252e-35	5.31285e-30	-0.820143	TSS,AS	COL26A1	coding	polymorphic_pseudogene	chr7	101012467	5399	IMPUTED
rs6962323	COL26A1_tss2	chr7	101006016	101007591	-	-18.3583	7.59489378083252e-35	5.31285e-30	-0.820143	TSS,AS	COL26A1	coding	polymorphic_pseudogene	chr7	101013297	6229	IMPUTED
rs7633809	RPL14_tss1	chr3	40498723	40499351	+	18.3305	8.59092627830849e-35	5.99066e-30	0.607918	TSS,S	RPL14	coding	protein_coding	chr3	40517737	18909	IMPUTED
rs4128740	RPL14_tss1	chr3	40498723	40499351	+	18.3305	8.59092627830849e-35	5.99066e-30	0.607918	TSS,S	RPL14	coding	protein_coding	chr3	40519532	20704	IMPUTED
rs56303661	RPL14_tss1	chr3	40498723	40499351	+	18.3305	8.59092627830849e-35	5.99066e-30	0.607918	TSS,S	RPL14	coding	protein_coding	chr3	40520778	21950	IMPUTED
rs4974029	RPL14_tss1	chr3	40498723	40499351	+	18.3305	8.59092627830849e-35	5.99066e-30	0.607918	TSS,S	RPL14	coding	protein_coding	chr3	40521318	22490	IMPUTED
rs4571217	RPL14_tss1	chr3	40498723	40499351	+	18.3305	8.59092627830849e-35	5.99066e-30	0.607918	TSS,S	RPL14	coding	protein_coding	chr3	40521973	23145	IMPUTED
rs8378	NDFIP1_tss1	chr5	141487796	141488653	+	-18.313	9.28664720253921e-35	6.47172e-30	-0.316117	TSS,S	NDFIP1	coding	protein_coding	chr5	141533514	45126	EXOME_IMPUTED
rs112401348	RPL14_tss1	chr3	40498723	40499351	+	18.2988	9.88918972531495e-35	6.88729e-30	0.590616	TSS,S	RPL14	coding	protein_coding	chr3	40357632	-141196	IMPUTED
rs10169662	C2orf74_tss1	chr2	61372160	61372358	+	18.262	1.16494417969417e-34	7.98251e-30	0.481343	TSS,S	C2orf74	coding	protein_coding	chr2	61507936	135687	IMPUTED
rs4671403	C2orf74_tss1	chr2	61372160	61372358	+	18.262	1.16494417969417e-34	7.98251e-30	0.481343	TSS,S	C2orf74	coding	protein_coding	chr2	61511452	139203	IMPUTED
rs6545852	C2orf74_tss1	chr2	61372160	61372358	+	18.262	1.16494417969417e-34	7.98251e-30	0.481343	TSS,S	C2orf74	coding	protein_coding	chr2	61513390	141141	IMPUTED
rs6545853	C2orf74_tss1	chr2	61372160	61372358	+	18.262	1.16494417969417e-34	7.98251e-30	0.481343	TSS,S	C2orf74	coding	protein_coding	chr2	61513650	141401	IMPUTED
rs7561697	C2orf74_tss1	chr2	61372160	61372358	+	18.262	1.16494417969417e-34	7.98251e-30	0.481343	TSS,S	C2orf74	coding	protein_coding	chr2	61519165	146916	IMPUTED
rs2694619	C2orf74_tss1	chr2	61372160	61372358	+	18.262	1.16494417969417e-34	7.98251e-30	0.481343	TSS,S	C2orf74	coding	protein_coding	chr2	61536901	164652	IMPUTED
rs2694618	C2orf74_tss1	chr2	61372160	61372358	+	18.262	1.16494417969417e-34	7.98251e-30	0.481343	TSS,S	C2orf74	coding	protein_coding	chr2	61536984	164735	CHIP
rs3765051	C2orf74_tss1	chr2	61372160	61372358	+	18.262	1.16494417969417e-34	7.98251e-30	0.481343	TSS,S	C2orf74	coding	protein_coding	chr2	61542350	170101	IMPUTED
rs17482440	C2orf74_tss1	chr2	61372160	61372358	+	18.262	1.16494417969417e-34	7.98251e-30	0.481343	TSS,S	C2orf74	coding	protein_coding	chr2	61548857	176608	IMPUTED
rs2593623	C2orf74_tss1	chr2	61372160	61372358	+	18.262	1.16494417969417e-34	7.98251e-30	0.481343	TSS,S	C2orf74	coding	protein_coding	chr2	61551588	179339	IMPUTED
rs778159	C2orf74_tss1	chr2	61372160	61372358	+	18.262	1.16494417969417e-34	7.98251e-30	0.481343	TSS,S	C2orf74	coding	protein_coding	chr2	61556744	184495	IMPUTED
rs34668697	C2orf74_tss1	chr2	61372160	61372358	+	18.262	1.16494417969417e-34	7.98251e-30	0.481343	TSS,S	C2orf74	coding	protein_coding	chr2	61568349	196100	IMPUTED
rs12617371	C2orf74_tss1	chr2	61372160	61372358	+	18.262	1.16494417969417e-34	7.98251e-30	0.481343	TSS,S	C2orf74	coding	protein_coding	chr2	61569134	196885	IMPUTED
rs2442025	C2orf74_tss1	chr2	61372160	61372358	+	18.262	1.16494417969417e-34	7.98251e-30	0.481343	TSS,S	C2orf74	coding	protein_coding	chr2	61571445	199196	IMPUTED
rs2593631	C2orf74_tss1	chr2	61372160	61372358	+	18.262	1.16494417969417e-34	7.98251e-30	0.481343	TSS,S	C2orf74	coding	protein_coding	chr2	61572286	200037	IMPUTED
rs2593628	C2orf74_tss1	chr2	61372160	61372358	+	18.262	1.16494417969417e-34	7.98251e-30	0.481343	TSS,S	C2orf74	coding	protein_coding	chr2	61573287	201038	IMPUTED
rs2463101	C2orf74_tss1	chr2	61372160	61372358	+	18.262	1.16494417969417e-34	7.98251e-30	0.481343	TSS,S	C2orf74	coding	protein_coding	chr2	61574422	202173	IMPUTED
rs811871	C2orf74_tss1	chr2	61372160	61372358	+	18.262	1.16494417969417e-34	7.98251e-30	0.481343	TSS,S	C2orf74	coding	protein_coding	chr2	61577949	205700	IMPUTED
rs4411680	C2orf74_tss1	chr2	61372160	61372358	+	18.262	1.16494417969417e-34	7.98251e-30	0.481343	TSS,S	C2orf74	coding	protein_coding	chr2	61584105	211856	IMPUTED
rs12478192	C2orf74_tss1	chr2	61372160	61372358	+	18.262	1.16494417969417e-34	7.98251e-30	0.481343	TSS,S	C2orf74	coding	protein_coding	chr2	61591175	218926	IMPUTED
rs12992614	C2orf74_tss1	chr2	61372160	61372358	+	18.262	1.16494417969417e-34	7.98251e-30	0.481343	TSS,S	C2orf74	coding	protein_coding	chr2	61593076	220827	IMPUTED
rs10177225	C2orf74_tss1	chr2	61372160	61372358	+	18.262	1.16494417969417e-34	7.98251e-30	0.481343	TSS,S	C2orf74	coding	protein_coding	chr2	61594498	222249	IMPUTED
rs2421066	C2orf74_tss1	chr2	61372160	61372358	+	18.262	1.16494417969417e-34	7.98251e-30	0.481343	TSS,S	C2orf74	coding	protein_coding	chr2	61599522	227273	IMPUTED
rs10165349	C2orf74_tss1	chr2	61372160	61372358	+	18.262	1.16494417969417e-34	7.98251e-30	0.481343	TSS,S	C2orf74	coding	protein_coding	chr2	61601073	228824	IMPUTED
rs62149712	C2orf74_tss1	chr2	61372160	61372358	+	18.262	1.16494417969417e-34	7.98251e-30	0.481343	TSS,S	C2orf74	coding	protein_coding	chr2	61601272	229023	IMPUTED
rs67998522	C2orf74_tss1	chr2	61372160	61372358	+	18.262	1.16494417969417e-34	7.98251e-30	0.481343	TSS,S	C2orf74	coding	protein_coding	chr2	61601314	229065	IMPUTED
rs622280	ARPC5L_tss2	chr9	127624314	127624547	+	18.2494	1.23215811672677e-34	8.41181e-30	0.60058	TSS,S	ARPC5L	coding	protein_coding	chr9	127652621	28214	IMPUTED
rs628448	ARPC5L_tss2	chr9	127624314	127624547	+	18.2494	1.23215811672677e-34	8.41181e-30	0.60058	TSS,S	ARPC5L	coding	protein_coding	chr9	127671022	46615	CHIP
rs827432	ARPC5L_tss2	chr9	127624314	127624547	+	18.2494	1.23215811672677e-34	8.41181e-30	0.60058	TSS,S	ARPC5L	coding	protein_coding	chr9	127672177	47770	IMPUTED
rs646527	ARPC5L_tss2	chr9	127624314	127624547	+	18.2494	1.23215811672677e-34	8.41181e-30	0.60058	TSS,S	ARPC5L	coding	protein_coding	chr9	127677232	52825	IMPUTED
rs3932555	ARPC5L_tss2	chr9	127624314	127624547	+	18.2494	1.23215811672677e-34	8.41181e-30	0.60058	TSS,S	ARPC5L	coding	protein_coding	chr9	127739986	115579	IMPUTED
rs7026925	ARPC5L_tss2	chr9	127624314	127624547	+	18.2494	1.23215811672677e-34	8.41181e-30	0.60058	TSS,S	ARPC5L	coding	protein_coding	chr9	127745019	120612	IMPUTED
rs13243252	COL26A1_tss2	chr7	101006016	101007591	-	18.2454	1.25395959420705e-34	8.55009e-30	0.808466	TSS,AS	COL26A1	coding	polymorphic_pseudogene	chr7	101019522	12454	IMPUTED
rs34034933	COL26A1_tss2	chr7	101006016	101007591	-	18.2454	1.25395959420705e-34	8.55009e-30	0.808466	TSS,AS	COL26A1	coding	polymorphic_pseudogene	chr7	101019567	12499	IMPUTED
rs9526950	chr13_+_53174248	chr13	53173926	53174358	+	-18.2348	1.31452154694952e-34	8.93549e-30	-0.742422	intergenic	NA	NA	NA	chr13	53174463	215	IMPUTED
rs9536185	chr13_+_53174248	chr13	53173926	53174358	+	-18.2348	1.31452154694952e-34	8.93549e-30	-0.742422	intergenic	NA	NA	NA	chr13	53179801	5553	IMPUTED
rs9536190	chr13_+_53174248	chr13	53173926	53174358	+	-18.2348	1.31452154694952e-34	8.93549e-30	-0.742422	intergenic	NA	NA	NA	chr13	53181044	6796	IMPUTED
rs9536163	chr13_+_53174248	chr13	53173926	53174358	+	-18.2348	1.31452154694952e-34	8.93549e-30	-0.742422	intergenic	NA	NA	NA	chr13	53159564	-14684	IMPUTED
rs9536161	chr13_+_53174248	chr13	53173926	53174358	+	-18.2348	1.31452154694952e-34	8.93549e-30	-0.742422	intergenic	NA	NA	NA	chr13	53159256	-14992	IMPUTED
rs6545846	C2orf74_tss1	chr2	61372160	61372358	+	18.1506	1.91350712251942e-34	1.29991e-29	0.461444	TSS,S	C2orf74	coding	protein_coding	chr2	61442910	70661	CHIP
rs2075322	DDX11_tss1	chr12	31226767	31226836	+	-18.1485	1.93198655771845e-34	1.31166e-29	-0.794911	TSS,S	DDX11	coding	protein_coding	chr12	31249861	23073	EXOME_IMPUTED
chr12:31232960	DDX11_tss1	chr12	31226767	31226836	+	-18.1475	1.94050161645364e-34	1.31663e-29	-0.808537	TSS,S	DDX11	coding	protein_coding	chr12	31232960	6172	IMPUTED
rs11559630	XRRA1_tss1	chr11	74659971	74660296	-	18.1147	2.24655352991518e-34	1.52335e-29	0.472392	TSS,S	XRRA1	coding	nonsense_mediated_decay	chr11	74470292	-189886	IMPUTED
rs2270905	CTD-2203K17.1_tss1	chr5	33440521	33440850	-	-18.1078	2.31715982102308e-34	1.57027e-29	-0.624475	TSS,S	CTD-2203K17.1	nonCoding	antisense	chr5	33461355	20615	EXOME_IMPUTED
rs1828169	RGMB_tss2	chr5	98109216	98109923	+	-18.1073	2.32195603574711e-34	1.57159e-29	-0.428936	TSS,S	RGMB	coding	protein_coding	chr5	98108758	-609	IMPUTED
rs1818348	RGMB_tss2	chr5	98109216	98109923	+	-18.1073	2.32195603574711e-34	1.57159e-29	-0.428936	TSS,S	RGMB	coding	protein_coding	chr5	98108135	-1232	IMPUTED
rs59078367	CTD-2203K17.1_tss1	chr5	33440521	33440850	-	-18.104	2.35646932312258e-34	1.59203e-29	-0.623111	TSS,S	CTD-2203K17.1	nonCoding	antisense	chr5	33460691	19951	IMPUTED
rs5026634	CTD-2203K17.1_tss1	chr5	33440521	33440850	-	-18.104	2.35646932312258e-34	1.59203e-29	-0.623111	TSS,S	CTD-2203K17.1	nonCoding	antisense	chr5	33468943	28203	IMPUTED
rs166274	CTD-2203K17.1_tss1	chr5	33440521	33440850	-	-18.104	2.35646932312258e-34	1.59203e-29	-0.623111	TSS,S	CTD-2203K17.1	nonCoding	antisense	chr5	33478574	37834	CHIP
rs11605207	FEZ1_tss3	chr11	125365093	125365716	-	-18.1009	2.3897718893971e-34	1.60473e-29	-0.7018	TSS,S	FEZ1	coding	protein_coding	chr11	125363676	-1770	IMPUTED
rs11600972	FEZ1_tss3	chr11	125365093	125365716	-	-18.1009	2.3897718893971e-34	1.60473e-29	-0.7018	TSS,S	FEZ1	coding	protein_coding	chr11	125363521	-1925	IMPUTED
rs11220102	FEZ1_tss3	chr11	125365093	125365716	-	-18.1009	2.3897718893971e-34	1.60473e-29	-0.7018	TSS,S	FEZ1	coding	protein_coding	chr11	125367869	2423	IMPUTED
rs667178	FEZ1_tss3	chr11	125365093	125365716	-	-18.1009	2.3897718893971e-34	1.60473e-29	-0.7018	TSS,S	FEZ1	coding	protein_coding	chr11	125388796	23350	IMPUTED
rs7122490	FEZ1_tss3	chr11	125365093	125365716	-	-18.1009	2.3897718893971e-34	1.60473e-29	-0.7018	TSS,S	FEZ1	coding	protein_coding	chr11	125392454	27008	IMPUTED
rs669525	FEZ1_tss3	chr11	125365093	125365716	-	-18.1009	2.3897718893971e-34	1.60473e-29	-0.7018	TSS,S	FEZ1	coding	protein_coding	chr11	125402446	37000	CHIP
rs513652	FEZ1_tss3	chr11	125365093	125365716	-	-18.1009	2.3897718893971e-34	1.60473e-29	-0.7018	TSS,S	FEZ1	coding	protein_coding	chr11	125402937	37491	IMPUTED
rs539359	FEZ1_tss3	chr11	125365093	125365716	-	-18.1009	2.3897718893971e-34	1.60473e-29	-0.7018	TSS,S	FEZ1	coding	protein_coding	chr11	125403437	37991	IMPUTED
rs637279	FEZ1_tss3	chr11	125365093	125365716	-	-18.1009	2.3897718893971e-34	1.60473e-29	-0.7018	TSS,S	FEZ1	coding	protein_coding	chr11	125405047	39601	IMPUTED
rs595368	FEZ1_tss3	chr11	125365093	125365716	-	-18.1009	2.3897718893971e-34	1.60473e-29	-0.7018	TSS,S	FEZ1	coding	protein_coding	chr11	125406576	41130	IMPUTED
rs7955366	DDX11_tss1	chr12	31226767	31226836	+	-18.0956	2.44654841821264e-34	1.64086e-29	-0.817215	TSS,S	DDX11	coding	protein_coding	chr12	31246448	19660	IMPUTED
rs7955683	DDX11_tss1	chr12	31226767	31226836	+	-18.0956	2.44654841821264e-34	1.64086e-29	-0.817215	TSS,S	DDX11	coding	protein_coding	chr12	31246884	20096	IMPUTED
rs1046456	DDX11_tss1	chr12	31226767	31226836	+	-18.0744	2.6897095942295e-34	1.80067e-29	-0.785093	TSS,S	DDX11	coding	protein_coding	chr12	31253995	27207	EXOME_IMPUTED
rs9750	DDX11_tss1	chr12	31226767	31226836	+	-18.0744	2.6897095942295e-34	1.80067e-29	-0.785093	TSS,S	DDX11	coding	protein_coding	chr12	31257464	30676	EXOME_IMPUTED
rs11219	DDX11_tss1	chr12	31226767	31226836	+	-18.0744	2.6897095942295e-34	1.80067e-29	-0.785093	TSS,S	DDX11	coding	protein_coding	chr12	31257695	30907	EXOME_IMPUTED
rs7211910	MRPL45P2_tss1	chr17	45569719	45569856	-	18.0539	2.94844824690312e-34	1.97269e-29	1.07818	TSS,S	MRPL45P2	nonCoding	processed_transcript	chr17	45565385	-4451	IMPUTED
rs10986468	ARPC5L_tss2	chr9	127624314	127624547	+	18.0025	3.71048218301429e-34	2.47356e-29	0.596655	TSS,S	ARPC5L	coding	protein_coding	chr9	127624679	272	IMPUTED
rs2067553	ARPC5L_tss2	chr9	127624314	127624547	+	18.0025	3.71048218301429e-34	2.47356e-29	0.596655	TSS,S	ARPC5L	coding	protein_coding	chr9	127622073	-2334	IMPUTED
rs3818761	ARPC5L_tss2	chr9	127624314	127624547	+	18.0025	3.71048218301429e-34	2.47356e-29	0.596655	TSS,S	ARPC5L	coding	protein_coding	chr9	127620945	-3462	IMPUTED
rs11791724	ARPC5L_tss2	chr9	127624314	127624547	+	18.0025	3.71048218301429e-34	2.47356e-29	0.596655	TSS,S	ARPC5L	coding	protein_coding	chr9	127617137	-7270	IMPUTED
rs10986467	ARPC5L_tss2	chr9	127624314	127624547	+	18.0025	3.71048218301429e-34	2.47356e-29	0.596655	TSS,S	ARPC5L	coding	protein_coding	chr9	127615705	-8702	IMPUTED
rs7855903	ARPC5L_tss2	chr9	127624314	127624547	+	18.0025	3.71048218301429e-34	2.47356e-29	0.596655	TSS,S	ARPC5L	coding	protein_coding	chr9	127614743	-9664	IMPUTED
rs10793107	XRRA1_tss1	chr11	74659971	74660296	-	17.9936	3.86200052460353e-34	2.57147e-29	0.454349	TSS,S	XRRA1	coding	nonsense_mediated_decay	chr11	74695175	34997	IMPUTED
rs10793108	XRRA1_tss1	chr11	74659971	74660296	-	17.9936	3.86200052460353e-34	2.57147e-29	0.454349	TSS,S	XRRA1	coding	nonsense_mediated_decay	chr11	74695212	35034	IMPUTED
rs9469880	UHRF1BP1_tss1	chr6	34759559	34760048	+	-17.9889	3.94442116809893e-34	2.61219e-29	-0.478261	TSS,S	UHRF1BP1	coding	protein_coding	chr6	34757256	-2615	IMPUTED
rs9469878	UHRF1BP1_tss1	chr6	34759559	34760048	+	-17.9889	3.94442116809893e-34	2.61219e-29	-0.478261	TSS,S	UHRF1BP1	coding	protein_coding	chr6	34756761	-3110	IMPUTED
rs2038840	UHRF1BP1_tss1	chr6	34759559	34760048	+	-17.9889	3.94442116809893e-34	2.61219e-29	-0.478261	TSS,S	UHRF1BP1	coding	protein_coding	chr6	34746151	-13720	IMPUTED
rs9469867	UHRF1BP1_tss1	chr6	34759559	34760048	+	-17.9889	3.94442116809893e-34	2.61219e-29	-0.478261	TSS,S	UHRF1BP1	coding	protein_coding	chr6	34742449	-17422	IMPUTED
rs9469866	UHRF1BP1_tss1	chr6	34759559	34760048	+	-17.9889	3.94442116809893e-34	2.61219e-29	-0.478261	TSS,S	UHRF1BP1	coding	protein_coding	chr6	34742248	-17623	IMPUTED
rs6457789	UHRF1BP1_tss1	chr6	34759559	34760048	+	-17.9889	3.94442116809893e-34	2.61219e-29	-0.478261	TSS,S	UHRF1BP1	coding	protein_coding	chr6	34721128	-38743	IMPUTED
rs9469858	UHRF1BP1_tss1	chr6	34759559	34760048	+	-17.9889	3.94442116809893e-34	2.61219e-29	-0.478261	TSS,S	UHRF1BP1	coding	protein_coding	chr6	34720211	-39660	IMPUTED
rs2764201	UHRF1BP1_tss1	chr6	34759559	34760048	+	-17.9889	3.94442116809893e-34	2.61219e-29	-0.478261	TSS,S	UHRF1BP1	coding	protein_coding	chr6	34708850	-51021	IMPUTED
rs2764210	UHRF1BP1_tss1	chr6	34759559	34760048	+	-17.9889	3.94442116809893e-34	2.61219e-29	-0.478261	TSS,S	UHRF1BP1	coding	protein_coding	chr6	34699049	-60822	IMPUTED
rs6991329	XKR9_tss1	chr8	71581464	71581800	+	17.9853	4.00937230428981e-34	2.65362e-29	0.58261	TSS,S	XKR9	nonCoding	processed_transcript	chr8	71593425	11819	EXOME_IMPUTED
rs35533015	Sep-02_tss4	chr2	242255756	242256153	+	17.9258	5.23525848492251e-34	3.45876e-29	1.00917	TSS,S	Sep-02	nonCoding	processed_transcript	chr2	242191689	-64123	IMPUTED
rs12475607	Sep-02_tss4	chr2	242255756	242256153	+	17.9258	5.23525848492251e-34	3.45876e-29	1.00917	TSS,S	Sep-02	nonCoding	processed_transcript	chr2	242189231	-66581	IMPUTED
rs75590598	Sep-02_tss4	chr2	242255756	242256153	+	17.9258	5.23525848492251e-34	3.45876e-29	1.00917	TSS,S	Sep-02	nonCoding	processed_transcript	chr2	242185654	-70158	IMPUTED
rs11685226	C2orf74_tss1	chr2	61372160	61372358	+	17.9234	5.29233008099308e-34	3.4923e-29	0.4711	TSS,S	C2orf74	coding	protein_coding	chr2	61397127	24878	IMPUTED
rs72884963	C2orf74_tss1	chr2	61372160	61372358	+	17.9234	5.29233008099308e-34	3.4923e-29	0.4711	TSS,S	C2orf74	coding	protein_coding	chr2	61397778	25529	IMPUTED
rs4660308	CCDC163P_tss1	chr1	45965310	45965898	-	17.9036	5.78618646923815e-34	3.81136e-29	0.679146	TSS,S	CCDC163P	coding	nonsense_mediated_decay	chr1	45993966	28221	IMPUTED
rs4660870	CCDC163P_tss1	chr1	45965310	45965898	-	17.9036	5.78618646923815e-34	3.81136e-29	0.679146	TSS,S	CCDC163P	coding	nonsense_mediated_decay	chr1	45995231	29486	IMPUTED
rs4660309	CCDC163P_tss1	chr1	45965310	45965898	-	17.9036	5.78618646923815e-34	3.81136e-29	0.679146	TSS,S	CCDC163P	coding	nonsense_mediated_decay	chr1	45996901	31156	IMPUTED
rs13287061	BRD3_tss3	chr9	136933371	136933750	-	-17.8973	5.95092376186361e-34	3.88287e-29	-0.628492	TSS,S	BRD3	coding	protein_coding	chr9	136932706	-944	IMPUTED
rs75842226	BRD3_tss3	chr9	136933371	136933750	-	-17.8973	5.95092376186361e-34	3.88287e-29	-0.628492	TSS,S	BRD3	coding	protein_coding	chr9	136932410	-1240	IMPUTED
rs10993909	BRD3_tss3	chr9	136933371	136933750	-	-17.8973	5.95092376186361e-34	3.88287e-29	-0.628492	TSS,S	BRD3	coding	protein_coding	chr9	136932166	-1484	IMPUTED
rs12348775	BRD3_tss3	chr9	136933371	136933750	-	-17.8973	5.95092376186361e-34	3.88287e-29	-0.628492	TSS,S	BRD3	coding	protein_coding	chr9	136931995	-1655	IMPUTED
rs11795075	BRD3_tss3	chr9	136933371	136933750	-	-17.8973	5.95092376186361e-34	3.88287e-29	-0.628492	TSS,S	BRD3	coding	protein_coding	chr9	136930742	-2908	IMPUTED
rs11795074	BRD3_tss3	chr9	136933371	136933750	-	-17.8973	5.95092376186361e-34	3.88287e-29	-0.628492	TSS,S	BRD3	coding	protein_coding	chr9	136930727	-2923	IMPUTED
rs11792729	BRD3_tss3	chr9	136933371	136933750	-	-17.8973	5.95092376186361e-34	3.88287e-29	-0.628492	TSS,S	BRD3	coding	protein_coding	chr9	136930586	-3064	IMPUTED
rs11794274	BRD3_tss3	chr9	136933371	136933750	-	-17.8973	5.95092376186361e-34	3.88287e-29	-0.628492	TSS,S	BRD3	coding	protein_coding	chr9	136930504	-3146	IMPUTED
rs7042991	BRD3_tss3	chr9	136933371	136933750	-	-17.8973	5.95092376186361e-34	3.88287e-29	-0.628492	TSS,S	BRD3	coding	protein_coding	chr9	136930359	-3291	IMPUTED
rs10993908	BRD3_tss3	chr9	136933371	136933750	-	-17.8973	5.95092376186361e-34	3.88287e-29	-0.628492	TSS,S	BRD3	coding	protein_coding	chr9	136929545	-4105	IMPUTED
rs736903	BRD3_tss3	chr9	136933371	136933750	-	-17.8973	5.95092376186361e-34	3.88287e-29	-0.628492	TSS,S	BRD3	coding	protein_coding	chr9	136929229	-4421	IMPUTED
rs10993907	BRD3_tss3	chr9	136933371	136933750	-	-17.8973	5.95092376186361e-34	3.88287e-29	-0.628492	TSS,S	BRD3	coding	protein_coding	chr9	136928644	-5006	IMPUTED
rs7027509	BRD3_tss3	chr9	136933371	136933750	-	-17.8973	5.95092376186361e-34	3.88287e-29	-0.628492	TSS,S	BRD3	coding	protein_coding	chr9	136927876	-5774	IMPUTED
rs7027500	BRD3_tss3	chr9	136933371	136933750	-	-17.8973	5.95092376186361e-34	3.88287e-29	-0.628492	TSS,S	BRD3	coding	protein_coding	chr9	136927858	-5792	IMPUTED
rs10993906	BRD3_tss3	chr9	136933371	136933750	-	-17.8973	5.95092376186361e-34	3.88287e-29	-0.628492	TSS,S	BRD3	coding	protein_coding	chr9	136927291	-6359	IMPUTED
rs10993905	BRD3_tss3	chr9	136933371	136933750	-	-17.8973	5.95092376186361e-34	3.88287e-29	-0.628492	TSS,S	BRD3	coding	protein_coding	chr9	136927088	-6562	IMPUTED
rs10789466	CCDC163P_tss1	chr1	45965310	45965898	-	17.892	6.09435068697266e-34	3.94157e-29	0.689391	TSS,S	CCDC163P	coding	nonsense_mediated_decay	chr1	45991836	26091	IMPUTED
rs7536557	CCDC163P_tss1	chr1	45965310	45965898	-	17.892	6.09435068697266e-34	3.94157e-29	0.689391	TSS,S	CCDC163P	coding	nonsense_mediated_decay	chr1	45992114	26369	IMPUTED
rs7522705	CCDC163P_tss1	chr1	45965310	45965898	-	17.892	6.09435068697266e-34	3.94157e-29	0.689391	TSS,S	CCDC163P	coding	nonsense_mediated_decay	chr1	45992300	26555	IMPUTED
rs945179	CCDC163P_tss1	chr1	45965310	45965898	-	17.892	6.09435068697266e-34	3.94157e-29	0.689391	TSS,S	CCDC163P	coding	nonsense_mediated_decay	chr1	45992460	26715	IMPUTED
rs11211134	CCDC163P_tss1	chr1	45965310	45965898	-	17.892	6.09435068697266e-34	3.94157e-29	0.689391	TSS,S	CCDC163P	coding	nonsense_mediated_decay	chr1	45993118	27373	IMPUTED
rs12729974	CCDC163P_tss1	chr1	45965310	45965898	-	17.892	6.09435068697266e-34	3.94157e-29	0.689391	TSS,S	CCDC163P	coding	nonsense_mediated_decay	chr1	45995028	29283	IMPUTED
rs4660872	CCDC163P_tss1	chr1	45965310	45965898	-	17.892	6.09435068697266e-34	3.94157e-29	0.689391	TSS,S	CCDC163P	coding	nonsense_mediated_decay	chr1	45996863	31118	IMPUTED
rs2993257	CCDC163P_tss1	chr1	45965310	45965898	-	17.892	6.09435068697266e-34	3.94157e-29	0.689391	TSS,S	CCDC163P	coding	nonsense_mediated_decay	chr1	45997601	31856	IMPUTED
rs7549093	CCDC163P_tss1	chr1	45965310	45965898	-	17.892	6.09435068697266e-34	3.94157e-29	0.689391	TSS,S	CCDC163P	coding	nonsense_mediated_decay	chr1	45998517	32772	IMPUTED
rs9725380	CCDC163P_tss1	chr1	45965310	45965898	-	17.892	6.09435068697266e-34	3.94157e-29	0.689391	TSS,S	CCDC163P	coding	nonsense_mediated_decay	chr1	45998796	33051	IMPUTED
rs9803979	CCDC163P_tss1	chr1	45965310	45965898	-	17.892	6.09435068697266e-34	3.94157e-29	0.689391	TSS,S	CCDC163P	coding	nonsense_mediated_decay	chr1	45999282	33537	IMPUTED
rs2991966	CCDC163P_tss1	chr1	45965310	45965898	-	17.892	6.09435068697266e-34	3.94157e-29	0.689391	TSS,S	CCDC163P	coding	nonsense_mediated_decay	chr1	45999503	33758	CHIP
rs2356555	CCDC163P_tss1	chr1	45965310	45965898	-	17.892	6.09435068697266e-34	3.94157e-29	0.689391	TSS,S	CCDC163P	coding	nonsense_mediated_decay	chr1	46001037	35292	IMPUTED
rs6429569	CCDC163P_tss1	chr1	45965310	45965898	-	17.892	6.09435068697266e-34	3.94157e-29	0.689391	TSS,S	CCDC163P	coding	nonsense_mediated_decay	chr1	46001330	35585	IMPUTED
rs2993259	CCDC163P_tss1	chr1	45965310	45965898	-	17.892	6.09435068697266e-34	3.94157e-29	0.689391	TSS,S	CCDC163P	coding	nonsense_mediated_decay	chr1	46001550	35805	IMPUTED
rs11127194	FAM179A_tss1	chr2	29179278	29179510	+	17.8735	6.62472087352095e-34	4.28209e-29	0.856861	TSS,S	FAM179A	coding	protein_coding	chr2	29161173	-18250	IMPUTED
rs12375547	ARPC5L_tss2	chr9	127624314	127624547	+	17.8312	8.01235018124203e-34	5.176e-29	0.604023	TSS,S	ARPC5L	coding	protein_coding	chr9	127616537	-7870	EXOME_IMPUTED
rs2013383	MRPL45P2_tss1	chr17	45569719	45569856	-	17.8233	8.30180027415131e-34	5.35985e-29	1.10559	TSS,S	MRPL45P2	nonCoding	processed_transcript	chr17	45791123	221287	IMPUTED
rs11031018	ARL14EP_tss2	chr11	30344397	30344581	-	17.7619	1.09494184866935e-33	7.0651e-29	0.731237	TSSregion100,AS	ARL14EP	coding	protein_coding	chr11	30285087	-59406	IMPUTED
rs823075	SLC41A1_tss2	chr1	205782384	205782714	+	17.7542	1.13380431361576e-33	7.30308e-29	1.29354	TSSregion100,AS	SLC41A1	coding	protein_coding	chr1	205774897	-7576	IMPUTED
rs823074	SLC41A1_tss2	chr1	205782384	205782714	+	17.7542	1.13380431361576e-33	7.30308e-29	1.29354	TSSregion100,AS	SLC41A1	coding	protein_coding	chr1	205774839	-7634	IMPUTED
rs708727	SLC41A1_tss2	chr1	205782384	205782714	+	17.7542	1.13380431361576e-33	7.30308e-29	1.29354	TSSregion100,AS	SLC41A1	coding	protein_coding	chr1	205767885	-14588	CHIP_EXOME
rs3756663	CTD-2203K17.1_tss1	chr5	33440521	33440850	-	-17.7218	1.31231390926549e-33	8.44797e-29	-0.633457	TSS,S	CTD-2203K17.1	nonCoding	antisense	chr5	33440306	-434	IMPUTED
rs4077036	chr3_-_125709373	chr3	125709307	125709424	-	-17.7133	1.36394229904484e-33	8.75993e-29	-0.585237	intergenic	NA	NA	NA	chr3	125785817	76444	IMPUTED
rs4314124	chr3_-_125709373	chr3	125709307	125709424	-	-17.7133	1.36394229904484e-33	8.75993e-29	-0.585237	intergenic	NA	NA	NA	chr3	125787632	78259	IMPUTED
rs13100420	chr3_-_125709373	chr3	125709307	125709424	-	-17.7133	1.36394229904484e-33	8.75993e-29	-0.585237	intergenic	NA	NA	NA	chr3	125791543	82170	IMPUTED
rs6796610	chr3_-_125709373	chr3	125709307	125709424	-	-17.7133	1.36394229904484e-33	8.75993e-29	-0.585237	intergenic	NA	NA	NA	chr3	125797913	88540	IMPUTED
rs9520100	ARGLU1_tss2	chr13	107220532	107220740	+	17.7122	1.37049258209377e-33	8.7969e-29	0.64335	TSSregion100,AS	ARGLU1	coding	protein_coding	chr13	107226547	5940	IMPUTED
rs17540852	C2orf74_tss1	chr2	61372160	61372358	+	17.7009	1.44245097202323e-33	9.21599e-29	0.481011	TSS,S	C2orf74	coding	protein_coding	chr2	61460549	88300	IMPUTED
rs7591772	C2orf74_tss1	chr2	61372160	61372358	+	17.7009	1.44245097202323e-33	9.21599e-29	0.481011	TSS,S	C2orf74	coding	protein_coding	chr2	61462400	90151	IMPUTED
rs4672427	C2orf74_tss1	chr2	61372160	61372358	+	17.7009	1.44245097202323e-33	9.21599e-29	0.481011	TSS,S	C2orf74	coding	protein_coding	chr2	61469250	97001	IMPUTED
rs6545850	C2orf74_tss1	chr2	61372160	61372358	+	17.7009	1.44245097202323e-33	9.21599e-29	0.481011	TSS,S	C2orf74	coding	protein_coding	chr2	61495177	122928	IMPUTED
rs4599092	C2orf74_tss1	chr2	61372160	61372358	+	17.7009	1.44245097202323e-33	9.21599e-29	0.481011	TSS,S	C2orf74	coding	protein_coding	chr2	61498968	126719	IMPUTED
rs12713435	C2orf74_tss1	chr2	61372160	61372358	+	17.7009	1.44245097202323e-33	9.21599e-29	0.481011	TSS,S	C2orf74	coding	protein_coding	chr2	61499789	127540	IMPUTED
rs11677775	C2orf74_tss1	chr2	61372160	61372358	+	17.7009	1.44245097202323e-33	9.21599e-29	0.481011	TSS,S	C2orf74	coding	protein_coding	chr2	61503110	130861	IMPUTED
rs11677776	C2orf74_tss1	chr2	61372160	61372358	+	17.7009	1.44245097202323e-33	9.21599e-29	0.481011	TSS,S	C2orf74	coding	protein_coding	chr2	61503113	130864	IMPUTED
rs7257354	AC012309.5_tss1	chr19	37742699	37742866	+	17.6934	1.49222489642755e-33	9.523e-29	0.865329	TSS,S	AC012309.5	nonCoding	lincRNA	chr19	37815116	72305	IMPUTED
rs2921561	AC012309.5_tss1	chr19	37742699	37742866	+	17.6934	1.49222489642755e-33	9.523e-29	0.865329	TSS,S	AC012309.5	nonCoding	lincRNA	chr19	37839871	97060	IMPUTED
rs34763604	MAP4K4_tss1	chr2	102313533	102315076	+	17.6882	1.52779363258906e-33	9.59496e-29	0.500914	TSS,S	MAP4K4	coding	protein_coding	chr2	102313609	-558	IMPUTED
rs7355374	MAP4K4_tss1	chr2	102313533	102315076	+	17.6882	1.52779363258906e-33	9.59496e-29	0.500914	TSS,S	MAP4K4	coding	protein_coding	chr2	102324187	10020	IMPUTED
rs7355771	MAP4K4_tss1	chr2	102313533	102315076	+	17.6882	1.52779363258906e-33	9.59496e-29	0.500914	TSS,S	MAP4K4	coding	protein_coding	chr2	102324465	10298	IMPUTED
rs12475173	MAP4K4_tss1	chr2	102313533	102315076	+	17.6882	1.52779363258906e-33	9.59496e-29	0.500914	TSS,S	MAP4K4	coding	protein_coding	chr2	102301589	-12578	IMPUTED
rs6543089	MAP4K4_tss1	chr2	102313533	102315076	+	17.6882	1.52779363258906e-33	9.59496e-29	0.500914	TSS,S	MAP4K4	coding	protein_coding	chr2	102330450	16283	IMPUTED
rs7370196	MAP4K4_tss1	chr2	102313533	102315076	+	17.6882	1.52779363258906e-33	9.59496e-29	0.500914	TSS,S	MAP4K4	coding	protein_coding	chr2	102297387	-16780	IMPUTED
rs10432622	MAP4K4_tss1	chr2	102313533	102315076	+	17.6882	1.52779363258906e-33	9.59496e-29	0.500914	TSS,S	MAP4K4	coding	protein_coding	chr2	102331171	17004	IMPUTED
rs6543091	MAP4K4_tss1	chr2	102313533	102315076	+	17.6882	1.52779363258906e-33	9.59496e-29	0.500914	TSS,S	MAP4K4	coding	protein_coding	chr2	102332797	18630	IMPUTED
rs10177289	MAP4K4_tss1	chr2	102313533	102315076	+	17.6882	1.52779363258906e-33	9.59496e-29	0.500914	TSS,S	MAP4K4	coding	protein_coding	chr2	102334446	20279	IMPUTED
rs4851490	MAP4K4_tss1	chr2	102313533	102315076	+	17.6882	1.52779363258906e-33	9.59496e-29	0.500914	TSS,S	MAP4K4	coding	protein_coding	chr2	102336788	22621	IMPUTED
rs4851491	MAP4K4_tss1	chr2	102313533	102315076	+	17.6882	1.52779363258906e-33	9.59496e-29	0.500914	TSS,S	MAP4K4	coding	protein_coding	chr2	102336865	22698	IMPUTED
rs6543092	MAP4K4_tss1	chr2	102313533	102315076	+	17.6882	1.52779363258906e-33	9.59496e-29	0.500914	TSS,S	MAP4K4	coding	protein_coding	chr2	102343062	28895	CHIP
rs28770571	MAP4K4_tss1	chr2	102313533	102315076	+	17.6882	1.52779363258906e-33	9.59496e-29	0.500914	TSS,S	MAP4K4	coding	protein_coding	chr2	102347720	33553	IMPUTED
rs3796062	MAP4K4_tss1	chr2	102313533	102315076	+	17.6882	1.52779363258906e-33	9.59496e-29	0.500914	TSS,S	MAP4K4	coding	protein_coding	chr2	102348677	34510	IMPUTED
rs6650791	MAP4K4_tss1	chr2	102313533	102315076	+	17.6882	1.52779363258906e-33	9.59496e-29	0.500914	TSS,S	MAP4K4	coding	protein_coding	chr2	102358334	44167	IMPUTED
rs12712115	MAP4K4_tss1	chr2	102313533	102315076	+	17.6882	1.52779363258906e-33	9.59496e-29	0.500914	TSS,S	MAP4K4	coding	protein_coding	chr2	102374635	60468	IMPUTED
rs11123901	MAP4K4_tss1	chr2	102313533	102315076	+	17.6882	1.52779363258906e-33	9.59496e-29	0.500914	TSS,S	MAP4K4	coding	protein_coding	chr2	102374959	60792	CHIP
rs12622347	MAP4K4_tss1	chr2	102313533	102315076	+	17.6882	1.52779363258906e-33	9.59496e-29	0.500914	TSS,S	MAP4K4	coding	protein_coding	chr2	102375675	61508	IMPUTED
rs7577923	MAP4K4_tss1	chr2	102313533	102315076	+	17.6882	1.52779363258906e-33	9.59496e-29	0.500914	TSS,S	MAP4K4	coding	protein_coding	chr2	102396243	82076	IMPUTED
rs4616501	MAP4K4_tss1	chr2	102313533	102315076	+	17.6882	1.52779363258906e-33	9.59496e-29	0.500914	TSS,S	MAP4K4	coding	protein_coding	chr2	102403171	89004	CHIP
rs7569679	MAP4K4_tss1	chr2	102313533	102315076	+	17.6882	1.52779363258906e-33	9.59496e-29	0.500914	TSS,S	MAP4K4	coding	protein_coding	chr2	102416505	102338	IMPUTED
rs7560528	MAP4K4_tss1	chr2	102313533	102315076	+	17.6882	1.52779363258906e-33	9.59496e-29	0.500914	TSS,S	MAP4K4	coding	protein_coding	chr2	102416638	102471	IMPUTED
rs7560542	MAP4K4_tss1	chr2	102313533	102315076	+	17.6882	1.52779363258906e-33	9.59496e-29	0.500914	TSS,S	MAP4K4	coding	protein_coding	chr2	102416674	102507	IMPUTED
rs4530386	MAP4K4_tss1	chr2	102313533	102315076	+	17.6882	1.52779363258906e-33	9.59496e-29	0.500914	TSS,S	MAP4K4	coding	protein_coding	chr2	102418677	104510	IMPUTED
rs11684513	MAP4K4_tss1	chr2	102313533	102315076	+	17.6882	1.52779363258906e-33	9.59496e-29	0.500914	TSS,S	MAP4K4	coding	protein_coding	chr2	102422043	107876	IMPUTED
rs1009656	MAP4K4_tss1	chr2	102313533	102315076	+	17.6882	1.52779363258906e-33	9.59496e-29	0.500914	TSS,S	MAP4K4	coding	protein_coding	chr2	102431447	117280	IMPUTED
rs2236936	MAP4K4_tss1	chr2	102313533	102315076	+	17.6882	1.52779363258906e-33	9.59496e-29	0.500914	TSS,S	MAP4K4	coding	protein_coding	chr2	102443821	129654	IMPUTED
rs2236934	MAP4K4_tss1	chr2	102313533	102315076	+	17.6882	1.52779363258906e-33	9.59496e-29	0.500914	TSS,S	MAP4K4	coding	protein_coding	chr2	102444083	129916	IMPUTED
rs7587389	C2orf74_tss1	chr2	61372160	61372358	+	17.667	1.68117130764091e-33	1.05522e-28	0.478854	TSS,S	C2orf74	coding	protein_coding	chr2	61649791	277542	IMPUTED
rs12612675	TMBIM1_tss2	chr2	219151945	219152075	-	-17.6641	1.70328865570048e-33	1.06608e-28	-0.692422	TSS,S	TMBIM1	coding	protein_coding	chr2	219133137	-18889	IMPUTED
rs4674279	TMBIM1_tss2	chr2	219151945	219152075	-	-17.6641	1.70328865570048e-33	1.06608e-28	-0.692422	TSS,S	TMBIM1	coding	protein_coding	chr2	219132731	-19295	IMPUTED
rs4674277	TMBIM1_tss2	chr2	219151945	219152075	-	-17.6641	1.70328865570048e-33	1.06608e-28	-0.692422	TSS,S	TMBIM1	coding	protein_coding	chr2	219122781	-29245	IMPUTED
rs4674276	TMBIM1_tss2	chr2	219151945	219152075	-	-17.6641	1.70328865570048e-33	1.06608e-28	-0.692422	TSS,S	TMBIM1	coding	protein_coding	chr2	219122780	-29246	IMPUTED
rs11677953	TMBIM1_tss2	chr2	219151945	219152075	-	-17.6641	1.70328865570048e-33	1.06608e-28	-0.692422	TSS,S	TMBIM1	coding	protein_coding	chr2	219121663	-30363	IMPUTED
rs11858010	ZFYVE19_tss1	chr15	41099692	41100125	+	-17.6578	1.75285548140516e-33	1.09524e-28	-0.361834	TSS,S	ZFYVE19	coding	protein_coding	chr15	41099163	-724	IMPUTED
rs3743034	ZFYVE19_tss1	chr15	41099692	41100125	+	-17.6578	1.75285548140516e-33	1.09524e-28	-0.361834	TSS,S	ZFYVE19	coding	protein_coding	chr15	41101145	1258	IMPUTED
rs62018585	ZFYVE19_tss1	chr15	41099692	41100125	+	-17.6578	1.75285548140516e-33	1.09524e-28	-0.361834	TSS,S	ZFYVE19	coding	protein_coding	chr15	41096605	-3282	IMPUTED
rs9714340	chr3_-_125709373	chr3	125709307	125709424	-	-17.6441	1.86469784971939e-33	1.16447e-28	-0.583491	intergenic	NA	NA	NA	chr3	125778154	68781	IMPUTED
rs9469899	UHRF1BP1_tss1	chr6	34759559	34760048	+	-17.6311	1.97764215560155e-33	1.2343e-28	-0.487694	TSS,S	UHRF1BP1	coding	protein_coding	chr6	34793124	33253	IMPUTED
rs34796686	RPL14_tss1	chr3	40498723	40499351	+	17.6283	2.00283814195853e-33	1.24932e-28	0.601761	TSS,S	RPL14	coding	protein_coding	chr3	40509317	10489	IMPUTED
rs2744944	UHRF1BP1_tss1	chr6	34759559	34760048	+	-17.5993	2.28466417382545e-33	1.42271e-28	-0.490477	TSS,S	UHRF1BP1	coding	protein_coding	chr6	34658080	-101791	IMPUTED
rs2744961	UHRF1BP1_tss1	chr6	34759559	34760048	+	-17.5993	2.28466417382545e-33	1.42271e-28	-0.490477	TSS,S	UHRF1BP1	coding	protein_coding	chr6	34655000	-104871	IMPUTED
rs2263329	UHRF1BP1_tss1	chr6	34759559	34760048	+	-17.5993	2.28466417382545e-33	1.42271e-28	-0.490477	TSS,S	UHRF1BP1	coding	protein_coding	chr6	34595543	-164328	IMPUTED
rs7869807	ARPC5L_tss2	chr9	127624314	127624547	+	17.5928	2.35287751500616e-33	1.4524e-28	0.60226	TSS,S	ARPC5L	coding	protein_coding	chr9	127626883	2476	IMPUTED
rs10196146	C2orf74_tss1	chr2	61372160	61372358	+	17.5928	2.35334802265158e-33	1.4524e-28	0.482034	TSS,S	C2orf74	coding	protein_coding	chr2	61605379	233130	IMPUTED
rs10208769	C2orf74_tss1	chr2	61372160	61372358	+	17.5928	2.35334802265158e-33	1.4524e-28	0.482034	TSS,S	C2orf74	coding	protein_coding	chr2	61605614	233365	IMPUTED
rs778150	C2orf74_tss1	chr2	61372160	61372358	+	17.5928	2.35334802265158e-33	1.4524e-28	0.482034	TSS,S	C2orf74	coding	protein_coding	chr2	61608372	236123	IMPUTED
rs778153	C2orf74_tss1	chr2	61372160	61372358	+	17.5928	2.35334802265158e-33	1.4524e-28	0.482034	TSS,S	C2orf74	coding	protein_coding	chr2	61608652	236403	IMPUTED
rs2593620	C2orf74_tss1	chr2	61372160	61372358	+	17.5928	2.35334802265158e-33	1.4524e-28	0.482034	TSS,S	C2orf74	coding	protein_coding	chr2	61613261	241012	IMPUTED
rs2463097	C2orf74_tss1	chr2	61372160	61372358	+	17.5928	2.35334802265158e-33	1.4524e-28	0.482034	TSS,S	C2orf74	coding	protein_coding	chr2	61614301	242052	IMPUTED
rs2463099	C2orf74_tss1	chr2	61372160	61372358	+	17.5928	2.35334802265158e-33	1.4524e-28	0.482034	TSS,S	C2orf74	coding	protein_coding	chr2	61618311	246062	IMPUTED
rs10211654	C2orf74_tss1	chr2	61372160	61372358	+	17.5928	2.35334802265158e-33	1.4524e-28	0.482034	TSS,S	C2orf74	coding	protein_coding	chr2	61622658	250409	IMPUTED
rs6708277	C2orf74_tss1	chr2	61372160	61372358	+	17.5928	2.35334802265158e-33	1.4524e-28	0.482034	TSS,S	C2orf74	coding	protein_coding	chr2	61624840	252591	IMPUTED
rs2922089	C2orf74_tss1	chr2	61372160	61372358	+	17.5928	2.35334802265158e-33	1.4524e-28	0.482034	TSS,S	C2orf74	coding	protein_coding	chr2	61625129	252880	IMPUTED
rs2694627	C2orf74_tss1	chr2	61372160	61372358	+	17.5928	2.35334802265158e-33	1.4524e-28	0.482034	TSS,S	C2orf74	coding	protein_coding	chr2	61625506	253257	IMPUTED
rs34104056	C2orf74_tss1	chr2	61372160	61372358	+	17.5928	2.35334802265158e-33	1.4524e-28	0.482034	TSS,S	C2orf74	coding	protein_coding	chr2	61626962	254713	IMPUTED
rs10199672	C2orf74_tss1	chr2	61372160	61372358	+	17.5928	2.35334802265158e-33	1.4524e-28	0.482034	TSS,S	C2orf74	coding	protein_coding	chr2	61627634	255385	IMPUTED
rs2694638	C2orf74_tss1	chr2	61372160	61372358	+	17.5928	2.35334802265158e-33	1.4524e-28	0.482034	TSS,S	C2orf74	coding	protein_coding	chr2	61635363	263114	IMPUTED
rs13028833	C2orf74_tss1	chr2	61372160	61372358	+	17.5928	2.35334802265158e-33	1.4524e-28	0.482034	TSS,S	C2orf74	coding	protein_coding	chr2	61644329	272080	IMPUTED
rs114005925	HLA-DMA_tss1	chr6	32936089	32936352	-	17.5736	2.56686334183542e-33	1.58329e-28	1.15469	TSS,S	HLA-DMA	nonCoding	processed_transcript	chr6	32949229	12959	EXOME
rs6478690	ARPC5L_tss2	chr9	127624314	127624547	+	17.5633	2.68999528674808e-33	1.65739e-28	0.591133	TSS,S	ARPC5L	coding	protein_coding	chr9	127757310	132903	IMPUTED
rs9696927	ARPC5L_tss2	chr9	127624314	127624547	+	17.5633	2.68999528674808e-33	1.65739e-28	0.591133	TSS,S	ARPC5L	coding	protein_coding	chr9	127761435	137028	IMPUTED
rs10435333	COL26A1_tss2	chr7	101006016	101007591	-	17.5606	2.72259389772592e-33	1.67654e-28	0.812335	TSS,AS	COL26A1	coding	polymorphic_pseudogene	chr7	101025813	18745	IMPUTED
rs35040734	RP11-10C24.1_tss1	chr3	33839765	33840091	-	17.5563	2.7765521145515e-33	1.7003e-28	0.729249	TSSregion1000,S	RP11-10C24.1	nonCoding	lincRNA	chr3	33841422	1411	IMPUTED
rs6797057	RP11-10C24.1_tss1	chr3	33839765	33840091	-	17.5563	2.7765521145515e-33	1.7003e-28	0.729249	TSSregion1000,S	RP11-10C24.1	nonCoding	lincRNA	chr3	33842253	2242	IMPUTED
rs6765320	RP11-10C24.1_tss1	chr3	33839765	33840091	-	17.5563	2.7765521145515e-33	1.7003e-28	0.729249	TSSregion1000,S	RP11-10C24.1	nonCoding	lincRNA	chr3	33845753	5742	IMPUTED
rs4678616	RP11-10C24.1_tss1	chr3	33839765	33840091	-	17.5563	2.7765521145515e-33	1.7003e-28	0.729249	TSSregion1000,S	RP11-10C24.1	nonCoding	lincRNA	chr3	33848239	8228	IMPUTED
rs9854285	RP11-10C24.1_tss1	chr3	33839765	33840091	-	17.5563	2.7765521145515e-33	1.7003e-28	0.729249	TSSregion1000,S	RP11-10C24.1	nonCoding	lincRNA	chr3	33849182	9171	IMPUTED
rs12632657	RP11-10C24.1_tss1	chr3	33839765	33840091	-	17.5563	2.7765521145515e-33	1.7003e-28	0.729249	TSSregion1000,S	RP11-10C24.1	nonCoding	lincRNA	chr3	33857813	17802	IMPUTED
rs12497199	RP11-10C24.1_tss1	chr3	33839765	33840091	-	17.5563	2.7765521145515e-33	1.7003e-28	0.729249	TSSregion1000,S	RP11-10C24.1	nonCoding	lincRNA	chr3	33858676	18665	IMPUTED
rs12492634	RP11-10C24.1_tss1	chr3	33839765	33840091	-	17.5563	2.7765521145515e-33	1.7003e-28	0.729249	TSSregion1000,S	RP11-10C24.1	nonCoding	lincRNA	chr3	33861076	21065	IMPUTED
rs34699102	RP11-10C24.1_tss1	chr3	33839765	33840091	-	17.5563	2.7765521145515e-33	1.7003e-28	0.729249	TSSregion1000,S	RP11-10C24.1	nonCoding	lincRNA	chr3	33862696	22685	IMPUTED
rs3762816	RP11-10C24.1_tss1	chr3	33839765	33840091	-	17.5563	2.7765521145515e-33	1.7003e-28	0.729249	TSSregion1000,S	RP11-10C24.1	nonCoding	lincRNA	chr3	33863705	23694	IMPUTED
rs4794047	MRPL45P2_tss1	chr17	45569719	45569856	-	17.548	2.88337649159144e-33	1.76474e-28	1.09303	TSS,S	MRPL45P2	nonCoding	processed_transcript	chr17	45763005	193169	IMPUTED
rs35571793	COL26A1_tss2	chr7	101006016	101007591	-	-17.5216	3.25065509689694e-33	1.97749e-28	-0.831246	TSS,AS	COL26A1	coding	polymorphic_pseudogene	chr7	101005357	-1711	IMPUTED
rs66656437	COL26A1_tss2	chr7	101006016	101007591	-	-17.5216	3.25065509689694e-33	1.97749e-28	-0.831246	TSS,AS	COL26A1	coding	polymorphic_pseudogene	chr7	101005257	-1811	IMPUTED
rs66606106	COL26A1_tss2	chr7	101006016	101007591	-	-17.5216	3.25065509689694e-33	1.97749e-28	-0.831246	TSS,AS	COL26A1	coding	polymorphic_pseudogene	chr7	101005242	-1826	IMPUTED
rs36038216	COL26A1_tss2	chr7	101006016	101007591	-	-17.5216	3.25065509689694e-33	1.97749e-28	-0.831246	TSS,AS	COL26A1	coding	polymorphic_pseudogene	chr7	101005226	-1842	IMPUTED
rs35761702	COL26A1_tss2	chr7	101006016	101007591	-	-17.5216	3.25065509689694e-33	1.97749e-28	-0.831246	TSS,AS	COL26A1	coding	polymorphic_pseudogene	chr7	101005192	-1876	IMPUTED
rs66510359	COL26A1_tss2	chr7	101006016	101007591	-	-17.5216	3.25065509689694e-33	1.97749e-28	-0.831246	TSS,AS	COL26A1	coding	polymorphic_pseudogene	chr7	101005097	-1971	IMPUTED
rs62465608	COL26A1_tss2	chr7	101006016	101007591	-	-17.5216	3.25065509689694e-33	1.97749e-28	-0.831246	TSS,AS	COL26A1	coding	polymorphic_pseudogene	chr7	101004959	-2109	IMPUTED
rs60312189	COL26A1_tss2	chr7	101006016	101007591	-	-17.5216	3.25065509689694e-33	1.97749e-28	-0.831246	TSS,AS	COL26A1	coding	polymorphic_pseudogene	chr7	101004810	-2258	IMPUTED
rs7776842	COL26A1_tss2	chr7	101006016	101007591	-	-17.5216	3.25065509689694e-33	1.97749e-28	-0.831246	TSS,AS	COL26A1	coding	polymorphic_pseudogene	chr7	101004570	-2498	IMPUTED
rs7794015	COL26A1_tss2	chr7	101006016	101007591	-	-17.5216	3.25065509689694e-33	1.97749e-28	-0.831246	TSS,AS	COL26A1	coding	polymorphic_pseudogene	chr7	101004539	-2529	IMPUTED
rs7793499	COL26A1_tss2	chr7	101006016	101007591	-	-17.5216	3.25065509689694e-33	1.97749e-28	-0.831246	TSS,AS	COL26A1	coding	polymorphic_pseudogene	chr7	101004484	-2584	IMPUTED
rs2242662	HSPA13_tss2	chr21	15755671	15755887	+	17.5107	3.41547785196605e-33	2.07662e-28	0.519602	TSS,AS	HSPA13	nonCoding	processed_transcript	chr21	15756048	221	IMPUTED
rs10152371	ZFYVE19_tss1	chr15	41099692	41100125	+	-17.5017	3.55829228504628e-33	2.15516e-28	-0.362859	TSS,S	ZFYVE19	coding	protein_coding	chr15	41103293	3406	CHIP
rs2412567	ZFYVE19_tss1	chr15	41099692	41100125	+	-17.5017	3.55829228504628e-33	2.15516e-28	-0.362859	TSS,S	ZFYVE19	coding	protein_coding	chr15	41103862	3975	IMPUTED
rs34817886	ZFYVE19_tss1	chr15	41099692	41100125	+	-17.5017	3.55829228504628e-33	2.15516e-28	-0.362859	TSS,S	ZFYVE19	coding	protein_coding	chr15	41104701	4814	IMPUTED
rs35853942	ZFYVE19_tss1	chr15	41099692	41100125	+	-17.5017	3.55829228504628e-33	2.15516e-28	-0.362859	TSS,S	ZFYVE19	coding	protein_coding	chr15	41104817	4930	IMPUTED
rs17657877	ZFYVE19_tss1	chr15	41099692	41100125	+	-17.5017	3.55829228504628e-33	2.15516e-28	-0.362859	TSS,S	ZFYVE19	coding	protein_coding	chr15	41104874	4987	IMPUTED
rs17657986	ZFYVE19_tss1	chr15	41099692	41100125	+	-17.5017	3.55829228504628e-33	2.15516e-28	-0.362859	TSS,S	ZFYVE19	coding	protein_coding	chr15	41107415	7528	IMPUTED
rs12916535	ZFYVE19_tss1	chr15	41099692	41100125	+	-17.5017	3.55829228504628e-33	2.15516e-28	-0.362859	TSS,S	ZFYVE19	coding	protein_coding	chr15	41112360	12473	IMPUTED
rs74737544	AC091814.2_tss1	chr12	10095764	10096161	-	17.4974	3.62841166700725e-33	2.19402e-28	1.77047	TSS,S	AC091814.2	nonCoding	lincRNA	chr12	10086812	-9198	IMPUTED
rs76009084	AC091814.2_tss1	chr12	10095764	10096161	-	17.4974	3.62841166700725e-33	2.19402e-28	1.77047	TSS,S	AC091814.2	nonCoding	lincRNA	chr12	10080073	-15937	IMPUTED
rs10505741	AC091814.2_tss1	chr12	10095764	10096161	-	17.4974	3.62841166700725e-33	2.19402e-28	1.77047	TSS,S	AC091814.2	nonCoding	lincRNA	chr12	10079527	-16483	CHIP
rs1046457	DDX11_tss1	chr12	31226767	31226836	+	-17.494	3.68466338514336e-33	2.22682e-28	-0.773722	TSS,S	DDX11	coding	protein_coding	chr12	31256546	29758	EXOME_IMPUTED
rs340135	GPR108_tss2	chr19	6737019	6737371	-	-17.4812	3.90602194480184e-33	2.35931e-28	-0.362886	TSS,S	GPR108	coding	protein_coding	chr19	6737239	-74	EXOME_IMPUTED
rs13318770	RPL14_tss1	chr3	40498723	40499351	+	17.4668	4.17082196158772e-33	2.51788e-28	0.613598	TSS,S	RPL14	coding	protein_coding	chr3	40525408	26580	IMPUTED
rs2600670	C2orf74_tss1	chr2	61372160	61372358	+	17.4477	4.54841488537405e-33	2.74433e-28	0.459261	TSS,S	C2orf74	coding	protein_coding	chr2	61402714	30465	IMPUTED
rs12629208	chr3_-_125709373	chr3	125709307	125709424	-	-17.4445	4.61447079625832e-33	2.74968e-28	-0.582175	intergenic	NA	NA	NA	chr3	125710383	1010	IMPUTED
rs3796165	chr3_-_125709373	chr3	125709307	125709424	-	-17.4445	4.61447079625832e-33	2.74968e-28	-0.582175	intergenic	NA	NA	NA	chr3	125703793	-5580	IMPUTED
rs34440369	chr3_-_125709373	chr3	125709307	125709424	-	-17.4445	4.61447079625832e-33	2.74968e-28	-0.582175	intergenic	NA	NA	NA	chr3	125703330	-6043	IMPUTED
rs11915239	chr3_-_125709373	chr3	125709307	125709424	-	-17.4445	4.61447079625832e-33	2.74968e-28	-0.582175	intergenic	NA	NA	NA	chr3	125697468	-11905	IMPUTED
rs7634234	chr3_-_125709373	chr3	125709307	125709424	-	-17.4445	4.61447079625832e-33	2.74968e-28	-0.582175	intergenic	NA	NA	NA	chr3	125741352	31979	IMPUTED
rs7646705	chr3_-_125709373	chr3	125709307	125709424	-	-17.4445	4.61447079625832e-33	2.74968e-28	-0.582175	intergenic	NA	NA	NA	chr3	125745433	36060	CHIP
rs34326152	chr3_-_125709373	chr3	125709307	125709424	-	-17.4445	4.61447079625832e-33	2.74968e-28	-0.582175	intergenic	NA	NA	NA	chr3	125748858	39485	IMPUTED
rs12631986	chr3_-_125709373	chr3	125709307	125709424	-	-17.4445	4.61447079625832e-33	2.74968e-28	-0.582175	intergenic	NA	NA	NA	chr3	125749810	40437	IMPUTED
rs2333407	chr3_-_125709373	chr3	125709307	125709424	-	-17.4445	4.61447079625832e-33	2.74968e-28	-0.582175	intergenic	NA	NA	NA	chr3	125750422	41049	IMPUTED
rs868149	chr3_-_125709373	chr3	125709307	125709424	-	-17.4445	4.61447079625832e-33	2.74968e-28	-0.582175	intergenic	NA	NA	NA	chr3	125750857	41484	IMPUTED
rs55924097	chr3_-_125709373	chr3	125709307	125709424	-	-17.4445	4.61447079625832e-33	2.74968e-28	-0.582175	intergenic	NA	NA	NA	chr3	125752272	42899	IMPUTED
rs13090202	chr3_-_125709373	chr3	125709307	125709424	-	-17.4445	4.61447079625832e-33	2.74968e-28	-0.582175	intergenic	NA	NA	NA	chr3	125754505	45132	IMPUTED
rs1008066	chr3_-_125709373	chr3	125709307	125709424	-	-17.4445	4.61447079625832e-33	2.74968e-28	-0.582175	intergenic	NA	NA	NA	chr3	125755889	46516	IMPUTED
rs1008067	chr3_-_125709373	chr3	125709307	125709424	-	-17.4445	4.61447079625832e-33	2.74968e-28	-0.582175	intergenic	NA	NA	NA	chr3	125756031	46658	IMPUTED
rs13070943	chr3_-_125709373	chr3	125709307	125709424	-	-17.4445	4.61447079625832e-33	2.74968e-28	-0.582175	intergenic	NA	NA	NA	chr3	125756775	47402	IMPUTED
rs13070081	chr3_-_125709373	chr3	125709307	125709424	-	-17.4445	4.61447079625832e-33	2.74968e-28	-0.582175	intergenic	NA	NA	NA	chr3	125763369	53996	IMPUTED
rs71327749	chr3_-_125709373	chr3	125709307	125709424	-	-17.4445	4.61447079625832e-33	2.74968e-28	-0.582175	intergenic	NA	NA	NA	chr3	125763893	54520	IMPUTED
rs13067299	chr3_-_125709373	chr3	125709307	125709424	-	-17.4445	4.61447079625832e-33	2.74968e-28	-0.582175	intergenic	NA	NA	NA	chr3	125767964	58591	IMPUTED
rs4076728	chr3_-_125709373	chr3	125709307	125709424	-	-17.4445	4.61447079625832e-33	2.74968e-28	-0.582175	intergenic	NA	NA	NA	chr3	125770163	60790	IMPUTED
rs75058312	chr3_-_125709373	chr3	125709307	125709424	-	-17.4445	4.61447079625832e-33	2.74968e-28	-0.582175	intergenic	NA	NA	NA	chr3	125770319	60946	IMPUTED
rs35839813	chr3_-_125709373	chr3	125709307	125709424	-	-17.4445	4.61447079625832e-33	2.74968e-28	-0.582175	intergenic	NA	NA	NA	chr3	125770743	61370	IMPUTED
rs12630605	chr3_-_125709373	chr3	125709307	125709424	-	-17.4445	4.61447079625832e-33	2.74968e-28	-0.582175	intergenic	NA	NA	NA	chr3	125772195	62822	IMPUTED
rs7432425	chr3_-_125709373	chr3	125709307	125709424	-	-17.4445	4.61447079625832e-33	2.74968e-28	-0.582175	intergenic	NA	NA	NA	chr3	125774321	64948	IMPUTED
rs9469868	UHRF1BP1_tss1	chr6	34759559	34760048	+	-17.4294	4.9445446915465e-33	2.94478e-28	-0.484773	TSS,S	UHRF1BP1	coding	protein_coding	chr6	34744014	-15857	IMPUTED
rs4660871	CCDC163P_tss1	chr1	45965310	45965898	-	17.4211	5.134508942863e-33	3.05627e-28	0.663955	TSS,S	CCDC163P	coding	nonsense_mediated_decay	chr1	45995232	29487	IMPUTED
rs6478689	ARPC5L_tss2	chr9	127624314	127624547	+	17.416	5.25456229588674e-33	3.10268e-28	0.599006	TSS,S	ARPC5L	coding	protein_coding	chr9	127632067	7660	IMPUTED
rs1999589	ARPC5L_tss2	chr9	127624314	127624547	+	17.416	5.25456229588674e-33	3.10268e-28	0.599006	TSS,S	ARPC5L	coding	protein_coding	chr9	127634429	10022	IMPUTED
rs1058540	ARPC5L_tss2	chr9	127624314	127624547	+	17.416	5.25456229588674e-33	3.10268e-28	0.599006	TSS,S	ARPC5L	coding	protein_coding	chr9	127641764	17357	EXOME_IMPUTED
rs636021	ARPC5L_tss2	chr9	127624314	127624547	+	17.416	5.25456229588674e-33	3.10268e-28	0.599006	TSS,S	ARPC5L	coding	protein_coding	chr9	127653501	29094	IMPUTED
rs10819004	ARPC5L_tss2	chr9	127624314	127624547	+	17.416	5.25456229588674e-33	3.10268e-28	0.599006	TSS,S	ARPC5L	coding	protein_coding	chr9	127660210	35803	IMPUTED
rs634710	ARPC5L_tss2	chr9	127624314	127624547	+	17.416	5.25456229588674e-33	3.10268e-28	0.599006	TSS,S	ARPC5L	coding	protein_coding	chr9	127661645	37238	CHIP_EXOME
rs894615	ARPC5L_tss2	chr9	127624314	127624547	+	17.416	5.25456229588674e-33	3.10268e-28	0.599006	TSS,S	ARPC5L	coding	protein_coding	chr9	127662129	37722	IMPUTED
rs682897	ARPC5L_tss2	chr9	127624314	127624547	+	17.416	5.25456229588674e-33	3.10268e-28	0.599006	TSS,S	ARPC5L	coding	protein_coding	chr9	127670037	45630	IMPUTED
rs7041762	ARPC5L_tss2	chr9	127624314	127624547	+	17.416	5.25456229588674e-33	3.10268e-28	0.599006	TSS,S	ARPC5L	coding	protein_coding	chr9	127671140	46733	IMPUTED
rs28648449	ARPC5L_tss2	chr9	127624314	127624547	+	17.416	5.25456229588674e-33	3.10268e-28	0.599006	TSS,S	ARPC5L	coding	protein_coding	chr9	127680140	55733	IMPUTED
rs7853957	ARPC5L_tss2	chr9	127624314	127624547	+	17.416	5.25456229588674e-33	3.10268e-28	0.599006	TSS,S	ARPC5L	coding	protein_coding	chr9	127681154	56747	IMPUTED
rs10819010	ARPC5L_tss2	chr9	127624314	127624547	+	17.416	5.25456229588674e-33	3.10268e-28	0.599006	TSS,S	ARPC5L	coding	protein_coding	chr9	127681984	57577	IMPUTED
rs10819012	ARPC5L_tss2	chr9	127624314	127624547	+	17.416	5.25456229588674e-33	3.10268e-28	0.599006	TSS,S	ARPC5L	coding	protein_coding	chr9	127692601	68194	CHIP
rs4258093	ARPC5L_tss2	chr9	127624314	127624547	+	17.416	5.25456229588674e-33	3.10268e-28	0.599006	TSS,S	ARPC5L	coding	protein_coding	chr9	127718644	94237	IMPUTED
rs4838238	ARPC5L_tss2	chr9	127624314	127624547	+	17.416	5.25456229588674e-33	3.10268e-28	0.599006	TSS,S	ARPC5L	coding	protein_coding	chr9	127722345	97938	IMPUTED
rs7546268	CCDC163P_tss1	chr1	45965310	45965898	-	17.4135	5.31645915558757e-33	3.13588e-28	0.673112	TSS,S	CCDC163P	coding	nonsense_mediated_decay	chr1	45965340	-405	EXOME_IMPUTED
rs882803	CCDC163P_tss1	chr1	45965310	45965898	-	17.4135	5.31645915558757e-33	3.13588e-28	0.673112	TSS,S	CCDC163P	coding	nonsense_mediated_decay	chr1	45976147	10402	EXOME_IMPUTED
rs6806467	chr3_-_125709373	chr3	125709307	125709424	-	-17.4097	5.40879011667366e-33	3.18864e-28	-0.574018	intergenic	NA	NA	NA	chr3	125763734	54361	IMPUTED
rs4390362	RP11-627G23.1_tss1	chr11	134323029	134323182	+	17.3854	6.0418717616842e-33	3.55996e-28	0.907839	intron,S	RP11-627G23.1	nonCoding	lincRNA	chr11	134317377	-5794	IMPUTED
rs11223821	RP11-627G23.1_tss1	chr11	134323029	134323182	+	17.357	6.87685377170478e-33	4.04979e-28	0.869585	intron,S	RP11-627G23.1	nonCoding	lincRNA	chr11	134321637	-1534	IMPUTED
rs4012619	DDX11_tss1	chr12	31226767	31226836	+	-17.3232	8.02644837187026e-33	4.72427e-28	-0.821223	TSS,S	DDX11	coding	protein_coding	chr12	31239333	12545	IMPUTED
rs12110321	UHRF1BP1_tss1	chr6	34759559	34760048	+	-17.3176	8.23429008755926e-33	4.84402e-28	-0.469621	TSS,S	UHRF1BP1	coding	protein_coding	chr6	34754858	-5013	IMPUTED
rs10155746	UHRF1BP1_tss1	chr6	34759559	34760048	+	-17.2721	1.01354360020648e-32	5.95925e-28	-0.478194	TSS,S	UHRF1BP1	coding	protein_coding	chr6	34754907	-4964	IMPUTED
rs112183557	ATP5G2_tss2	chr12	54070425	54071586	-	17.257	1.08609970348531e-32	6.38246e-28	0.779379	TSS,S	ATP5G2	coding	nonsense_mediated_decay	chr12	54056555	-14629	IMPUTED
rs1046458	DDX11_tss1	chr12	31226767	31226836	+	-17.2539	1.10177957134747e-32	6.47116e-28	-0.797588	TSS,S	DDX11	coding	protein_coding	chr12	31256905	30117	EXOME_IMPUTED
rs3810222	GPR108_tss2	chr19	6737019	6737371	-	-17.2527	1.10789165173472e-32	6.47953e-28	-0.362163	TSS,S	GPR108	coding	protein_coding	chr19	6738183	870	IMPUTED
rs3810223	GPR108_tss2	chr19	6737019	6737371	-	-17.2527	1.10789165173472e-32	6.47953e-28	-0.362163	TSS,S	GPR108	coding	protein_coding	chr19	6738233	920	IMPUTED
rs340141	GPR108_tss2	chr19	6737019	6737371	-	-17.2527	1.10789165173472e-32	6.47953e-28	-0.362163	TSS,S	GPR108	coding	protein_coding	chr19	6739278	1965	CHIP
rs344633	GPR108_tss2	chr19	6737019	6737371	-	-17.2527	1.10789165173472e-32	6.47953e-28	-0.362163	TSS,S	GPR108	coding	protein_coding	chr19	6739934	2621	IMPUTED
rs173174	GPR108_tss2	chr19	6737019	6737371	-	-17.2527	1.10789165173472e-32	6.47953e-28	-0.362163	TSS,S	GPR108	coding	protein_coding	chr19	6740026	2713	IMPUTED
rs10410021	GPR108_tss2	chr19	6737019	6737371	-	-17.2527	1.10789165173472e-32	6.47953e-28	-0.362163	TSS,S	GPR108	coding	protein_coding	chr19	6740380	3067	IMPUTED
rs10419080	GPR108_tss2	chr19	6737019	6737371	-	-17.2527	1.10789165173472e-32	6.47953e-28	-0.362163	TSS,S	GPR108	coding	protein_coding	chr19	6741443	4130	IMPUTED
rs11085200	GPR108_tss2	chr19	6737019	6737371	-	-17.2527	1.10789165173472e-32	6.47953e-28	-0.362163	TSS,S	GPR108	coding	protein_coding	chr19	6742311	4998	IMPUTED
rs1010303	SNX8_tss2	chr7	2393595	2393777	-	17.2508	1.11761077358755e-32	6.53292e-28	0.576898	intron,S	SNX8	coding	protein_coding	chr7	2412032	18339	IMPUTED
rs11128927	EFHB_tss1	chr3	19988306	19988685	-	17.2484	1.12992748380977e-32	6.59794e-28	0.597883	TSS,S	EFHB	coding	protein_coding	chr3	19988437	-35	IMPUTED
rs1133328	EFHB_tss1	chr3	19988306	19988685	-	17.2484	1.12992748380977e-32	6.59794e-28	0.597883	TSS,S	EFHB	coding	protein_coding	chr3	19987539	-933	IMPUTED
rs4568540	COL26A1_tss2	chr7	101006016	101007591	-	-17.2209	1.28141406420779e-32	7.47857e-28	-0.798598	TSS,AS	COL26A1	coding	polymorphic_pseudogene	chr7	100992737	-14331	IMPUTED
rs72619959	RP11-10C24.1_tss1	chr3	33839765	33840091	-	17.1851	1.51002960239196e-32	8.77115e-28	0.732982	TSSregion1000,S	RP11-10C24.1	nonCoding	lincRNA	chr3	33865677	25666	IMPUTED
rs4334593	RP11-10C24.1_tss1	chr3	33839765	33840091	-	17.1851	1.51002960239196e-32	8.77115e-28	0.732982	TSSregion1000,S	RP11-10C24.1	nonCoding	lincRNA	chr3	33866282	26271	IMPUTED
rs7616762	RP11-10C24.1_tss1	chr3	33839765	33840091	-	17.1851	1.51002960239196e-32	8.77115e-28	0.732982	TSSregion1000,S	RP11-10C24.1	nonCoding	lincRNA	chr3	33869679	29668	IMPUTED
rs12631066	RP11-10C24.1_tss1	chr3	33839765	33840091	-	17.1851	1.51002960239196e-32	8.77115e-28	0.732982	TSSregion1000,S	RP11-10C24.1	nonCoding	lincRNA	chr3	33872787	32776	IMPUTED
rs111312622	RP11-10C24.1_tss1	chr3	33839765	33840091	-	17.1851	1.51002960239196e-32	8.77115e-28	0.732982	TSSregion1000,S	RP11-10C24.1	nonCoding	lincRNA	chr3	33878586	38575	IMPUTED
rs4679092	RP11-10C24.1_tss1	chr3	33839765	33840091	-	17.1851	1.51002960239196e-32	8.77115e-28	0.732982	TSSregion1000,S	RP11-10C24.1	nonCoding	lincRNA	chr3	33892372	52361	IMPUTED
rs11129563	RP11-10C24.1_tss1	chr3	33839765	33840091	-	17.1851	1.51002960239196e-32	8.77115e-28	0.732982	TSSregion1000,S	RP11-10C24.1	nonCoding	lincRNA	chr3	33900651	60640	IMPUTED
rs12487378	RP11-10C24.1_tss1	chr3	33839765	33840091	-	17.1851	1.51002960239196e-32	8.77115e-28	0.732982	TSSregion1000,S	RP11-10C24.1	nonCoding	lincRNA	chr3	33907333	67322	IMPUTED
rs11129565	RP11-10C24.1_tss1	chr3	33839765	33840091	-	17.1851	1.51002960239196e-32	8.77115e-28	0.732982	TSSregion1000,S	RP11-10C24.1	nonCoding	lincRNA	chr3	33911416	71405	IMPUTED
rs71524541	ZFAND2A_tss1	chr7	1199521	1200077	-	17.1796	1.5484644447775e-32	8.90553e-28	0.485477	TSS,S	ZFAND2A	coding	protein_coding	chr7	1199789	-43	IMPUTED
rs71518378	ZFAND2A_tss1	chr7	1199521	1200077	-	17.1796	1.5484644447775e-32	8.90553e-28	0.485477	TSS,S	ZFAND2A	coding	protein_coding	chr7	1199787	-45	IMPUTED
rs4317483	ZFAND2A_tss1	chr7	1199521	1200077	-	17.1796	1.5484644447775e-32	8.90553e-28	0.485477	TSS,S	ZFAND2A	coding	protein_coding	chr7	1199423	-409	IMPUTED
chr7:1199272	ZFAND2A_tss1	chr7	1199521	1200077	-	17.1796	1.5484644447775e-32	8.90553e-28	0.485477	TSS,S	ZFAND2A	coding	protein_coding	chr7	1199272	-560	IMPUTED
rs4311582	ZFAND2A_tss1	chr7	1199521	1200077	-	17.1796	1.5484644447775e-32	8.90553e-28	0.485477	TSS,S	ZFAND2A	coding	protein_coding	chr7	1199166	-666	IMPUTED
rs4563779	ZFAND2A_tss1	chr7	1199521	1200077	-	17.1796	1.5484644447775e-32	8.90553e-28	0.485477	TSS,S	ZFAND2A	coding	protein_coding	chr7	1199117	-715	IMPUTED
rs4075937	ZFAND2A_tss1	chr7	1199521	1200077	-	17.1796	1.5484644447775e-32	8.90553e-28	0.485477	TSS,S	ZFAND2A	coding	protein_coding	chr7	1198743	-1089	IMPUTED
rs12702435	ZFAND2A_tss1	chr7	1199521	1200077	-	17.1796	1.5484644447775e-32	8.90553e-28	0.485477	TSS,S	ZFAND2A	coding	protein_coding	chr7	1197994	-1838	IMPUTED
rs73033363	ZFAND2A_tss1	chr7	1199521	1200077	-	17.1796	1.5484644447775e-32	8.90553e-28	0.485477	TSS,S	ZFAND2A	coding	protein_coding	chr7	1203631	3799	IMPUTED
rs13308935	ZFAND2A_tss1	chr7	1199521	1200077	-	17.1796	1.5484644447775e-32	8.90553e-28	0.485477	TSS,S	ZFAND2A	coding	protein_coding	chr7	1203642	3810	IMPUTED
rs6956265	ZFAND2A_tss1	chr7	1199521	1200077	-	17.1796	1.5484644447775e-32	8.90553e-28	0.485477	TSS,S	ZFAND2A	coding	protein_coding	chr7	1204504	4672	IMPUTED
rs6945636	ZFAND2A_tss1	chr7	1199521	1200077	-	17.1796	1.5484644447775e-32	8.90553e-28	0.485477	TSS,S	ZFAND2A	coding	protein_coding	chr7	1204647	4815	IMPUTED
rs11345221	ZFAND2A_tss1	chr7	1199521	1200077	-	17.1796	1.5484644447775e-32	8.90553e-28	0.485477	TSS,S	ZFAND2A	coding	protein_coding	chr7	1206456	6624	IMPUTED
rs7784043	ZFAND2A_tss1	chr7	1199521	1200077	-	17.1796	1.5484644447775e-32	8.90553e-28	0.485477	TSS,S	ZFAND2A	coding	protein_coding	chr7	1210554	10722	IMPUTED
rs7784059	ZFAND2A_tss1	chr7	1199521	1200077	-	17.1796	1.5484644447775e-32	8.90553e-28	0.485477	TSS,S	ZFAND2A	coding	protein_coding	chr7	1210575	10743	IMPUTED
rs7784202	ZFAND2A_tss1	chr7	1199521	1200077	-	17.1796	1.5484644447775e-32	8.90553e-28	0.485477	TSS,S	ZFAND2A	coding	protein_coding	chr7	1210688	10856	IMPUTED
rs7784502	ZFAND2A_tss1	chr7	1199521	1200077	-	17.1796	1.5484644447775e-32	8.90553e-28	0.485477	TSS,S	ZFAND2A	coding	protein_coding	chr7	1210898	11066	IMPUTED
rs2960848	ZFAND2A_tss1	chr7	1199521	1200077	-	17.1796	1.5484644447775e-32	8.90553e-28	0.485477	TSS,S	ZFAND2A	coding	protein_coding	chr7	1212211	12379	IMPUTED
rs2949173	ZFAND2A_tss1	chr7	1199521	1200077	-	17.1796	1.5484644447775e-32	8.90553e-28	0.485477	TSS,S	ZFAND2A	coding	protein_coding	chr7	1214222	14390	IMPUTED
rs2053750	C2orf74_tss1	chr2	61372160	61372358	+	17.1777	1.56227209645143e-32	8.957e-28	0.473353	TSS,S	C2orf74	coding	protein_coding	chr2	61656273	284024	IMPUTED
rs2694616	C2orf74_tss1	chr2	61372160	61372358	+	17.1777	1.56227209645143e-32	8.957e-28	0.473353	TSS,S	C2orf74	coding	protein_coding	chr2	61657003	284754	IMPUTED
rs1186696	C2orf74_tss1	chr2	61372160	61372358	+	17.1777	1.56227209645143e-32	8.957e-28	0.473353	TSS,S	C2orf74	coding	protein_coding	chr2	61660483	288234	IMPUTED
rs2442030	C2orf74_tss1	chr2	61372160	61372358	+	17.1777	1.56227209645143e-32	8.957e-28	0.473353	TSS,S	C2orf74	coding	protein_coding	chr2	61679520	307271	IMPUTED
rs7584500	C2orf74_tss1	chr2	61372160	61372358	+	17.1777	1.56227209645143e-32	8.957e-28	0.473353	TSS,S	C2orf74	coding	protein_coding	chr2	61692115	319866	IMPUTED
rs12616433	C2orf74_tss1	chr2	61372160	61372358	+	17.1777	1.56227209645143e-32	8.957e-28	0.473353	TSS,S	C2orf74	coding	protein_coding	chr2	61696488	324239	IMPUTED
rs9647330	MTRNR2L12_tss2	chr3	96337024	96337053	-	17.1769	1.56748768624963e-32	8.96344e-28	1.48609	TSSregion100,S	MTRNR2L12	coding	protein_coding	chr3	96337031	-3	CAGE
rs56131210	MRPL45P2_tss1	chr17	45569719	45569856	-	17.1768	1.56825810645929e-32	8.96344e-28	1.09713	TSS,S	MRPL45P2	nonCoding	processed_transcript	chr17	45766920	197084	IMPUTED
rs4794052	MRPL45P2_tss1	chr17	45569719	45569856	-	17.1768	1.56825810645929e-32	8.96344e-28	1.09713	TSS,S	MRPL45P2	nonCoding	processed_transcript	chr17	45769236	199400	IMPUTED
rs4794053	MRPL45P2_tss1	chr17	45569719	45569856	-	17.1768	1.56825810645929e-32	8.96344e-28	1.09713	TSS,S	MRPL45P2	nonCoding	processed_transcript	chr17	45769551	199715	CHIP
rs8075566	MRPL45P2_tss1	chr17	45569719	45569856	-	17.1768	1.56825810645929e-32	8.96344e-28	1.09713	TSS,S	MRPL45P2	nonCoding	processed_transcript	chr17	45771037	201201	IMPUTED
rs6503804	MRPL45P2_tss1	chr17	45569719	45569856	-	17.1768	1.56825810645929e-32	8.96344e-28	1.09713	TSS,S	MRPL45P2	nonCoding	processed_transcript	chr17	45772447	202611	IMPUTED
rs10637025	RP11-10C24.1_tss1	chr3	33839765	33840091	-	17.1763	1.57216016319782e-32	8.9811e-28	0.692315	TSSregion1000,S	RP11-10C24.1	nonCoding	lincRNA	chr3	33910703	70692	INDEL
rs10791365	RP11-627G23.1_tss1	chr11	134323029	134323182	+	17.1591	1.70147366774223e-32	9.71479e-28	0.81536	intron,S	RP11-627G23.1	nonCoding	lincRNA	chr11	134321777	-1394	IMPUTED
rs10819000	ARPC5L_tss2	chr9	127624314	127624547	+	17.1503	1.77123530371094e-32	1.00975e-27	0.594249	TSS,S	ARPC5L	coding	protein_coding	chr9	127619553	-4854	IMPUTED
rs10760380	ARPC5L_tss2	chr9	127624314	127624547	+	17.1503	1.77123530371094e-32	1.00975e-27	0.594249	TSS,S	ARPC5L	coding	protein_coding	chr9	127616323	-8084	IMPUTED
rs3814132	ARPC5L_tss2	chr9	127624314	127624547	+	17.1503	1.77123530371094e-32	1.00975e-27	0.594249	TSS,S	ARPC5L	coding	protein_coding	chr9	127615976	-8431	IMPUTED
rs9843488	RP11-10C24.1_tss1	chr3	33839765	33840091	-	17.1435	1.82746133716801e-32	1.04126e-27	0.681961	TSSregion1000,S	RP11-10C24.1	nonCoding	lincRNA	chr3	33838124	-1887	CHIP
rs13286757	BRD3_tss3	chr9	136933371	136933750	-	-17.1418	1.84173413713329e-32	1.04886e-27	-0.622781	TSS,S	BRD3	coding	protein_coding	chr9	136932587	-1063	IMPUTED
rs117479762	DDX11_tss1	chr12	31226767	31226836	+	-17.1307	1.93778261924333e-32	1.10299e-27	-0.784172	TSS,S	DDX11	coding	protein_coding	chr12	31243172	16384	IMPUTED
rs777587	C2orf74_tss1	chr2	61372160	61372358	+	17.1301	1.94307781880525e-32	1.10543e-27	0.468101	TSS,S	C2orf74	coding	protein_coding	chr2	61427675	55426	IMPUTED
rs10771803	DDX11_tss1	chr12	31226767	31226836	+	-17.0881	2.35697034605329e-32	1.34021e-27	-0.769069	TSS,S	DDX11	coding	protein_coding	chr12	31255263	28475	IMPUTED
rs1062140	NDFIP1_tss1	chr5	141487796	141488653	+	-17.0524	2.77715423985145e-32	1.57751e-27	-0.305959	TSS,S	NDFIP1	coding	protein_coding	chr5	141538869	50481	IMPUTED
rs249678	NDFIP1_tss1	chr5	141487796	141488653	+	-17.0524	2.77715423985145e-32	1.57751e-27	-0.305959	TSS,S	NDFIP1	coding	protein_coding	chr5	141539272	50884	IMPUTED
rs2600664	C2orf74_tss1	chr2	61372160	61372358	+	17.0351	3.00753691644415e-32	1.70662e-27	0.487244	TSS,S	C2orf74	coding	protein_coding	chr2	61539945	167696	IMPUTED
rs2600662	C2orf74_tss1	chr2	61372160	61372358	+	17.0351	3.00753691644415e-32	1.70662e-27	0.487244	TSS,S	C2orf74	coding	protein_coding	chr2	61543060	170811	IMPUTED
rs2242661	HSPA13_tss2	chr21	15755671	15755887	+	17.0294	3.08740609648821e-32	1.75015e-27	0.521739	TSS,AS	HSPA13	nonCoding	processed_transcript	chr21	15755821	-6	IMPUTED
rs2822648	HSPA13_tss2	chr21	15755671	15755887	+	17.0294	3.08740609648821e-32	1.75015e-27	0.521739	TSS,AS	HSPA13	nonCoding	processed_transcript	chr21	15754578	-1249	CHIP
rs9892234	MRPL45P2_tss1	chr17	45569719	45569856	-	17.0237	3.16977186130026e-32	1.79592e-27	1.07448	TSS,S	MRPL45P2	nonCoding	processed_transcript	chr17	45564997	-4839	IMPUTED
rs3800458	UHRF1BP1_tss1	chr6	34759559	34760048	+	-17.0142	3.31267738366991e-32	1.87496e-27	-0.4671	TSS,S	UHRF1BP1	coding	protein_coding	chr6	34663487	-96384	IMPUTED
rs2744958	UHRF1BP1_tss1	chr6	34759559	34760048	+	-17.0142	3.31267738366991e-32	1.87496e-27	-0.4671	TSS,S	UHRF1BP1	coding	protein_coding	chr6	34618356	-141515	IMPUTED
rs6724370	MAP4K4_tss1	chr2	102313533	102315076	+	17.0014	3.51257237966959e-32	1.98709e-27	0.486873	TSS,S	MAP4K4	coding	protein_coding	chr2	102352552	38385	IMPUTED
rs10986471	ARPC5L_tss2	chr9	127624314	127624547	+	16.9815	3.85105416701451e-32	2.15979e-27	0.586521	TSS,S	ARPC5L	coding	protein_coding	chr9	127635713	11306	IMPUTED
rs640052	ARPC5L_tss2	chr9	127624314	127624547	+	16.9815	3.85105416701451e-32	2.15979e-27	0.586521	TSS,S	ARPC5L	coding	protein_coding	chr9	127647800	23393	IMPUTED
rs595590	ARPC5L_tss2	chr9	127624314	127624547	+	16.9815	3.85105416701451e-32	2.15979e-27	0.586521	TSS,S	ARPC5L	coding	protein_coding	chr9	127651250	26843	IMPUTED
rs827431	ARPC5L_tss2	chr9	127624314	127624547	+	16.9815	3.85105416701451e-32	2.15979e-27	0.586521	TSS,S	ARPC5L	coding	protein_coding	chr9	127658227	33820	IMPUTED
rs588362	ARPC5L_tss2	chr9	127624314	127624547	+	16.9815	3.85105416701451e-32	2.15979e-27	0.586521	TSS,S	ARPC5L	coding	protein_coding	chr9	127658470	34063	IMPUTED
rs634232	ARPC5L_tss2	chr9	127624314	127624547	+	16.9815	3.85105416701451e-32	2.15979e-27	0.586521	TSS,S	ARPC5L	coding	protein_coding	chr9	127658563	34156	IMPUTED
rs7031479	ARPC5L_tss2	chr9	127624314	127624547	+	16.9815	3.85105416701451e-32	2.15979e-27	0.586521	TSS,S	ARPC5L	coding	protein_coding	chr9	127686126	61719	IMPUTED
rs7033330	ARPC5L_tss2	chr9	127624314	127624547	+	16.9815	3.85105416701451e-32	2.15979e-27	0.586521	TSS,S	ARPC5L	coding	protein_coding	chr9	127695173	70766	IMPUTED
rs2274556	ARPC5L_tss2	chr9	127624314	127624547	+	16.9815	3.85105416701451e-32	2.15979e-27	0.586521	TSS,S	ARPC5L	coding	protein_coding	chr9	127703001	78594	IMPUTED
rs2017506	ARPC5L_tss2	chr9	127624314	127624547	+	16.9815	3.85105416701451e-32	2.15979e-27	0.586521	TSS,S	ARPC5L	coding	protein_coding	chr9	127704459	80052	IMPUTED
rs10819015	ARPC5L_tss2	chr9	127624314	127624547	+	16.9815	3.85105416701451e-32	2.15979e-27	0.586521	TSS,S	ARPC5L	coding	protein_coding	chr9	127719478	95071	IMPUTED
rs10819017	ARPC5L_tss2	chr9	127624314	127624547	+	16.9815	3.85105416701451e-32	2.15979e-27	0.586521	TSS,S	ARPC5L	coding	protein_coding	chr9	127724925	100518	IMPUTED
rs4838239	ARPC5L_tss2	chr9	127624314	127624547	+	16.9815	3.85105416701451e-32	2.15979e-27	0.586521	TSS,S	ARPC5L	coding	protein_coding	chr9	127728183	103776	IMPUTED
rs10986501	ARPC5L_tss2	chr9	127624314	127624547	+	16.9815	3.85105416701451e-32	2.15979e-27	0.586521	TSS,S	ARPC5L	coding	protein_coding	chr9	127732174	107767	IMPUTED
rs10986505	ARPC5L_tss2	chr9	127624314	127624547	+	16.9815	3.85105416701451e-32	2.15979e-27	0.586521	TSS,S	ARPC5L	coding	protein_coding	chr9	127740438	116031	IMPUTED
rs10986506	ARPC5L_tss2	chr9	127624314	127624547	+	16.9815	3.85105416701451e-32	2.15979e-27	0.586521	TSS,S	ARPC5L	coding	protein_coding	chr9	127749062	124655	IMPUTED
rs9942955	ARPC5L_tss2	chr9	127624314	127624547	+	16.9815	3.85105416701451e-32	2.15979e-27	0.586521	TSS,S	ARPC5L	coding	protein_coding	chr9	127749396	124989	IMPUTED
rs2553126	DDX11_tss1	chr12	31226767	31226836	+	-16.9679	4.10098636782053e-32	2.29879e-27	-0.79224	TSS,S	DDX11	coding	protein_coding	chr12	31246840	20052	IMPUTED
rs62639087	COL26A1_tss2	chr7	101006016	101007591	-	-16.9541	4.36877675850898e-32	2.44766e-27	-0.801136	TSS,AS	COL26A1	coding	polymorphic_pseudogene	chr7	101006739	-329	IMPUTED
rs9768559	COL26A1_tss2	chr7	101006016	101007591	-	-16.9375	4.71771862173413e-32	2.64048e-27	-0.827944	TSS,AS	COL26A1	coding	polymorphic_pseudogene	chr7	101003943	-3125	IMPUTED
rs9771281	COL26A1_tss2	chr7	101006016	101007591	-	-16.9375	4.71771862173413e-32	2.64048e-27	-0.827944	TSS,AS	COL26A1	coding	polymorphic_pseudogene	chr7	101003942	-3126	IMPUTED
rs2909390	DDX11_tss1	chr12	31226767	31226836	+	-16.9313	4.8544171250716e-32	2.71562e-27	-0.79392	TSS,S	DDX11	coding	protein_coding	chr12	31251070	24282	IMPUTED
rs10887024	RP11-500G22.2_tss1	chr10	123687493	123688122	+	-16.9056	5.46748041799218e-32	3.05548e-27	-0.750567	TSS,S	RP11-500G22.2	nonCoding	antisense	chr10	123688152	453	IMPUTED
rs11200264	RP11-500G22.2_tss1	chr10	123687493	123688122	+	-16.9056	5.46748041799218e-32	3.05548e-27	-0.750567	TSS,S	RP11-500G22.2	nonCoding	antisense	chr10	123685862	-1837	IMPUTED
rs9394248	UHRF1BP1_tss1	chr6	34759559	34760048	+	-16.8971	5.68645398231111e-32	3.17625e-27	-0.463165	TSS,S	UHRF1BP1	coding	protein_coding	chr6	34739875	-19996	IMPUTED
rs7104487	MRPL21_tss1	chr11	68671158	68671364	-	-16.89	5.87404189569964e-32	3.27937e-27	-1.00463	TSS,S	MRPL21	coding	protein_coding	chr11	68617987	-53313	IMPUTED
rs8078309	MRPL45P2_tss1	chr17	45569719	45569856	-	16.8541	6.93613177728657e-32	3.86646e-27	1.0824	TSS,S	MRPL45P2	nonCoding	processed_transcript	chr17	45774072	204236	IMPUTED
rs9913503	MRPL45P2_tss1	chr17	45569719	45569856	-	16.8541	6.93613177728657e-32	3.86646e-27	1.0824	TSS,S	MRPL45P2	nonCoding	processed_transcript	chr17	45776330	206494	CHIP
rs11868838	MRPL45P2_tss1	chr17	45569719	45569856	-	16.8541	6.93613177728657e-32	3.86646e-27	1.0824	TSS,S	MRPL45P2	nonCoding	processed_transcript	chr17	45777630	207794	IMPUTED
rs2421200	C2orf74_tss1	chr2	61372160	61372358	+	16.8288	7.79925156419743e-32	4.34541e-27	0.474981	TSS,S	C2orf74	coding	protein_coding	chr2	61711815	339566	IMPUTED
rs62532062	XKR9_tss1	chr8	71581464	71581800	+	16.7926	9.22104240801131e-32	5.13498e-27	0.572483	TSS,S	XKR9	nonCoding	processed_transcript	chr8	71657159	75553	IMPUTED
rs10160410	XRRA1_tss1	chr11	74659971	74660296	-	16.7776	9.8847456353742e-32	5.49904e-27	0.429523	TSS,S	XRRA1	coding	nonsense_mediated_decay	chr11	74582131	-78047	IMPUTED
rs7928381	XRRA1_tss1	chr11	74659971	74660296	-	16.7776	9.8847456353742e-32	5.49904e-27	0.429523	TSS,S	XRRA1	coding	nonsense_mediated_decay	chr11	74562378	-97800	IMPUTED
rs7654762	RP11-33B1.1_tss1	chr4	120375829	120376066	+	-16.7652	1.04725489193974e-31	5.82019e-27	-0.31476	TSS,S	RP11-33B1.1	nonCoding	processed_transcript	chr4	120328377	-47615	IMPUTED
rs7654700	RP11-33B1.1_tss1	chr4	120375829	120376066	+	-16.7652	1.04725489193974e-31	5.82019e-27	-0.31476	TSS,S	RP11-33B1.1	nonCoding	processed_transcript	chr4	120328125	-47867	IMPUTED
rs13031757	TMBIM1_tss2	chr2	219151945	219152075	-	-16.7563	1.0912575299051e-31	5.91609e-27	-0.685677	TSS,S	TMBIM1	coding	protein_coding	chr2	219151926	-100	IMPUTED
rs13005100	TMBIM1_tss2	chr2	219151945	219152075	-	-16.7563	1.0912575299051e-31	5.91609e-27	-0.685677	TSS,S	TMBIM1	coding	protein_coding	chr2	219151767	-259	IMPUTED
rs2382817	TMBIM1_tss2	chr2	219151945	219152075	-	-16.7563	1.0912575299051e-31	5.91609e-27	-0.685677	TSS,S	TMBIM1	coding	protein_coding	chr2	219151218	-808	CHIP
rs6727301	TMBIM1_tss2	chr2	219151945	219152075	-	-16.7563	1.0912575299051e-31	5.91609e-27	-0.685677	TSS,S	TMBIM1	coding	protein_coding	chr2	219152937	911	IMPUTED
rs7559525	TMBIM1_tss2	chr2	219151945	219152075	-	-16.7563	1.0912575299051e-31	5.91609e-27	-0.685677	TSS,S	TMBIM1	coding	protein_coding	chr2	219150307	-1719	IMPUTED
rs7559428	TMBIM1_tss2	chr2	219151945	219152075	-	-16.7563	1.0912575299051e-31	5.91609e-27	-0.685677	TSS,S	TMBIM1	coding	protein_coding	chr2	219150238	-1788	IMPUTED
rs7559416	TMBIM1_tss2	chr2	219151945	219152075	-	-16.7563	1.0912575299051e-31	5.91609e-27	-0.685677	TSS,S	TMBIM1	coding	protein_coding	chr2	219150211	-1815	IMPUTED
rs4672882	TMBIM1_tss2	chr2	219151945	219152075	-	-16.7563	1.0912575299051e-31	5.91609e-27	-0.685677	TSS,S	TMBIM1	coding	protein_coding	chr2	219149639	-2387	IMPUTED
rs11692780	TMBIM1_tss2	chr2	219151945	219152075	-	-16.7563	1.0912575299051e-31	5.91609e-27	-0.685677	TSS,S	TMBIM1	coding	protein_coding	chr2	219149163	-2863	IMPUTED
[truncated: 166,589 more rows]
