# Supplementary material for: Comprehensive promoter level expression quantitative trait loci analysis of the human frontal lobe
Source: Genome Med. 2016 Jun 10;8:65. doi: 10.1186/s13073-016-0320-1 (PMC4903003; doi:10.1186/s13073-016-0320-1)
Supplement: Additional file 6: Table S15. — All identified trans eQTL variants. List of all trans eQTL identified in this study including details for CAGE-cluster and SNPs chromosomal positions, FDR values, and information about co-occurrence of trans and cis-eQTLs. (XLSX 1110 kb) [file 13073_2016_320_MOESM6_ESM.xlsx]

## Sheet: Key
Table S15: All identified trans eQTL variants. List of all trans eQTL identified in this study including details for CAGE cluster and SNPs chromosomal positions, FDR values, and information about co-occurrence of trans and cis-eQTLs.
column header	explanation
variant	variant ID, rs number
CAGE-cluster_ID	GENE name plus TSS number numered highest expressed TSS as 1 second highest TSS2 etc.
statistic	eQTL statistic
pvalue	P-value uncorrected
FDR	FDR value
beta	eQTL statistic
CHR_variant	chromosome number of variant
BP	base pair position of variant
CHR_CAGE-cluster	chromosome number
BP1	start BP
BP2	end BP
strand	+ or - strand
region	region of the gene where it maps
GENE	GENE symbol
coding_potential	coding or non coding
transcript_type	more specific coding and non coding terms
origin	origin of variant

## Sheet: TRANS eQTLs S15
variant	CAGE-cluster_ID	statistic	pvalue	FDR	beta	CHR_variant	BP	CHR_CAGE-cluster	BP1	BP2	strand	region	GENE	coding_potential	transcript_type	origin
chr10:3113118	NEAT1_tss14	9.14315	4.42628e-15	3.28343e-07	0.607486	chr10	3113118	chr11	65189526	65189888	-	TSSregion500,AS	NEAT1	nonCoding	lincRNA	IMPUTED
chr10:3119448	NEAT1_tss14	9.14315	4.42628e-15	3.28343e-07	0.607486	chr10	3119448	chr11	65189526	65189888	-	TSSregion500,AS	NEAT1	nonCoding	lincRNA	IMPUTED
chr10:3127448	NEAT1_tss14	7.66028	8.82554e-12	0.000384797	0.529427	chr10	3127448	chr11	65189526	65189888	-	TSSregion500,AS	NEAT1	nonCoding	lincRNA	IMPUTED
chr10:88921718	AMMECR1L_tss1	7.14091	1.17157e-10	0.00312507	0.407921	chr10	88921718	chr2	128643528	128643585	-	TSSregion100,S	AMMECR1L	coding	protein_coding	IMPUTED
chr11:120190153	chr14_-_106855023	6.91162	3.60326e-10	0.00710419	0.397429	chr11	120190153	chr14	106855023	106855028	-	intergenic	NA	NA	NA	EXOME
chr11:43332660	CLDND1_tss7	6.83083	5.33724e-10	0.00964356	0.316238	chr11	43332660	chr3	98239298	98239404	-	intron,S	CLDND1	coding	protein_coding	IMPUTED
chr11:61868109	IGLV2-8_tss1	7.58719	1.27382e-11	0.000517297	0.527921	chr11	61868109	chr22	23165271	23165278	+	exon,S	IGLV2-8	coding	IG_V_gene	IMPUTED
chr11:68784311	DLG4_tss7	6.97912	2.59192e-10	0.00562009	0.326771	chr11	68784311	chr17	7111418	7111743	-	exon,S	DLG4	coding	protein_coding	IMPUTED
chr11:89826826	RP11-737O24.3_tss1	7.7387	5.9467e-12	0.000273674	0.401589	chr11	89826826	chr18	2946619	2946663	-	TSSregion100,S	RP11-737O24.3	pseudo	transcribed_processed_pseudogene	IMPUTED
chr12:56469185	AC004057.1_tss1	22.3121	4.81201e-42	1.84834e-32	0.724061	chr12	56469185	chr4	114135577	114135585	-	TSS,S	AC004057.1	pseudo	processed_pseudogene	IMPUTED
chr12:56469185	RPS26P8_tss1	16.5838	2.4337e-31	1.17208e-22	0.52983	chr12	56469185	chr17	43685903	43685909	+	TSS,S	RPS26P8	pseudo	processed_pseudogene	IMPUTED
chr12:56469185	RPS26P47_tss1	26.4927	8.26202e-49	3.25285e-38	1.8436	chr12	56469185	chr13	101192527	101192558	-	TSS,S	RPS26P47	pseudo	processed_pseudogene	IMPUTED
chr14:40850331	TOP1MT_tss2	6.84589	4.96093e-10	0.00910622	0.336814	chr14	40850331	chr8	144442076	144442156	-	TSS,S	TOP1MT	coding	protein_coding	IMPUTED
chr15:30973935	AC123768.4_tss1	8.03385	1.33426e-12	7.4249e-05	0.267739	chr15	30973935	chr15	32907258	32907397	-	TSS,S	AC123768.4	nonCoding	lincRNA	IMPUTED
chr15:30973947	AC123768.4_tss1	8.03385	1.33426e-12	7.4249e-05	0.267739	chr15	30973947	chr15	32907258	32907397	-	TSS,S	AC123768.4	nonCoding	lincRNA	IMPUTED
chr15:30981881	AC123768.4_tss1	7.20295	8.62703e-11	0.00244753	0.265425	chr15	30981881	chr15	32907258	32907397	-	TSS,S	AC123768.4	nonCoding	lincRNA	IMPUTED
chr15:31001158	AC123768.4_tss1	-7.18562	9.39789e-11	0.00264076	-0.27353	chr15	31001158	chr15	32907258	32907397	-	TSS,S	AC123768.4	nonCoding	lincRNA	IMPUTED
chr15:94171113	AC144530.1_tss1	6.92673	3.34743e-10	0.00672352	0.37161	chr15	94171113	chr3	197577859	197577871	-	TSSregion100,S	AC144530.1	pseudo	processed_pseudogene	IMPUTED
chr16:1884940	CAPNS1_tss5	7.56978	1.39001e-11	0.000522322	0.316055	chr16	1884940	chr19	36630389	36630539	+	TSS,S	CAPNS1	coding	protein_coding	IMPUTED
chr17:41125054	LIPC_tss1	6.98529	2.5148e-10	0.00547622	0.488176	chr17	41125054	chr15	58816263	58816264	+	intron,S	LIPC	coding	protein_coding	IMPUTED
chr17:41680264	DLGAP1_tss12	7.40606	3.14979e-11	0.00104474	0.305017	chr17	41680264	chr18	4428117	4428149	-	intron,S	DLGAP1	coding	protein_coding	IMPUTED
chr17:44666792	LRRC37A3_tss1	-6.88398	4.1225e-10	0.00787519	-0.313861	chr17	44666792	chr17	62915546	62915612	-	TSS,S	LRRC37A3	coding	protein_coding	IMPUTED
chr17:44768597	LRRC37A3_tss1	-7.03681	1.95412e-10	0.00458566	-0.254646	chr17	44768597	chr17	62915546	62915612	-	TSS,S	LRRC37A3	coding	protein_coding	IMPUTED
chr17:45556440	MRPL45_tss1	-8.13666	7.90425e-13	4.58489e-05	-0.191351	chr17	45556440	chr17	36453117	36453256	+	TSS,S	MRPL45	coding	nonsense_mediated_decay	IMPUTED
chr17:45563416	MRPL45_tss1	-9.7503	1.87698e-16	1.65971e-08	-0.20929	chr17	45563416	chr17	36453117	36453256	+	TSS,S	MRPL45	coding	nonsense_mediated_decay	IMPUTED
chr17:45613021	MRPL45_tss1	-9.21223	3.09184e-15	2.3986e-07	-0.204499	chr17	45613021	chr17	36453117	36453256	+	TSS,S	MRPL45	coding	nonsense_mediated_decay	IMPUTED
chr18:23710222	ABLIM1_tss8	7.24914	6.86544e-11	0.00199116	0.112799	chr18	23710222	chr10	116335587	116335680	-	TSSregion500,S	ABLIM1	problem	retained_intron	IMPUTED
chr21:20447390	RBM12B_tss2	6.84502	4.98202e-10	0.00910622	0.35009	chr21	20447390	chr8	94746115	94746359	-	exon,S	RBM12B	coding	protein_coding	IMPUTED
chr2:55672552	MTRNR2L9_tss1	7.51453	1.833e-11	0.000659214	0.352046	chr2	55672552	chr6	62284122	62284200	+	exon,S	MTRNR2L9	coding	protein_coding	IMPUTED
chr2:98011614	ANKRD36C_tss1	8.18986	6.02533e-13	3.5646e-05	0.3653	chr2	98011614	chr2	96657550	96657582	-	TSSregion100,S	ANKRD36C	coding	protein_coding	IMPUTED
chr2:98029504	ANKRD36C_tss1	7.80182	4.32494e-12	0.00021192	0.427898	chr2	98029504	chr2	96657550	96657582	-	TSSregion100,S	ANKRD36C	coding	protein_coding	IMPUTED
chr2:98246945	ANKRD36C_tss1	8.71857	3.98821e-14	2.59753e-06	0.357524	chr2	98246945	chr2	96657550	96657582	-	TSSregion100,S	ANKRD36C	coding	protein_coding	IMPUTED
chr2:98246956	ANKRD36C_tss1	9.01331	8.6812e-15	6.11156e-07	0.363381	chr2	98246956	chr2	96657550	96657582	-	TSSregion100,S	ANKRD36C	coding	protein_coding	IMPUTED
chr2:98246959	ANKRD36C_tss1	8.40994	1.95296e-13	1.19348e-05	0.352447	chr2	98246959	chr2	96657550	96657582	-	TSSregion100,S	ANKRD36C	coding	protein_coding	IMPUTED
chr2:98246960	ANKRD36C_tss1	8.40994	1.95296e-13	1.19348e-05	0.352447	chr2	98246960	chr2	96657550	96657582	-	TSSregion100,S	ANKRD36C	coding	protein_coding	IMPUTED
chr3:110161730	PTH1R_tss1	7.23217	7.46686e-11	0.00215493	0.567584	chr3	110161730	chr3	46933946	46934302	+	TSS,S	PTH1R	nonCoding	processed_transcript	IMPUTED
chr3:192682139	ABHD2_tss3	7.79296	4.52273e-12	0.000211982	0.352426	chr3	192682139	chr15	89659578	89659772	-	TSS,AS	ABHD2	nonCoding	processed_transcript	IMPUTED
chr3:192682199	ABHD2_tss3	7.79296	4.52273e-12	0.000211982	0.352426	chr3	192682199	chr15	89659578	89659772	-	TSS,AS	ABHD2	nonCoding	processed_transcript	IMPUTED
chr3:192682818	ABHD2_tss3	7.79296	4.52273e-12	0.000211982	0.352426	chr3	192682818	chr15	89659578	89659772	-	TSS,AS	ABHD2	nonCoding	processed_transcript	IMPUTED
chr3:192716499	ABHD2_tss3	7.79296	4.52273e-12	0.000211982	0.352426	chr3	192716499	chr15	89659578	89659772	-	TSS,AS	ABHD2	nonCoding	processed_transcript	IMPUTED
chr3:195384954	PPP6R2_tss3	6.90693	3.68663e-10	0.00721764	0.826932	chr3	195384954	chr22	50860476	50860631	+	intron,S	PPP6R2	coding	protein_coding	EXOME
chr3:195384954	PPP6R2_tss4	7.45123	2.51468e-11	0.000856821	0.609857	chr3	195384954	chr22	50857266	50857414	+	TSSregion500,S	PPP6R2	coding	protein_coding	EXOME
chr3:195384959	PPP6R2_tss4	7.41466	3.01769e-11	0.00100262	0.589536	chr3	195384959	chr22	50857266	50857414	+	TSSregion500,S	PPP6R2	coding	protein_coding	EXOME
chr3:195384959	PPP6R2_tss3	7.01314	2.19443e-10	0.00493557	0.810444	chr3	195384959	chr22	50860476	50860631	+	intron,S	PPP6R2	coding	protein_coding	EXOME
chr3:195384968	PPP6R2_tss4	7.3411	4.3514e-11	0.00137001	0.580868	chr3	195384968	chr22	50857266	50857414	+	TSSregion500,S	PPP6R2	coding	protein_coding	EXOME
chr3:195384968	PPP6R2_tss3	7.00962	2.23256e-10	0.00499036	0.803547	chr3	195384968	chr22	50860476	50860631	+	intron,S	PPP6R2	coding	protein_coding	EXOME
chr3:67496288	CEP85_tss2	6.89261	3.95291e-10	0.00761095	0.410939	chr3	67496288	chr1	26581978	26582324	+	exon,S	CEP85	coding	protein_coding	IMPUTED
chr3:84859427	ELAVL1_tss1	7.3603	3.95539e-11	0.00127803	0.940505	chr3	84859427	chr19	8070369	8070610	-	TSS,S	ELAVL1	coding	protein_coding	IMPUTED
chr4:61400224	TMX3_tss2	7.15266	1.10567e-10	0.00300373	0.205702	chr4	61400224	chr18	66346749	66346894	-	TSS,S	TMX3	problem	retained_intron	IMPUTED
chr4:79030558	TMSB4XP4_tss1	-7.06655	1.68885e-10	0.00410541	-0.409051	chr4	79030558	chr9	131104427	131104432	+	TSS,S	TMSB4XP4	pseudo	processed_pseudogene	IMPUTED
chr4:88537268	MTRNR2L9_tss1	7.09908	1.43938e-10	0.00361072	0.359778	chr4	88537268	chr6	62284122	62284200	+	exon,S	MTRNR2L9	coding	protein_coding	EXOME
chr5:15119378	chr14_-_106855023	7.10048	1.42949e-10	0.00358933	0.357533	chr5	15119378	chr14	106855023	106855028	-	intergenic	NA	NA	NA	IMPUTED
chr5:156252989	hsa-mir-6723_tss4	7.91089	2.49072e-12	0.000131716	0.42595	chr5	156252989	chr1	565889	565976	+	TSSregion500,S	hsa-mir-6723	pseudo	unprocessed_pseudogene	IMPUTED
chr5:156252989	chr14_-_106855023	6.84876	4.89247e-10	0.00904435	0.340273	chr5	156252989	chr14	106855023	106855028	-	intergenic	NA	NA	NA	IMPUTED
chr5:43723573	IGLV2-8_tss1	6.95964	2.85074e-10	0.00602959	0.482529	chr5	43723573	chr22	23165271	23165278	+	exon,S	IGLV2-8	coding	IG_V_gene	IMPUTED
chr5:57859136	chr2_-_44314485	6.89126	3.979e-10	0.00764931	0.373575	chr5	57859136	chr2	44314393	44314527	-	intergenic	NA	NA	NA	IMPUTED
chr5:74006166	RP11-90O23.1_tss1	7.63048	1.02507e-11	0.000425383	0.376196	chr5	74006166	chr1	203626983	203627002	-	TSSregion100,S	RP11-90O23.1	pseudo	processed_pseudogene	IMPUTED
chr5:74006166	RP11-172F4.2_tss1	8.11939	8.63164e-13	4.99761e-05	0.421379	chr5	74006166	chr9	99169453	99169498	+	TSSregion100,S	RP11-172F4.2	pseudo	processed_pseudogene	IMPUTED
chr5:74006613	RP11-90O23.1_tss1	8.77309	3.00959e-14	1.99396e-06	0.354129	chr5	74006613	chr1	203626983	203627002	-	TSSregion100,S	RP11-90O23.1	pseudo	processed_pseudogene	IMPUTED
chr5:74006613	RP11-172F4.2_tss1	7.64749	9.41153e-12	0.000401129	0.350508	chr5	74006613	chr9	99169453	99169498	+	TSSregion100,S	RP11-172F4.2	pseudo	processed_pseudogene	IMPUTED
chr6:22930610	chr16_+_87036478	6.83882	5.13436e-10	0.00935535	0.393946	chr6	22930610	chr16	87036476	87036480	+	intergenic	NA	NA	NA	IMPUTED
chr6:22930610	RP11-382E9.1_tss1	7.1719	1.00558e-10	0.00278416	0.396596	chr6	22930610	chr1	199314649	199314653	+	intron,S	RP11-382E9.1	nonCoding	processed_transcript	IMPUTED
chr6:22930610	WDPCP_tss3	7.17249	1.00267e-10	0.00278149	0.3571	chr6	22930610	chr2	63608211	63608212	+	intron,AS	WDPCP	coding	nonsense_mediated_decay	IMPUTED
chr6:22930700	RP11-382E9.1_tss1	7.1719	1.00558e-10	0.00278416	0.396596	chr6	22930700	chr1	199314649	199314653	+	intron,S	RP11-382E9.1	nonCoding	processed_transcript	IMPUTED
chr6:22930700	chr16_+_87036478	6.83882	5.13436e-10	0.00935535	0.393946	chr6	22930700	chr16	87036476	87036480	+	intergenic	NA	NA	NA	IMPUTED
chr6:22930700	WDPCP_tss3	7.17249	1.00267e-10	0.00278149	0.3571	chr6	22930700	chr2	63608211	63608212	+	intron,AS	WDPCP	coding	nonsense_mediated_decay	IMPUTED
chr6:46775318	chr12_+_125424505	6.96798	2.73696e-10	0.00586594	0.604923	chr6	46775318	chr12	125424489	125424506	+	intergenic	NA	NA	NA	IMPUTED
chr6:46775318	HSP90AA4P_tss1	7.20849	8.39418e-11	0.00238718	0.318229	chr6	46775318	chr4	190394057	190394059	+	TSSregion100,S	HSP90AA4P	pseudo	transcribed_processed_pseudogene	IMPUTED
chr6:50861782	hsa-mir-6723_tss3	7.06062	1.73868e-10	0.00417657	0.543501	chr6	50861782	chr1	566531	566573	+	exon,S	hsa-mir-6723	pseudo	unprocessed_pseudogene	IMPUTED
chr6:93664375	chr2_-_44314485	7.16542	1.03824e-10	0.00285103	0.387608	chr6	93664375	chr2	44314393	44314527	-	intergenic	NA	NA	NA	IMPUTED
chr7:113399951	NRG1_tss4	8.15036	7.37079e-13	4.32408e-05	0.17503	chr7	113399951	chr8	31698117	31698258	-	intron,AS	NRG1	coding	protein_coding	IMPUTED
chr7:39314278	TOP1MT_tss2	7.11204	1.35047e-10	0.00342037	0.348433	chr7	39314278	chr8	144442076	144442156	-	TSS,S	TOP1MT	coding	protein_coding	IMPUTED
chr7:52323794	chr9_-_88045544	7.72527	6.36315e-12	0.000287052	0.36387	chr7	52323794	chr9	88045468	88045652	-	intergenic	NA	NA	NA	IMPUTED
chr7:74085031	chr8_+_135139460	7.58943	1.25959e-11	0.00051178	0.156891	chr7	74085031	chr8	135139407	135139577	+	intergenic	NA	NA	NA	IMPUTED
chr7:75257790	RP5-857K21.11_tss3	6.95968	2.85015e-10	0.00602959	0.582303	chr7	75257790	chr1	569771	569803	+	exon,S	RP5-857K21.11	pseudo	unprocessed_pseudogene	IMPUTED
chr8:38902562	CA10_tss3	7.53272	1.67349e-11	0.000608516	0.41505	chr8	38902562	chr17	50235754	50235792	+	TSSregion500,AS	CA10	coding	nonsense_mediated_decay	IMPUTED
chr9:100354356	chr6_-_163830808	8.21029	5.42823e-13	3.2174e-05	0.33194	chr9	100354356	chr6	163830761	163830821	-	intergenic	NA	NA	NA	IMPUTED
chr9:17410013	chr18_-_77712885	7.74595	5.73346e-12	0.00026417	0.509333	chr9	17410013	chr18	77712883	77712886	-	intergenic	NA	NA	NA	IMPUTED
chr9:6729966	IGHV4-34_tss1	6.85618	4.71912e-10	0.00878266	0.555264	chr9	6729966	chr14	106830056	106830076	-	TSS,S	IGHV4-34	coding	IG_V_gene	IMPUTED
chr9:6729972	IGHV4-34_tss1	7.08297	1.55797e-10	0.00384811	0.587612	chr9	6729972	chr14	106830056	106830076	-	TSS,S	IGHV4-34	coding	IG_V_gene	IMPUTED
chr9:87222968	MLC1_tss3	7.12177	1.28732e-10	0.0032945	0.388056	chr9	87222968	chr22	50513365	50513371	+	TSSregion500,AS	MLC1	nonCoding	processed_transcript	IMPUTED
chr9:88112082	ASF1B_tss1	6.92951	3.30231e-10	0.00667603	0.332832	chr9	88112082	chr19	14247370	14247478	-	TSS,S	ASF1B	coding	nonsense_mediated_decay	IMPUTED
rs10000512	RP11-170M17.1_tss4	7.3541	4.07924e-11	0.00130919	0.364332	chr4	56469022	chr10	65519341	65519361	+	intron,S	RP11-170M17.1	nonCoding	lincRNA	IMPUTED
rs10003497	chr12_-_55191418	10.3868	6.77439e-18	7.08878e-10	0.592546	chr4	88429759	chr12	55191418	55191420	-	intergenic	NA	NA	NA	CHIP
rs10007396	MTND4P12_tss2	7.11349	1.34089e-10	0.0033972	0.639192	chr4	108825559	chr5	134263666	134263747	-	TSS,S	MTND4P12	pseudo	processed_pseudogene	CHIP
rs10010762	RP11-170M17.1_tss4	10.0427	4.08316e-17	3.8436e-09	0.384595	chr4	56241812	chr10	65519341	65519361	+	intron,S	RP11-170M17.1	nonCoding	lincRNA	IMPUTED
rs10011089	RP11-170M17.1_tss4	7.3541	4.07924e-11	0.00130919	0.364332	chr4	56470292	chr10	65519341	65519361	+	intron,S	RP11-170M17.1	nonCoding	lincRNA	IMPUTED
rs10011801	RP11-170M17.1_tss4	7.3541	4.07924e-11	0.00130919	0.364332	chr4	56468734	chr10	65519341	65519361	+	intron,S	RP11-170M17.1	nonCoding	lincRNA	IMPUTED
rs10012559	RP11-170M17.1_tss4	12.5607	8.7992e-23	1.35194e-14	0.400429	chr4	56437468	chr10	65519341	65519361	+	intron,S	RP11-170M17.1	nonCoding	lincRNA	IMPUTED
rs10017031	EXOC4_tss3	6.88638	4.07462e-10	0.00780929	0.486554	chr4	96565240	chr7	133261135	133261464	+	TSS,S	EXOC4	nonCoding	processed_transcript	IMPUTED
rs10017749	RP11-170M17.1_tss4	7.3541	4.07924e-11	0.00130919	0.364332	chr4	56479174	chr10	65519341	65519361	+	intron,S	RP11-170M17.1	nonCoding	lincRNA	IMPUTED
rs10018932	RP11-170M17.1_tss4	7.3541	4.07924e-11	0.00130919	0.364332	chr4	56467866	chr10	65519341	65519361	+	intron,S	RP11-170M17.1	nonCoding	lincRNA	IMPUTED
rs1002111	chr12_-_121057616	-12.8899	1.64566e-23	2.88603e-15	-0.600168	chr22	19490639	chr12	121057599	121057618	-	intergenic	NA	NA	NA	IMPUTED
rs10021112	MTND4P12_tss2	7.11349	1.34089e-10	0.0033972	0.639192	chr4	108824667	chr5	134263666	134263747	-	TSS,S	MTND4P12	pseudo	processed_pseudogene	IMPUTED
rs10021233	RP11-170M17.1_tss4	10.0427	4.08316e-17	3.8436e-09	0.384595	chr4	56239822	chr10	65519341	65519361	+	intron,S	RP11-170M17.1	nonCoding	lincRNA	IMPUTED
rs10024928	RP11-170M17.1_tss4	10.0427	4.08316e-17	3.8436e-09	0.384595	chr4	56242054	chr10	65519341	65519361	+	intron,S	RP11-170M17.1	nonCoding	lincRNA	IMPUTED
rs10026315	RP11-170M17.1_tss4	7.3541	4.07924e-11	0.00130919	0.364332	chr4	56478362	chr10	65519341	65519361	+	intron,S	RP11-170M17.1	nonCoding	lincRNA	IMPUTED
rs10027196	chr12_-_55191418	8.62226	6.55384e-14	4.17022e-06	0.536757	chr4	88424819	chr12	55191418	55191420	-	intergenic	NA	NA	NA	IMPUTED
rs10028914	PPM1J_tss1	-6.8369	5.18226e-10	0.00940779	-0.441555	chr4	80394387	chr1	113257637	113257991	-	TSS,S	PPM1J	coding	nonsense_mediated_decay	IMPUTED
rs10031216	RP11-33B1.1_tss2	-7.69969	7.23801e-12	0.00032073	-0.348208	chr6	118195449	chr4	120375752	120375814	-	TSSregion500,AS	RP11-33B1.1	nonCoding	processed_transcript	IMPUTED
rs10031216	C4orf3_tss3	7.0088	2.24154e-10	0.00499234	0.281277	chr6	118195449	chr4	120221748	120222293	+	TSS,AS	C4orf3	coding	protein_coding	IMPUTED
rs10031216	RP11-33B1.1_tss1	-11.2924	6.06374e-20	7.94464e-12	-0.300038	chr6	118195449	chr4	120375829	120376066	+	TSS,S	RP11-33B1.1	nonCoding	processed_transcript	IMPUTED
rs10032114	S100A16_tss2	-7.02437	2.07695e-10	0.00474659	-0.439179	chr4	35264817	chr1	153581372	153581593	-	TSSregion1000,S	S100A16	coding	protein_coding	IMPUTED
rs10033347	PPM1J_tss1	-6.8369	5.18226e-10	0.00940779	-0.441555	chr4	80393032	chr1	113257637	113257991	-	TSS,S	PPM1J	coding	nonsense_mediated_decay	IMPUTED
rs10034170	RP11-170M17.1_tss4	12.5607	8.7992e-23	1.35194e-14	0.400429	chr4	56437623	chr10	65519341	65519361	+	intron,S	RP11-170M17.1	nonCoding	lincRNA	IMPUTED
rs10035413	MTRNR2L9_tss1	7.06017	1.74258e-10	0.00418019	0.343794	chr5	17869525	chr6	62284122	62284200	+	exon,S	MTRNR2L9	coding	protein_coding	IMPUTED
rs10036949	RGS7BP_tss2	-6.99575	2.38934e-10	0.00525829	-0.563683	chr5	108621914	chr5	63871139	63871716	+	TSS,S	RGS7BP	problem	retained_intron	IMPUTED
rs10041236	RGS7BP_tss2	-6.99575	2.38934e-10	0.00525829	-0.563683	chr5	108602008	chr5	63871139	63871716	+	TSS,S	RGS7BP	problem	retained_intron	IMPUTED
rs1004207	MICAL2_tss1	7.05911	1.75163e-10	0.00418978	0.417424	chr12	2608483	chr11	12131915	12132255	+	TSS,S	MICAL2	coding	protein_coding	IMPUTED
rs10043	CHCHD2P2_tss1	-9.73377	2.04602e-16	1.80716e-08	-0.527459	chr7	56174115	chr5	68629694	68629700	+	TSSregion100,S	CHCHD2P2	pseudo	processed_pseudogene	CAGE_EXOME_IMPUTED
rs10044528	MTRNR2L9_tss1	7.06017	1.74258e-10	0.00418019	0.343794	chr5	17856267	chr6	62284122	62284200	+	exon,S	MTRNR2L9	coding	protein_coding	IMPUTED
rs10045670	RGS7BP_tss2	-6.99575	2.38934e-10	0.00525829	-0.563683	chr5	108622155	chr5	63871139	63871716	+	TSS,S	RGS7BP	problem	retained_intron	IMPUTED
rs1004655	RPL14P1_tss1	13.2726	2.37224e-24	4.61224e-16	0.690782	chr3	40490009	chr12	63359079	63359105	+	TSS,S	RPL14P1	pseudo	processed_pseudogene	IMPUTED
rs10049211	SP7_tss1	-6.93196	3.26319e-10	0.00660118	-0.785891	chr3	72514676	chr12	53738588	53738711	+	intron,AS	SP7	coding	protein_coding	CHIP
rs10049561	RP11-170M17.1_tss4	7.4372	2.697e-11	0.000905234	0.279299	chr4	56292790	chr10	65519341	65519361	+	intron,S	RP11-170M17.1	nonCoding	lincRNA	IMPUTED
rs10050993	RGS7BP_tss2	-7.25212	6.76499e-11	0.00196674	-0.479747	chr5	108570151	chr5	63871139	63871716	+	TSS,S	RGS7BP	problem	retained_intron	IMPUTED
rs10050993	MKLN1_tss2	-7.21223	8.24028e-11	0.00235563	-0.212812	chr5	108570151	chr7	130794023	130795279	+	TSS,S	MKLN1	coding	protein_coding	IMPUTED
rs10052649	chr2_-_20729845	-18.3141	9.23915e-35	6.0125e-26	-0.8459	chr5	60154984	chr2	20729821	20729884	-	intergenic	NA	NA	NA	IMPUTED
rs10053663	RGS7BP_tss2	-6.99575	2.38934e-10	0.00525829	-0.563683	chr5	108624633	chr5	63871139	63871716	+	TSS,S	RGS7BP	problem	retained_intron	IMPUTED
rs10054133	CHD2_tss5	7.65408	9.1048e-12	0.000395658	0.407362	chr5	89742700	chr15	93467407	93467763	+	TSS,S	CHD2	problem	retained_intron	IMPUTED
rs10056957	RGS7BP_tss2	-6.99575	2.38934e-10	0.00525829	-0.563683	chr5	108631302	chr5	63871139	63871716	+	TSS,S	RGS7BP	problem	retained_intron	CHIP
rs10058030	RGS7BP_tss2	-6.99575	2.38934e-10	0.00525829	-0.563683	chr5	108619855	chr5	63871139	63871716	+	TSS,S	RGS7BP	problem	retained_intron	IMPUTED
rs10061007	chr2_-_20729845	8.71035	4.16096e-14	2.7078e-06	0.735083	chr3	105818292	chr2	20729821	20729884	-	intergenic	NA	NA	NA	IMPUTED
rs10064187	chr2_-_20729845	-19.8183	1.33521e-37	1.11848e-28	-0.857817	chr5	60210131	chr2	20729821	20729884	-	intergenic	NA	NA	NA	IMPUTED
rs10068078	chr2_-_20729845	-9.79905	1.45559e-16	1.30394e-08	-0.698657	chr3	105818289	chr2	20729821	20729884	-	intergenic	NA	NA	NA	IMPUTED
rs10069684	RGS7BP_tss2	-6.99575	2.38934e-10	0.00525829	-0.563683	chr5	108584324	chr5	63871139	63871716	+	TSS,S	RGS7BP	problem	retained_intron	IMPUTED
rs10071281	chr2_-_20729845	-9.19885	3.31439e-15	2.54866e-07	-0.739459	chr5	60384096	chr2	20729821	20729884	-	intergenic	NA	NA	NA	IMPUTED
rs10076937	chr2_-_20729845	-15.4756	4.6019e-29	1.8073e-20	-0.792612	chr5	60203370	chr2	20729821	20729884	-	intergenic	NA	NA	NA	IMPUTED
rs1008241	chr12_-_121057616	-8.34634	2.7061e-13	1.62536e-05	-0.480023	chr22	19398652	chr12	121057599	121057618	-	intergenic	NA	NA	NA	IMPUTED
rs10085931	SCD5_tss3	7.12528	1.26527e-10	0.0032945	0.319904	chr8	18245449	chr4	83552289	83552544	-	exon,S	SCD5	coding	protein_coding	IMPUTED
rs10096361	CA10_tss3	7.53272	1.67349e-11	0.000608516	0.41505	chr8	38946296	chr17	50235754	50235792	+	TSSregion500,AS	CA10	coding	nonsense_mediated_decay	IMPUTED
rs1009656	BSN-AS2_tss1	-10.0567	3.79399e-17	3.61461e-09	-0.621122	chr2	102431447	chr3	49591967	49591978	-	TSSregion500,S	BSN-AS2	nonCoding	processed_transcript	IMPUTED
rs10101603	CA10_tss3	7.53272	1.67349e-11	0.000608516	0.41505	chr8	38958717	chr17	50235754	50235792	+	TSSregion500,AS	CA10	coding	nonsense_mediated_decay	IMPUTED
rs10109286	SCD5_tss3	7.12528	1.26527e-10	0.0032945	0.319904	chr8	18243603	chr4	83552289	83552544	-	exon,S	SCD5	coding	protein_coding	IMPUTED
rs10112379	CA10_tss3	7.53272	1.67349e-11	0.000608516	0.41505	chr8	38925968	chr17	50235754	50235792	+	TSSregion500,AS	CA10	coding	nonsense_mediated_decay	IMPUTED
rs1011642	PDLIM3_tss2	6.84991	4.86503e-10	0.00900103	0.522556	chr22	49399524	chr4	186456729	186456836	+	TSS,AS	PDLIM3	coding	protein_coding	CHIP
rs1011874	PPIAP29_tss1	15.106	2.7336e-28	9.12077e-20	0.74295	chr7	44906439	chr6	24976600	24976635	+	TSSregion100,S	PPIAP29	pseudo	processed_pseudogene	IMPUTED
rs10128692	RP11-79P5.8_tss2	-7.51871	1.795e-11	0.000649998	-0.32808	chr11	73340836	chr5	72678297	72678302	+	exon,S	RP11-79P5.8	nonCoding	processed_transcript	IMPUTED
rs10128750	RP11-79P5.8_tss2	-7.51871	1.795e-11	0.000649998	-0.32808	chr11	73340835	chr5	72678297	72678302	+	exon,S	RP11-79P5.8	nonCoding	processed_transcript	IMPUTED
rs10129717	MTRNR2L9_tss1	7.5098	1.87683e-11	0.000670534	0.351466	chr14	22352548	chr6	62284122	62284200	+	exon,S	MTRNR2L9	coding	protein_coding	IMPUTED
rs10131998	PCBD2_tss4	7.10685	1.38539e-10	0.00349351	0.365183	chr14	52874012	chr5	134261731	134261808	+	intron,S	PCBD2	coding	protein_coding	IMPUTED
rs10133783	PCBD2_tss4	7.10685	1.38539e-10	0.00349351	0.365183	chr14	52862525	chr5	134261731	134261808	+	intron,S	PCBD2	coding	protein_coding	IMPUTED
rs10137990	RP5-857K21.11_tss3	7.12137	1.2899e-10	0.0032945	0.621521	chr14	24425058	chr1	569771	569803	+	exon,S	RP5-857K21.11	pseudo	unprocessed_pseudogene	IMPUTED
rs10137992	RP5-857K21.11_tss3	7.12137	1.2899e-10	0.0032945	0.621521	chr14	24421472	chr1	569771	569803	+	exon,S	RP5-857K21.11	pseudo	unprocessed_pseudogene	IMPUTED
rs10139331	DOCK9_tss6	7.16862	1.022e-10	0.00282366	0.323559	chr14	34408973	chr13	99500290	99500525	-	TSSregion500,S	DOCK9	coding	protein_coding	IMPUTED
rs10141091	RP5-857K21.11_tss3	7.12137	1.2899e-10	0.0032945	0.621521	chr14	24422366	chr1	569771	569803	+	exon,S	RP5-857K21.11	pseudo	unprocessed_pseudogene	IMPUTED
rs10141823	WARS_tss1	-7.87998	2.91278e-12	0.0001504	-0.120615	chr14	55923325	chr14	100842432	100842795	-	TSS,S	WARS	coding	protein_coding	IMPUTED
rs10141925	WARS_tss1	-7.77508	4.94985e-12	0.000230736	-0.118691	chr14	55923207	chr14	100842432	100842795	-	TSS,S	WARS	coding	protein_coding	IMPUTED
rs10142568	RP5-857K21.11_tss3	7.12137	1.2899e-10	0.0032945	0.621521	chr14	24417796	chr1	569771	569803	+	exon,S	RP5-857K21.11	pseudo	unprocessed_pseudogene	IMPUTED
rs10144426	MTRNR2L9_tss1	7.5098	1.87683e-11	0.000670534	0.351466	chr14	22361896	chr6	62284122	62284200	+	exon,S	MTRNR2L9	coding	protein_coding	IMPUTED
rs10145440	RP5-857K21.11_tss3	7.12137	1.2899e-10	0.0032945	0.621521	chr14	24420034	chr1	569771	569803	+	exon,S	RP5-857K21.11	pseudo	unprocessed_pseudogene	IMPUTED
rs10147029	RP11-343P16.1_tss1	-13.3582	1.54113e-24	3.43016e-16	-0.76519	chr14	50020232	chr5	18049552	18049568	+	TSSregion100,S	RP11-343P16.1	pseudo	processed_pseudogene	IMPUTED
rs10148380	DOCK9_tss6	7.16862	1.022e-10	0.00282366	0.323559	chr14	34410029	chr13	99500290	99500525	-	TSSregion500,S	DOCK9	coding	protein_coding	IMPUTED
rs10148822	RP5-857K21.11_tss3	7.12137	1.2899e-10	0.0032945	0.621521	chr14	24421152	chr1	569771	569803	+	exon,S	RP5-857K21.11	pseudo	unprocessed_pseudogene	IMPUTED
rs10148823	RP5-857K21.11_tss3	7.12137	1.2899e-10	0.0032945	0.621521	chr14	24421161	chr1	569771	569803	+	exon,S	RP5-857K21.11	pseudo	unprocessed_pseudogene	IMPUTED
rs10149089	DOCK9_tss6	7.16862	1.022e-10	0.00282366	0.323559	chr14	34410797	chr13	99500290	99500525	-	TSSregion500,S	DOCK9	coding	protein_coding	IMPUTED
rs10149094	RP5-857K21.11_tss3	7.12137	1.2899e-10	0.0032945	0.621521	chr14	24421381	chr1	569771	569803	+	exon,S	RP5-857K21.11	pseudo	unprocessed_pseudogene	IMPUTED
rs10149195	RP11-343P16.1_tss1	-7.88367	2.85898e-12	0.000148302	-0.484409	chr14	50032993	chr5	18049552	18049568	+	TSSregion100,S	RP11-343P16.1	pseudo	processed_pseudogene	IMPUTED
rs10149568	MTRNR2L9_tss1	7.5098	1.87683e-11	0.000670534	0.351466	chr14	22366902	chr6	62284122	62284200	+	exon,S	MTRNR2L9	coding	protein_coding	IMPUTED
rs10150624	RP11-343P16.1_tss1	-13.9381	8.45558e-26	2.06134e-17	-0.772773	chr14	50051565	chr5	18049552	18049568	+	TSSregion100,S	RP11-343P16.1	pseudo	processed_pseudogene	IMPUTED
rs10150823	RP11-343P16.1_tss1	-13.9381	8.45558e-26	2.06134e-17	-0.772773	chr14	50051751	chr5	18049552	18049568	+	TSSregion100,S	RP11-343P16.1	pseudo	processed_pseudogene	IMPUTED
rs10150939	RP5-857K21.11_tss3	7.12137	1.2899e-10	0.0032945	0.621521	chr14	24419271	chr1	569771	569803	+	exon,S	RP5-857K21.11	pseudo	unprocessed_pseudogene	IMPUTED
rs10151793	RP5-857K21.11_tss3	7.12137	1.2899e-10	0.0032945	0.621521	chr14	24422585	chr1	569771	569803	+	exon,S	RP5-857K21.11	pseudo	unprocessed_pseudogene	IMPUTED
rs10152746	AC123768.4_tss1	8.03385	1.33426e-12	7.4249e-05	0.267739	chr15	30947462	chr15	32907258	32907397	-	TSS,S	AC123768.4	nonCoding	lincRNA	IMPUTED
rs10152847	ALB_tss1	6.87576	4.29053e-10	0.00813793	0.459326	chr15	54405643	chr4	74269999	74270006	+	TSS,S	ALB	nonCoding	processed_transcript	IMPUTED
rs10157443	MTRNR2L9_tss1	6.89071	3.98958e-10	0.00766403	0.338275	chr1	153695200	chr6	62284122	62284200	+	exon,S	MTRNR2L9	coding	protein_coding	IMPUTED
rs10165349	chr1_-_109092036	9.63054	3.50465e-16	2.99148e-08	0.355209	chr2	61601073	chr1	109092034	109092041	-	intergenic	NA	NA	NA	IMPUTED
rs10167756	AC008592.4_tss1	6.84654	4.94548e-10	0.00910622	0.420675	chr2	29597044	chr5	95179693	95179732	+	intron,AS	AC008592.4	nonCoding	antisense	IMPUTED
rs10169662	chr1_-_109092036	9.63054	3.50465e-16	2.99148e-08	0.355209	chr2	61507936	chr1	109092034	109092041	-	intergenic	NA	NA	NA	IMPUTED
rs10173197	UNC119B_tss2	-18.2888	1.03397e-34	6.67353e-26	-0.88897	chr2	68402835	chr12	121148154	121148159	+	TSSregion100,S	UNC119B	coding	protein_coding	EXOME_IMPUTED
rs10173197	RABEP1_tss4	-12.2591	4.12066e-22	6.12208e-14	-0.500634	chr2	68402835	chr17	5185912	5185962	-	intron,AS	RABEP1	coding	protein_coding	EXOME_IMPUTED
rs10173501	UNC119B_tss2	-20.0437	5.13436e-38	4.56183e-29	-0.896357	chr2	68395631	chr12	121148154	121148159	+	TSSregion100,S	UNC119B	coding	protein_coding	IMPUTED
rs10173501	RABEP1_tss4	-12.7465	3.41134e-23	5.47081e-15	-0.502343	chr2	68395631	chr17	5185912	5185962	-	intron,AS	RABEP1	coding	protein_coding	IMPUTED
rs10173974	chr1_-_109092036	-7.01885	2.13393e-10	0.00481463	-0.311169	chr2	61748900	chr1	109092034	109092041	-	intergenic	NA	NA	NA	IMPUTED
rs10174743	AC008592.4_tss1	6.84654	4.94548e-10	0.00910622	0.420675	chr2	29593270	chr5	95179693	95179732	+	intron,AS	AC008592.4	nonCoding	antisense	IMPUTED
rs10175432	SEPT10P1_tss1	8.23003	4.90734e-13	2.92075e-05	0.274535	chr2	110278744	chr8	57390832	57390840	-	TSSregion500,S	SEPT10P1	pseudo	processed_pseudogene	IMPUTED
rs1017641	DLG4_tss7	6.95441	2.92453e-10	0.00614583	0.303599	chr11	68598783	chr17	7111418	7111743	-	exon,S	DLG4	coding	protein_coding	IMPUTED
rs10177225	chr1_-_109092036	9.63054	3.50465e-16	2.99148e-08	0.355209	chr2	61594498	chr1	109092034	109092041	-	intergenic	NA	NA	NA	IMPUTED
rs10177289	BSN-AS2_tss1	-10.0567	3.79399e-17	3.61461e-09	-0.621122	chr2	102334446	chr3	49591967	49591978	-	TSSregion500,S	BSN-AS2	nonCoding	processed_transcript	IMPUTED
rs10177303	chr1_-_109092036	-6.94144	3.11565e-10	0.00637643	-0.300586	chr2	61594459	chr1	109092034	109092041	-	intergenic	NA	NA	NA	IMPUTED
rs10180204	TMEM178A_tss2	-8.56195	8.94092e-14	5.66167e-06	-0.233418	chr19	40124240	chr2	39893368	39894385	-	exon,AS	TMEM178A	coding	protein_coding	IMPUTED
rs10182135	BSN-AS2_tss1	-7.30292	5.25952e-11	0.00160429	-0.511607	chr2	102553694	chr3	49591967	49591978	-	TSSregion500,S	BSN-AS2	nonCoding	processed_transcript	IMPUTED
rs10182832	UNC119B_tss2	-20.0437	5.13436e-38	4.56183e-29	-0.896357	chr2	68394984	chr12	121148154	121148159	+	TSSregion100,S	UNC119B	coding	protein_coding	IMPUTED
rs10182832	RABEP1_tss4	-12.7465	3.41134e-23	5.47081e-15	-0.502343	chr2	68394984	chr17	5185912	5185962	-	intron,AS	RABEP1	coding	protein_coding	IMPUTED
rs10186325	chr1_-_109092036	-7.01885	2.13393e-10	0.00481463	-0.311169	chr2	61757721	chr1	109092034	109092041	-	intergenic	NA	NA	NA	IMPUTED
rs10186920	AC008592.4_tss1	6.84654	4.94548e-10	0.00910622	0.420675	chr2	29602082	chr5	95179693	95179732	+	intron,AS	AC008592.4	nonCoding	antisense	IMPUTED
rs10188522	chr1_-_109092036	-6.94144	3.11565e-10	0.00637643	-0.300586	chr2	61622885	chr1	109092034	109092041	-	intergenic	NA	NA	NA	IMPUTED
rs10188930	AC008592.4_tss1	6.84654	4.94548e-10	0.00910622	0.420675	chr2	29590149	chr5	95179693	95179732	+	intron,AS	AC008592.4	nonCoding	antisense	IMPUTED
rs10189429	AC008592.4_tss1	6.84654	4.94548e-10	0.00910622	0.420675	chr2	29590596	chr5	95179693	95179732	+	intron,AS	AC008592.4	nonCoding	antisense	IMPUTED
rs10189692	MTND4P12_tss2	6.92249	3.41736e-10	0.00681673	0.61936	chr2	195197040	chr5	134263666	134263747	-	TSS,S	MTND4P12	pseudo	processed_pseudogene	IMPUTED
rs10190332	chr1_-_109092036	-6.94144	3.11565e-10	0.00637643	-0.300586	chr2	61619267	chr1	109092034	109092041	-	intergenic	NA	NA	NA	IMPUTED
rs10190515	RABEP1_tss4	-12.7465	3.41134e-23	5.47081e-15	-0.502343	chr2	68400956	chr17	5185912	5185962	-	intron,AS	RABEP1	coding	protein_coding	IMPUTED
rs10190515	UNC119B_tss2	-20.0437	5.13436e-38	4.56183e-29	-0.896357	chr2	68400956	chr12	121148154	121148159	+	TSSregion100,S	UNC119B	coding	protein_coding	IMPUTED
rs10191352	UNC119B_tss2	-20.0437	5.13436e-38	4.56183e-29	-0.896357	chr2	68418868	chr12	121148154	121148159	+	TSSregion100,S	UNC119B	coding	protein_coding	IMPUTED
rs10191352	RABEP1_tss4	-12.7465	3.41134e-23	5.47081e-15	-0.502343	chr2	68418868	chr17	5185912	5185962	-	intron,AS	RABEP1	coding	protein_coding	IMPUTED
rs10191980	UNC119B_tss2	-20.0437	5.13436e-38	4.56183e-29	-0.896357	chr2	68443651	chr12	121148154	121148159	+	TSSregion100,S	UNC119B	coding	protein_coding	IMPUTED
rs10191980	RABEP1_tss4	-12.7465	3.41134e-23	5.47081e-15	-0.502343	chr2	68443651	chr17	5185912	5185962	-	intron,AS	RABEP1	coding	protein_coding	IMPUTED
rs10192179	RABEP1_tss4	-12.7465	3.41134e-23	5.47081e-15	-0.502343	chr2	68443835	chr17	5185912	5185962	-	intron,AS	RABEP1	coding	protein_coding	IMPUTED
rs10192179	UNC119B_tss2	-20.0437	5.13436e-38	4.56183e-29	-0.896357	chr2	68443835	chr12	121148154	121148159	+	TSSregion100,S	UNC119B	coding	protein_coding	IMPUTED
rs10193666	chr1_-_109092036	-6.94144	3.11565e-10	0.00637643	-0.300586	chr2	61629408	chr1	109092034	109092041	-	intergenic	NA	NA	NA	IMPUTED
rs10195547	MTND4P12_tss2	6.86153	4.59811e-10	0.00861958	0.668698	chr2	137796450	chr5	134263666	134263747	-	TSS,S	MTND4P12	pseudo	processed_pseudogene	IMPUTED
rs10195757	RABEP1_tss4	-12.7465	3.41134e-23	5.47081e-15	-0.502343	chr2	68493582	chr17	5185912	5185962	-	intron,AS	RABEP1	coding	protein_coding	IMPUTED
rs10195757	UNC119B_tss2	-20.0437	5.13436e-38	4.56183e-29	-0.896357	chr2	68493582	chr12	121148154	121148159	+	TSSregion100,S	UNC119B	coding	protein_coding	IMPUTED
rs10196146	chr1_-_109092036	9.50191	6.8503e-16	5.68696e-08	0.35646	chr2	61605379	chr1	109092034	109092041	-	intergenic	NA	NA	NA	IMPUTED
rs10197082	RABEP1_tss4	-12.2591	4.12066e-22	6.12208e-14	-0.500634	chr2	68402830	chr17	5185912	5185962	-	intron,AS	RABEP1	coding	protein_coding	EXOME_IMPUTED
rs10197082	UNC119B_tss2	-18.2888	1.03397e-34	6.67353e-26	-0.88897	chr2	68402830	chr12	121148154	121148159	+	TSSregion100,S	UNC119B	coding	protein_coding	EXOME_IMPUTED
rs10199116	MTND4P12_tss2	6.92249	3.41736e-10	0.00681673	0.61936	chr2	195196487	chr5	134263666	134263747	-	TSS,S	MTND4P12	pseudo	processed_pseudogene	IMPUTED
rs10199493	ANKRD36C_tss1	7.88802	2.79669e-12	0.000146276	0.344786	chr2	98018864	chr2	96657550	96657582	-	TSSregion100,S	ANKRD36C	coding	protein_coding	IMPUTED
rs10199672	chr1_-_109092036	9.50191	6.8503e-16	5.68696e-08	0.35646	chr2	61627634	chr1	109092034	109092041	-	intergenic	NA	NA	NA	IMPUTED
rs10200055	chr1_-_109092036	-6.94144	3.11565e-10	0.00637643	-0.300586	chr2	61628017	chr1	109092034	109092041	-	intergenic	NA	NA	NA	IMPUTED
rs10201401	chr17_-_22020876	7.93848	2.16563e-12	0.000115377	1.59187	chr2	44810480	chr17	22020863	22020898	-	intergenic	NA	NA	NA	CHIP
rs10203837	MTND4P12_tss2	6.92806	3.32583e-10	0.00670388	0.620918	chr2	195249135	chr5	134263666	134263747	-	TSS,S	MTND4P12	pseudo	processed_pseudogene	IMPUTED
rs10208241	RABEP1_tss4	-12.7465	3.41134e-23	5.47081e-15	-0.502343	chr2	68446936	chr17	5185912	5185962	-	intron,AS	RABEP1	coding	protein_coding	IMPUTED
rs10208241	UNC119B_tss2	-20.0437	5.13436e-38	4.56183e-29	-0.896357	chr2	68446936	chr12	121148154	121148159	+	TSSregion100,S	UNC119B	coding	protein_coding	IMPUTED
rs10208769	chr1_-_109092036	9.50191	6.8503e-16	5.68696e-08	0.35646	chr2	61605614	chr1	109092034	109092041	-	intergenic	NA	NA	NA	IMPUTED
rs10208816	MTND4P12_tss2	6.92249	3.41736e-10	0.00681673	0.61936	chr2	195173579	chr5	134263666	134263747	-	TSS,S	MTND4P12	pseudo	processed_pseudogene	IMPUTED
rs10209000	RP11-475J5.7_tss1	6.87939	4.21554e-10	0.0080208	0.777341	chr2	237707551	chr5	99382633	99382676	-	TSSregion1000,S	RP11-475J5.7	pseudo	processed_pseudogene	IMPUTED
rs10210163	RP11-475J5.7_tss1	6.87939	4.21554e-10	0.0080208	0.777341	chr2	237709587	chr5	99382633	99382676	-	TSSregion1000,S	RP11-475J5.7	pseudo	processed_pseudogene	IMPUTED
rs10211654	chr1_-_109092036	9.50191	6.8503e-16	5.68696e-08	0.35646	chr2	61622658	chr1	109092034	109092041	-	intergenic	NA	NA	NA	IMPUTED
rs1021306	RP11-170M17.1_tss4	14.3621	1.03593e-26	2.80796e-18	0.454472	chr4	56395944	chr10	65519341	65519361	+	intron,S	RP11-170M17.1	nonCoding	lincRNA	IMPUTED
rs1021307	RP11-170M17.1_tss4	14.3621	1.03593e-26	2.80796e-18	0.454472	chr4	56395714	chr10	65519341	65519361	+	intron,S	RP11-170M17.1	nonCoding	lincRNA	IMPUTED
rs10213727	RGS7BP_tss2	-6.99575	2.38934e-10	0.00525829	-0.563683	chr5	108620674	chr5	63871139	63871716	+	TSS,S	RGS7BP	problem	retained_intron	IMPUTED
rs10213901	RGS7BP_tss2	-6.99575	2.38934e-10	0.00525829	-0.563683	chr5	108620189	chr5	63871139	63871716	+	TSS,S	RGS7BP	problem	retained_intron	IMPUTED
rs10214179	RGS7BP_tss2	-6.99575	2.38934e-10	0.00525829	-0.563683	chr5	108618438	chr5	63871139	63871716	+	TSS,S	RGS7BP	problem	retained_intron	IMPUTED
rs10214286	RGS7BP_tss2	-6.99575	2.38934e-10	0.00525829	-0.563683	chr5	108620548	chr5	63871139	63871716	+	TSS,S	RGS7BP	problem	retained_intron	IMPUTED
rs10215241	RP5-857K21.11_tss3	6.95968	2.85015e-10	0.00602959	0.582303	chr7	75254333	chr1	569771	569803	+	exon,S	RP5-857K21.11	pseudo	unprocessed_pseudogene	IMPUTED
rs10215784	PPIAP29_tss1	15.106	2.7336e-28	9.12077e-20	0.74295	chr7	44909725	chr6	24976600	24976635	+	TSSregion100,S	PPIAP29	pseudo	processed_pseudogene	IMPUTED
rs10215876	PPIAP29_tss1	14.06	4.61561e-26	1.14471e-17	0.725019	chr7	44910432	chr6	24976600	24976635	+	TSSregion100,S	PPIAP29	pseudo	processed_pseudogene	IMPUTED
rs10216078	RP5-857K21.11_tss3	6.95968	2.85015e-10	0.00602959	0.582303	chr7	75256442	chr1	569771	569803	+	exon,S	RP5-857K21.11	pseudo	unprocessed_pseudogene	IMPUTED
rs10216304	RP5-857K21.11_tss3	6.95968	2.85015e-10	0.00602959	0.582303	chr7	75256039	chr1	569771	569803	+	exon,S	RP5-857K21.11	pseudo	unprocessed_pseudogene	IMPUTED
rs10220296	RP11-343P16.1_tss1	-7.95947	1.94681e-12	0.000104461	-0.493746	chr14	50058984	chr5	18049552	18049568	+	TSSregion100,S	RP11-343P16.1	pseudo	processed_pseudogene	IMPUTED
rs10221715	MTND4P12_tss2	6.92249	3.41736e-10	0.00681673	0.61936	chr2	195219864	chr5	134263666	134263747	-	TSS,S	MTND4P12	pseudo	processed_pseudogene	IMPUTED
rs10226067	chr9_-_88045544	7.63256	1.01447e-11	0.000422094	0.378001	chr7	52529930	chr9	88045468	88045652	-	intergenic	NA	NA	NA	IMPUTED
rs10228488	chr9_-_88045544	7.63256	1.01447e-11	0.000422094	0.378001	chr7	52624044	chr9	88045468	88045652	-	intergenic	NA	NA	NA	IMPUTED
rs10229029	PPIAP29_tss1	15.106	2.7336e-28	9.12077e-20	0.74295	chr7	44925489	chr6	24976600	24976635	+	TSSregion100,S	PPIAP29	pseudo	processed_pseudogene	IMPUTED
rs10230344	PPIAP29_tss1	15.3644	7.85172e-29	2.95819e-20	0.722522	chr7	44825318	chr6	24976600	24976635	+	TSSregion100,S	PPIAP29	pseudo	processed_pseudogene	IMPUTED
rs10230553	RP5-857K21.11_tss3	6.95968	2.85015e-10	0.00602959	0.582303	chr7	75260710	chr1	569771	569803	+	exon,S	RP5-857K21.11	pseudo	unprocessed_pseudogene	IMPUTED
rs10236322	CHCHD2P2_tss1	-7.97728	1.77854e-12	9.60868e-05	-0.48077	chr7	56010924	chr5	68629694	68629700	+	TSSregion100,S	CHCHD2P2	pseudo	processed_pseudogene	IMPUTED
rs10236328	MUC4_tss1	7.15005	1.12e-10	0.00303585	0.362396	chr7	108965422	chr3	195538762	195538847	-	TSS,S	MUC4	nonCoding	processed_transcript	IMPUTED
rs10241583	HMG20A_tss3	6.91542	3.53719e-10	0.00699599	0.853943	chr7	156157798	chr15	77756692	77756730	+	exon,S	HMG20A	coding	protein_coding	IMPUTED
rs10241583	MIA3_tss5	6.95666	2.89246e-10	0.00610286	0.908255	chr7	156157798	chr1	222826343	222826441	+	exon,S	MIA3	coding	protein_coding	IMPUTED
rs10241583	PDCD6IP_tss2	7.52077	1.77662e-11	0.000643639	0.851955	chr7	156157798	chr3	33877539	33877722	+	exon,S	PDCD6IP	coding	protein_coding	IMPUTED
rs10241731	chr9_-_88045544	7.63256	1.01447e-11	0.000422094	0.378001	chr7	52532629	chr9	88045468	88045652	-	intergenic	NA	NA	NA	IMPUTED
rs10244406	chr9_-_88045544	7.63256	1.01447e-11	0.000422094	0.378001	chr7	52574967	chr9	88045468	88045652	-	intergenic	NA	NA	NA	IMPUTED
rs10245164	chr9_-_88045544	7.63256	1.01447e-11	0.000422094	0.378001	chr7	52575545	chr9	88045468	88045652	-	intergenic	NA	NA	NA	IMPUTED
rs10246987	RNF19A_tss3	6.86086	4.61301e-10	0.00863416	0.295334	chr7	92793953	chr8	101320222	101320356	-	intron,S	RNF19A	coding	protein_coding	IMPUTED
rs10247923	PPIAP29_tss1	15.106	2.7336e-28	9.12077e-20	0.74295	chr7	44877197	chr6	24976600	24976635	+	TSSregion100,S	PPIAP29	pseudo	processed_pseudogene	IMPUTED
rs10249442	PPIAP29_tss1	7.19501	8.97211e-11	0.00253175	0.401959	chr7	44840864	chr6	24976600	24976635	+	TSSregion100,S	PPIAP29	pseudo	processed_pseudogene	IMPUTED
rs10250331	PPIAP29_tss1	16.6446	1.83395e-31	9.13985e-23	0.759372	chr7	44826649	chr6	24976600	24976635	+	TSSregion100,S	PPIAP29	pseudo	processed_pseudogene	IMPUTED
rs10254508	RNF19A_tss3	6.86086	4.61301e-10	0.00863416	0.295334	chr7	92810467	chr8	101320222	101320356	-	intron,S	RNF19A	coding	protein_coding	IMPUTED
rs10255364	chr9_-_88045544	7.63256	1.01447e-11	0.000422094	0.378001	chr7	52611185	chr9	88045468	88045652	-	intergenic	NA	NA	NA	IMPUTED
rs10257229	MUC4_tss1	7.15005	1.12e-10	0.00303585	0.362396	chr7	108969055	chr3	195538762	195538847	-	TSS,S	MUC4	nonCoding	processed_transcript	CHIP
rs10258613	chr9_-_88045544	7.63256	1.01447e-11	0.000422094	0.378001	chr7	52623967	chr9	88045468	88045652	-	intergenic	NA	NA	NA	CHIP
rs10258765	chr9_-_88045544	7.63256	1.01447e-11	0.000422094	0.378001	chr7	52615300	chr9	88045468	88045652	-	intergenic	NA	NA	NA	IMPUTED
rs10258800	CHCHD2P2_tss1	-6.96469	2.78129e-10	0.00593671	-0.317723	chr7	56182209	chr5	68629694	68629700	+	TSSregion100,S	CHCHD2P2	pseudo	processed_pseudogene	IMPUTED
rs10259662	PPIAP29_tss1	7.19501	8.97211e-11	0.00253175	0.401959	chr7	44848112	chr6	24976600	24976635	+	TSSregion100,S	PPIAP29	pseudo	processed_pseudogene	IMPUTED
rs10260031	CHCHD2P2_tss1	-7.97728	1.77854e-12	9.60868e-05	-0.48077	chr7	56019662	chr5	68629694	68629700	+	TSSregion100,S	CHCHD2P2	pseudo	processed_pseudogene	IMPUTED
rs10260048	CHCHD2P2_tss1	-7.97728	1.77854e-12	9.60868e-05	-0.48077	chr7	56019694	chr5	68629694	68629700	+	TSSregion100,S	CHCHD2P2	pseudo	processed_pseudogene	IMPUTED
rs10260248	ELMO2_tss3	7.05898	1.75277e-10	0.00419187	0.337952	chr7	142919731	chr20	45061531	45061941	-	TSS,S	ELMO2	coding	protein_coding	EXOME_IMPUTED
rs10260964	PPIAP29_tss1	15.106	2.7336e-28	9.12077e-20	0.74295	chr7	44873444	chr6	24976600	24976635	+	TSSregion100,S	PPIAP29	pseudo	processed_pseudogene	IMPUTED
rs10262370	PDCD6IP_tss2	7.52077	1.77662e-11	0.000643639	0.851955	chr7	156157553	chr3	33877539	33877722	+	exon,S	PDCD6IP	coding	protein_coding	IMPUTED
rs10262370	HMG20A_tss3	6.91542	3.53719e-10	0.00699599	0.853943	chr7	156157553	chr15	77756692	77756730	+	exon,S	HMG20A	coding	protein_coding	IMPUTED
rs10262370	MIA3_tss5	6.95666	2.89246e-10	0.00610286	0.908255	chr7	156157553	chr1	222826343	222826441	+	exon,S	MIA3	coding	protein_coding	IMPUTED
rs10263085	ARL8B_tss4	8.48838	1.30541e-13	8.05886e-06	0.614183	chr7	28281693	chr3	5170661	5170662	-	intron,AS	ARL8B	coding	protein_coding	IMPUTED
rs10263766	CHCHD2P2_tss1	-7.97728	1.77854e-12	9.60868e-05	-0.48077	chr7	55985288	chr5	68629694	68629700	+	TSSregion100,S	CHCHD2P2	pseudo	processed_pseudogene	IMPUTED
rs10269558	PPIAP29_tss1	7.19501	8.97211e-11	0.00253175	0.401959	chr7	44845512	chr6	24976600	24976635	+	TSSregion100,S	PPIAP29	pseudo	processed_pseudogene	IMPUTED
rs10271131	PTPRN2_tss10	6.87748	4.25498e-10	0.00807341	0.307537	chr7	22122151	chr7	158226028	158226072	+	intron,AS	PTPRN2	coding	protein_coding	IMPUTED
rs10275369	chr9_-_88045544	7.63256	1.01447e-11	0.000422094	0.378001	chr7	52578063	chr9	88045468	88045652	-	intergenic	NA	NA	NA	IMPUTED
rs10275867	RNF19A_tss3	6.86086	4.61301e-10	0.00863416	0.295334	chr7	92808672	chr8	101320222	101320356	-	intron,S	RNF19A	coding	protein_coding	IMPUTED
rs10281389	chr9_-_88045544	7.63256	1.01447e-11	0.000422094	0.378001	chr7	52559494	chr9	88045468	88045652	-	intergenic	NA	NA	NA	IMPUTED
rs10281927	chr9_-_88045544	7.63256	1.01447e-11	0.000422094	0.378001	chr7	52577530	chr9	88045468	88045652	-	intergenic	NA	NA	NA	IMPUTED
rs1031795	chr12_-_55191418	23.7869	1.59464e-44	1.04638e-34	0.841372	chr4	88451529	chr12	55191418	55191420	-	intergenic	NA	NA	NA	IMPUTED
rs1037242	RABEP1_tss4	-12.7465	3.41134e-23	5.47081e-15	-0.502343	chr2	68404828	chr17	5185912	5185962	-	intron,AS	RABEP1	coding	protein_coding	IMPUTED
rs1037242	UNC119B_tss2	-20.0437	5.13436e-38	4.56183e-29	-0.896357	chr2	68404828	chr12	121148154	121148159	+	TSSregion100,S	UNC119B	coding	protein_coding	IMPUTED
rs10400331	CASP1_tss2	6.94618	3.04431e-10	0.00634085	0.388117	chr11	23901749	chr11	104905574	104905691	-	TSSregion500,S	CASP1	problem	retained_intron	IMPUTED
rs10406748	IDI2-AS1_tss1	-6.90499	3.72153e-10	0.00727872	-0.512411	chr19	43291684	chr10	1068471	1068634	+	TSS,S	IDI2-AS1	nonCoding	antisense	IMPUTED
rs10420575	hsa-mir-6723_tss3	6.99545	2.39294e-10	0.00526402	0.560992	chr19	58144548	chr1	566531	566573	+	exon,S	hsa-mir-6723	pseudo	unprocessed_pseudogene	EXOME
rs10420575	chr20_-_799962	7.28093	5.86547e-11	0.00174386	0.399509	chr19	58144548	chr20	799955	799971	-	intergenic	NA	NA	NA	EXOME
rs1042705	ANKRD36C_tss1	8.54594	9.7089e-14	6.0965e-06	0.349299	chr2	98274527	chr2	96657550	96657582	-	TSSregion100,S	ANKRD36C	coding	protein_coding	EXOME_IMPUTED
rs10431907	MAPRE3_tss4	-6.90831	3.66179e-10	0.00717347	-0.190005	chr16	10943848	chr2	27245077	27245216	+	exon,S	MAPRE3	coding	protein_coding	IMPUTED
rs10431908	MAPRE3_tss4	-6.90831	3.66179e-10	0.00717347	-0.190005	chr16	10944047	chr2	27245077	27245216	+	exon,S	MAPRE3	coding	protein_coding	IMPUTED
rs10432622	BSN-AS2_tss1	-10.0567	3.79399e-17	3.61461e-09	-0.621122	chr2	102331171	chr3	49591967	49591978	-	TSSregion500,S	BSN-AS2	nonCoding	processed_transcript	IMPUTED
rs10438001	MTRNR2L9_tss1	7.5098	1.87683e-11	0.000670534	0.351466	chr14	22344160	chr6	62284122	62284200	+	exon,S	MTRNR2L9	coding	protein_coding	CHIP
rs10438080	MTRNR2L9_tss1	7.5098	1.87683e-11	0.000670534	0.351466	chr14	22344202	chr6	62284122	62284200	+	exon,S	MTRNR2L9	coding	protein_coding	IMPUTED
rs10438081	MTRNR2L9_tss1	7.5098	1.87683e-11	0.000670534	0.351466	chr14	22344352	chr6	62284122	62284200	+	exon,S	MTRNR2L9	coding	protein_coding	IMPUTED
rs10444758	SLC17A7_tss7	-7.2308	7.51765e-11	0.00216477	-0.400548	chr14	96557855	chr19	49937213	49937308	-	exon,S	SLC17A7	coding	protein_coding	EXOME_IMPUTED
rs10455991	RP11-206L10.2_tss1	7.0299	2.02142e-10	0.00464463	0.355125	chr6	170845780	chr1	713937	714120	-	TSS,S	RP11-206L10.2	nonCoding	lincRNA	IMPUTED
rs10455992	RP11-206L10.2_tss1	7.41599	2.9978e-11	0.000996847	0.373445	chr6	170900534	chr1	713937	714120	-	TSS,S	RP11-206L10.2	nonCoding	lincRNA	IMPUTED
rs10455993	RP11-206L10.2_tss1	7.41599	2.9978e-11	0.000996847	0.373445	chr6	170900535	chr1	713937	714120	-	TSS,S	RP11-206L10.2	nonCoding	lincRNA	IMPUTED
rs10455994	RP11-206L10.2_tss1	7.0299	2.02142e-10	0.00464463	0.355125	chr6	170902550	chr1	713937	714120	-	TSS,S	RP11-206L10.2	nonCoding	lincRNA	IMPUTED
rs10455995	RP11-206L10.2_tss1	7.0299	2.02142e-10	0.00464463	0.355125	chr6	170902578	chr1	713937	714120	-	TSS,S	RP11-206L10.2	nonCoding	lincRNA	IMPUTED
rs10462028	RP11-170M17.1_tss4	11.1093	1.57e-19	1.95764e-11	0.388743	chr4	56298300	chr10	65519341	65519361	+	intron,S	RP11-170M17.1	nonCoding	lincRNA	IMPUTED
rs10462033	RP11-170M17.1_tss4	14.3621	1.03593e-26	2.80796e-18	0.454472	chr4	56377719	chr10	65519341	65519361	+	intron,S	RP11-170M17.1	nonCoding	lincRNA	IMPUTED
rs10463765	RRM2_tss1	7.40423	3.17874e-11	0.00104992	0.463656	chr5	123147284	chr2	10262844	10262888	+	TSS,S	RRM2	coding	protein_coding	IMPUTED
rs10463765	UBE2C_tss1	7.0472	1.85704e-10	0.00441374	0.414985	chr5	123147284	chr20	44441218	44441332	+	TSS,S	UBE2C	coding	protein_coding	IMPUTED
rs10468421	CAPNS1_tss5	7.56978	1.39001e-11	0.000522322	0.316055	chr16	1884861	chr19	36630389	36630539	+	TSS,S	CAPNS1	coding	protein_coding	IMPUTED
rs10468423	CAPNS1_tss5	7.56978	1.39001e-11	0.000522322	0.316055	chr16	1885210	chr19	36630389	36630539	+	TSS,S	CAPNS1	coding	protein_coding	IMPUTED
rs10468426	CAPNS1_tss5	7.56978	1.39001e-11	0.000522322	0.316055	chr16	1882614	chr19	36630389	36630539	+	TSS,S	CAPNS1	coding	protein_coding	IMPUTED
rs10468427	CAPNS1_tss5	7.56978	1.39001e-11	0.000522322	0.316055	chr16	1882740	chr19	36630389	36630539	+	TSS,S	CAPNS1	coding	protein_coding	IMPUTED
rs10468428	CAPNS1_tss5	7.56978	1.39001e-11	0.000522322	0.316055	chr16	1882914	chr19	36630389	36630539	+	TSS,S	CAPNS1	coding	protein_coding	IMPUTED
rs10468429	CAPNS1_tss5	7.56978	1.39001e-11	0.000522322	0.316055	chr16	1883231	chr19	36630389	36630539	+	TSS,S	CAPNS1	coding	protein_coding	IMPUTED
rs10468430	CAPNS1_tss5	7.56978	1.39001e-11	0.000522322	0.316055	chr16	1884724	chr19	36630389	36630539	+	TSS,S	CAPNS1	coding	protein_coding	IMPUTED
rs10471502	chr2_-_20729845	-16.8805	6.13914e-32	3.1727e-23	-0.838629	chr5	60369083	chr2	20729821	20729884	-	intergenic	NA	NA	NA	IMPUTED
rs10473933	CHD2_tss5	7.65408	9.1048e-12	0.000395658	0.407362	chr5	89728151	chr15	93467407	93467763	+	TSS,S	CHD2	problem	retained_intron	IMPUTED
rs10474325	CHD2_tss5	6.94107	3.12122e-10	0.00638202	0.403152	chr5	89726512	chr15	93467407	93467763	+	TSS,S	CHD2	problem	retained_intron	IMPUTED
rs1047855	RPL14P1_tss1	13.2726	2.37224e-24	4.61224e-16	0.690782	chr3	40468896	chr12	63359079	63359105	+	TSS,S	RPL14P1	pseudo	processed_pseudogene	CHIP_EXOME
rs1048004	RP11-170M17.1_tss4	10.6657	1.58165e-18	1.75536e-10	0.397103	chr4	56300209	chr10	65519341	65519361	+	intron,S	RP11-170M17.1	nonCoding	lincRNA	EXOME_IMPUTED
rs1048167	RP11-172F4.2_tss1	7.64749	9.41153e-12	0.000401129	0.350508	chr5	74017499	chr9	99169453	99169498	+	TSSregion100,S	RP11-172F4.2	pseudo	processed_pseudogene	EXOME_IMPUTED
rs1048167	RP11-90O23.1_tss1	8.77309	3.00959e-14	1.99396e-06	0.354129	chr5	74017499	chr1	203626983	203627002	-	TSSregion100,S	RP11-90O23.1	pseudo	processed_pseudogene	EXOME_IMPUTED
rs10491111	chr14_-_106855023	6.97657	2.62431e-10	0.00567315	0.34496	chr17	32762040	chr14	106855023	106855028	-	intergenic	NA	NA	NA	CHIP
rs10491133	MTRNR2L9_tss1	6.85563	4.73168e-10	0.00880291	0.3344	chr17	39164881	chr6	62284122	62284200	+	exon,S	MTRNR2L9	coding	protein_coding	EXOME
rs1049539	chr12_-_55191418	25.8122	9.209e-48	6.90607e-38	0.855787	chr4	88450348	chr12	55191418	55191420	-	intergenic	NA	NA	NA	CAGE_EXOME_IMPUTED
rs1049544	chr12_-_55191418	10.3868	6.77439e-18	7.08878e-10	0.592546	chr4	88415636	chr12	55191418	55191420	-	intergenic	NA	NA	NA	CAGE_EXOME_IMPUTED
rs10496092	chr1_-_109092036	-6.94144	3.11565e-10	0.00637643	-0.300586	chr2	61524679	chr1	109092034	109092041	-	intergenic	NA	NA	NA	IMPUTED
rs10496323	ANKRD36C_tss1	10.6393	1.81466e-18	2.00689e-10	0.35395	chr2	98289839	chr2	96657550	96657582	-	TSSregion100,S	ANKRD36C	coding	protein_coding	IMPUTED
rs10496430	chr14_+_101797960	7.34179	4.3365e-11	0.00136586	0.448843	chr2	163670906	chr14	101797959	101797961	+	intergenic	NA	NA	NA	IMPUTED
rs10496430	DHX9_tss2	7.13247	1.22127e-10	0.00320286	0.403787	chr2	163670906	chr1	182811728	182811730	-	exon,AS	DHX9	coding	protein_coding	IMPUTED
rs10496433	SEPT10P1_tss1	6.84649	4.94663e-10	0.00910622	0.263353	chr2	110365615	chr8	57390832	57390840	-	TSSregion500,S	SEPT10P1	pseudo	processed_pseudogene	IMPUTED
rs10500867	PIBF1_tss2	7.04733	1.85587e-10	0.00441374	0.387714	chr11	20039278	chr13	73467940	73467965	+	exon,S	PIBF1	coding	protein_coding	IMPUTED
rs10502702	MTND4P12_tss1	7.29666	5.42532e-11	0.00164752	0.727246	chr18	36174580	chr5	134263468	134263541	-	exon,S	MTND4P12	pseudo	processed_pseudogene	IMPUTED
rs10505741	NPAS4_tss2	6.99426	2.40681e-10	0.00527684	0.365497	chr12	10079527	chr11	66191044	66191176	+	exon,S	NPAS4	coding	protein_coding	CHIP
rs10506979	RIMBP2_tss3	18.3829	6.80857e-35	4.44915e-26	0.968632	chr12	90196629	chr12	130909542	130909597	+	intron,AS	RIMBP2	coding	protein_coding	CHIP
rs10508532	KCTD9_tss1	-6.84905	4.88546e-10	0.00903246	-0.253827	chr10	17582716	chr8	25315852	25316105	-	TSS,S	KCTD9	coding	protein_coding	IMPUTED
rs10510708	RPL14P1_tss1	13.1542	4.31297e-24	7.94417e-16	0.662839	chr3	40404770	chr12	63359079	63359105	+	TSS,S	RPL14P1	pseudo	processed_pseudogene	IMPUTED
rs10511023	SP7_tss1	7.56938	1.3928e-11	0.000522373	0.927514	chr3	72455447	chr12	53738588	53738711	+	intron,AS	SP7	coding	protein_coding	IMPUTED
rs10512833	TACC1_tss12	6.85165	4.82425e-10	0.00893713	0.307919	chr5	5927796	chr8	38628019	38628240	+	intron,S	TACC1	coding	protein_coding	CHIP
rs10514316	PCBD2_tss4	7.19051	9.17338e-11	0.00258114	0.355367	chr5	89112538	chr5	134261731	134261808	+	intron,S	PCBD2	coding	protein_coding	CHIP
rs10515192	RP11-172F4.2_tss1	7.64749	9.41153e-12	0.000401129	0.350508	chr5	74057714	chr9	99169453	99169498	+	TSSregion100,S	RP11-172F4.2	pseudo	processed_pseudogene	IMPUTED
rs10515192	RP11-90O23.1_tss1	8.77309	3.00959e-14	1.99396e-06	0.354129	chr5	74057714	chr1	203626983	203627002	-	TSSregion100,S	RP11-90O23.1	pseudo	processed_pseudogene	IMPUTED
rs10515194	RP11-90O23.1_tss1	8.77309	3.00959e-14	1.99396e-06	0.354129	chr5	74059851	chr1	203626983	203627002	-	TSSregion100,S	RP11-90O23.1	pseudo	processed_pseudogene	IMPUTED
rs10515194	RP11-172F4.2_tss1	7.64749	9.41153e-12	0.000401129	0.350508	chr5	74059851	chr9	99169453	99169498	+	TSSregion100,S	RP11-172F4.2	pseudo	processed_pseudogene	IMPUTED
rs10515199	RP11-172F4.2_tss1	7.64749	9.41153e-12	0.000401129	0.350508	chr5	74099634	chr9	99169453	99169498	+	TSSregion100,S	RP11-172F4.2	pseudo	processed_pseudogene	IMPUTED
rs10515199	RP11-90O23.1_tss1	8.77309	3.00959e-14	1.99396e-06	0.354129	chr5	74099634	chr1	203626983	203627002	-	TSSregion100,S	RP11-90O23.1	pseudo	processed_pseudogene	IMPUTED
rs10516793	chr12_-_55191418	25.8122	9.209e-48	6.90607e-38	0.855787	chr4	88448480	chr12	55191418	55191420	-	intergenic	NA	NA	NA	IMPUTED
rs10529258	RP11-170M17.1_tss4	12.9511	1.20571e-23	2.13349e-15	0.404024	chr4	56412869	chr10	65519341	65519361	+	intron,S	RP11-170M17.1	nonCoding	lincRNA	IMPUTED
rs1054252	DLG4_tss7	6.97912	2.59192e-10	0.00562009	0.326771	chr11	68772072	chr17	7111418	7111743	-	exon,S	DLG4	coding	protein_coding	EXOME_IMPUTED
rs1055657	ARL8B_tss4	6.99001	2.45745e-10	0.00537216	0.496774	chr22	46638117	chr3	5170661	5170662	-	intron,AS	ARL8B	coding	protein_coding	EXOME_IMPUTED
rs1057050	SUB1P3_tss2	7.77482	4.95654e-12	0.000230736	0.616687	chr10	104142294	chr16	4613018	4613025	-	exon,S	SUB1P3	pseudo	processed_pseudogene	CHIP_EXOME
rs1057070	CAPNS1_tss5	6.86682	4.48117e-10	0.00843956	0.243597	chr16	1859153	chr19	36630389	36630539	+	TSS,S	CAPNS1	coding	protein_coding	EXOME_IMPUTED
rs1057071	CAPNS1_tss5	6.86682	4.48117e-10	0.00843956	0.243597	chr16	1859150	chr19	36630389	36630539	+	TSS,S	CAPNS1	coding	protein_coding	EXOME_IMPUTED
rs1057457	chr12_-_121057616	-10.7203	1.19005e-18	1.32542e-10	-0.528713	chr22	19439165	chr12	121057599	121057618	-	intergenic	NA	NA	NA	IMPUTED
rs1057603	CHCHD2P2_tss1	-9.27391	2.24384e-15	1.77039e-07	-0.505949	chr7	56108410	chr5	68629694	68629700	+	TSSregion100,S	CHCHD2P2	pseudo	processed_pseudogene	IMPUTED
rs10594	chr12_-_7781362	9.66506	2.92745e-16	2.54994e-08	0.479088	chr1	160247185	chr12	7781295	7781425	-	intergenic	NA	NA	NA	EXOME_IMPUTED
rs1060842	UNC119B_tss2	-15.9085	5.83168e-30	2.6017e-21	-0.85485	chr2	68402012	chr12	121148154	121148159	+	TSSregion100,S	UNC119B	coding	protein_coding	EXOME_IMPUTED
rs1060842	RABEP1_tss4	-11.3778	3.8938e-20	5.25912e-12	-0.483901	chr2	68402012	chr17	5185912	5185962	-	intron,AS	RABEP1	coding	protein_coding	EXOME_IMPUTED
rs1061511	chr12_-_7781362	-8.73759	3.61519e-14	2.36239e-06	-0.506524	chr1	160189500	chr12	7781295	7781425	-	intergenic	NA	NA	NA	CHIP
rs1064337	CHCHD2P2_tss1	-10.13	2.58789e-17	2.51731e-09	-0.556385	chr7	56108359	chr5	68629694	68629700	+	TSSregion100,S	CHCHD2P2	pseudo	processed_pseudogene	IMPUTED
rs1065583	CAPNS1_tss5	7.32629	4.68365e-11	0.00146373	0.308246	chr16	1878492	chr19	36630389	36630539	+	TSS,S	CAPNS1	coding	protein_coding	EXOME_IMPUTED
rs1065584	CAPNS1_tss5	7.32629	4.68365e-11	0.00146373	0.308246	chr16	1878521	chr19	36630389	36630539	+	TSS,S	CAPNS1	coding	protein_coding	EXOME_IMPUTED
rs1065585	CAPNS1_tss5	7.32629	4.68365e-11	0.00146373	0.308246	chr16	1878597	chr19	36630389	36630539	+	TSS,S	CAPNS1	coding	protein_coding	EXOME_IMPUTED
rs1065586	CAPNS1_tss5	7.32629	4.68365e-11	0.00146373	0.308246	chr16	1878641	chr19	36630389	36630539	+	TSS,S	CAPNS1	coding	protein_coding	EXOME_IMPUTED
rs1065587	CAPNS1_tss5	7.32629	4.68365e-11	0.00146373	0.308246	chr16	1878740	chr19	36630389	36630539	+	TSS,S	CAPNS1	coding	protein_coding	EXOME_IMPUTED
rs1065589	CAPNS1_tss5	7.32629	4.68365e-11	0.00146373	0.308246	chr16	1878801	chr19	36630389	36630539	+	TSS,S	CAPNS1	coding	protein_coding	EXOME_IMPUTED
rs1065590	CAPNS1_tss5	7.32629	4.68365e-11	0.00146373	0.308246	chr16	1878852	chr19	36630389	36630539	+	TSS,S	CAPNS1	coding	protein_coding	EXOME_IMPUTED
rs1067344	chr17_-_22020876	7.56778	1.40399e-11	0.00052582	1.48386	chr2	44620810	chr17	22020863	22020898	-	intergenic	NA	NA	NA	IMPUTED
rs1068121	chr17_-_22020876	7.63199	1.01736e-11	0.000423186	1.74957	chr2	44663336	chr17	22020863	22020898	-	intergenic	NA	NA	NA	IMPUTED
rs10732269	chr12_-_7781362	-8.73759	3.61519e-14	2.36239e-06	-0.506524	chr1	160196722	chr12	7781295	7781425	-	intergenic	NA	NA	NA	IMPUTED
rs10734129	RP11-737O24.3_tss1	7.0456	1.87171e-10	0.0044419	0.347558	chr11	90276891	chr18	2946619	2946663	-	TSSregion100,S	RP11-737O24.3	pseudo	transcribed_processed_pseudogene	IMPUTED
rs10736965	NEAT1_tss14	9.14315	4.42628e-15	3.28343e-07	0.607486	chr10	3100322	chr11	65189526	65189888	-	TSSregion500,AS	NEAT1	nonCoding	lincRNA	IMPUTED
rs10739476	chr6_-_163830808	-8.88079	1.72452e-14	1.19221e-06	-0.437303	chr9	100466891	chr6	163830761	163830821	-	intergenic	NA	NA	NA	IMPUTED
rs10740449	AC007318.5_tss1	7.14345	1.15699e-10	0.00310407	0.316603	chr10	76846378	chr2	65432067	65432134	+	TSSregion100,S	AC007318.5	pseudo	processed_pseudogene	IMPUTED
rs10740937	IGLV2-8_tss1	6.89749	3.86007e-10	0.00752075	0.480756	chr10	19978054	chr22	23165271	23165278	+	exon,S	IGLV2-8	coding	IG_V_gene	IMPUTED
rs10741809	PIBF1_tss2	6.82862	5.39488e-10	0.00971539	0.372209	chr11	20038420	chr13	73467940	73467965	+	exon,S	PIBF1	coding	protein_coding	IMPUTED
rs10743111	CALD1_tss1	6.87843	4.23529e-10	0.008038	0.921151	chr11	2074576	chr7	134617498	134618417	+	exon,S	CALD1	coding	protein_coding	CHIP
rs10743112	CALD1_tss1	6.87843	4.23529e-10	0.008038	0.921151	chr11	2075736	chr7	134617498	134618417	+	exon,S	CALD1	coding	protein_coding	IMPUTED
rs10751229	RP11-79P5.8_tss2	-10.8954	4.779e-19	5.43407e-11	-0.402544	chr11	73456617	chr5	72678297	72678302	+	exon,S	RP11-79P5.8	nonCoding	processed_transcript	IMPUTED
rs10752637	chr12_-_7781362	-8.69797	4.43555e-14	2.86518e-06	-0.502847	chr1	160312265	chr12	7781295	7781425	-	intergenic	NA	NA	NA	CHIP
rs10759868	chr6_-_163830808	-8.88079	1.72452e-14	1.19221e-06	-0.437303	chr9	100464078	chr6	163830761	163830821	-	intergenic	NA	NA	NA	IMPUTED
rs10762656	AC007318.5_tss1	7.14345	1.15699e-10	0.00310407	0.316603	chr10	76845464	chr2	65432067	65432134	+	TSSregion100,S	AC007318.5	pseudo	processed_pseudogene	IMPUTED
rs10762658	AC007318.5_tss1	8.52614	1.07499e-13	6.6704e-06	0.343711	chr10	76879562	chr2	65432067	65432134	+	TSSregion100,S	AC007318.5	pseudo	processed_pseudogene	IMPUTED
rs10767127	CASP1_tss2	6.94618	3.04431e-10	0.00634085	0.388117	chr11	23883687	chr11	104905574	104905691	-	TSSregion500,S	CASP1	problem	retained_intron	IMPUTED
rs10770045	CALD1_tss1	6.87843	4.23529e-10	0.008038	0.921151	chr11	2075252	chr7	134617498	134618417	+	exon,S	CALD1	coding	protein_coding	IMPUTED
rs10770048	CALD1_tss1	6.87843	4.23529e-10	0.008038	0.921151	chr11	2075577	chr7	134617498	134618417	+	exon,S	CALD1	coding	protein_coding	IMPUTED
rs10770058	CALD1_tss1	6.87843	4.23529e-10	0.008038	0.921151	chr11	2086132	chr7	134617498	134618417	+	exon,S	CALD1	coding	protein_coding	IMPUTED
rs1078420	chr2_+_74225990	7.67686	8.11947e-12	0.000357776	0.400108	chr12	105595563	chr2	74225914	74226001	+	intergenic	NA	NA	NA	IMPUTED
rs10792001	DLG4_tss7	11.003	2.72964e-19	3.17486e-11	0.411353	chr11	68637737	chr17	7111418	7111743	-	exon,S	DLG4	coding	protein_coding	IMPUTED
rs10792002	DLG4_tss7	11.003	2.72964e-19	3.17486e-11	0.411353	chr11	68637808	chr17	7111418	7111743	-	exon,S	DLG4	coding	protein_coding	IMPUTED
rs10793063	RP11-79P5.8_tss2	-7.53988	1.61461e-11	0.00059447	-0.325105	chr11	73345882	chr5	72678297	72678302	+	exon,S	RP11-79P5.8	nonCoding	processed_transcript	IMPUTED
rs10793064	RP11-79P5.8_tss2	-8.08414	1.03299e-12	5.93723e-05	-0.333743	chr11	73368121	chr5	72678297	72678302	+	exon,S	RP11-79P5.8	nonCoding	processed_transcript	IMPUTED
rs10793065	RP11-79P5.8_tss2	-8.08414	1.03299e-12	5.93723e-05	-0.333743	chr11	73372089	chr5	72678297	72678302	+	exon,S	RP11-79P5.8	nonCoding	processed_transcript	IMPUTED
rs10793066	RP11-79P5.8_tss2	-11.0302	2.36881e-19	2.83043e-11	-0.400801	chr11	73424950	chr5	72678297	72678302	+	exon,S	RP11-79P5.8	nonCoding	processed_transcript	IMPUTED
rs10793067	RP11-79P5.8_tss2	-7.35065	4.14968e-11	0.00132665	-0.318787	chr11	73629469	chr5	72678297	72678302	+	exon,S	RP11-79P5.8	nonCoding	processed_transcript	IMPUTED
rs10794671	RP11-640M9.2_tss1	-7.84333	3.50638e-12	0.000176591	-0.304118	chr1	121168242	chr1	144593659	144593697	+	TSS,S	RP11-640M9.2	nonCoding	processed_transcript	IMPUTED
rs1080639	PIBF1_tss2	6.91772	3.4978e-10	0.00695336	0.390185	chr10	70082030	chr13	73467940	73467965	+	exon,S	PIBF1	coding	protein_coding	IMPUTED
rs1080639	chr14_-_78256807	8.01948	1.43535e-12	7.89265e-05	0.61727	chr10	70082030	chr14	78256807	78256808	-	intergenic	NA	NA	NA	IMPUTED
rs1080639	DOCK9_tss6	7.44754	2.56137e-11	0.00087066	0.336398	chr10	70082030	chr13	99500290	99500525	-	TSSregion500,S	DOCK9	coding	protein_coding	IMPUTED
rs1080639	SLC35E1_tss3	6.82516	5.48619e-10	0.00986403	0.422116	chr10	70082030	chr19	16677366	16677473	-	TSS,S	SLC35E1	nonCoding	processed_transcript	IMPUTED
rs1080639	ALOX5_tss2	7.0123	2.20346e-10	0.00495447	0.437755	chr10	70082030	chr10	45869622	45869624	-	TSSregion100,AS	ALOX5	coding	protein_coding	IMPUTED
rs1080639	chr7_+_44961666	7.11024	1.36247e-10	0.00344355	0.566668	chr10	70082030	chr7	44961666	44961686	+	intergenic	NA	NA	NA	IMPUTED
rs1080639	KDM3B_tss2	7.00909	2.23838e-10	0.00499196	0.3799	chr10	70082030	chr5	137688505	137688506	-	exon,AS	KDM3B	coding	protein_coding	IMPUTED
rs10810186	chr19_-_13296958	7.49199	2.05159e-11	0.000711191	0.375263	chr9	14617069	chr19	13296955	13296962	-	intergenic	NA	NA	NA	EXOME
rs10817567	NCS1_tss10	6.89107	3.98254e-10	0.00765518	0.473626	chr9	116860944	chr9	132947450	132947551	+	intron,S	NCS1	coding	protein_coding	IMPUTED
rs10817858	chr6_-_163830808	-8.88079	1.72452e-14	1.19221e-06	-0.437303	chr9	100388119	chr6	163830761	163830821	-	intergenic	NA	NA	NA	CHIP_EXOME
rs10818021	chr6_-_163830808	-8.69406	4.52602e-14	2.92242e-06	-0.396961	chr9	100512420	chr6	163830761	163830821	-	intergenic	NA	NA	NA	CHIP
rs10818036	chr6_-_163830808	-7.75285	5.53725e-12	0.000255353	-0.378352	chr9	100524171	chr6	163830761	163830821	-	intergenic	NA	NA	NA	IMPUTED
rs1081975	RPS26P47_tss1	23.1273	1.98899e-43	1.1187e-33	1.77726	chr12	56393337	chr13	101192527	101192558	-	TSS,S	RPS26P47	pseudo	processed_pseudogene	IMPUTED
rs1081975	RPS26P8_tss1	15.0619	3.38579e-28	1.12491e-19	0.506368	chr12	56393337	chr17	43685903	43685909	+	TSS,S	RPS26P8	pseudo	processed_pseudogene	IMPUTED
rs1081975	AC004057.1_tss1	20.0427	5.1561e-38	4.56183e-29	0.697663	chr12	56393337	chr4	114135577	114135585	-	TSS,S	AC004057.1	pseudo	processed_pseudogene	IMPUTED
rs10823164	PAPOLA_tss2	7.07572	1.61448e-10	0.00397462	0.365993	chr10	70002705	chr14	97031439	97031577	+	exon,S	PAPOLA	coding	protein_coding	IMPUTED
rs10824266	AC007318.5_tss1	7.14345	1.15699e-10	0.00310407	0.316603	chr10	76843234	chr2	65432067	65432134	+	TSSregion100,S	AC007318.5	pseudo	processed_pseudogene	IMPUTED
rs10824268	AC007318.5_tss1	7.14345	1.15699e-10	0.00310407	0.316603	chr10	76845695	chr2	65432067	65432134	+	TSSregion100,S	AC007318.5	pseudo	processed_pseudogene	IMPUTED
rs10824271	AC007318.5_tss1	8.70408	4.29793e-14	2.79462e-06	0.384388	chr10	76855871	chr2	65432067	65432134	+	TSSregion100,S	AC007318.5	pseudo	processed_pseudogene	IMPUTED
rs10824285	AC007318.5_tss1	8.52614	1.07499e-13	6.6704e-06	0.343711	chr10	76913029	chr2	65432067	65432134	+	TSSregion100,S	AC007318.5	pseudo	processed_pseudogene	IMPUTED
rs10824286	AC007318.5_tss1	8.52614	1.07499e-13	6.6704e-06	0.343711	chr10	76932009	chr2	65432067	65432134	+	TSSregion100,S	AC007318.5	pseudo	processed_pseudogene	IMPUTED
rs10829075	TOP1MT_tss2	6.84609	4.95627e-10	0.00910622	0.377452	chr10	27107940	chr8	144442076	144442156	-	TSS,S	TOP1MT	coding	protein_coding	IMPUTED
rs10834214	CASP1_tss2	6.94618	3.04431e-10	0.00634085	0.388117	chr11	23883614	chr11	104905574	104905691	-	TSSregion500,S	CASP1	problem	retained_intron	IMPUTED
rs10834215	CASP1_tss2	6.94618	3.04431e-10	0.00634085	0.388117	chr11	23884094	chr11	104905574	104905691	-	TSSregion500,S	CASP1	problem	retained_intron	IMPUTED
rs10834219	CASP1_tss2	6.94618	3.04431e-10	0.00634085	0.388117	chr11	23890569	chr11	104905574	104905691	-	TSSregion500,S	CASP1	problem	retained_intron	IMPUTED
rs10834221	CASP1_tss2	6.94618	3.04431e-10	0.00634085	0.388117	chr11	23899485	chr11	104905574	104905691	-	TSSregion500,S	CASP1	problem	retained_intron	IMPUTED
rs10834222	CASP1_tss2	6.94618	3.04431e-10	0.00634085	0.388117	chr11	23900034	chr11	104905574	104905691	-	TSSregion500,S	CASP1	problem	retained_intron	IMPUTED
rs10840109	BAP1_tss2	6.88598	4.08243e-10	0.00782046	0.467037	chr11	8704039	chr3	52440851	52440888	+	exon,AS	BAP1	coding	protein_coding	IMPUTED
rs10840267	CALD1_tss1	6.87843	4.23529e-10	0.008038	0.921151	chr11	2075149	chr7	134617498	134618417	+	exon,S	CALD1	coding	protein_coding	IMPUTED
rs10840288	CALD1_tss1	6.87843	4.23529e-10	0.008038	0.921151	chr11	2084014	chr7	134617498	134618417	+	exon,S	CALD1	coding	protein_coding	IMPUTED
rs10840297	CALD1_tss1	6.87843	4.23529e-10	0.008038	0.921151	chr11	2087727	chr7	134617498	134618417	+	exon,S	CALD1	coding	protein_coding	IMPUTED
rs10840299	CALD1_tss1	6.87843	4.23529e-10	0.008038	0.921151	chr11	2089861	chr7	134617498	134618417	+	exon,S	CALD1	coding	protein_coding	IMPUTED
rs10851435	AC123768.4_tss1	8.03385	1.33426e-12	7.4249e-05	0.267739	chr15	30970205	chr15	32907258	32907397	-	TSS,S	AC123768.4	nonCoding	lincRNA	IMPUTED
rs10853429	AKAP13_tss1	6.98027	2.57732e-10	0.00559768	0.224593	chr18	31476052	chr15	85923760	85923985	+	TSS,S	AKAP13	coding	protein_coding	IMPUTED
rs1085413	chr17_-_22020876	8.04316	1.2725e-12	7.19567e-05	1.58691	chr2	44851927	chr17	22020863	22020898	-	intergenic	NA	NA	NA	IMPUTED
rs1085482	chr17_-_22020876	7.56778	1.40399e-11	0.00052582	1.48386	chr2	44613493	chr17	22020863	22020898	-	intergenic	NA	NA	NA	IMPUTED
rs10854825	CORO7-PAM16_tss2	6.91084	3.61695e-10	0.00710419	1.02306	chr22	45180939	chr16	4429533	4429534	-	intron,S	CORO7-PAM16	coding	protein_coding	IMPUTED
rs10854825	chr6_+_94635190	6.9274	3.33652e-10	0.00670388	1.12256	chr22	45180939	chr6	94635184	94635191	+	intergenic	NA	NA	NA	IMPUTED
rs1085487	chr17_-_22020876	7.56778	1.40399e-11	0.00052582	1.48386	chr2	44617633	chr17	22020863	22020898	-	intergenic	NA	NA	NA	IMPUTED
rs1085489	chr17_-_22020876	7.56778	1.40399e-11	0.00052582	1.48386	chr2	44618589	chr17	22020863	22020898	-	intergenic	NA	NA	NA	CHIP
rs10856869	chr12_-_55191418	25.8122	9.209e-48	6.90607e-38	0.855787	chr4	88453004	chr12	55191418	55191420	-	intergenic	NA	NA	NA	IMPUTED
rs10865047	BSN-AS2_tss1	-10.1728	2.07004e-17	2.05808e-09	-0.604362	chr2	102429516	chr3	49591967	49591978	-	TSSregion500,S	BSN-AS2	nonCoding	processed_transcript	IMPUTED
rs10865324	chr1_-_109092036	9.43436	9.73796e-16	8.03762e-08	0.358794	chr2	61621307	chr1	109092034	109092041	-	intergenic	NA	NA	NA	IMPUTED
rs10865895	RPL14P1_tss1	13.1542	4.31297e-24	7.94417e-16	0.662839	chr3	40378677	chr12	63359079	63359105	+	TSS,S	RPL14P1	pseudo	processed_pseudogene	IMPUTED
rs10866424	RP11-170M17.1_tss4	12.9511	1.20571e-23	2.13349e-15	0.404024	chr4	56419574	chr10	65519341	65519361	+	intron,S	RP11-170M17.1	nonCoding	lincRNA	IMPUTED
rs10875304	HSP90AA4P_tss1	6.88048	4.19318e-10	0.00798695	0.315736	chr1	101010077	chr4	190394057	190394059	+	TSSregion100,S	HSP90AA4P	pseudo	transcribed_processed_pseudogene	IMPUTED
rs10876864	RPS26P8_tss1	16.5838	2.4337e-31	1.17208e-22	0.52983	chr12	56401085	chr17	43685903	43685909	+	TSS,S	RPS26P8	pseudo	processed_pseudogene	CHIP
rs10876864	AC004057.1_tss1	22.3121	4.81201e-42	1.84834e-32	0.724061	chr12	56401085	chr4	114135577	114135585	-	TSS,S	AC004057.1	pseudo	processed_pseudogene	CHIP
rs10876864	RPS26P47_tss1	26.4927	8.26202e-49	3.25285e-38	1.8436	chr12	56401085	chr13	101192527	101192558	-	TSS,S	RPS26P47	pseudo	processed_pseudogene	CHIP
rs10876866	RPS26P47_tss1	11.0447	2.19702e-19	2.66973e-11	1.4707	chr12	56445366	chr13	101192527	101192558	-	TSS,S	RPS26P47	pseudo	processed_pseudogene	IMPUTED
rs10876866	RPS26P8_tss1	9.39584	1.18999e-15	9.68005e-08	0.427461	chr12	56445366	chr17	43685903	43685909	+	TSS,S	RPS26P8	pseudo	processed_pseudogene	IMPUTED
rs10876866	AC004057.1_tss1	11.1294	1.41449e-19	1.80666e-11	0.595168	chr12	56445366	chr4	114135577	114135585	-	TSS,S	AC004057.1	pseudo	processed_pseudogene	IMPUTED
rs10876869	AC004057.1_tss1	-9.22233	2.93372e-15	2.28721e-07	-0.573976	chr12	56467865	chr4	114135577	114135585	-	TSS,S	AC004057.1	pseudo	processed_pseudogene	IMPUTED
rs10876869	RPS26P8_tss1	-7.39044	3.40463e-11	0.00111194	-0.392313	chr12	56467865	chr17	43685903	43685909	+	TSS,S	RPS26P8	pseudo	processed_pseudogene	IMPUTED
rs10876869	RPS26P47_tss1	-8.43079	1.75477e-13	1.07487e-05	-1.3513	chr12	56467865	chr13	101192527	101192558	-	TSS,S	RPS26P47	pseudo	processed_pseudogene	IMPUTED
rs10876870	AC004057.1_tss1	20.9716	1.07239e-39	2.4836e-30	0.712589	chr12	56478002	chr4	114135577	114135585	-	TSS,S	AC004057.1	pseudo	processed_pseudogene	IMPUTED
rs10876870	RPS26P47_tss1	22.9329	4.22287e-43	2.07824e-33	1.79613	chr12	56478002	chr13	101192527	101192558	-	TSS,S	RPS26P47	pseudo	processed_pseudogene	IMPUTED
rs10876870	RPS26P8_tss1	14.7362	1.65224e-27	5.20403e-19	0.508837	chr12	56478002	chr17	43685903	43685909	+	TSS,S	RPS26P8	pseudo	processed_pseudogene	IMPUTED
rs10876874	RPS26P47_tss1	7.13119	1.22902e-10	0.00322264	1.22934	chr12	56485196	chr13	101192527	101192558	-	TSS,S	RPS26P47	pseudo	processed_pseudogene	IMPUTED
rs10876874	AC004057.1_tss1	7.05528	1.78486e-10	0.00426214	0.492136	chr12	56485196	chr4	114135577	114135585	-	TSS,S	AC004057.1	pseudo	processed_pseudogene	IMPUTED
rs10882029	FAM76B_tss2	6.9479	3.01891e-10	0.0063088	0.280037	chr10	93955851	chr11	95511984	95512119	-	exon,S	FAM76B	coding	protein_coding	CHIP
rs10882039	FAM76B_tss2	6.9479	3.01891e-10	0.0063088	0.280037	chr10	94006576	chr11	95511984	95512119	-	exon,S	FAM76B	coding	protein_coding	IMPUTED
rs10887698	AMMECR1L_tss1	7.14091	1.17157e-10	0.00312507	0.407921	chr10	88925765	chr2	128643528	128643585	-	TSSregion100,S	AMMECR1L	coding	protein_coding	IMPUTED
rs10887702	AMMECR1L_tss1	7.61246	1.12217e-11	0.000458787	0.430514	chr10	88948017	chr2	128643528	128643585	-	TSSregion100,S	AMMECR1L	coding	protein_coding	IMPUTED
rs10896002	AC007879.5_tss1	7.29842	5.3782e-11	0.001637	0.59235	chr11	65218064	chr2	208359418	208359420	+	intron,AS	AC007879.5	nonCoding	antisense	IMPUTED
rs10896379	DLG4_tss7	7.23484	7.3689e-11	0.00213012	0.405317	chr11	68680577	chr17	7111418	7111743	-	exon,S	DLG4	coding	protein_coding	CHIP
rs10896384	DLG4_tss7	10.6249	1.95667e-18	2.15035e-10	0.393904	chr11	68720011	chr17	7111418	7111743	-	exon,S	DLG4	coding	protein_coding	CHIP
rs10896385	DLG4_tss7	11.3343	4.87847e-20	6.51088e-12	0.412657	chr11	68722162	chr17	7111418	7111743	-	exon,S	DLG4	coding	protein_coding	IMPUTED
rs10896386	DLG4_tss7	11.3343	4.87847e-20	6.51088e-12	0.412657	chr11	68722694	chr17	7111418	7111743	-	exon,S	DLG4	coding	protein_coding	IMPUTED
rs10898930	RP11-79P5.8_tss2	-11.0302	2.36881e-19	2.83043e-11	-0.400801	chr11	73385830	chr5	72678297	72678302	+	exon,S	RP11-79P5.8	nonCoding	processed_transcript	IMPUTED
rs10898931	RP11-79P5.8_tss2	-10.8199	7.08063e-19	7.97632e-11	-0.401865	chr11	73388363	chr5	72678297	72678302	+	exon,S	RP11-79P5.8	nonCoding	processed_transcript	EXOME_IMPUTED
rs10898935	RP11-79P5.8_tss2	-11.0302	2.36881e-19	2.83043e-11	-0.400801	chr11	73398126	chr5	72678297	72678302	+	exon,S	RP11-79P5.8	nonCoding	processed_transcript	IMPUTED
rs10898936	RP11-79P5.8_tss2	-11.0302	2.36881e-19	2.83043e-11	-0.400801	chr11	73398144	chr5	72678297	72678302	+	exon,S	RP11-79P5.8	nonCoding	processed_transcript	IMPUTED
rs10898940	RP11-79P5.8_tss2	8.01642	1.45786e-12	8.01366e-05	0.369826	chr11	73455292	chr5	72678297	72678302	+	exon,S	RP11-79P5.8	nonCoding	processed_transcript	IMPUTED
rs10898946	RP11-79P5.8_tss2	-11.2959	5.95566e-20	7.8457e-12	-0.418994	chr11	73551428	chr5	72678297	72678302	+	exon,S	RP11-79P5.8	nonCoding	processed_transcript	IMPUTED
rs10900283	FER1L6_tss2	7.88813	2.79509e-12	0.000146276	0.60912	chr10	43382458	chr8	124926776	124926871	+	intron,S	FER1L6	coding	protein_coding	IMPUTED
rs10903011	CAPNS1_tss5	7.56978	1.39001e-11	0.000522322	0.316055	chr16	1894005	chr19	36630389	36630539	+	TSS,S	CAPNS1	coding	protein_coding	IMPUTED
rs10903157	RP11-640M9.2_tss1	-7.84333	3.50638e-12	0.000176591	-0.304118	chr1	121210085	chr1	144593659	144593697	+	TSS,S	RP11-640M9.2	nonCoding	processed_transcript	IMPUTED
rs10903158	RP11-640M9.2_tss1	-7.84333	3.50638e-12	0.000176591	-0.304118	chr1	121182423	chr1	144593659	144593697	+	TSS,S	RP11-640M9.2	nonCoding	processed_transcript	IMPUTED
rs10903159	RP11-640M9.2_tss1	-7.84333	3.50638e-12	0.000176591	-0.304118	chr1	121181997	chr1	144593659	144593697	+	TSS,S	RP11-640M9.2	nonCoding	processed_transcript	IMPUTED
rs10903160	RP11-640M9.2_tss1	-7.84333	3.50638e-12	0.000176591	-0.304118	chr1	121179057	chr1	144593659	144593697	+	TSS,S	RP11-640M9.2	nonCoding	processed_transcript	IMPUTED
rs10903161	RP11-640M9.2_tss1	-7.84333	3.50638e-12	0.000176591	-0.304118	chr1	121178741	chr1	144593659	144593697	+	TSS,S	RP11-640M9.2	nonCoding	processed_transcript	IMPUTED
rs10903162	RP11-640M9.2_tss1	-7.84333	3.50638e-12	0.000176591	-0.304118	chr1	121169217	chr1	144593659	144593697	+	TSS,S	RP11-640M9.2	nonCoding	processed_transcript	IMPUTED
rs10908770	chr12_-_7781362	-8.73759	3.61519e-14	2.36239e-06	-0.506524	chr1	160189772	chr12	7781295	7781425	-	intergenic	NA	NA	NA	IMPUTED
rs10908771	chr12_-_7781362	-9.08748	5.90895e-15	4.28439e-07	-0.519745	chr1	160216721	chr12	7781295	7781425	-	intergenic	NA	NA	NA	IMPUTED
rs10908772	chr12_-_7781362	-9.08748	5.90895e-15	4.28439e-07	-0.519745	chr1	160223078	chr12	7781295	7781425	-	intergenic	NA	NA	NA	IMPUTED
rs10908774	chr12_-_7781362	-11.727	6.38506e-21	9.02647e-13	-0.591327	chr1	160304231	chr12	7781295	7781425	-	intergenic	NA	NA	NA	IMPUTED
rs10923133	RNF19A_tss3	6.99595	2.38709e-10	0.00525829	0.31391	chr1	116201064	chr8	101320222	101320356	-	intron,S	RNF19A	coding	protein_coding	IMPUTED
rs10925178	NPAS4_tss2	7.1802	9.65245e-11	0.00269476	0.366582	chr1	236803753	chr11	66191044	66191176	+	exon,S	NPAS4	coding	protein_coding	CHIP
rs10929553	RP11-382E9.1_tss1	6.85008	4.86103e-10	0.00899829	0.46908	chr2	8764946	chr1	199314649	199314653	+	intron,S	RP11-382E9.1	nonCoding	processed_transcript	IMPUTED
rs10929553	chr16_+_87036478	7.561	1.45255e-11	0.000542457	0.514503	chr2	8764946	chr16	87036476	87036480	+	intergenic	NA	NA	NA	IMPUTED
rs10929553	WDPCP_tss3	7.57086	1.3825e-11	0.000522322	0.451777	chr2	8764946	chr2	63608211	63608212	+	intron,AS	WDPCP	coding	nonsense_mediated_decay	IMPUTED
rs10931642	MTND4P12_tss2	6.92806	3.32583e-10	0.00670388	0.620918	chr2	195259731	chr5	134263666	134263747	-	TSS,S	MTND4P12	pseudo	processed_pseudogene	CHIP
rs10935684	NPAS4_tss2	7.65691	8.97619e-12	0.000390824	0.376256	chr3	147755330	chr11	66191044	66191176	+	exon,S	NPAS4	coding	protein_coding	IMPUTED
rs10936902	YAP1P1_tss1	6.83106	5.3314e-10	0.00963412	0.370205	chr3	101791487	chr6	147727581	147727594	+	TSSregion500,S	YAP1P1	pseudo	processed_pseudogene	IMPUTED
rs10938550	RP11-417J8.3_tss1	11.3812	3.82556e-20	5.1892e-12	0.755515	chr4	49082797	chr1	142618769	142618829	+	TSS,S	RP11-417J8.3	nonCoding	lincRNA	IMPUTED
rs10939388	MED26_tss2	-7.05542	1.78363e-10	0.00425984	-0.696206	chr4	9589956	chr19	16739842	16739854	-	TSSregion1000,S	MED26	coding	nonsense_mediated_decay	IMPUTED
rs10939871	chr2_-_20729845	-9.96343	6.17396e-17	5.64309e-09	-0.720725	chr5	60122201	chr2	20729821	20729884	-	intergenic	NA	NA	NA	IMPUTED
rs10939882	chr2_-_20729845	-10.5257	3.2829e-18	3.56065e-10	-0.664387	chr5	60410404	chr2	20729821	20729884	-	intergenic	NA	NA	NA	IMPUTED
rs10951772	PPIAP29_tss1	16.6446	1.83395e-31	9.13985e-23	0.759372	chr7	44834548	chr6	24976600	24976635	+	TSSregion100,S	PPIAP29	pseudo	processed_pseudogene	IMPUTED
rs10951773	PPIAP29_tss1	7.19501	8.97211e-11	0.00253175	0.401959	chr7	44854502	chr6	24976600	24976635	+	TSSregion100,S	PPIAP29	pseudo	processed_pseudogene	IMPUTED
rs10951774	PPIAP29_tss1	15.106	2.7336e-28	9.12077e-20	0.74295	chr7	44878888	chr6	24976600	24976635	+	TSSregion100,S	PPIAP29	pseudo	processed_pseudogene	IMPUTED
rs10951775	PPIAP29_tss1	15.106	2.7336e-28	9.12077e-20	0.74295	chr7	44878954	chr6	24976600	24976635	+	TSSregion100,S	PPIAP29	pseudo	processed_pseudogene	IMPUTED
rs1095399	RP11-79P5.8_tss2	-6.87103	4.39055e-10	0.00831261	-0.310363	chr11	73654242	chr5	72678297	72678302	+	exon,S	RP11-79P5.8	nonCoding	processed_transcript	IMPUTED
rs10956347	MRPL2_tss1	-6.8952	3.90323e-10	0.00755393	-0.240749	chr8	128006833	chr6	43026896	43027351	-	TSS,S	MRPL2	coding	protein_coding	IMPUTED
rs1096020	SUB1P3_tss2	8.03852	1.3029e-12	7.35964e-05	0.626822	chr12	25744328	chr16	4613018	4613025	-	exon,S	SUB1P3	pseudo	processed_pseudogene	IMPUTED
rs10975272	DLGAP1_tss12	7.46098	2.39531e-11	0.000820232	0.299661	chr9	5752803	chr18	4428117	4428149	-	intron,S	DLGAP1	coding	protein_coding	CHIP
rs10980468	hsa-mir-6723_tss4	7.05943	1.74887e-10	0.0041838	0.380577	chr9	113348673	chr1	565889	565976	+	TSSregion500,S	hsa-mir-6723	pseudo	unprocessed_pseudogene	IMPUTED
rs10980471	hsa-mir-6723_tss4	7.05943	1.74887e-10	0.0041838	0.380577	chr9	113353149	chr1	565889	565976	+	TSSregion500,S	hsa-mir-6723	pseudo	unprocessed_pseudogene	IMPUTED
rs10980475	hsa-mir-6723_tss4	7.55601	1.48928e-11	0.000554727	0.413138	chr9	113361545	chr1	565889	565976	+	TSSregion500,S	hsa-mir-6723	pseudo	unprocessed_pseudogene	IMPUTED
rs10980477	hsa-mir-6723_tss4	7.55601	1.48928e-11	0.000554727	0.413138	chr9	113364135	chr1	565889	565976	+	TSSregion500,S	hsa-mir-6723	pseudo	unprocessed_pseudogene	IMPUTED
rs10980481	hsa-mir-6723_tss4	7.12835	1.24631e-10	0.0032669	0.391877	chr9	113367300	chr1	565889	565976	+	TSSregion500,S	hsa-mir-6723	pseudo	unprocessed_pseudogene	CHIP
rs10982623	TBCD_tss2	-7.85164	3.36197e-12	0.000173196	-0.83389	chr9	118008308	chr17	80708300	80709022	-	TSSregion1000,AS	TBCD	coding	protein_coding	IMPUTED
rs10983030	chr6_-_163830808	-17.8219	8.35664e-34	5.04231e-25	-0.483293	chr9	100376547	chr6	163830761	163830821	-	intergenic	NA	NA	NA	IMPUTED
rs10983447	chr6_-_163830808	-16.2272	1.29304e-30	5.85155e-22	-0.476896	chr9	100479112	chr6	163830761	163830821	-	intergenic	NA	NA	NA	IMPUTED
rs10983648	chr6_-_163830808	-7.83686	3.62296e-12	0.000182346	-0.380994	chr9	100521940	chr6	163830761	163830821	-	intergenic	NA	NA	NA	IMPUTED
rs10998033	PAPOLA_tss2	7.07572	1.61448e-10	0.00397462	0.365993	chr10	70002749	chr14	97031439	97031577	+	exon,S	PAPOLA	coding	protein_coding	IMPUTED
rs10998072	chr14_-_78256807	7.05469	1.79004e-10	0.00426997	0.534772	chr10	70091923	chr14	78256807	78256808	-	intergenic	NA	NA	NA	CHIP_EXOME
rs10998072	COPS8_tss2	6.9218	3.4289e-10	0.00683889	0.305315	chr10	70091923	chr2	237994174	237994229	+	TSSregion500,S	COPS8	coding	protein_coding	CHIP_EXOME
rs11001291	AC007318.5_tss1	7.14345	1.15699e-10	0.00310407	0.316603	chr10	76845873	chr2	65432067	65432134	+	TSSregion100,S	AC007318.5	pseudo	processed_pseudogene	IMPUTED
rs11008077	IGLV2-8_tss1	6.92874	3.31471e-10	0.00669337	0.516012	chr10	19301886	chr22	23165271	23165278	+	exon,S	IGLV2-8	coding	IG_V_gene	IMPUTED
rs11018905	RP11-737O24.3_tss1	8.13034	8.16312e-13	4.73156e-05	0.34572	chr11	89925179	chr18	2946619	2946663	-	TSSregion100,S	RP11-737O24.3	pseudo	transcribed_processed_pseudogene	EXOME_IMPUTED
rs11018912	RP11-737O24.3_tss1	8.64625	5.79146e-14	3.71665e-06	0.35896	chr11	89942645	chr18	2946619	2946663	-	TSSregion100,S	RP11-737O24.3	pseudo	transcribed_processed_pseudogene	CHIP
rs11018914	RP11-737O24.3_tss1	8.64625	5.79146e-14	3.71665e-06	0.35896	chr11	89942659	chr18	2946619	2946663	-	TSSregion100,S	RP11-737O24.3	pseudo	transcribed_processed_pseudogene	IMPUTED
rs11018920	RP11-737O24.3_tss1	8.64625	5.79146e-14	3.71665e-06	0.35896	chr11	89952701	chr18	2946619	2946663	-	TSSregion100,S	RP11-737O24.3	pseudo	transcribed_processed_pseudogene	IMPUTED
rs11018921	RP11-737O24.3_tss1	7.49752	1.99565e-11	0.000700083	0.31972	chr11	89953315	chr18	2946619	2946663	-	TSSregion100,S	RP11-737O24.3	pseudo	transcribed_processed_pseudogene	IMPUTED
rs11018923	RP11-737O24.3_tss1	8.94074	1.2644e-14	8.82246e-07	0.36582	chr11	89954216	chr18	2946619	2946663	-	TSSregion100,S	RP11-737O24.3	pseudo	transcribed_processed_pseudogene	IMPUTED
rs11018927	RP11-737O24.3_tss1	8.94074	1.2644e-14	8.82246e-07	0.36582	chr11	89961585	chr18	2946619	2946663	-	TSSregion100,S	RP11-737O24.3	pseudo	transcribed_processed_pseudogene	IMPUTED
rs11019078	RP11-737O24.3_tss1	9.21912	2.98306e-15	2.32222e-07	0.505637	chr11	90269064	chr18	2946619	2946663	-	TSSregion100,S	RP11-737O24.3	pseudo	transcribed_processed_pseudogene	IMPUTED
rs11026035	CDKN1A_tss2	7.15209	1.10875e-10	0.00301001	0.684375	chr11	3249081	chr6	36653576	36653608	-	exon,AS	CDKN1A	coding	protein_coding	EXOME_IMPUTED
rs11026035	chr9_+_13526488	7.61285	1.11998e-11	0.000458128	0.386088	chr11	3249081	chr9	13526488	13526489	+	intergenic	NA	NA	NA	EXOME_IMPUTED
rs11026035	chr14_+_101797960	7.33829	4.41265e-11	0.00138791	0.470789	chr11	3249081	chr14	101797959	101797961	+	intergenic	NA	NA	NA	EXOME_IMPUTED
rs11027586	CASP1_tss2	6.94618	3.04431e-10	0.00634085	0.388117	chr11	23898652	chr11	104905574	104905691	-	TSSregion500,S	CASP1	problem	retained_intron	IMPUTED
rs11027594	CASP1_tss2	6.94618	3.04431e-10	0.00634085	0.388117	chr11	23902870	chr11	104905574	104905691	-	TSSregion500,S	CASP1	problem	retained_intron	IMPUTED
rs11027595	CASP1_tss2	6.94618	3.04431e-10	0.00634085	0.388117	chr11	23903150	chr11	104905574	104905691	-	TSSregion500,S	CASP1	problem	retained_intron	IMPUTED
rs11027596	CASP1_tss2	6.94618	3.04431e-10	0.00634085	0.388117	chr11	23904750	chr11	104905574	104905691	-	TSSregion500,S	CASP1	problem	retained_intron	IMPUTED
rs11027597	CASP1_tss2	6.94618	3.04431e-10	0.00634085	0.388117	chr11	23905605	chr11	104905574	104905691	-	TSSregion500,S	CASP1	problem	retained_intron	IMPUTED
rs11042449	CALD1_tss1	6.87843	4.23529e-10	0.008038	0.921151	chr11	2076798	chr7	134617498	134618417	+	exon,S	CALD1	coding	protein_coding	IMPUTED
rs11042455	CALD1_tss1	6.87843	4.23529e-10	0.008038	0.921151	chr11	2078638	chr7	134617498	134618417	+	exon,S	CALD1	coding	protein_coding	IMPUTED
rs11042465	CALD1_tss1	6.87843	4.23529e-10	0.008038	0.921151	chr11	2080254	chr7	134617498	134618417	+	exon,S	CALD1	coding	protein_coding	IMPUTED
rs11046765	TMPRSS9_tss1	7.53735	1.6352e-11	0.000599997	0.465426	chr12	23199165	chr19	2393145	2393151	+	intron,S	TMPRSS9	problem	retained_intron	IMPUTED
rs11070493	AC123768.4_tss1	8.03385	1.33426e-12	7.4249e-05	0.267739	chr15	30941233	chr15	32907258	32907397	-	TSS,S	AC123768.4	nonCoding	lincRNA	IMPUTED
rs11070510	AC123768.4_tss1	8.03385	1.33426e-12	7.4249e-05	0.267739	chr15	30953483	chr15	32907258	32907397	-	TSS,S	AC123768.4	nonCoding	lincRNA	IMPUTED
rs11070528	AC123768.4_tss1	8.03385	1.33426e-12	7.4249e-05	0.267739	chr15	30968777	chr15	32907258	32907397	-	TSS,S	AC123768.4	nonCoding	lincRNA	IMPUTED
rs11079190	TRIM9_tss6	7.5624	1.44237e-11	0.00053891	0.494487	chr17	53785772	chr14	51533128	51533525	-	intron,S	TRIM9	coding	protein_coding	IMPUTED
rs11079190	chr9_-_88045544	6.93488	3.21697e-10	0.00652109	0.328794	chr17	53785772	chr9	88045468	88045652	-	intergenic	NA	NA	NA	IMPUTED
rs11079774	MRPL45_tss1	-9.01657	8.5355e-15	6.01705e-07	-0.197109	chr17	45479706	chr17	36453117	36453256	+	TSS,S	MRPL45	coding	nonsense_mediated_decay	IMPUTED
rs11079776	MRPL45_tss1	-8.13666	7.90425e-13	4.58489e-05	-0.191351	chr17	45546893	chr17	36453117	36453256	+	TSS,S	MRPL45	coding	nonsense_mediated_decay	IMPUTED
rs11079778	MRPL45_tss1	-9.10272	5.45987e-15	4.01609e-07	-0.201628	chr17	45622414	chr17	36453117	36453256	+	TSS,S	MRPL45	coding	nonsense_mediated_decay	IMPUTED
rs11079783	MRPL45_tss1	-9.54755	5.40076e-16	4.57278e-08	-0.208843	chr17	45686016	chr17	36453117	36453256	+	TSS,S	MRPL45	coding	nonsense_mediated_decay	IMPUTED
rs1108714	DLG4_tss7	8.03527	1.32466e-12	7.4249e-05	0.34829	chr11	68595340	chr17	7111418	7111743	-	exon,S	DLG4	coding	protein_coding	IMPUTED
rs11090699	chr6_+_94635190	6.9274	3.33652e-10	0.00670388	1.12256	chr22	45180944	chr6	94635184	94635191	+	intergenic	NA	NA	NA	IMPUTED
rs11090699	CORO7-PAM16_tss2	6.91084	3.61695e-10	0.00710419	1.02306	chr22	45180944	chr16	4429533	4429534	-	intron,S	CORO7-PAM16	coding	protein_coding	IMPUTED
rs11090818	ARL8B_tss4	7.13936	1.18057e-10	0.00314536	0.503748	chr22	46626432	chr3	5170661	5170662	-	intron,AS	ARL8B	coding	protein_coding	IMPUTED
rs11090819	ARL8B_tss4	7.13936	1.18057e-10	0.00314536	0.503748	chr22	46626506	chr3	5170661	5170662	-	intron,AS	ARL8B	coding	protein_coding	CHIP
rs11097159	chr12_-_55191418	10.3868	6.77439e-18	7.08878e-10	0.592546	chr4	88427089	chr12	55191418	55191420	-	intergenic	NA	NA	NA	IMPUTED
rs11097160	chr12_-_55191418	10.3868	6.77439e-18	7.08878e-10	0.592546	chr4	88430153	chr12	55191418	55191420	-	intergenic	NA	NA	NA	IMPUTED
rs11121500	RILPL1_tss2	6.83404	5.25474e-10	0.00952071	0.321689	chr1	6279616	chr12	124018262	124018267	+	TSS,AS	RILPL1	coding	protein_coding	EXOME
rs111237020	MTRNR2L9_tss1	7.29078	5.58597e-11	0.00167915	0.362697	chr1	153842032	chr6	62284122	62284200	+	exon,S	MTRNR2L9	coding	protein_coding	IMPUTED
rs11123849	ANKRD36C_tss1	8.67616	4.96388e-14	3.20121e-06	0.352462	chr2	98286235	chr2	96657550	96657582	-	TSSregion100,S	ANKRD36C	coding	protein_coding	CHIP
rs11123861	ANKRD36C_tss1	8.5077	1.18197e-13	7.31118e-06	0.325388	chr2	98309882	chr2	96657550	96657582	-	TSSregion100,S	ANKRD36C	coding	protein_coding	CHIP
rs11123901	BSN-AS2_tss1	-10.0567	3.79399e-17	3.61461e-09	-0.621122	chr2	102374959	chr3	49591967	49591978	-	TSSregion500,S	BSN-AS2	nonCoding	processed_transcript	CHIP
rs11125869	chr1_-_109092036	9.9878	5.43651e-17	5.00975e-09	0.35509	chr2	61379533	chr1	109092034	109092041	-	intergenic	NA	NA	NA	IMPUTED
rs11125870	chr1_-_109092036	9.9878	5.43651e-17	5.00975e-09	0.35509	chr2	61379625	chr1	109092034	109092041	-	intergenic	NA	NA	NA	IMPUTED
rs11125874	chr1_-_109092036	7.94878	2.05532e-12	0.000109871	0.339572	chr2	61549129	chr1	109092034	109092041	-	intergenic	NA	NA	NA	IMPUTED
rs11125883	chr1_-_109092036	7.01969	2.12509e-10	0.00481463	0.304818	chr2	61710573	chr1	109092034	109092041	-	intergenic	NA	NA	NA	IMPUTED
rs11125885	chr1_-_109092036	-7.01885	2.13393e-10	0.00481463	-0.311169	chr2	61755728	chr1	109092034	109092041	-	intergenic	NA	NA	NA	IMPUTED
rs111261424	SCT_tss1	7.27973	5.9005e-11	0.00174537	0.412141	chr10	112900500	chr11	627175	627289	-	TSSregion100,S	SCT	coding	protein_coding	IMPUTED
rs11128265	SP7_tss1	7.56938	1.3928e-11	0.000522373	0.927514	chr3	72455797	chr12	53738588	53738711	+	intron,AS	SP7	coding	protein_coding	IMPUTED
rs11128267	SP7_tss1	-10.2958	1.08932e-17	1.13459e-09	-0.853658	chr3	72504905	chr12	53738588	53738711	+	intron,AS	SP7	coding	protein_coding	IMPUTED
rs11128267	ERC1_tss3	7.15396	1.09861e-10	0.0029866	0.670021	chr3	72504905	chr12	1545394	1545399	+	intron,S	ERC1	coding	protein_coding	IMPUTED
rs11128268	SP7_tss1	21.9637	1.92204e-41	6.05382e-32	1.28248	chr3	72507519	chr12	53738588	53738711	+	intron,AS	SP7	coding	protein_coding	IMPUTED
rs11128268	ERC1_tss3	-15.5179	3.75666e-29	1.53268e-20	-1.14819	chr3	72507519	chr12	1545394	1545399	+	intron,S	ERC1	coding	protein_coding	IMPUTED
rs11128269	SP7_tss1	20.5538	6.04406e-39	1.04598e-29	1.28427	chr3	72508512	chr12	53738588	53738711	+	intron,AS	SP7	coding	protein_coding	IMPUTED
rs11128269	ERC1_tss3	-14.3743	9.753e-27	2.80796e-18	-1.13596	chr3	72508512	chr12	1545394	1545399	+	intron,S	ERC1	coding	protein_coding	IMPUTED
rs11128270	ERC1_tss3	7.96185	1.92345e-12	0.000103384	0.738512	chr3	72508896	chr12	1545394	1545399	+	intron,S	ERC1	coding	protein_coding	IMPUTED
rs11128270	SP7_tss1	-10.1645	2.16141e-17	2.14621e-09	-0.8718	chr3	72508896	chr12	53738588	53738711	+	intron,AS	SP7	coding	protein_coding	IMPUTED
rs111292728	chr9_-_88045544	7.72527	6.36315e-12	0.000287052	0.36387	chr7	52294288	chr9	88045468	88045652	-	intergenic	NA	NA	NA	IMPUTED
rs11129839	IGHV4-34_tss1	6.93835	3.16298e-10	0.00646087	0.508033	chr3	39639754	chr14	106830056	106830076	-	TSS,S	IGHV4-34	coding	IG_V_gene	IMPUTED
rs11129869	RPL14P1_tss1	7.75738	5.41217e-12	0.000250171	0.519788	chr3	40259738	chr12	63359079	63359105	+	TSS,S	RPL14P1	pseudo	processed_pseudogene	IMPUTED
rs11129870	RPL14P1_tss1	7.75738	5.41217e-12	0.000250171	0.519788	chr3	40260406	chr12	63359079	63359105	+	TSS,S	RPL14P1	pseudo	processed_pseudogene	IMPUTED
rs11129871	RPL14P1_tss1	7.17469	9.91863e-11	0.00276026	0.510644	chr3	40280555	chr12	63359079	63359105	+	TSS,S	RPL14P1	pseudo	processed_pseudogene	IMPUTED
rs11129872	RPL14P1_tss1	7.2379	7.25824e-11	0.00209967	0.506928	chr3	40280566	chr12	63359079	63359105	+	TSS,S	RPL14P1	pseudo	processed_pseudogene	IMPUTED
rs11129874	RPL14P1_tss1	7.6038	1.17198e-11	0.000478779	0.457959	chr3	40326165	chr12	63359079	63359105	+	TSS,S	RPL14P1	pseudo	processed_pseudogene	IMPUTED
rs11129876	RPL14P1_tss1	13.1542	4.31297e-24	7.94417e-16	0.662839	chr3	40401636	chr12	63359079	63359105	+	TSS,S	RPL14P1	pseudo	processed_pseudogene	IMPUTED
rs111314807	TOP1MT_tss2	7.07152	1.64812e-10	0.00403285	0.359203	chr11	85312596	chr8	144442076	144442156	-	TSS,S	TOP1MT	coding	protein_coding	IMPUTED
rs111334150	chr9_-_88045544	7.49547	2.01624e-11	0.000700083	0.354488	chr7	52436878	chr9	88045468	88045652	-	intergenic	NA	NA	NA	IMPUTED
rs11135012	EPRS_tss2	7.08893	1.51304e-10	0.0037489	0.379156	chr5	176677799	chr1	220213568	220213625	-	exon,S	EPRS	coding	protein_coding	IMPUTED
rs111363889	CHI3L2_tss1	8.38504	2.2191e-13	1.35402e-05	0.624219	chr13	93266539	chr1	111770185	111770367	+	TSS,S	CHI3L2	coding	protein_coding	IMPUTED
rs1113702	HN1_tss2	7.10418	1.40372e-10	0.00352968	0.315405	chr7	53280035	chr17	73143671	73143750	-	TSSregion1000,S	HN1	problem	retained_intron	IMPUTED
rs111376502	MTRNR2L9_tss1	7.51453	1.833e-11	0.000659214	0.352046	chr2	55698668	chr6	62284122	62284200	+	exon,S	MTRNR2L9	coding	protein_coding	IMPUTED
rs111381043	MTRNR2L9_tss1	7.51453	1.833e-11	0.000659214	0.352046	chr2	55723182	chr6	62284122	62284200	+	exon,S	MTRNR2L9	coding	protein_coding	IMPUTED
rs111390139	ABHD2_tss3	7.79296	4.52273e-12	0.000211982	0.352426	chr3	192670641	chr15	89659578	89659772	-	TSS,AS	ABHD2	nonCoding	processed_transcript	IMPUTED
rs111392695	ABHD2_tss3	7.79296	4.52273e-12	0.000211982	0.352426	chr3	192707996	chr15	89659578	89659772	-	TSS,AS	ABHD2	nonCoding	processed_transcript	IMPUTED
rs111407640	chr9_-_88045544	7.72527	6.36315e-12	0.000287052	0.36387	chr7	52288810	chr9	88045468	88045652	-	intergenic	NA	NA	NA	IMPUTED
rs111425125	MTRNR2L9_tss1	7.51453	1.833e-11	0.000659214	0.352046	chr2	55724739	chr6	62284122	62284200	+	exon,S	MTRNR2L9	coding	protein_coding	IMPUTED
rs111434247	RBM12B_tss2	6.84502	4.98202e-10	0.00910622	0.35009	chr21	20442468	chr8	94746115	94746359	-	exon,S	RBM12B	coding	protein_coding	IMPUTED
rs111470844	chr12_-_55191418	18.5375	3.43541e-35	2.30223e-26	0.847637	chr4	88440309	chr12	55191418	55191420	-	intergenic	NA	NA	NA	IMPUTED
rs11147807	chr20_-_799962	6.83026	5.35208e-10	0.00964714	0.374285	chr13	21239174	chr20	799955	799971	-	intergenic	NA	NA	NA	IMPUTED
rs111479881	ABHD2_tss3	7.79296	4.52273e-12	0.000211982	0.352426	chr3	192670681	chr15	89659578	89659772	-	TSS,AS	ABHD2	nonCoding	processed_transcript	IMPUTED
rs111481163	ABHD2_tss3	7.79296	4.52273e-12	0.000211982	0.352426	chr3	192699039	chr15	89659578	89659772	-	TSS,AS	ABHD2	nonCoding	processed_transcript	IMPUTED
rs111482878	chr12_+_125424505	7.1773	9.79163e-11	0.00272733	0.620499	chr8	75056628	chr12	125424489	125424506	+	intergenic	NA	NA	NA	IMPUTED
rs111486365	SEPT10P1_tss1	6.99908	2.35079e-10	0.00519671	0.264175	chr2	110316612	chr8	57390832	57390840	-	TSSregion500,S	SEPT10P1	pseudo	processed_pseudogene	IMPUTED
rs11149124	N6AMT1_tss2	6.91705	3.50925e-10	0.00695336	0.511798	chr13	79773089	chr21	30257706	30257862	+	TSSregion100,AS	N6AMT1	coding	nonsense_mediated_decay	IMPUTED
rs111531901	MTRNR2L9_tss1	6.85563	4.73168e-10	0.00880291	0.3344	chr17	39164919	chr6	62284122	62284200	+	exon,S	MTRNR2L9	coding	protein_coding	EXOME
rs111537564	chr9_-_88045544	7.49547	2.01624e-11	0.000700083	0.354488	chr7	52444912	chr9	88045468	88045652	-	intergenic	NA	NA	NA	IMPUTED
rs111537847	MTRNR2L9_tss1	7.51453	1.833e-11	0.000659214	0.352046	chr2	55678430	chr6	62284122	62284200	+	exon,S	MTRNR2L9	coding	protein_coding	IMPUTED
rs111543747	chr1_-_109092036	9.29131	2.04982e-15	1.63285e-07	0.34165	chr2	61380622	chr1	109092034	109092041	-	intergenic	NA	NA	NA	IMPUTED
rs111567686	chr2_+_176546959	7.47358	2.24923e-11	0.000776795	0.587324	chr1	22292231	chr2	176546959	176546960	+	intergenic	NA	NA	NA	IMPUTED
rs111567686	chr1_+_163433497	7.00052	2.33431e-10	0.00516913	0.787715	chr1	22292231	chr1	163433497	163433500	+	intergenic	NA	NA	NA	IMPUTED
rs111567686	chr6_-_164048437	7.15762	1.07897e-10	0.00294084	1.26629	chr1	22292231	chr6	164048437	164048439	-	intergenic	NA	NA	NA	IMPUTED
rs111567686	GBX2_tss1	6.93653	3.19121e-10	0.00648639	1.05816	chr1	22292231	chr2	237074298	237074299	+	exon,AS	GBX2	coding	protein_coding	IMPUTED
rs111567686	ATPBD4_tss2	7.72778	6.28343e-12	0.000287052	0.598011	chr1	22292231	chr15	35559557	35559565	-	intron,S	ATPBD4	nonCoding	processed_transcript	IMPUTED
rs111567686	RP11-496N12.6_tss1	7.13853	1.1854e-10	0.00315502	0.851431	chr1	22292231	chr1	225651598	225651600	-	intron,S	RP11-496N12.6	nonCoding	sense_intronic	IMPUTED
rs111575892	PCBD2_tss4	7.48962	2.07608e-11	0.000719048	0.350514	chr16	88695020	chr5	134261731	134261808	+	intron,S	PCBD2	coding	protein_coding	IMPUTED
rs11157693	RP11-343P16.1_tss1	-13.9381	8.45558e-26	2.06134e-17	-0.772773	chr14	50048426	chr5	18049552	18049568	+	TSSregion100,S	RP11-343P16.1	pseudo	processed_pseudogene	IMPUTED
rs11157696	RP11-343P16.1_tss1	-20.7805	2.35855e-39	4.12705e-30	-0.935824	chr14	50105746	chr5	18049552	18049568	+	TSSregion100,S	RP11-343P16.1	pseudo	processed_pseudogene	IMPUTED
rs1115793	RABEP1_tss4	-12.7465	3.41134e-23	5.47081e-15	-0.502343	chr2	68411962	chr17	5185912	5185962	-	intron,AS	RABEP1	coding	protein_coding	IMPUTED
rs1115793	UNC119B_tss2	-20.0437	5.13436e-38	4.56183e-29	-0.896357	chr2	68411962	chr12	121148154	121148159	+	TSSregion100,S	UNC119B	coding	protein_coding	IMPUTED
rs11158470	RP5-857K21.11_tss3	7.12137	1.2899e-10	0.0032945	0.621521	chr14	24423918	chr1	569771	569803	+	exon,S	RP5-857K21.11	pseudo	unprocessed_pseudogene	IMPUTED
rs111585675	chr9_-_88045544	7.49547	2.01624e-11	0.000700083	0.354488	chr7	52439340	chr9	88045468	88045652	-	intergenic	NA	NA	NA	IMPUTED
rs111609650	chr9_-_88045544	7.49547	2.01624e-11	0.000700083	0.354488	chr7	52438406	chr9	88045468	88045652	-	intergenic	NA	NA	NA	IMPUTED
rs111626347	HSP90AA4P_tss1	6.93399	3.23094e-10	0.00654436	0.314514	chr11	71280031	chr4	190394057	190394059	+	TSSregion100,S	HSP90AA4P	pseudo	transcribed_processed_pseudogene	IMPUTED
rs111626347	chr12_+_125424505	7.28848	5.64998e-11	0.00169313	0.632903	chr11	71280031	chr12	125424489	125424506	+	intergenic	NA	NA	NA	IMPUTED
rs111635695	RP11-90O23.1_tss1	8.77309	3.00959e-14	1.99396e-06	0.354129	chr5	74140395	chr1	203626983	203627002	-	TSSregion100,S	RP11-90O23.1	pseudo	processed_pseudogene	IMPUTED
rs111635695	RP11-172F4.2_tss1	7.64749	9.41153e-12	0.000401129	0.350508	chr5	74140395	chr9	99169453	99169498	+	TSSregion100,S	RP11-172F4.2	pseudo	processed_pseudogene	IMPUTED
rs111652247	RP5-857K21.11_tss3	7.12137	1.2899e-10	0.0032945	0.621521	chr14	24414719	chr1	569771	569803	+	exon,S	RP5-857K21.11	pseudo	unprocessed_pseudogene	IMPUTED
rs11166473	HSP90AA4P_tss1	6.88048	4.19318e-10	0.00798695	0.315736	chr1	101010015	chr4	190394057	190394059	+	TSSregion100,S	HSP90AA4P	pseudo	transcribed_processed_pseudogene	IMPUTED
rs111673380	IGLV2-8_tss1	7.49815	1.98941e-11	0.000700083	0.505348	chr8	103156926	chr22	23165271	23165278	+	exon,S	IGLV2-8	coding	IG_V_gene	IMPUTED
rs111685777	ALG1_tss3	7.0112	2.21534e-10	0.00496792	0.434443	chr11	33954617	chr16	5083586	5083834	+	TSS,S	ALG1	problem	retained_intron	IMPUTED
rs111700477	RP11-737O24.3_tss1	8.70094	4.36816e-14	2.83327e-06	0.357027	chr11	90039365	chr18	2946619	2946663	-	TSSregion100,S	RP11-737O24.3	pseudo	transcribed_processed_pseudogene	IMPUTED
rs111707506	KAZN_tss5	6.96724	2.74677e-10	0.00588495	0.286489	chr13	83919089	chr1	15256161	15256236	+	TSSregion100,S	KAZN	coding	protein_coding	IMPUTED
rs11171710	RPS26P8_tss1	-7.07158	1.64764e-10	0.00403285	-0.366775	chr12	56368078	chr17	43685903	43685909	+	TSS,S	RPS26P8	pseudo	processed_pseudogene	CHIP
rs11171710	RPS26P47_tss1	-8.76035	3.21436e-14	2.12694e-06	-1.33119	chr12	56368078	chr13	101192527	101192558	-	TSS,S	RPS26P47	pseudo	processed_pseudogene	CHIP
rs11171710	AC004057.1_tss1	-9.4243	1.02617e-15	8.44337e-08	-0.559398	chr12	56368078	chr4	114135577	114135585	-	TSS,S	AC004057.1	pseudo	processed_pseudogene	CHIP
rs11171731	AC004057.1_tss1	-10.2036	1.76301e-17	1.7606e-09	-0.591106	chr12	56443342	chr4	114135577	114135585	-	TSS,S	AC004057.1	pseudo	processed_pseudogene	IMPUTED
rs11171731	RPS26P8_tss1	-7.36918	3.7845e-11	0.00122836	-0.382131	chr12	56443342	chr17	43685903	43685909	+	TSS,S	RPS26P8	pseudo	processed_pseudogene	IMPUTED
rs11171731	RPS26P47_tss1	-9.33246	1.65487e-15	1.32832e-07	-1.39826	chr12	56443342	chr13	101192527	101192558	-	TSS,S	RPS26P47	pseudo	processed_pseudogene	IMPUTED
rs11171733	RPS26P8_tss1	-7.41436	3.02228e-11	0.00100393	-0.386277	chr12	56456266	chr17	43685903	43685909	+	TSS,S	RPS26P8	pseudo	processed_pseudogene	IMPUTED
rs11171733	AC004057.1_tss1	-10.2195	1.62253e-17	1.62444e-09	-0.595577	chr12	56456266	chr4	114135577	114135585	-	TSS,S	AC004057.1	pseudo	processed_pseudogene	IMPUTED
rs11171733	RPS26P47_tss1	-9.24489	2.60916e-15	2.04124e-07	-1.40039	chr12	56456266	chr13	101192527	101192558	-	TSS,S	RPS26P47	pseudo	processed_pseudogene	IMPUTED
rs11171739	RPS26P8_tss1	14.7362	1.65224e-27	5.20403e-19	0.508837	chr12	56470625	chr17	43685903	43685909	+	TSS,S	RPS26P8	pseudo	processed_pseudogene	IMPUTED
rs11171739	RPS26P47_tss1	22.9329	4.22287e-43	2.07824e-33	1.79613	chr12	56470625	chr13	101192527	101192558	-	TSS,S	RPS26P47	pseudo	processed_pseudogene	IMPUTED
rs11171739	AC004057.1_tss1	20.9716	1.07239e-39	2.4836e-30	0.712589	chr12	56470625	chr4	114135577	114135585	-	TSS,S	AC004057.1	pseudo	processed_pseudogene	IMPUTED
rs11171747	AC004057.1_tss1	-7.8465	3.45054e-12	0.000176591	-0.525921	chr12	56518408	chr4	114135577	114135585	-	TSS,S	AC004057.1	pseudo	processed_pseudogene	CHIP
rs11171747	RPS26P47_tss1	-7.18423	9.46253e-11	0.00265444	-1.23103	chr12	56518408	chr13	101192527	101192558	-	TSS,S	RPS26P47	pseudo	processed_pseudogene	CHIP
rs111735302	chr11_-_46264937	7.04631	1.86518e-10	0.00442776	0.347136	chr3	176983004	chr11	46264845	46265006	-	intergenic	NA	NA	NA	IMPUTED
rs111769588	ABHD2_tss3	7.79296	4.52273e-12	0.000211982	0.352426	chr3	192691295	chr15	89659578	89659772	-	TSS,AS	ABHD2	nonCoding	processed_transcript	IMPUTED
rs111772565	chr9_-_88045544	7.63256	1.01447e-11	0.000422094	0.378001	chr7	52585049	chr9	88045468	88045652	-	intergenic	NA	NA	NA	IMPUTED
rs11177419	RBPMS2_tss2	6.91522	3.5406e-10	0.00699981	0.570319	chr12	69355720	chr15	65067779	65067871	+	TSS,AS	RBPMS2	coding	protein_coding	IMPUTED
rs111792545	chr9_-_88045544	7.49547	2.01624e-11	0.000700083	0.354488	chr7	52464011	chr9	88045468	88045652	-	intergenic	NA	NA	NA	IMPUTED
rs111793625	ABHD2_tss3	7.79296	4.52273e-12	0.000211982	0.352426	chr3	192715755	chr15	89659578	89659772	-	TSS,AS	ABHD2	nonCoding	processed_transcript	IMPUTED
rs111820976	chr9_-_88045544	7.01765	2.14652e-10	0.00484164	0.338996	chr7	52175959	chr9	88045468	88045652	-	intergenic	NA	NA	NA	IMPUTED
rs111833087	SEPT10P1_tss1	6.91394	3.56279e-10	0.00703554	0.261124	chr2	110292218	chr8	57390832	57390840	-	TSSregion500,S	SEPT10P1	pseudo	processed_pseudogene	IMPUTED
rs111847929	chr9_-_88045544	7.49547	2.01624e-11	0.000700083	0.354488	chr7	52459809	chr9	88045468	88045652	-	intergenic	NA	NA	NA	IMPUTED
rs11186869	FAM76B_tss2	6.9479	3.01891e-10	0.0063088	0.280037	chr10	93997647	chr11	95511984	95512119	-	exon,S	FAM76B	coding	protein_coding	IMPUTED
rs11190758	RP5-857K21.11_tss3	7.32351	4.74875e-11	0.00147506	0.516759	chr10	83395487	chr1	569771	569803	+	exon,S	RP5-857K21.11	pseudo	unprocessed_pseudogene	IMPUTED
rs11190758	RP5-857K21.4_tss5	7.16572	1.03669e-10	0.00285103	0.566252	chr10	83395487	chr1	569802	569844	-	intron,S	RP5-857K21.4	nonCoding	lincRNA	IMPUTED
rs11190798	RP5-857K21.11_tss3	7.32351	4.74875e-11	0.00147506	0.516759	chr10	83404844	chr1	569771	569803	+	exon,S	RP5-857K21.11	pseudo	unprocessed_pseudogene	IMPUTED
rs11190798	RP5-857K21.4_tss5	7.16572	1.03669e-10	0.00285103	0.566252	chr10	83404844	chr1	569802	569844	-	intron,S	RP5-857K21.4	nonCoding	lincRNA	IMPUTED
rs11190829	RP5-857K21.11_tss3	7.32351	4.74875e-11	0.00147506	0.516759	chr10	83412814	chr1	569771	569803	+	exon,S	RP5-857K21.11	pseudo	unprocessed_pseudogene	IMPUTED
rs11190829	RP5-857K21.4_tss5	7.16572	1.03669e-10	0.00285103	0.566252	chr10	83412814	chr1	569802	569844	-	intron,S	RP5-857K21.4	nonCoding	lincRNA	IMPUTED
rs11190855	RP5-857K21.4_tss5	7.16572	1.03669e-10	0.00285103	0.566252	chr10	83418800	chr1	569802	569844	-	intron,S	RP5-857K21.4	nonCoding	lincRNA	IMPUTED
rs11190855	RP5-857K21.11_tss3	7.32351	4.74875e-11	0.00147506	0.516759	chr10	83418800	chr1	569771	569803	+	exon,S	RP5-857K21.11	pseudo	unprocessed_pseudogene	IMPUTED
rs11190866	RP5-857K21.4_tss5	7.16572	1.03669e-10	0.00285103	0.566252	chr10	83422093	chr1	569802	569844	-	intron,S	RP5-857K21.4	nonCoding	lincRNA	CHIP
rs11190866	RP5-857K21.11_tss3	7.32351	4.74875e-11	0.00147506	0.516759	chr10	83422093	chr1	569771	569803	+	exon,S	RP5-857K21.11	pseudo	unprocessed_pseudogene	CHIP
rs111912663	RBM12B_tss2	6.84502	4.98202e-10	0.00910622	0.35009	chr21	20442472	chr8	94746115	94746359	-	exon,S	RBM12B	coding	protein_coding	IMPUTED
rs1119179	RPL14P1_tss1	12.4492	1.55553e-22	2.33085e-14	0.673407	chr3	40424929	chr12	63359079	63359105	+	TSS,S	RPL14P1	pseudo	processed_pseudogene	IMPUTED
rs111918130	ABHD2_tss3	7.79296	4.52273e-12	0.000211982	0.352426	chr3	192729511	chr15	89659578	89659772	-	TSS,AS	ABHD2	nonCoding	processed_transcript	IMPUTED
rs111918425	ABHD2_tss3	7.79296	4.52273e-12	0.000211982	0.352426	chr3	192722861	chr15	89659578	89659772	-	TSS,AS	ABHD2	nonCoding	processed_transcript	IMPUTED
rs111933230	chr9_-_88045544	7.49547	2.01624e-11	0.000700083	0.354488	chr7	52421981	chr9	88045468	88045652	-	intergenic	NA	NA	NA	IMPUTED
rs111935704	SUB1P3_tss2	7.2252	7.7287e-11	0.00222149	0.594243	chr22	46719597	chr16	4613018	4613025	-	exon,S	SUB1P3	pseudo	processed_pseudogene	IMPUTED
rs111950731	MTRNR2L9_tss1	7.51453	1.833e-11	0.000659214	0.352046	chr2	55722767	chr6	62284122	62284200	+	exon,S	MTRNR2L9	coding	protein_coding	IMPUTED
rs111963996	NRG3_tss4	6.92401	3.39219e-10	0.0067863	0.376296	chr14	98132409	chr10	84649326	84649639	+	intron,S	NRG3	coding	protein_coding	IMPUTED
rs111982777	FBRSL1_tss4	6.84116	5.07629e-10	0.00926669	0.682248	chr15	60010773	chr12	133148930	133148935	+	TSSregion500,S	FBRSL1	nonCoding	processed_transcript	IMPUTED
rs11199877	HSPH1_tss5	7.57677	1.34216e-11	0.000522322	0.376177	chr10	123039881	chr13	31736321	31736393	+	TSSregion500,AS	HSPH1	coding	protein_coding	CHIP
rs11199877	NKIRAS2_tss2	8.66623	5.22456e-14	3.36381e-06	0.487635	chr10	123039881	chr17	40168479	40168709	+	TSSregion500,S	NKIRAS2	coding	protein_coding	CHIP
rs11199877	ARHGAP32_tss5	7.13623	1.19887e-10	0.00318548	0.325699	chr10	123039881	chr11	128891372	128891460	-	intron,S	ARHGAP32	coding	protein_coding	CHIP
rs11199877	SHANK2_tss8	8.15206	7.30714e-13	4.28909e-05	0.349044	chr10	123039881	chr11	70455016	70455108	+	intron,AS	SHANK2	coding	protein_coding	CHIP
rs112007125	chr9_-_88045544	7.49547	2.01624e-11	0.000700083	0.354488	chr7	52461467	chr9	88045468	88045652	-	intergenic	NA	NA	NA	IMPUTED
rs11202350	AMMECR1L_tss1	7.40023	3.24258e-11	0.00106809	0.416716	chr10	88913903	chr2	128643528	128643585	-	TSSregion100,S	AMMECR1L	coding	protein_coding	IMPUTED
rs11202351	AMMECR1L_tss1	7.35821	3.99671e-11	0.00129059	0.419183	chr10	88914600	chr2	128643528	128643585	-	TSSregion100,S	AMMECR1L	coding	protein_coding	IMPUTED
rs11202353	AMMECR1L_tss1	7.14091	1.17157e-10	0.00312507	0.407921	chr10	88918870	chr2	128643528	128643585	-	TSSregion100,S	AMMECR1L	coding	protein_coding	IMPUTED
rs11202365	AMMECR1L_tss1	7.99625	1.61524e-12	8.82637e-05	0.436166	chr10	88930249	chr2	128643528	128643585	-	TSSregion100,S	AMMECR1L	coding	protein_coding	EXOME_IMPUTED
rs11202366	AMMECR1L_tss1	7.40023	3.24258e-11	0.00106809	0.416716	chr10	88931737	chr2	128643528	128643585	-	TSSregion100,S	AMMECR1L	coding	protein_coding	IMPUTED
rs11202369	AMMECR1L_tss1	7.40023	3.24258e-11	0.00106809	0.416716	chr10	88934831	chr2	128643528	128643585	-	TSSregion100,S	AMMECR1L	coding	protein_coding	IMPUTED
rs11202372	AMMECR1L_tss1	7.14091	1.17157e-10	0.00312507	0.407921	chr10	88938666	chr2	128643528	128643585	-	TSSregion100,S	AMMECR1L	coding	protein_coding	IMPUTED
rs11202387	AMMECR1L_tss1	7.43589	2.71465e-11	0.000910381	0.43271	chr10	88960049	chr2	128643528	128643585	-	TSSregion100,S	AMMECR1L	coding	protein_coding	IMPUTED
rs112026444	chr9_-_88045544	7.49547	2.01624e-11	0.000700083	0.354488	chr7	52440576	chr9	88045468	88045652	-	intergenic	NA	NA	NA	IMPUTED
rs112062404	chr9_-_88045544	7.49547	2.01624e-11	0.000700083	0.354488	chr7	52439847	chr9	88045468	88045652	-	intergenic	NA	NA	NA	IMPUTED
rs112063754	chr9_-_88045544	6.82457	5.50207e-10	0.00988693	0.310075	chr7	52479275	chr9	88045468	88045652	-	intergenic	NA	NA	NA	IMPUTED
rs11209958	chr1_+_72751022	-9.40019	1.1634e-15	9.54259e-08	-0.393976	chr4	47921687	chr1	72750866	72751265	+	intergenic	NA	NA	NA	IMPUTED
rs112104599	HSPA7_tss1	6.92912	3.30861e-10	0.00668618	0.464131	chr14	66425878	chr1	161575957	161575974	+	TSSregion500,S	HSPA7	pseudo	unprocessed_pseudogene	IMPUTED
rs112105312	RP11-737O24.3_tss1	7.81145	4.11942e-12	0.000203195	0.349196	chr11	89956395	chr18	2946619	2946663	-	TSSregion100,S	RP11-737O24.3	pseudo	transcribed_processed_pseudogene	INDEL
rs112156482	CLDND1_tss7	6.86013	4.62936e-10	0.00864422	0.325752	chr18	56172691	chr3	98239298	98239404	-	intron,S	CLDND1	coding	protein_coding	IMPUTED
rs112158773	HSPA7_tss1	7.09571	1.46338e-10	0.00365115	0.495065	chr6	123568886	chr1	161575957	161575974	+	TSSregion500,S	HSPA7	pseudo	unprocessed_pseudogene	IMPUTED
rs11221432	HSPA7_tss1	8.2762	3.87546e-13	2.31622e-05	0.555387	chr11	128555076	chr1	161575957	161575974	+	TSSregion500,S	HSPA7	pseudo	unprocessed_pseudogene	IMPUTED
rs11221432	RERE_tss12	7.21437	8.15388e-11	0.0023322	0.651936	chr11	128555076	chr1	8650818	8651080	-	TSS,S	RERE	nonCoding	processed_transcript	IMPUTED
rs11221432	GFOD1_tss5	6.84498	4.98301e-10	0.00910697	0.342916	chr11	128555076	chr6	13454317	13454335	+	intron,AS	GFOD1	coding	protein_coding	IMPUTED
rs112242452	NEAT1_tss14	9.14315	4.42628e-15	3.28343e-07	0.607486	chr10	3118048	chr11	65189526	65189888	-	TSSregion500,AS	NEAT1	nonCoding	lincRNA	IMPUTED
rs112254465	chr9_-_88045544	7.63256	1.01447e-11	0.000422094	0.378001	chr7	52611909	chr9	88045468	88045652	-	intergenic	NA	NA	NA	IMPUTED
rs112256515	RP5-857K21.11_tss3	7.12137	1.2899e-10	0.0032945	0.621521	chr14	24414798	chr1	569771	569803	+	exon,S	RP5-857K21.11	pseudo	unprocessed_pseudogene	IMPUTED
rs112268888	chr9_-_88045544	7.49547	2.01624e-11	0.000700083	0.354488	chr7	52437426	chr9	88045468	88045652	-	intergenic	NA	NA	NA	IMPUTED
rs112276167	ABHD2_tss3	7.79296	4.52273e-12	0.000211982	0.352426	chr3	192721007	chr15	89659578	89659772	-	TSS,AS	ABHD2	nonCoding	processed_transcript	IMPUTED
rs11228374	DLG4_tss7	8.03527	1.32466e-12	7.4249e-05	0.34829	chr11	68597805	chr17	7111418	7111743	-	exon,S	DLG4	coding	protein_coding	IMPUTED
rs11228383	DLG4_tss7	10.9112	4.40219e-19	5.02375e-11	0.417279	chr11	68623228	chr17	7111418	7111743	-	exon,S	DLG4	coding	protein_coding	IMPUTED
rs11228385	DLG4_tss7	11.003	2.72964e-19	3.17486e-11	0.411353	chr11	68628511	chr17	7111418	7111743	-	exon,S	DLG4	coding	protein_coding	IMPUTED
rs11228386	DLG4_tss7	11.003	2.72964e-19	3.17486e-11	0.411353	chr11	68628553	chr17	7111418	7111743	-	exon,S	DLG4	coding	protein_coding	IMPUTED
rs11228387	DLG4_tss7	8.69247	4.56335e-14	2.94532e-06	0.444277	chr11	68628743	chr17	7111418	7111743	-	exon,S	DLG4	coding	protein_coding	IMPUTED
rs11228388	DLG4_tss7	10.9251	4.09406e-19	4.73385e-11	0.409218	chr11	68628887	chr17	7111418	7111743	-	exon,S	DLG4	coding	protein_coding	IMPUTED
rs112286522	chr9_-_88045544	7.49547	2.01624e-11	0.000700083	0.354488	chr7	52443759	chr9	88045468	88045652	-	intergenic	NA	NA	NA	IMPUTED
rs112288660	chr9_-_88045544	7.1983	8.82747e-11	0.00249641	0.326852	chr7	52475414	chr9	88045468	88045652	-	intergenic	NA	NA	NA	IMPUTED
rs112301212	CBLN3_tss1	7.44439	2.60195e-11	0.000883881	0.844156	chr8	57802862	chr14	24898160	24898662	-	exon,S	CBLN3	coding	protein_coding	IMPUTED
rs1123019	RPL14P1_tss1	13.2726	2.37224e-24	4.61224e-16	0.690782	chr3	40488280	chr12	63359079	63359105	+	TSS,S	RPL14P1	pseudo	processed_pseudogene	IMPUTED
rs11230218	hsa-mir-6723_tss3	7.06466	1.70455e-10	0.00411391	0.552479	chr11	60026693	chr1	566531	566573	+	exon,S	hsa-mir-6723	pseudo	unprocessed_pseudogene	IMPUTED
rs112304494	RP11-343P16.1_tss1	-8.13027	8.16618e-13	4.73159e-05	-0.495964	chr14	50066582	chr5	18049552	18049568	+	TSSregion100,S	RP11-343P16.1	pseudo	processed_pseudogene	IMPUTED
rs112311350	CAPNS1_tss5	7.56978	1.39001e-11	0.000522322	0.316055	chr16	1892607	chr19	36630389	36630539	+	TSS,S	CAPNS1	coding	protein_coding	IMPUTED
rs112324245	chr2_-_44314485	6.99218	2.43152e-10	0.00531917	0.398744	chr3	27741458	chr2	44314393	44314527	-	intergenic	NA	NA	NA	IMPUTED
rs112351243	ABHD2_tss3	7.79296	4.52273e-12	0.000211982	0.352426	chr3	192693595	chr15	89659578	89659772	-	TSS,AS	ABHD2	nonCoding	processed_transcript	IMPUTED
rs11235828	RP11-79P5.8_tss2	-7.75601	5.44979e-12	0.000251467	-0.331137	chr11	73348752	chr5	72678297	72678302	+	exon,S	RP11-79P5.8	nonCoding	processed_transcript	IMPUTED
rs11235830	RP11-79P5.8_tss2	-7.75601	5.44979e-12	0.000251467	-0.331137	chr11	73349043	chr5	72678297	72678302	+	exon,S	RP11-79P5.8	nonCoding	processed_transcript	IMPUTED
rs11235833	RP11-79P5.8_tss2	-7.75601	5.44979e-12	0.000251467	-0.331137	chr11	73352751	chr5	72678297	72678302	+	exon,S	RP11-79P5.8	nonCoding	processed_transcript	IMPUTED
rs11235861	RP11-79P5.8_tss2	-11.0302	2.36881e-19	2.83043e-11	-0.400801	chr11	73405383	chr5	72678297	72678302	+	exon,S	RP11-79P5.8	nonCoding	processed_transcript	IMPUTED
rs11235862	RP11-79P5.8_tss2	-11.0302	2.36881e-19	2.83043e-11	-0.400801	chr11	73406483	chr5	72678297	72678302	+	exon,S	RP11-79P5.8	nonCoding	processed_transcript	IMPUTED
rs11235876	RP11-79P5.8_tss2	-11.0302	2.36881e-19	2.83043e-11	-0.400801	chr11	73430601	chr5	72678297	72678302	+	exon,S	RP11-79P5.8	nonCoding	processed_transcript	IMPUTED
rs11235883	RP11-79P5.8_tss2	-11.0302	2.36881e-19	2.83043e-11	-0.400801	chr11	73444222	chr5	72678297	72678302	+	exon,S	RP11-79P5.8	nonCoding	processed_transcript	IMPUTED
rs11235884	RP11-79P5.8_tss2	-10.8954	4.779e-19	5.43407e-11	-0.402544	chr11	73448906	chr5	72678297	72678302	+	exon,S	RP11-79P5.8	nonCoding	processed_transcript	IMPUTED
rs11235916	RP11-79P5.8_tss2	-7.5451	1.57297e-11	0.000583966	-0.340594	chr11	73525431	chr5	72678297	72678302	+	exon,S	RP11-79P5.8	nonCoding	processed_transcript	IMPUTED
rs112383816	RNF19A_tss3	6.8324	5.29672e-10	0.00958851	0.321319	chr1	116138189	chr8	101320222	101320356	-	intron,S	RNF19A	coding	protein_coding	IMPUTED
rs112383816	CTD-2001C12.1_tss1	-6.93665	3.18935e-10	0.0064843	-0.4213	chr1	116138189	chr5	99870899	99871005	-	TSS,S	CTD-2001C12.1	nonCoding	processed_transcript	IMPUTED
rs11238384	CHCHD2P2_tss1	-7.97728	1.77854e-12	9.60868e-05	-0.48077	chr7	55984775	chr5	68629694	68629700	+	TSSregion100,S	CHCHD2P2	pseudo	processed_pseudogene	IMPUTED
rs11238392	CHCHD2P2_tss1	-10.13	2.58789e-17	2.51731e-09	-0.556385	chr7	56149110	chr5	68629694	68629700	+	TSSregion100,S	CHCHD2P2	pseudo	processed_pseudogene	IMPUTED
rs11238393	CHCHD2P2_tss1	-9.04142	7.50368e-15	5.35439e-07	-0.52862	chr7	56149362	chr5	68629694	68629700	+	TSSregion100,S	CHCHD2P2	pseudo	processed_pseudogene	EXOME_IMPUTED
rs11238395	CHCHD2P2_tss1	-9.75659	1.81639e-16	1.60976e-08	-0.542363	chr7	56178849	chr5	68629694	68629700	+	TSSregion100,S	CHCHD2P2	pseudo	processed_pseudogene	IMPUTED
rs112391741	IGLV2-8_tss1	7.62087	1.07579e-11	0.000444555	0.535474	chr3	24783951	chr22	23165271	23165278	+	exon,S	IGLV2-8	coding	IG_V_gene	IMPUTED
rs11240	RP11-170M17.1_tss4	14.3621	1.03593e-26	2.80796e-18	0.454472	chr4	56319350	chr10	65519341	65519361	+	intron,S	RP11-170M17.1	nonCoding	lincRNA	IMPUTED
rs112401348	RPL14P1_tss1	11.9667	1.8529e-21	2.67219e-13	0.649831	chr3	40357632	chr12	63359079	63359105	+	TSS,S	RPL14P1	pseudo	processed_pseudogene	IMPUTED
rs11241715	RRM2_tss1	7.40423	3.17874e-11	0.00104992	0.463656	chr5	123151406	chr2	10262844	10262888	+	TSS,S	RRM2	coding	protein_coding	IMPUTED
rs11241715	UBE2C_tss1	7.0472	1.85704e-10	0.00441374	0.414985	chr5	123151406	chr20	44441218	44441332	+	TSS,S	UBE2C	coding	protein_coding	IMPUTED
rs112418236	RPL14P1_tss1	13.2726	2.37224e-24	4.61224e-16	0.690782	chr3	40483027	chr12	63359079	63359105	+	TSS,S	RPL14P1	pseudo	processed_pseudogene	IMPUTED
rs112432710	MTRNR2L9_tss1	7.3724	3.72436e-11	0.00121109	0.375294	chr17	39165174	chr6	62284122	62284200	+	exon,S	MTRNR2L9	coding	protein_coding	EXOME
rs112433708	chr11_-_46264937	7.04631	1.86518e-10	0.00442776	0.347136	chr3	176976689	chr11	46264845	46265006	-	intergenic	NA	NA	NA	IMPUTED
rs112468240	CAPNS1_tss5	7.56978	1.39001e-11	0.000522322	0.316055	chr16	1895452	chr19	36630389	36630539	+	TSS,S	CAPNS1	coding	protein_coding	IMPUTED
rs112482021	chr9_-_88045544	7.63256	1.01447e-11	0.000422094	0.378001	chr7	52553898	chr9	88045468	88045652	-	intergenic	NA	NA	NA	IMPUTED
rs11248890	CAPNS1_tss5	6.86904	4.43315e-10	0.0083832	0.241469	chr16	1857047	chr19	36630389	36630539	+	TSS,S	CAPNS1	coding	protein_coding	IMPUTED
rs11248893	CAPNS1_tss5	7.56978	1.39001e-11	0.000522322	0.316055	chr16	1876216	chr19	36630389	36630539	+	TSS,S	CAPNS1	coding	protein_coding	IMPUTED
rs11248895	CAPNS1_tss5	7.56978	1.39001e-11	0.000522322	0.316055	chr16	1886021	chr19	36630389	36630539	+	TSS,S	CAPNS1	coding	protein_coding	IMPUTED
rs11248896	CAPNS1_tss5	7.56978	1.39001e-11	0.000522322	0.316055	chr16	1886022	chr19	36630389	36630539	+	TSS,S	CAPNS1	coding	protein_coding	IMPUTED
rs11248898	CAPNS1_tss5	7.56978	1.39001e-11	0.000522322	0.316055	chr16	1893809	chr19	36630389	36630539	+	TSS,S	CAPNS1	coding	protein_coding	IMPUTED
rs11249347	RP11-640M9.2_tss1	-7.84333	3.50638e-12	0.000176591	-0.304118	chr1	121188347	chr1	144593659	144593697	+	TSS,S	RP11-640M9.2	nonCoding	processed_transcript	IMPUTED
rs11249348	RP11-640M9.2_tss1	-7.84333	3.50638e-12	0.000176591	-0.304118	chr1	121188302	chr1	144593659	144593697	+	TSS,S	RP11-640M9.2	nonCoding	processed_transcript	IMPUTED
rs11249349	RP11-640M9.2_tss1	-7.84333	3.50638e-12	0.000176591	-0.304118	chr1	121179169	chr1	144593659	144593697	+	TSS,S	RP11-640M9.2	nonCoding	processed_transcript	IMPUTED
rs11249350	RP11-640M9.2_tss1	-7.84333	3.50638e-12	0.000176591	-0.304118	chr1	121178446	chr1	144593659	144593697	+	TSS,S	RP11-640M9.2	nonCoding	processed_transcript	IMPUTED
rs11249351	RP11-640M9.2_tss1	-7.84333	3.50638e-12	0.000176591	-0.304118	chr1	121171942	chr1	144593659	144593697	+	TSS,S	RP11-640M9.2	nonCoding	processed_transcript	IMPUTED
rs11249429	RP11-640M9.2_tss1	-7.84333	3.50638e-12	0.000176591	-0.304118	chr1	121291080	chr1	144593659	144593697	+	TSS,S	RP11-640M9.2	nonCoding	processed_transcript	IMPUTED
rs11249431	RP11-640M9.2_tss1	-7.84333	3.50638e-12	0.000176591	-0.304118	chr1	121286203	chr1	144593659	144593697	+	TSS,S	RP11-640M9.2	nonCoding	processed_transcript	CHIP
rs11249432	RP11-640M9.2_tss1	-7.84333	3.50638e-12	0.000176591	-0.304118	chr1	121283476	chr1	144593659	144593697	+	TSS,S	RP11-640M9.2	nonCoding	processed_transcript	IMPUTED
rs112516878	MTRNR2L9_tss1	7.51453	1.833e-11	0.000659214	0.352046	chr2	55688141	chr6	62284122	62284200	+	exon,S	MTRNR2L9	coding	protein_coding	IMPUTED
rs112534232	ABHD2_tss3	7.79296	4.52273e-12	0.000211982	0.352426	chr3	192707201	chr15	89659578	89659772	-	TSS,AS	ABHD2	nonCoding	processed_transcript	IMPUTED
rs112608884	RP5-857K21.11_tss3	7.12137	1.2899e-10	0.0032945	0.621521	chr14	24414795	chr1	569771	569803	+	exon,S	RP5-857K21.11	pseudo	unprocessed_pseudogene	IMPUTED
rs112611113	RP11-206L10.2_tss1	6.91961	3.46565e-10	0.00690431	0.368019	chr6	170797661	chr1	713937	714120	-	TSS,S	RP11-206L10.2	nonCoding	lincRNA	IMPUTED
rs112629517	ABHD2_tss3	7.79296	4.52273e-12	0.000211982	0.352426	chr3	192719054	chr15	89659578	89659772	-	TSS,AS	ABHD2	nonCoding	processed_transcript	IMPUTED
rs11265361	chr12_-_7781362	-9.08748	5.90895e-15	4.28439e-07	-0.519745	chr1	160211972	chr12	7781295	7781425	-	intergenic	NA	NA	NA	IMPUTED
rs11265363	chr12_-_7781362	-9.08748	5.90895e-15	4.28439e-07	-0.519745	chr1	160214408	chr12	7781295	7781425	-	intergenic	NA	NA	NA	IMPUTED
rs11265364	chr12_-_7781362	-12.0088	1.49209e-21	2.15579e-13	-0.605457	chr1	160216969	chr12	7781295	7781425	-	intergenic	NA	NA	NA	IMPUTED
rs11265366	chr12_-_7781362	-9.08748	5.90895e-15	4.28439e-07	-0.519745	chr1	160236470	chr12	7781295	7781425	-	intergenic	NA	NA	NA	IMPUTED
rs11265367	chr12_-_7781362	-11.7442	5.84081e-21	8.32431e-13	-0.607771	chr1	160239388	chr12	7781295	7781425	-	intergenic	NA	NA	NA	IMPUTED
rs11265371	chr12_-_7781362	-12.0088	1.49209e-21	2.15579e-13	-0.605457	chr1	160266667	chr12	7781295	7781425	-	intergenic	NA	NA	NA	IMPUTED
rs11265372	chr12_-_7781362	-12.0494	1.21083e-21	1.77218e-13	-0.609919	chr1	160270054	chr12	7781295	7781425	-	intergenic	NA	NA	NA	IMPUTED
rs11265373	chr12_-_7781362	-11.727	6.38506e-21	9.02647e-13	-0.591327	chr1	160294689	chr12	7781295	7781425	-	intergenic	NA	NA	NA	IMPUTED
rs11265380	chr12_-_7781362	-7.13551	1.20314e-10	0.00319527	-0.438945	chr1	160348727	chr12	7781295	7781425	-	intergenic	NA	NA	NA	IMPUTED
rs112658284	chr11_-_46264937	7.04631	1.86518e-10	0.00442776	0.347136	chr3	176983175	chr11	46264845	46265006	-	intergenic	NA	NA	NA	IMPUTED
rs112668709	RPS26P47_tss1	-8.04684	1.24894e-12	7.06496e-05	-1.25643	chr12	56620797	chr13	101192527	101192558	-	TSS,S	RPS26P47	pseudo	processed_pseudogene	IMPUTED
rs112668709	RPS26P8_tss1	-7.46764	2.31694e-11	0.000794603	-0.377905	chr12	56620797	chr17	43685903	43685909	+	TSS,S	RPS26P8	pseudo	processed_pseudogene	IMPUTED
rs112668709	AC004057.1_tss1	-7.91622	2.42426e-12	0.000128288	-0.501482	chr12	56620797	chr4	114135577	114135585	-	TSS,S	AC004057.1	pseudo	processed_pseudogene	IMPUTED
rs112695134	chr1_-_109092036	9.54457	5.48526e-16	4.61208e-08	0.346358	chr2	61381018	chr1	109092034	109092041	-	intergenic	NA	NA	NA	IMPUTED
rs112720077	NEAT1_tss14	9.14315	4.42628e-15	3.28343e-07	0.607486	chr10	3117988	chr11	65189526	65189888	-	TSSregion500,AS	NEAT1	nonCoding	lincRNA	IMPUTED
rs112728066	RP11-475J5.11_tss1	6.98644	2.50077e-10	0.00544883	0.622118	chr19	40344366	chr5	99382630	99382714	+	exon,S	RP11-475J5.11	pseudo	processed_pseudogene	IMPUTED
rs112747847	ALG1_tss3	7.0112	2.21534e-10	0.00496792	0.434443	chr11	33953760	chr16	5083586	5083834	+	TSS,S	ALG1	problem	retained_intron	IMPUTED
rs112765120	NEAT1_tss14	9.14315	4.42628e-15	3.28343e-07	0.607486	chr10	3109094	chr11	65189526	65189888	-	TSSregion500,AS	NEAT1	nonCoding	lincRNA	IMPUTED
rs112772981	RP5-857K21.11_tss3	7.12137	1.2899e-10	0.0032945	0.621521	chr14	24425993	chr1	569771	569803	+	exon,S	RP5-857K21.11	pseudo	unprocessed_pseudogene	IMPUTED
rs112776937	chr11_-_46264937	7.04631	1.86518e-10	0.00442776	0.347136	chr3	176978743	chr11	46264845	46265006	-	intergenic	NA	NA	NA	IMPUTED
rs112782991	RP5-857K21.11_tss3	7.12137	1.2899e-10	0.0032945	0.621521	chr14	24414811	chr1	569771	569803	+	exon,S	RP5-857K21.11	pseudo	unprocessed_pseudogene	IMPUTED
rs112814475	NEAT1_tss14	9.14315	4.42628e-15	3.28343e-07	0.607486	chr10	3111308	chr11	65189526	65189888	-	TSSregion500,AS	NEAT1	nonCoding	lincRNA	IMPUTED
rs112820313	RP11-172F4.2_tss1	7.49815	1.98938e-11	0.000700083	0.345451	chr5	74167947	chr9	99169453	99169498	+	TSSregion100,S	RP11-172F4.2	pseudo	processed_pseudogene	IMPUTED
rs112820313	RP11-90O23.1_tss1	8.29038	3.60417e-13	2.15572e-05	0.341818	chr5	74167947	chr1	203626983	203627002	-	TSSregion100,S	RP11-90O23.1	pseudo	processed_pseudogene	IMPUTED
rs112845645	RP5-857K21.11_tss3	7.12137	1.2899e-10	0.0032945	0.621521	chr14	24412589	chr1	569771	569803	+	exon,S	RP5-857K21.11	pseudo	unprocessed_pseudogene	IMPUTED
rs112858829	chr9_-_88045544	7.72527	6.36315e-12	0.000287052	0.36387	chr7	52312946	chr9	88045468	88045652	-	intergenic	NA	NA	NA	IMPUTED
rs112877737	chr9_-_88045544	7.49547	2.01624e-11	0.000700083	0.354488	chr7	52459992	chr9	88045468	88045652	-	intergenic	NA	NA	NA	IMPUTED
rs112883733	RP5-857K21.11_tss3	7.12137	1.2899e-10	0.0032945	0.621521	chr14	24422936	chr1	569771	569803	+	exon,S	RP5-857K21.11	pseudo	unprocessed_pseudogene	IMPUTED
rs112911989	SFXN5_tss7	6.95114	2.97155e-10	0.00623882	0.355013	chr11	18747919	chr2	73256066	73256159	-	intron,S	SFXN5	nonCoding	processed_transcript	IMPUTED
rs112913744	LYPLAL1_tss2	6.83909	5.12748e-10	0.00935364	0.597776	chr17	62203072	chr1	219348095	219348453	+	TSS,S	LYPLAL1	nonCoding	processed_transcript	IMPUTED
rs112913744	SLC22A2_tss1	6.8293	5.37718e-10	0.00969015	0.596245	chr17	62203072	chr6	160679712	160679933	-	TSS,S	SLC22A2	nonCoding	processed_transcript	IMPUTED
rs1129200	RPL14P1_tss1	11.2279	8.47708e-20	1.1024e-11	0.660458	chr3	40532257	chr12	63359079	63359105	+	TSS,S	RPL14P1	pseudo	processed_pseudogene	IMPUTED
rs112942264	PCBD2_tss4	7.35249	4.11202e-11	0.00131729	0.372362	chr10	60987615	chr5	134261731	134261808	+	intron,S	PCBD2	coding	protein_coding	IMPUTED
rs112948387	ALG1_tss3	7.0112	2.21534e-10	0.00496792	0.434443	chr11	33946325	chr16	5083586	5083834	+	TSS,S	ALG1	problem	retained_intron	IMPUTED
rs112949305	SUB1P3_tss2	7.36095	3.94257e-11	0.00127546	0.603916	chr22	46765025	chr16	4613018	4613025	-	exon,S	SUB1P3	pseudo	processed_pseudogene	IMPUTED
rs112986873	RILPL1_tss2	7.16252	1.0532e-10	0.00289011	0.336798	chr12	49717123	chr12	124018262	124018267	+	TSS,AS	RILPL1	coding	protein_coding	INDEL
rs112987777	ALG1_tss3	7.0112	2.21534e-10	0.00496792	0.434443	chr11	33954222	chr16	5083586	5083834	+	TSS,S	ALG1	problem	retained_intron	IMPUTED
rs113020421	NEAT1_tss14	9.14315	4.42628e-15	3.28343e-07	0.607486	chr10	3108937	chr11	65189526	65189888	-	TSSregion500,AS	NEAT1	nonCoding	lincRNA	IMPUTED
rs113049757	RP5-857K21.4_tss2	7.54454	1.57736e-11	0.000584633	1.08233	chr12	119708072	chr1	565975	566049	-	intron,S	RP5-857K21.4	nonCoding	lincRNA	IMPUTED
rs113053533	hsa-mir-6723_tss3	7.40787	3.12148e-11	0.00103579	0.584985	chr11	60053566	chr1	566531	566573	+	exon,S	hsa-mir-6723	pseudo	unprocessed_pseudogene	IMPUTED
rs113054252	chr9_-_88045544	6.82457	5.50207e-10	0.00988693	0.310075	chr7	52477058	chr9	88045468	88045652	-	intergenic	NA	NA	NA	IMPUTED
rs1130639	chr12_-_55191418	19.397	8.10127e-37	6.57642e-28	0.834736	chr4	88450217	chr12	55191418	55191420	-	intergenic	NA	NA	NA	CAGE_EXOME_IMPUTED
rs113083067	LGALS17A_tss1	7.06364	1.71315e-10	0.00412089	0.38788	chr7	139669243	chr19	40170008	40170025	+	TSS,S	LGALS17A	nonCoding	processed_transcript	IMPUTED
rs113083067	CXCL11_tss1	7.53937	1.61876e-11	0.000594656	0.900902	chr7	139669243	chr4	76957187	76957273	-	exon,S	CXCL11	coding	protein_coding	IMPUTED
rs113083067	CXCL10_tss1	6.97105	2.69614e-10	0.00580055	0.809865	chr7	139669243	chr4	76944644	76944660	-	TSS,S	CXCL10	coding	protein_coding	IMPUTED
rs113087280	RP11-343P16.1_tss1	-7.88367	2.85898e-12	0.000148302	-0.484409	chr14	50063759	chr5	18049552	18049568	+	TSSregion100,S	RP11-343P16.1	pseudo	processed_pseudogene	IMPUTED
rs113098627	ABHD2_tss3	7.79296	4.52273e-12	0.000211982	0.352426	chr3	192712181	chr15	89659578	89659772	-	TSS,AS	ABHD2	nonCoding	processed_transcript	IMPUTED
rs1131017	RPS26P8_tss1	17.3188	8.18661e-33	4.90215e-24	0.537721	chr12	56435929	chr17	43685903	43685909	+	TSS,S	RPS26P8	pseudo	processed_pseudogene	CAGE_EXOME_IMPUTED
rs1131017	RPS26P47_tss1	28.8786	2.49796e-52	1.96695e-41	1.86885	chr12	56435929	chr13	101192527	101192558	-	TSS,S	RPS26P47	pseudo	processed_pseudogene	CAGE_EXOME_IMPUTED
rs1131017	AC004057.1_tss1	23.3638	8.0041e-44	4.84816e-34	0.731965	chr12	56435929	chr4	114135577	114135585	-	TSS,S	AC004057.1	pseudo	processed_pseudogene	CAGE_EXOME_IMPUTED
rs113147267	chr9_-_88045544	7.49547	2.01624e-11	0.000700083	0.354488	chr7	52436146	chr9	88045468	88045652	-	intergenic	NA	NA	NA	IMPUTED
rs113154165	NEAT1_tss14	9.14315	4.42628e-15	3.28343e-07	0.607486	chr10	3113362	chr11	65189526	65189888	-	TSSregion500,AS	NEAT1	nonCoding	lincRNA	IMPUTED
rs113170157	RP11-343P16.1_tss1	-7.89246	2.73441e-12	0.000143542	-0.490384	chr14	50102653	chr5	18049552	18049568	+	TSSregion100,S	RP11-343P16.1	pseudo	processed_pseudogene	IMPUTED
rs113173931	chr4_+_71928375	7.0488	1.8425e-10	0.00438601	0.312842	chr11	98064544	chr4	71928329	71928436	+	intergenic	NA	NA	NA	IMPUTED
rs113173931	TPM4_tss5	7.3666	3.83328e-11	0.00124394	0.197764	chr11	98064544	chr19	16178503	16178753	+	TSS,S	TPM4	coding	protein_coding	IMPUTED
rs113189067	NEAT1_tss14	9.14315	4.42628e-15	3.28343e-07	0.607486	chr10	3111057	chr11	65189526	65189888	-	TSSregion500,AS	NEAT1	nonCoding	lincRNA	IMPUTED
rs113189309	MTRNR2L9_tss1	7.51453	1.833e-11	0.000659214	0.352046	chr2	55702887	chr6	62284122	62284200	+	exon,S	MTRNR2L9	coding	protein_coding	IMPUTED
rs113191295	MTRNR2L9_tss1	7.29078	5.58597e-11	0.00167915	0.362697	chr1	153912623	chr6	62284122	62284200	+	exon,S	MTRNR2L9	coding	protein_coding	IMPUTED
rs113202253	chr9_-_88045544	7.25251	6.75199e-11	0.00196332	0.337898	chr7	52279325	chr9	88045468	88045652	-	intergenic	NA	NA	NA	IMPUTED
rs113204860	NEAT1_tss14	9.14315	4.42628e-15	3.28343e-07	0.607486	chr10	3114288	chr11	65189526	65189888	-	TSSregion500,AS	NEAT1	nonCoding	lincRNA	IMPUTED
rs113230365	chr20_-_799962	7.20287	8.63033e-11	0.00244758	0.377213	chr2	17533199	chr20	799955	799971	-	intergenic	NA	NA	NA	IMPUTED
rs113243172	ABHD2_tss3	7.79296	4.52273e-12	0.000211982	0.352426	chr3	192715571	chr15	89659578	89659772	-	TSS,AS	ABHD2	nonCoding	processed_transcript	IMPUTED
rs113262481	chr9_-_88045544	7.63256	1.01447e-11	0.000422094	0.378001	chr7	52609154	chr9	88045468	88045652	-	intergenic	NA	NA	NA	IMPUTED
rs113282221	chr9_-_88045544	7.49547	2.01624e-11	0.000700083	0.354488	chr7	52433748	chr9	88045468	88045652	-	intergenic	NA	NA	NA	IMPUTED
rs113288494	RP11-343P16.1_tss1	-7.88367	2.85898e-12	0.000148302	-0.484409	chr14	50036824	chr5	18049552	18049568	+	TSSregion100,S	RP11-343P16.1	pseudo	processed_pseudogene	IMPUTED
rs113297712	ABHD2_tss3	7.79296	4.52273e-12	0.000211982	0.352426	chr3	192736793	chr15	89659578	89659772	-	TSS,AS	ABHD2	nonCoding	processed_transcript	IMPUTED
rs113309522	NEAT1_tss14	9.14315	4.42628e-15	3.28343e-07	0.607486	chr10	3108707	chr11	65189526	65189888	-	TSSregion500,AS	NEAT1	nonCoding	lincRNA	IMPUTED
rs113330835	chr11_-_46264937	7.04631	1.86518e-10	0.00442776	0.347136	chr3	176977725	chr11	46264845	46265006	-	intergenic	NA	NA	NA	IMPUTED
rs113347529	RP11-90O23.1_tss1	8.77309	3.00959e-14	1.99396e-06	0.354129	chr5	74026884	chr1	203626983	203627002	-	TSSregion100,S	RP11-90O23.1	pseudo	processed_pseudogene	IMPUTED
rs113347529	RP11-172F4.2_tss1	7.64749	9.41153e-12	0.000401129	0.350508	chr5	74026884	chr9	99169453	99169498	+	TSSregion100,S	RP11-172F4.2	pseudo	processed_pseudogene	IMPUTED
rs113366115	HIST1H2AI_tss1	6.90627	3.69837e-10	0.00723794	0.427359	chr6	29858253	chr6	27775917	27775999	+	exon,S	HIST1H2AI	coding	protein_coding	EXOME
rs113385037	ABHD2_tss3	7.79296	4.52273e-12	0.000211982	0.352426	chr3	192707480	chr15	89659578	89659772	-	TSS,AS	ABHD2	nonCoding	processed_transcript	IMPUTED
rs113390842	ABHD2_tss3	7.79296	4.52273e-12	0.000211982	0.352426	chr3	192736088	chr15	89659578	89659772	-	TSS,AS	ABHD2	nonCoding	processed_transcript	IMPUTED
rs113447535	ABHD2_tss3	7.79296	4.52273e-12	0.000211982	0.352426	chr3	192714536	chr15	89659578	89659772	-	TSS,AS	ABHD2	nonCoding	processed_transcript	IMPUTED
rs113459990	RP5-857K21.11_tss3	7.12137	1.2899e-10	0.0032945	0.621521	chr14	24409729	chr1	569771	569803	+	exon,S	RP5-857K21.11	pseudo	unprocessed_pseudogene	IMPUTED
rs113460577	RP5-857K21.4_tss2	7.54454	1.57736e-11	0.000584633	1.08233	chr12	119727595	chr1	565975	566049	-	intron,S	RP5-857K21.4	nonCoding	lincRNA	IMPUTED
rs113464413	MRPL2_tss2	6.96247	2.8116e-10	0.00598275	0.190965	chr17	28557164	chr6	43027684	43028017	-	TSSregion500,S	MRPL2	coding	protein_coding	IMPUTED
rs113505290	RP11-343P16.1_tss1	-7.95947	1.94681e-12	0.000104461	-0.493746	chr14	50058484	chr5	18049552	18049568	+	TSSregion100,S	RP11-343P16.1	pseudo	processed_pseudogene	IMPUTED
rs113508013	ABHD2_tss3	7.79296	4.52273e-12	0.000211982	0.352426	chr3	192707400	chr15	89659578	89659772	-	TSS,AS	ABHD2	nonCoding	processed_transcript	IMPUTED
rs113532445	IGHV4-34_tss1	7.87334	3.01245e-12	0.000155393	0.644388	chr16	57649622	chr14	106830056	106830076	-	TSS,S	IGHV4-34	coding	IG_V_gene	IMPUTED
rs113544586	MTRNR2L9_tss1	7.15865	1.07348e-10	0.00293043	0.335537	chr14	22245929	chr6	62284122	62284200	+	exon,S	MTRNR2L9	coding	protein_coding	IMPUTED
rs113551151	RP5-857K21.11_tss3	7.12137	1.2899e-10	0.0032945	0.621521	chr14	24409799	chr1	569771	569803	+	exon,S	RP5-857K21.11	pseudo	unprocessed_pseudogene	IMPUTED
rs113570930	ABHD2_tss3	7.79296	4.52273e-12	0.000211982	0.352426	chr3	192714264	chr15	89659578	89659772	-	TSS,AS	ABHD2	nonCoding	processed_transcript	IMPUTED
rs1135760	PPIAP29_tss1	15.106	2.7336e-28	9.12077e-20	0.74295	chr7	44868447	chr6	24976600	24976635	+	TSSregion100,S	PPIAP29	pseudo	processed_pseudogene	IMPUTED
rs113581079	NEAT1_tss14	9.14315	4.42628e-15	3.28343e-07	0.607486	chr10	3109240	chr11	65189526	65189888	-	TSSregion500,AS	NEAT1	nonCoding	lincRNA	IMPUTED
rs113584034	chr9_-_88045544	7.49547	2.01624e-11	0.000700083	0.354488	chr7	52438354	chr9	88045468	88045652	-	intergenic	NA	NA	NA	IMPUTED
rs113585489	chr9_-_88045544	7.49547	2.01624e-11	0.000700083	0.354488	chr7	52438613	chr9	88045468	88045652	-	intergenic	NA	NA	NA	IMPUTED
rs113625398	SUB1P3_tss2	7.253	6.73549e-11	0.00196332	0.554481	chr7	47769743	chr16	4613018	4613025	-	exon,S	SUB1P3	pseudo	processed_pseudogene	IMPUTED
rs113627009	ABHD2_tss3	7.79296	4.52273e-12	0.000211982	0.352426	chr3	192718879	chr15	89659578	89659772	-	TSS,AS	ABHD2	nonCoding	processed_transcript	IMPUTED
rs113650370	chr9_-_88045544	7.1983	8.82747e-11	0.00249641	0.326852	chr7	52474749	chr9	88045468	88045652	-	intergenic	NA	NA	NA	IMPUTED
rs1136944	NPAS4_tss2	7.2224	7.83656e-11	0.00224715	0.370567	chr10	85899347	chr11	66191044	66191176	+	exon,S	NPAS4	coding	protein_coding	IMPUTED
rs113715422	ABHD2_tss3	7.79296	4.52273e-12	0.000211982	0.352426	chr3	192699041	chr15	89659578	89659772	-	TSS,AS	ABHD2	nonCoding	processed_transcript	IMPUTED
rs113727822	DDAH2_tss1	-7.00653	2.26664e-10	0.00504039	-0.266092	chr1	119572989	chr6	31696674	31697352	-	TSS,S	DDAH2	problem	retained_intron	IMPUTED
rs113793261	chr11_-_46264937	7.04631	1.86518e-10	0.00442776	0.347136	chr3	176987836	chr11	46264845	46265006	-	intergenic	NA	NA	NA	IMPUTED
rs113807400	chr6_-_164048437	7.15762	1.07897e-10	0.00294084	1.26629	chr1	22292785	chr6	164048437	164048439	-	intergenic	NA	NA	NA	IMPUTED
rs113807400	GBX2_tss1	6.93653	3.19121e-10	0.00648639	1.05816	chr1	22292785	chr2	237074298	237074299	+	exon,AS	GBX2	coding	protein_coding	IMPUTED
rs113807400	RP11-496N12.6_tss1	7.13853	1.1854e-10	0.00315502	0.851431	chr1	22292785	chr1	225651598	225651600	-	intron,S	RP11-496N12.6	nonCoding	sense_intronic	IMPUTED
rs113807400	chr2_+_176546959	7.47358	2.24923e-11	0.000776795	0.587324	chr1	22292785	chr2	176546959	176546960	+	intergenic	NA	NA	NA	IMPUTED
rs113807400	chr1_+_163433497	7.00052	2.33431e-10	0.00516913	0.787715	chr1	22292785	chr1	163433497	163433500	+	intergenic	NA	NA	NA	IMPUTED
rs113807400	ATPBD4_tss2	7.72778	6.28343e-12	0.000287052	0.598011	chr1	22292785	chr15	35559557	35559565	-	intron,S	ATPBD4	nonCoding	processed_transcript	IMPUTED
rs1138193	MRPL45_tss1	-9.21255	3.08669e-15	2.39579e-07	-0.200081	chr17	45651056	chr17	36453117	36453256	+	TSS,S	MRPL45	coding	nonsense_mediated_decay	IMPUTED
rs113823283	RBM12B_tss2	6.84502	4.98202e-10	0.00910622	0.35009	chr21	20442463	chr8	94746115	94746359	-	exon,S	RBM12B	coding	protein_coding	IMPUTED
rs113832220	CLDND1_tss7	6.86013	4.62936e-10	0.00864422	0.325752	chr18	56167576	chr3	98239298	98239404	-	intron,S	CLDND1	coding	protein_coding	IMPUTED
rs113840016	MTRNR2L9_tss1	7.51453	1.833e-11	0.000659214	0.352046	chr2	55727483	chr6	62284122	62284200	+	exon,S	MTRNR2L9	coding	protein_coding	IMPUTED
rs113840139	ALG1_tss3	7.0112	2.21534e-10	0.00496792	0.434443	chr11	33951862	chr16	5083586	5083834	+	TSS,S	ALG1	problem	retained_intron	IMPUTED
rs113895425	NEAT1_tss14	9.14315	4.42628e-15	3.28343e-07	0.607486	chr10	3110477	chr11	65189526	65189888	-	TSSregion500,AS	NEAT1	nonCoding	lincRNA	IMPUTED
rs113897605	ABHD2_tss3	7.79296	4.52273e-12	0.000211982	0.352426	chr3	192703436	chr15	89659578	89659772	-	TSS,AS	ABHD2	nonCoding	processed_transcript	IMPUTED
rs113936770	CLDND1_tss7	6.86013	4.62936e-10	0.00864422	0.325752	chr18	56173948	chr3	98239298	98239404	-	intron,S	CLDND1	coding	protein_coding	IMPUTED
rs113962489	RPL14P1_tss1	13.1542	4.31297e-24	7.94417e-16	0.662839	chr3	40368684	chr12	63359079	63359105	+	TSS,S	RPL14P1	pseudo	processed_pseudogene	IMPUTED
rs113971549	chr9_-_88045544	7.63256	1.01447e-11	0.000422094	0.378001	chr7	52590449	chr9	88045468	88045652	-	intergenic	NA	NA	NA	IMPUTED
rs113984321	chr3_-_120323778	6.90228	3.77104e-10	0.0073573	0.647425	chr5	175978124	chr3	120323759	120323779	-	intergenic	NA	NA	NA	IMPUTED
rs113984321	chr18_-_77712885	7.96724	1.87158e-12	0.000100699	0.478401	chr5	175978124	chr18	77712883	77712886	-	intergenic	NA	NA	NA	IMPUTED
rs113987278	AC008592.4_tss1	6.84654	4.94548e-10	0.00910622	0.420675	chr2	29605091	chr5	95179693	95179732	+	intron,AS	AC008592.4	nonCoding	antisense	IMPUTED
rs114000727	ABHD2_tss3	7.79296	4.52273e-12	0.000211982	0.352426	chr3	192671426	chr15	89659578	89659772	-	TSS,AS	ABHD2	nonCoding	processed_transcript	IMPUTED
rs114015142	chr1_-_109092036	7.65217	9.19277e-12	0.000398931	0.300044	chr2	61351189	chr1	109092034	109092041	-	intergenic	NA	NA	NA	IMPUTED
rs114022764	EPRS_tss2	7.08893	1.51304e-10	0.0037489	0.379156	chr5	176688172	chr1	220213568	220213625	-	exon,S	EPRS	coding	protein_coding	IMPUTED
rs114057230	chr9_-_88045544	7.49547	2.01624e-11	0.000700083	0.354488	chr7	52457569	chr9	88045468	88045652	-	intergenic	NA	NA	NA	IMPUTED
rs114089746	ABHD2_tss3	7.79296	4.52273e-12	0.000211982	0.352426	chr3	192686340	chr15	89659578	89659772	-	TSS,AS	ABHD2	nonCoding	processed_transcript	IMPUTED
rs114100633	MRPS17_tss2	6.83123	5.32706e-10	0.00963412	0.38625	chr2	100894444	chr7	55955511	55955620	+	intron,S	MRPS17	coding	protein_coding	IMPUTED
rs114209235	RP5-857K21.11_tss3	6.98781	2.48406e-10	0.00541604	0.57997	chr2	37378123	chr1	569771	569803	+	exon,S	RP5-857K21.11	pseudo	unprocessed_pseudogene	IMPUTED
rs114236227	TACC1_tss12	6.85165	4.82425e-10	0.00893713	0.307919	chr5	5894293	chr8	38628019	38628240	+	intron,S	TACC1	coding	protein_coding	IMPUTED
rs114272354	UCKL1_tss2	6.99489	2.39944e-10	0.00527439	0.3494	chr4	184442078	chr20	62580448	62580580	-	intron,S	UCKL1	coding	protein_coding	IMPUTED
rs114290083	MED26_tss2	-7.11749	1.31476e-10	0.0033369	-0.835304	chr4	9597994	chr19	16739842	16739854	-	TSSregion1000,S	MED26	coding	nonsense_mediated_decay	IMPUTED
rs114290083	INSM2_tss1	-7.09614	1.46033e-10	0.00364409	-0.388988	chr4	9597994	chr14	36003183	36003413	+	TSS,S	INSM2	coding	protein_coding	IMPUTED
rs1143032	CAPNS1_tss5	7.32629	4.68365e-11	0.00146373	0.308246	chr16	1878031	chr19	36630389	36630539	+	TSS,S	CAPNS1	coding	protein_coding	EXOME_IMPUTED
rs1143033	CAPNS1_tss5	7.32629	4.68365e-11	0.00146373	0.308246	chr16	1878032	chr19	36630389	36630539	+	TSS,S	CAPNS1	coding	protein_coding	EXOME_IMPUTED
rs1143034	CAPNS1_tss5	7.43197	2.76833e-11	0.000926017	0.312631	chr16	1878067	chr19	36630389	36630539	+	TSS,S	CAPNS1	coding	protein_coding	EXOME_IMPUTED
rs114317312	chr1_-_109092036	-7.73037	6.20166e-12	0.000284465	-0.299088	chr2	61351188	chr1	109092034	109092041	-	intergenic	NA	NA	NA	IMPUTED
rs114398534	ELAVL1_tss1	7.72206	6.46696e-12	0.000291318	1.36661	chr3	84219421	chr19	8070369	8070610	-	TSS,S	ELAVL1	coding	protein_coding	IMPUTED
rs114489562	RILPL1_tss2	7.00272	2.30923e-10	0.0051192	0.308537	chr4	146274422	chr12	124018262	124018267	+	TSS,AS	RILPL1	coding	protein_coding	IMPUTED
rs114523722	IGHV4-34_tss1	6.8874	4.05434e-10	0.00777421	0.522077	chr3	39674497	chr14	106830056	106830076	-	TSS,S	IGHV4-34	coding	IG_V_gene	IMPUTED
rs114571142	RP11-170M17.1_tss4	14.3621	1.03593e-26	2.80796e-18	0.454472	chr4	56279158	chr10	65519341	65519361	+	intron,S	RP11-170M17.1	nonCoding	lincRNA	IMPUTED
rs114621522	HIST1H2AI_tss1	7.01537	2.17053e-10	0.0048923	0.652436	chr6	28891176	chr6	27775917	27775999	+	exon,S	HIST1H2AI	coding	protein_coding	EXOME
rs114657516	MED26_tss2	-6.94974	2.99185e-10	0.0062614	-0.796191	chr4	9593857	chr19	16739842	16739854	-	TSSregion1000,S	MED26	coding	nonsense_mediated_decay	IMPUTED
rs114727163	ABHD2_tss3	7.79296	4.52273e-12	0.000211982	0.352426	chr3	192717257	chr15	89659578	89659772	-	TSS,AS	ABHD2	nonCoding	processed_transcript	IMPUTED
rs114755714	hsa-mir-6723_tss4	7.05943	1.74887e-10	0.0041838	0.380577	chr9	113356648	chr1	565889	565976	+	TSSregion500,S	hsa-mir-6723	pseudo	unprocessed_pseudogene	IMPUTED
rs114763340	TMX3_tss2	7.21019	8.32379e-11	0.00237648	0.208592	chr4	61350879	chr18	66346749	66346894	-	TSS,S	TMX3	problem	retained_intron	IMPUTED
rs114769399	RNF19A_tss3	6.86086	4.61301e-10	0.00863416	0.295334	chr7	92796678	chr8	101320222	101320356	-	intron,S	RNF19A	coding	protein_coding	IMPUTED
rs114801506	RP5-857K21.11_tss3	7.12137	1.2899e-10	0.0032945	0.621521	chr14	24420260	chr1	569771	569803	+	exon,S	RP5-857K21.11	pseudo	unprocessed_pseudogene	IMPUTED
rs114804117	chr9_+_13526488	6.99066	2.44964e-10	0.00535658	0.391509	chr3	20070515	chr9	13526488	13526489	+	intergenic	NA	NA	NA	IMPUTED
rs11490540	CXCL11_tss1	7.21618	8.08124e-11	0.00231269	0.770975	chr19	3460668	chr4	76957187	76957273	-	exon,S	CXCL11	coding	protein_coding	IMPUTED
rs11490540	CXCL10_tss1	7.65626	9.00535e-12	0.000391877	0.759542	chr19	3460668	chr4	76944644	76944660	-	TSS,S	CXCL10	coding	protein_coding	IMPUTED
rs114927290	MTRNR2L9_tss1	8.07425	1.08631e-12	6.23457e-05	0.354242	chr2	55556990	chr6	62284122	62284200	+	exon,S	MTRNR2L9	coding	protein_coding	IMPUTED
rs114945335	MED26_tss2	-7.11749	1.31476e-10	0.0033369	-0.835304	chr4	9598191	chr19	16739842	16739854	-	TSSregion1000,S	MED26	coding	nonsense_mediated_decay	IMPUTED
rs114945335	INSM2_tss1	-7.09614	1.46033e-10	0.00364409	-0.388988	chr4	9598191	chr14	36003183	36003413	+	TSS,S	INSM2	coding	protein_coding	IMPUTED
rs114953178	hsa-mir-6723_tss4	7.55601	1.48928e-11	0.000554727	0.413138	chr9	113357749	chr1	565889	565976	+	TSSregion500,S	hsa-mir-6723	pseudo	unprocessed_pseudogene	IMPUTED
rs11498	chr1_-_109092036	9.54457	5.48526e-16	4.61208e-08	0.346358	chr2	61370819	chr1	109092034	109092041	-	intergenic	NA	NA	NA	IMPUTED
rs114983580	EPRS_tss2	6.92322	3.40528e-10	0.00680212	0.381259	chr5	176720513	chr1	220213568	220213625	-	exon,S	EPRS	coding	protein_coding	IMPUTED
rs114993943	AC006483.5_tss1	6.97864	2.59797e-10	0.00562799	0.30126	chr2	210194290	chr7	5600490	5600502	+	exon,S	AC006483.5	pseudo	processed_pseudogene	IMPUTED
rs115028477	ABHD2_tss3	7.79296	4.52273e-12	0.000211982	0.352426	chr3	192686915	chr15	89659578	89659772	-	TSS,AS	ABHD2	nonCoding	processed_transcript	IMPUTED
rs1150322	RP11-737O24.3_tss1	9.21912	2.98306e-15	2.32222e-07	0.505637	chr11	90248779	chr18	2946619	2946663	-	TSSregion100,S	RP11-737O24.3	pseudo	transcribed_processed_pseudogene	IMPUTED
rs115073930	HIST1H2AI_tss1	7.05223	1.8118e-10	0.00431861	0.431119	chr6	29892478	chr6	27775917	27775999	+	exon,S	HIST1H2AI	coding	protein_coding	EXOME
rs115080979	TMX3_tss2	7.61277	1.12042e-11	0.000458189	0.222834	chr4	61344652	chr18	66346749	66346894	-	TSS,S	TMX3	problem	retained_intron	IMPUTED
rs115091146	chr14_+_101797960	7.34179	4.3365e-11	0.00136586	0.448843	chr2	163654654	chr14	101797959	101797961	+	intergenic	NA	NA	NA	IMPUTED
rs115091146	DHX9_tss2	7.13247	1.22127e-10	0.00320286	0.403787	chr2	163654654	chr1	182811728	182811730	-	exon,AS	DHX9	coding	protein_coding	IMPUTED
rs115118177	SCT_tss1	7.27973	5.9005e-11	0.00174537	0.412141	chr10	112892694	chr11	627175	627289	-	TSSregion100,S	SCT	coding	protein_coding	IMPUTED
rs11515475	hsa-mir-6723_tss4	7.55601	1.48928e-11	0.000554727	0.413138	chr9	113358783	chr1	565889	565976	+	TSSregion500,S	hsa-mir-6723	pseudo	unprocessed_pseudogene	IMPUTED
rs11515477	hsa-mir-6723_tss4	7.55601	1.48928e-11	0.000554727	0.413138	chr9	113359042	chr1	565889	565976	+	TSSregion500,S	hsa-mir-6723	pseudo	unprocessed_pseudogene	IMPUTED
rs115169838	chr9_-_88045544	7.49547	2.01624e-11	0.000700083	0.354488	chr7	52436368	chr9	88045468	88045652	-	intergenic	NA	NA	NA	IMPUTED
rs115204205	IL16_tss2	6.84037	5.09581e-10	0.00929707	0.472648	chr2	60634304	chr15	81489136	81489445	+	TSS,S	IL16	coding	protein_coding	IMPUTED
rs11521552	hsa-mir-6723_tss4	7.55601	1.48928e-11	0.000554727	0.413138	chr9	113359209	chr1	565889	565976	+	TSSregion500,S	hsa-mir-6723	pseudo	unprocessed_pseudogene	IMPUTED
rs11523243	hsa-mir-6723_tss4	7.05943	1.74887e-10	0.0041838	0.380577	chr9	113348080	chr1	565889	565976	+	TSSregion500,S	hsa-mir-6723	pseudo	unprocessed_pseudogene	IMPUTED
rs11523244	hsa-mir-6723_tss4	7.05943	1.74887e-10	0.0041838	0.380577	chr9	113348260	chr1	565889	565976	+	TSSregion500,S	hsa-mir-6723	pseudo	unprocessed_pseudogene	IMPUTED
rs115258726	ARL8B_tss4	6.99875	2.35459e-10	0.00520437	0.470135	chr1	106797334	chr3	5170661	5170662	-	intron,AS	ARL8B	coding	protein_coding	IMPUTED
rs115267399	NRG3_tss4	7.14872	1.12733e-10	0.00305297	0.457502	chr6	4822780	chr10	84649326	84649639	+	intron,S	NRG3	coding	protein_coding	IMPUTED
rs11528159	RP5-857K21.4_tss5	7.16572	1.03669e-10	0.00285103	0.566252	chr10	83376643	chr1	569802	569844	-	intron,S	RP5-857K21.4	nonCoding	lincRNA	IMPUTED
rs11528159	RP5-857K21.11_tss3	7.32351	4.74875e-11	0.00147506	0.516759	chr10	83376643	chr1	569771	569803	+	exon,S	RP5-857K21.11	pseudo	unprocessed_pseudogene	IMPUTED
rs11528161	RP5-857K21.4_tss5	7.16572	1.03669e-10	0.00285103	0.566252	chr10	83378551	chr1	569802	569844	-	intron,S	RP5-857K21.4	nonCoding	lincRNA	IMPUTED
rs11528161	RP5-857K21.11_tss3	7.32351	4.74875e-11	0.00147506	0.516759	chr10	83378551	chr1	569771	569803	+	exon,S	RP5-857K21.11	pseudo	unprocessed_pseudogene	IMPUTED
rs115282360	MED26_tss2	-6.94974	2.99185e-10	0.0062614	-0.796191	chr4	9593376	chr19	16739842	16739854	-	TSSregion1000,S	MED26	coding	nonsense_mediated_decay	IMPUTED
rs11529907	IGLV2-8_tss1	7.40687	3.1371e-11	0.00104075	0.518622	chr11	4422436	chr22	23165271	23165278	+	exon,S	IGLV2-8	coding	IG_V_gene	IMPUTED
rs115323506	ABHD2_tss3	7.79296	4.52273e-12	0.000211982	0.352426	chr3	192672119	chr15	89659578	89659772	-	TSS,AS	ABHD2	nonCoding	processed_transcript	IMPUTED
rs115338560	chr9_-_88045544	7.63256	1.01447e-11	0.000422094	0.378001	chr7	52619411	chr9	88045468	88045652	-	intergenic	NA	NA	NA	IMPUTED
rs115363889	SUB1P3_tss2	6.83464	5.23943e-10	0.00949516	0.526696	chr4	89274915	chr16	4613018	4613025	-	exon,S	SUB1P3	pseudo	processed_pseudogene	IMPUTED
rs11539046	RPL14P1_tss1	13.3204	1.86422e-24	3.95669e-16	0.688861	chr3	40503809	chr12	63359079	63359105	+	TSS,S	RPL14P1	pseudo	processed_pseudogene	EXOME_IMPUTED
rs115408470	ABHD2_tss3	7.79296	4.52273e-12	0.000211982	0.352426	chr3	192711422	chr15	89659578	89659772	-	TSS,AS	ABHD2	nonCoding	processed_transcript	IMPUTED
rs11541143	SEPT10P1_tss1	9.85046	1.11317e-16	1.00233e-08	0.309866	chr2	110302464	chr8	57390832	57390840	-	TSSregion500,S	SEPT10P1	pseudo	processed_pseudogene	CHIP
rs115413840	TMX3_tss2	7.21019	8.32379e-11	0.00237648	0.208592	chr4	61353824	chr18	66346749	66346894	-	TSS,S	TMX3	problem	retained_intron	IMPUTED
rs11544722	DLG4_tss7	6.97912	2.59192e-10	0.00562009	0.326771	chr11	68773403	chr17	7111418	7111743	-	exon,S	DLG4	coding	protein_coding	EXOME_IMPUTED
rs11545434	KIAA0101_tss1	7.3522	4.11784e-11	0.00131888	0.351839	chr9	82340765	chr15	64673636	64673703	-	TSS,S	KIAA0101	coding	protein_coding	EXOME
rs11545434	UBE2C_tss1	6.91049	3.6231e-10	0.00711272	0.459892	chr9	82340765	chr20	44441218	44441332	+	TSS,S	UBE2C	coding	protein_coding	EXOME
rs11547232	ANKRD36C_tss1	9.71337	2.27565e-16	2.00661e-08	0.331727	chr2	98273290	chr2	96657550	96657582	-	TSSregion100,S	ANKRD36C	coding	protein_coding	EXOME_IMPUTED
rs115483592	RP11-206L10.2_tss1	7.0299	2.02142e-10	0.00464463	0.355125	chr6	170895277	chr1	713937	714120	-	TSS,S	RP11-206L10.2	nonCoding	lincRNA	IMPUTED
rs115495758	RP5-857K21.11_tss3	7.12137	1.2899e-10	0.0032945	0.621521	chr14	24420271	chr1	569771	569803	+	exon,S	RP5-857K21.11	pseudo	unprocessed_pseudogene	IMPUTED
rs115522661	EPRS_tss2	7.08893	1.51304e-10	0.0037489	0.379156	chr5	176686116	chr1	220213568	220213625	-	exon,S	EPRS	coding	protein_coding	IMPUTED
rs115539241	HIST1H2AI_tss1	7.01182	2.20863e-10	0.00496325	0.391238	chr6	29893139	chr6	27775917	27775999	+	exon,S	HIST1H2AI	coding	protein_coding	EXOME
rs115548861	EPRS_tss2	7.08893	1.51304e-10	0.0037489	0.379156	chr5	176706239	chr1	220213568	220213625	-	exon,S	EPRS	coding	protein_coding	IMPUTED
rs115555143	MTRNR2L9_tss1	7.82537	3.83963e-12	0.000191174	0.361033	chr2	55946023	chr6	62284122	62284200	+	exon,S	MTRNR2L9	coding	protein_coding	IMPUTED
rs115635692	RP11-170M17.1_tss4	12.9511	1.20571e-23	2.13349e-15	0.404024	chr4	56412873	chr10	65519341	65519361	+	intron,S	RP11-170M17.1	nonCoding	lincRNA	IMPUTED
rs11579387	PDLIM3_tss2	7.01967	2.12532e-10	0.00481463	0.509136	chr1	181433834	chr4	186456729	186456836	+	TSS,AS	PDLIM3	coding	protein_coding	IMPUTED
rs115812900	ABHD2_tss3	7.79296	4.52273e-12	0.000211982	0.352426	chr3	192719939	chr15	89659578	89659772	-	TSS,AS	ABHD2	nonCoding	processed_transcript	IMPUTED
rs11581739	RP11-439A17.7_tss2	13.2685	2.42142e-24	4.70204e-16	0.530923	chr5	121223689	chr1	120838232	120838273	-	exon,S	RP11-439A17.7	nonCoding	antisense	IMPUTED
rs11581739	RP11-640M9.2_tss1	-7.84333	3.50638e-12	0.000176591	-0.304118	chr5	121223689	chr1	144593659	144593697	+	TSS,S	RP11-640M9.2	nonCoding	processed_transcript	IMPUTED
rs115824748	chr12_+_125424505	7.08913	1.51154e-10	0.0037489	0.604286	chr11	71280213	chr12	125424489	125424506	+	intergenic	NA	NA	NA	IMPUTED
rs115834111	PTPRN2_tss10	7.35358	4.08979e-11	0.00131204	0.322895	chr4	174651046	chr7	158226028	158226072	+	intron,AS	PTPRN2	coding	protein_coding	IMPUTED
rs115853905	HIST1H2AI_tss1	6.96836	2.73185e-10	0.00585578	0.428288	chr6	29892815	chr6	27775917	27775999	+	exon,S	HIST1H2AI	coding	protein_coding	EXOME
rs115886169	HIST1H2AI_tss1	7.24062	7.16115e-11	0.00207235	0.441439	chr6	29856303	chr6	27775917	27775999	+	exon,S	HIST1H2AI	coding	protein_coding	EXOME
rs115893429	MED26_tss2	-6.94974	2.99185e-10	0.0062614	-0.796191	chr4	9593818	chr19	16739842	16739854	-	TSSregion1000,S	MED26	coding	nonsense_mediated_decay	IMPUTED
rs115893816	TOP1MT_tss2	7.07152	1.64812e-10	0.00403285	0.359203	chr11	85321571	chr8	144442076	144442156	-	TSS,S	TOP1MT	coding	protein_coding	IMPUTED
rs115909958	ARL8B_tss4	7.43599	2.7133e-11	0.000910124	0.529405	chr2	144574818	chr3	5170661	5170662	-	intron,AS	ARL8B	coding	protein_coding	IMPUTED
rs11591179	chr12_-_7781362	-9.21355	3.07076e-15	2.38932e-07	-0.515529	chr1	160206067	chr12	7781295	7781425	-	intergenic	NA	NA	NA	IMPUTED
rs11593376	AMMECR1L_tss1	7.14091	1.17157e-10	0.00312507	0.407921	chr10	88924918	chr2	128643528	128643585	-	TSSregion100,S	AMMECR1L	coding	protein_coding	IMPUTED
rs11595729	PCBD2_tss4	7.35249	4.11202e-11	0.00131729	0.372362	chr10	60952296	chr5	134261731	134261808	+	intron,S	PCBD2	coding	protein_coding	IMPUTED
rs11599851	NEAT1_tss14	8.52136	1.10177e-13	6.8258e-06	0.571934	chr10	3121077	chr11	65189526	65189888	-	TSSregion500,AS	NEAT1	nonCoding	lincRNA	IMPUTED
rs11600377	DLG4_tss7	6.97912	2.59192e-10	0.00562009	0.326771	chr11	68785803	chr17	7111418	7111743	-	exon,S	DLG4	coding	protein_coding	IMPUTED
rs11600392	DLG4_tss7	10.6249	1.95667e-18	2.15035e-10	0.393904	chr11	68720915	chr17	7111418	7111743	-	exon,S	DLG4	coding	protein_coding	IMPUTED
rs116005819	PCBD2_tss4	7.00958	2.23305e-10	0.00499036	0.361505	chr10	8507238	chr5	134261731	134261808	+	intron,S	PCBD2	coding	protein_coding	IMPUTED
rs11600965	DLG4_tss7	6.97912	2.59192e-10	0.00562009	0.326771	chr11	68770298	chr17	7111418	7111743	-	exon,S	DLG4	coding	protein_coding	IMPUTED
rs116012028	IGHV4-34_tss1	7.76899	5.10445e-12	0.00023734	0.602705	chr3	39712337	chr14	106830056	106830076	-	TSS,S	IGHV4-34	coding	IG_V_gene	IMPUTED
rs11601763	DLG4_tss7	6.97912	2.59192e-10	0.00562009	0.326771	chr11	68775717	chr17	7111418	7111743	-	exon,S	DLG4	coding	protein_coding	IMPUTED
rs11602122	DLG4_tss7	6.97912	2.59192e-10	0.00562009	0.326771	chr11	68781070	chr17	7111418	7111743	-	exon,S	DLG4	coding	protein_coding	CHIP
rs116021839	BAP1_tss2	6.99467	2.40201e-10	0.00527439	0.508067	chr11	124762541	chr3	52440851	52440888	+	exon,AS	BAP1	coding	protein_coding	IMPUTED
rs11602773	NRG3_tss4	7.69497	7.4122e-12	0.00032808	0.40585	chr11	99845216	chr10	84649326	84649639	+	intron,S	NRG3	coding	protein_coding	IMPUTED
rs11602887	RP11-79P5.8_tss2	-11.0302	2.36881e-19	2.83043e-11	-0.400801	chr11	73418193	chr5	72678297	72678302	+	exon,S	RP11-79P5.8	nonCoding	processed_transcript	IMPUTED
rs1160365	chr16_+_87036478	7.0428	1.89757e-10	0.00448301	0.465089	chr20	24105610	chr16	87036476	87036480	+	intergenic	NA	NA	NA	IMPUTED
rs1160365	RP11-382E9.1_tss1	6.93765	3.17372e-10	0.00646087	0.448541	chr20	24105610	chr1	199314649	199314653	+	intron,S	RP11-382E9.1	nonCoding	processed_transcript	IMPUTED
rs1160365	chr12_+_68312643	6.95507	2.91506e-10	0.00612755	0.41652	chr20	24105610	chr12	68312642	68312647	+	intergenic	NA	NA	NA	IMPUTED
rs11603827	DLG4_tss7	11.1416	1.32746e-19	1.71779e-11	0.409824	chr11	68719221	chr17	7111418	7111743	-	exon,S	DLG4	coding	protein_coding	IMPUTED
rs11604538	DLG4_tss7	10.6249	1.95667e-18	2.15035e-10	0.393904	chr11	68720767	chr17	7111418	7111743	-	exon,S	DLG4	coding	protein_coding	IMPUTED
rs11604763	RP11-737O24.3_tss1	8.90267	1.53991e-14	1.06786e-06	0.363834	chr11	89919018	chr18	2946619	2946663	-	TSSregion100,S	RP11-737O24.3	pseudo	transcribed_processed_pseudogene	IMPUTED
rs116049559	IGHV4-34_tss1	7.76899	5.10445e-12	0.00023734	0.602705	chr3	39700727	chr14	106830056	106830076	-	TSS,S	IGHV4-34	coding	IG_V_gene	IMPUTED
rs11605027	RP11-737O24.3_tss1	7.05892	1.75328e-10	0.00419244	0.509483	chr11	90427572	chr18	2946619	2946663	-	TSSregion100,S	RP11-737O24.3	pseudo	transcribed_processed_pseudogene	CHIP
rs11605837	DLG4_tss7	8.03527	1.32466e-12	7.4249e-05	0.34829	chr11	68597886	chr17	7111418	7111743	-	exon,S	DLG4	coding	protein_coding	IMPUTED
rs116066051	TRAK1_tss4	6.98144	2.56262e-10	0.00557055	0.409926	chr2	26592505	chr3	42265349	42265670	+	exon,S	TRAK1	nonCoding	processed_transcript	IMPUTED
rs11606817	RP11-737O24.3_tss1	8.00009	1.58399e-12	8.67064e-05	0.452922	chr11	89864492	chr18	2946619	2946663	-	TSSregion100,S	RP11-737O24.3	pseudo	transcribed_processed_pseudogene	IMPUTED
rs116079424	MED26_tss2	-6.94974	2.99185e-10	0.0062614	-0.796191	chr4	9593204	chr19	16739842	16739854	-	TSSregion1000,S	MED26	coding	nonsense_mediated_decay	IMPUTED
rs116093870	SUB1P3_tss2	6.88098	4.18314e-10	0.00797361	0.532906	chr10	103984390	chr16	4613018	4613025	-	exon,S	SUB1P3	pseudo	processed_pseudogene	IMPUTED
rs116095542	RP11-206L10.2_tss1	7.0299	2.02142e-10	0.00464463	0.355125	chr6	170829644	chr1	713937	714120	-	TSS,S	RP11-206L10.2	nonCoding	lincRNA	IMPUTED
rs116102181	RP11-206L10.2_tss1	7.0299	2.02142e-10	0.00464463	0.355125	chr6	170833325	chr1	713937	714120	-	TSS,S	RP11-206L10.2	nonCoding	lincRNA	IMPUTED
rs11611029	AC004057.1_tss1	-9.0186	8.44638e-15	6.01705e-07	-0.559004	chr12	56385579	chr4	114135577	114135585	-	TSS,S	AC004057.1	pseudo	processed_pseudogene	IMPUTED
rs11611029	RPS26P47_tss1	-8.45972	1.51249e-13	9.28596e-06	-1.33544	chr12	56385579	chr13	101192527	101192558	-	TSS,S	RPS26P47	pseudo	processed_pseudogene	IMPUTED
rs11611029	RPS26P8_tss1	-7.00079	2.33116e-10	0.00516492	-0.373041	chr12	56385579	chr17	43685903	43685909	+	TSS,S	RPS26P8	pseudo	processed_pseudogene	IMPUTED
rs116115107	TRAK1_tss4	6.98144	2.56262e-10	0.00557055	0.409926	chr2	26667273	chr3	42265349	42265670	+	exon,S	TRAK1	nonCoding	processed_transcript	IMPUTED
rs116117004	RP5-857K21.11_tss3	7.12137	1.2899e-10	0.0032945	0.621521	chr14	24420266	chr1	569771	569803	+	exon,S	RP5-857K21.11	pseudo	unprocessed_pseudogene	IMPUTED
rs116135676	RP11-170M17.1_tss4	11.9985	1.57339e-21	2.27118e-13	0.424583	chr4	56412874	chr10	65519341	65519361	+	intron,S	RP11-170M17.1	nonCoding	lincRNA	IMPUTED
rs116165962	RP11-172F4.2_tss1	7.64749	9.41153e-12	0.000401129	0.350508	chr5	74063250	chr9	99169453	99169498	+	TSSregion100,S	RP11-172F4.2	pseudo	processed_pseudogene	IMPUTED
rs116165962	RP11-90O23.1_tss1	8.77309	3.00959e-14	1.99396e-06	0.354129	chr5	74063250	chr1	203626983	203627002	-	TSSregion100,S	RP11-90O23.1	pseudo	processed_pseudogene	IMPUTED
rs11619631	MTRNR2L9_tss1	7.13682	1.19539e-10	0.003179	0.320385	chr13	22756707	chr6	62284122	62284200	+	exon,S	MTRNR2L9	coding	protein_coding	IMPUTED
rs11621094	RP11-343P16.1_tss1	-7.76891	5.10649e-12	0.000237365	-0.482887	chr14	50052097	chr5	18049552	18049568	+	TSSregion100,S	RP11-343P16.1	pseudo	processed_pseudogene	IMPUTED
rs11621699	MTRNR2L9_tss1	7.5098	1.87683e-11	0.000670534	0.351466	chr11	22365756	chr6	62284122	62284200	+	exon,S	MTRNR2L9	coding	protein_coding	IMPUTED
rs11622017	MTRNR2L9_tss1	7.5098	1.87683e-11	0.000670534	0.351466	chr14	22348111	chr6	62284122	62284200	+	exon,S	MTRNR2L9	coding	protein_coding	IMPUTED
rs11623263	RP11-343P16.1_tss1	-19.2756	1.36789e-36	1.03568e-27	-0.917741	chr14	50083295	chr5	18049552	18049568	+	TSSregion100,S	RP11-343P16.1	pseudo	processed_pseudogene	IMPUTED
rs1162396	CAPNS1_tss5	7.56978	1.39001e-11	0.000522322	0.316055	chr16	1893150	chr19	36630389	36630539	+	TSS,S	CAPNS1	coding	protein_coding	IMPUTED
rs11625804	RP11-343P16.1_tss1	-7.89246	2.73441e-12	0.000143542	-0.490384	chr14	50068299	chr5	18049552	18049568	+	TSSregion100,S	RP11-343P16.1	pseudo	processed_pseudogene	IMPUTED
rs11628687	RP11-343P16.1_tss1	-7.88367	2.85898e-12	0.000148302	-0.484409	chr14	50020980	chr5	18049552	18049568	+	TSSregion100,S	RP11-343P16.1	pseudo	processed_pseudogene	IMPUTED
rs11629047	RP11-343P16.1_tss1	-7.88367	2.85898e-12	0.000148302	-0.484409	chr14	50051819	chr5	18049552	18049568	+	TSSregion100,S	RP11-343P16.1	pseudo	processed_pseudogene	IMPUTED
rs11631814	AC123768.4_tss1	-7.06596	1.69368e-10	0.00410541	-0.265376	chr15	31010091	chr15	32907258	32907397	-	TSS,S	AC123768.4	nonCoding	lincRNA	CHIP
rs11633095	AC123768.4_tss1	-7.06596	1.69368e-10	0.00410541	-0.265376	chr15	31048241	chr15	32907258	32907397	-	TSS,S	AC123768.4	nonCoding	lincRNA	IMPUTED
rs116348747	PTPRN2_tss10	7.35358	4.08979e-11	0.00131204	0.322895	chr4	174650592	chr7	158226028	158226072	+	intron,AS	PTPRN2	coding	protein_coding	IMPUTED
rs116373237	ELAVL1_tss1	7.40872	3.10838e-11	0.00103166	1.28045	chr3	84254459	chr19	8070369	8070610	-	TSS,S	ELAVL1	coding	protein_coding	IMPUTED
rs116375546	HMGN1_tss2	7.32581	4.69461e-11	0.00146373	0.464499	chr11	68065298	chr21	40720186	40720196	+	exon,AS	HMGN1	problem	retained_intron	IMPUTED
rs116375546	chr7_+_44961666	7.82838	3.78163e-12	0.000188943	0.538457	chr11	68065298	chr7	44961666	44961686	+	intergenic	NA	NA	NA	IMPUTED
rs116375546	LIPC_tss1	6.8604	4.62339e-10	0.00863614	0.461277	chr11	68065298	chr15	58816263	58816264	+	intron,S	LIPC	coding	protein_coding	IMPUTED
rs11637673	AC123768.4_tss1	-7.06596	1.69368e-10	0.00410541	-0.265376	chr15	31031344	chr15	32907258	32907397	-	TSS,S	AC123768.4	nonCoding	lincRNA	IMPUTED
rs11637883	RP11-475J5.7_tss1	7.21475	8.13842e-11	0.0023282	0.613794	chr15	81585965	chr5	99382633	99382676	-	TSSregion1000,S	RP11-475J5.7	pseudo	processed_pseudogene	IMPUTED
rs116392604	HIST1H2AI_tss1	7.01182	2.20863e-10	0.00496325	0.391238	chr6	29892732	chr6	27775917	27775999	+	exon,S	HIST1H2AI	coding	protein_coding	EXOME
rs11640327	TREM1_tss1	6.93421	3.22752e-10	0.00653825	0.407187	chr16	65312933	chr6	41254389	41254506	-	TSS,S	TREM1	coding	protein_coding	IMPUTED
rs11640407	CAPNS1_tss5	7.56978	1.39001e-11	0.000522322	0.316055	chr16	1897494	chr19	36630389	36630539	+	TSS,S	CAPNS1	coding	protein_coding	IMPUTED
rs11641144	CAPNS1_tss5	7.56978	1.39001e-11	0.000522322	0.316055	chr16	1882157	chr19	36630389	36630539	+	TSS,S	CAPNS1	coding	protein_coding	IMPUTED
rs11641513	CAPNS1_tss5	7.56978	1.39001e-11	0.000522322	0.316055	chr16	1882330	chr19	36630389	36630539	+	TSS,S	CAPNS1	coding	protein_coding	IMPUTED
rs11642119	CAPNS1_tss5	7.56978	1.39001e-11	0.000522322	0.316055	chr16	1891724	chr19	36630389	36630539	+	TSS,S	CAPNS1	coding	protein_coding	IMPUTED
rs11642885	CAPNS1_tss5	7.56978	1.39001e-11	0.000522322	0.316055	chr16	1898376	chr19	36630389	36630539	+	TSS,S	CAPNS1	coding	protein_coding	IMPUTED
rs11643306	CAPNS1_tss5	7.56978	1.39001e-11	0.000522322	0.316055	chr16	1878924	chr19	36630389	36630539	+	TSS,S	CAPNS1	coding	protein_coding	IMPUTED
rs11643316	CAPNS1_tss5	7.56978	1.39001e-11	0.000522322	0.316055	chr16	1878977	chr19	36630389	36630539	+	TSS,S	CAPNS1	coding	protein_coding	IMPUTED
rs11643835	CAPNS1_tss5	7.56978	1.39001e-11	0.000522322	0.316055	chr16	1887574	chr19	36630389	36630539	+	TSS,S	CAPNS1	coding	protein_coding	IMPUTED
rs11643972	CAPNS1_tss5	7.56978	1.39001e-11	0.000522322	0.316055	chr16	1904545	chr19	36630389	36630539	+	TSS,S	CAPNS1	coding	protein_coding	IMPUTED
rs11643973	CAPNS1_tss5	7.56978	1.39001e-11	0.000522322	0.316055	chr16	1904556	chr19	36630389	36630539	+	TSS,S	CAPNS1	coding	protein_coding	IMPUTED
rs11644748	CAPNS1_tss5	7.56978	1.39001e-11	0.000522322	0.316055	chr16	1879960	chr19	36630389	36630539	+	TSS,S	CAPNS1	coding	protein_coding	IMPUTED
rs116449362	PTPRN2_tss10	7.10303	1.41166e-10	0.00354851	0.316922	chr4	174674011	chr7	158226028	158226072	+	intron,AS	PTPRN2	coding	protein_coding	IMPUTED
rs11645599	CAPNS1_tss5	7.56978	1.39001e-11	0.000522322	0.316055	chr16	1885550	chr19	36630389	36630539	+	TSS,S	CAPNS1	coding	protein_coding	IMPUTED
rs11646951	CAPNS1_tss5	7.56978	1.39001e-11	0.000522322	0.316055	chr16	1868647	chr19	36630389	36630539	+	TSS,S	CAPNS1	coding	protein_coding	IMPUTED
rs11647044	CAPNS1_tss5	7.56978	1.39001e-11	0.000522322	0.316055	chr16	1891723	chr19	36630389	36630539	+	TSS,S	CAPNS1	coding	protein_coding	IMPUTED
rs11648578	CAPNS1_tss5	7.56978	1.39001e-11	0.000522322	0.316055	chr16	1887638	chr19	36630389	36630539	+	TSS,S	CAPNS1	coding	protein_coding	IMPUTED
rs11648810	CAPNS1_tss5	7.56978	1.39001e-11	0.000522322	0.316055	chr16	1880149	chr19	36630389	36630539	+	TSS,S	CAPNS1	coding	protein_coding	IMPUTED
rs11648848	CAPNS1_tss5	7.56978	1.39001e-11	0.000522322	0.316055	chr16	1880213	chr19	36630389	36630539	+	TSS,S	CAPNS1	coding	protein_coding	IMPUTED
rs11649276	KCNAB1_tss4	7.08918	1.51116e-10	0.0037489	0.400029	chr16	48760081	chr3	155860702	155860889	+	TSS,S	KCNAB1	coding	protein_coding	IMPUTED
rs11650210	MRPL45_tss1	-9.7503	1.87698e-16	1.65971e-08	-0.20929	chr17	45579398	chr17	36453117	36453256	+	TSS,S	MRPL45	coding	nonsense_mediated_decay	IMPUTED
rs11650421	ATP5G1P5_tss1	-8.57584	8.32402e-14	5.27952e-06	-0.347416	chr17	46966295	chr13	107315720	107315751	+	TSSregion100,S	ATP5G1P5	pseudo	processed_pseudogene	IMPUTED
rs116509172	MED26_tss2	-6.94974	2.99185e-10	0.0062614	-0.796191	chr4	9594123	chr19	16739842	16739854	-	TSSregion1000,S	MED26	coding	nonsense_mediated_decay	IMPUTED
rs11651643	MRPL45_tss1	-8.13666	7.90425e-13	4.58489e-05	-0.191351	chr17	45483229	chr17	36453117	36453256	+	TSS,S	MRPL45	coding	nonsense_mediated_decay	IMPUTED
rs11654899	chr9_-_88045544	6.93488	3.21697e-10	0.00652109	0.328794	chr17	53789015	chr9	88045468	88045652	-	intergenic	NA	NA	NA	IMPUTED
rs11654899	TRIM9_tss6	7.5624	1.44237e-11	0.00053891	0.494487	chr17	53789015	chr14	51533128	51533525	-	intron,S	TRIM9	coding	protein_coding	IMPUTED
rs116560070	TRAK1_tss4	6.98144	2.56262e-10	0.00557055	0.409926	chr2	26640623	chr3	42265349	42265670	+	exon,S	TRAK1	nonCoding	processed_transcript	IMPUTED
rs11656056	MRPL45_tss1	-8.73102	3.74003e-14	2.43891e-06	-0.200948	chr17	45659161	chr17	36453117	36453256	+	TSS,S	MRPL45	coding	nonsense_mediated_decay	IMPUTED
rs11656856	MRPL45_tss1	-9.54755	5.40076e-16	4.57278e-08	-0.208843	chr17	45714671	chr17	36453117	36453256	+	TSS,S	MRPL45	coding	nonsense_mediated_decay	IMPUTED
rs116628162	hsa-mir-6723_tss4	7.55601	1.48928e-11	0.000554727	0.413138	chr9	113358046	chr1	565889	565976	+	TSSregion500,S	hsa-mir-6723	pseudo	unprocessed_pseudogene	IMPUTED
rs116635665	SHANK2_tss6	7.12383	1.27433e-10	0.0032945	0.42125	chr5	2913183	chr11	70672154	70672209	+	intron,AS	SHANK2	coding	protein_coding	IMPUTED
rs11668079	RP11-382E9.1_tss1	7.15954	1.06881e-10	0.0029258	0.39218	chr19	18457739	chr1	199314649	199314653	+	intron,S	RP11-382E9.1	nonCoding	processed_transcript	IMPUTED
rs11668079	chr16_+_87036478	6.8532	4.78807e-10	0.00889627	0.390584	chr19	18457739	chr16	87036476	87036480	+	intergenic	NA	NA	NA	IMPUTED
rs11668079	WDPCP_tss3	6.93642	3.19289e-10	0.00648898	0.345551	chr19	18457739	chr2	63608211	63608212	+	intron,AS	WDPCP	coding	nonsense_mediated_decay	IMPUTED
rs116739241	chr14_+_101797960	6.82324	5.53746e-10	0.00993126	0.507977	chr3	129737200	chr14	101797959	101797961	+	intergenic	NA	NA	NA	IMPUTED
rs116741042	ABHD2_tss3	7.79296	4.52273e-12	0.000211982	0.352426	chr3	192695616	chr15	89659578	89659772	-	TSS,AS	ABHD2	nonCoding	processed_transcript	IMPUTED
rs116753369	HSPH1_tss5	6.8461	4.95603e-10	0.00910622	0.398104	chr1	201175768	chr13	31736321	31736393	+	TSSregion500,AS	HSPH1	coding	protein_coding	EXOME_IMPUTED
rs116753369	HSPA7_tss1	7.24818	6.89826e-11	0.00199994	0.501892	chr1	201175768	chr1	161575957	161575974	+	TSSregion500,S	HSPA7	pseudo	unprocessed_pseudogene	EXOME_IMPUTED
rs116755725	hsa-mir-6723_tss3	7.01338	2.19188e-10	0.00493054	0.539742	chr3	119734170	chr1	566531	566573	+	exon,S	hsa-mir-6723	pseudo	unprocessed_pseudogene	IMPUTED
rs116769551	AC008592.4_tss1	7.2918	5.55757e-11	0.00167157	0.462796	chr20	53651581	chr5	95179693	95179732	+	intron,AS	AC008592.4	nonCoding	antisense	IMPUTED
rs11677775	chr1_-_109092036	9.30319	1.92699e-15	1.53579e-07	0.35106	chr2	61503110	chr1	109092034	109092041	-	intergenic	NA	NA	NA	IMPUTED
rs11677776	chr1_-_109092036	9.30319	1.92699e-15	1.53579e-07	0.35106	chr2	61503113	chr1	109092034	109092041	-	intergenic	NA	NA	NA	IMPUTED
rs11678419	chr1_-_109092036	-7.01885	2.13393e-10	0.00481463	-0.311169	chr2	61743377	chr1	109092034	109092041	-	intergenic	NA	NA	NA	IMPUTED
rs11680078	BSN-AS2_tss1	-10.1728	2.07004e-17	2.05808e-09	-0.604362	chr2	102425602	chr3	49591967	49591978	-	TSSregion500,S	BSN-AS2	nonCoding	processed_transcript	IMPUTED
rs11680855	ANKRD36C_tss1	9.66563	2.91871e-16	2.54373e-08	0.337706	chr2	98317685	chr2	96657550	96657582	-	TSSregion100,S	ANKRD36C	coding	protein_coding	IMPUTED
rs116836421	MTRNR2L9_tss1	7.51453	1.833e-11	0.000659214	0.352046	chr2	55711193	chr6	62284122	62284200	+	exon,S	MTRNR2L9	coding	protein_coding	IMPUTED
rs11684513	BSN-AS2_tss1	-10.0567	3.79399e-17	3.61461e-09	-0.621122	chr2	102422043	chr3	49591967	49591978	-	TSSregion500,S	BSN-AS2	nonCoding	processed_transcript	IMPUTED
rs11685226	chr1_-_109092036	9.16138	4.02649e-15	3.0872e-07	0.339827	chr2	61397127	chr1	109092034	109092041	-	intergenic	NA	NA	NA	IMPUTED
rs116874762	chr8_+_135139460	7.58943	1.25959e-11	0.00051178	0.156891	chr7	74127959	chr8	135139407	135139577	+	intergenic	NA	NA	NA	IMPUTED
rs11688322	chr1_-_109092036	9.54457	5.48526e-16	4.61208e-08	0.346358	chr2	61371507	chr1	109092034	109092041	-	intergenic	NA	NA	NA	IMPUTED
rs11689885	BSN-AS2_tss1	7.24733	6.92727e-11	0.0020054	0.427546	chr2	102506786	chr3	49591967	49591978	-	TSSregion500,S	BSN-AS2	nonCoding	processed_transcript	IMPUTED
rs116915993	chr9_-_88045544	7.49547	2.01624e-11	0.000700083	0.354488	chr7	52451916	chr9	88045468	88045652	-	intergenic	NA	NA	NA	IMPUTED
rs11691734	chr1_-_109092036	-7.29334	5.51546e-11	0.00166176	-0.308461	chr2	61702466	chr1	109092034	109092041	-	intergenic	NA	NA	NA	IMPUTED
rs11692449	chr1_-_109092036	7.03317	1.98928e-10	0.00464463	0.319928	chr2	61704451	chr1	109092034	109092041	-	intergenic	NA	NA	NA	IMPUTED
rs11693063	RABEP1_tss4	-12.7465	3.41134e-23	5.47081e-15	-0.502343	chr2	68410372	chr17	5185912	5185962	-	intron,AS	RABEP1	coding	protein_coding	IMPUTED
rs11693063	UNC119B_tss2	-20.0437	5.13436e-38	4.56183e-29	-0.896357	chr2	68410372	chr12	121148154	121148159	+	TSSregion100,S	UNC119B	coding	protein_coding	IMPUTED
rs116946070	TOP1MT_tss2	6.90242	3.76851e-10	0.0073573	0.365258	chr20	15525482	chr8	144442076	144442156	-	TSS,S	TOP1MT	coding	protein_coding	IMPUTED
rs116980001	RP11-206L10.2_tss1	6.91961	3.46565e-10	0.00690431	0.368019	chr6	170797666	chr1	713937	714120	-	TSS,S	RP11-206L10.2	nonCoding	lincRNA	IMPUTED
rs117005398	WDPCP_tss3	7.75434	5.49594e-12	0.000253522	0.507513	chr18	75546484	chr2	63608211	63608212	+	intron,AS	WDPCP	coding	nonsense_mediated_decay	IMPUTED
rs117005398	RP11-382E9.1_tss1	7.73462	6.07038e-12	0.000278959	0.562757	chr18	75546484	chr1	199314649	199314653	+	intron,S	RP11-382E9.1	nonCoding	processed_transcript	IMPUTED
rs117028044	chr2_-_44314485	7.16542	1.03824e-10	0.00285103	0.387608	chr6	93679955	chr2	44314393	44314527	-	intergenic	NA	NA	NA	IMPUTED
rs1170398	AC006483.5_tss1	6.99453	2.40368e-10	0.00527439	0.306711	chr13	41743315	chr7	5600490	5600502	+	exon,S	AC006483.5	pseudo	processed_pseudogene	IMPUTED
rs11704146	chr12_-_121057616	-11.3754	3.94307e-20	5.28037e-12	-0.546121	chr22	19479589	chr12	121057599	121057618	-	intergenic	NA	NA	NA	IMPUTED
rs11704232	chr6_+_94635190	6.9274	3.33652e-10	0.00670388	1.12256	chr22	45178931	chr6	94635184	94635191	+	intergenic	NA	NA	NA	IMPUTED
rs11704232	CORO7-PAM16_tss2	6.91084	3.61695e-10	0.00710419	1.02306	chr22	45178931	chr16	4429533	4429534	-	intron,S	CORO7-PAM16	coding	protein_coding	IMPUTED
rs11705445	chr6_+_94635190	6.9274	3.33652e-10	0.00670388	1.12256	chr22	45178823	chr6	94635184	94635191	+	intergenic	NA	NA	NA	IMPUTED
rs11705445	CORO7-PAM16_tss2	6.91084	3.61695e-10	0.00710419	1.02306	chr22	45178823	chr16	4429533	4429534	-	intron,S	CORO7-PAM16	coding	protein_coding	IMPUTED
rs11706148	RPL14P1_tss1	12.3283	2.89043e-22	4.31059e-14	0.653893	chr3	40407243	chr12	63359079	63359105	+	TSS,S	RPL14P1	pseudo	processed_pseudogene	IMPUTED
rs117061561	NEAT1_tss14	9.14315	4.42628e-15	3.28343e-07	0.607486	chr10	3113450	chr11	65189526	65189888	-	TSSregion500,AS	NEAT1	nonCoding	lincRNA	IMPUTED
rs11707278	RPL14P1_tss1	13.2726	2.37224e-24	4.61224e-16	0.690782	chr3	40487075	chr12	63359079	63359105	+	TSS,S	RPL14P1	pseudo	processed_pseudogene	IMPUTED
rs11707673	RPL14P1_tss1	13.2726	2.37224e-24	4.61224e-16	0.690782	chr3	40450604	chr12	63359079	63359105	+	TSS,S	RPL14P1	pseudo	processed_pseudogene	IMPUTED
rs117088088	PFKP_tss2	7.65288	9.15975e-12	0.000397936	0.81349	chr14	69349061	chr10	3146777	3147395	+	TSS,S	PFKP	coding	protein_coding	IMPUTED
rs117088088	SLC4A11_tss2	7.11945	1.3021e-10	0.00331922	0.511081	chr14	69349061	chr20	3220148	3220299	-	TSSregion500,S	SLC4A11	coding	protein_coding	IMPUTED
rs117088088	COPA_tss2	7.90751	2.53377e-12	0.000133933	0.596034	chr14	69349061	chr1	160261636	160262048	-	exon,S	COPA	coding	protein_coding	IMPUTED
rs117088088	MXI1_tss7	7.88859	2.78861e-12	0.000145999	0.699803	chr14	69349061	chr10	112039376	112039455	+	intron,S	MXI1	coding	protein_coding	IMPUTED
rs11709089	RPL14P1_tss1	12.4546	1.51345e-22	2.30062e-14	0.658565	chr3	40351484	chr12	63359079	63359105	+	TSS,S	RPL14P1	pseudo	processed_pseudogene	IMPUTED
rs117092194	TOP1MT_tss2	6.90242	3.76851e-10	0.0073573	0.365258	chr20	15515170	chr8	144442076	144442156	-	TSS,S	TOP1MT	coding	protein_coding	IMPUTED
rs117097771	RP11-206L10.2_tss1	7.0299	2.02142e-10	0.00464463	0.355125	chr6	170864940	chr1	713937	714120	-	TSS,S	RP11-206L10.2	nonCoding	lincRNA	IMPUTED
rs11711704	MCTP1_tss5	7.0631	1.71763e-10	0.00412977	0.312397	chr3	65444814	chr5	94481675	94481684	-	intron,S	MCTP1	coding	protein_coding	IMPUTED
rs11711704	RAB33B_tss3	6.91485	3.54696e-10	0.00700868	0.442048	chr3	65444814	chr4	140393833	140393933	+	exon,S	RAB33B	coding	protein_coding	IMPUTED
rs11711704	ATP5G2_tss3	7.02994	2.021e-10	0.00464463	0.464275	chr3	65444814	chr12	54062967	54063156	-	TSS,S	ATP5G2	nonCoding	processed_transcript	IMPUTED
rs11711704	chr1_+_30199685	7.03885	1.93467e-10	0.00454407	0.225034	chr3	65444814	chr1	30199685	30199686	+	intergenic	NA	NA	NA	IMPUTED
rs11711704	NRBP1_tss2	6.98908	2.46864e-10	0.00539204	0.298511	chr3	65444814	chr2	27663613	27663839	+	exon,S	NRBP1	coding	protein_coding	IMPUTED
rs11711994	RPL14P1_tss1	12.3283	2.89043e-22	4.31059e-14	0.653893	chr3	40391086	chr12	63359079	63359105	+	TSS,S	RPL14P1	pseudo	processed_pseudogene	IMPUTED
rs11712107	RPL14P1_tss1	7.14806	1.13103e-10	0.00305297	0.44574	chr3	40329595	chr12	63359079	63359105	+	TSS,S	RPL14P1	pseudo	processed_pseudogene	IMPUTED
rs11712426	RPL14P1_tss1	12.4546	1.51345e-22	2.30062e-14	0.658565	chr3	40330322	chr12	63359079	63359105	+	TSS,S	RPL14P1	pseudo	processed_pseudogene	IMPUTED
rs11712626	RPL14P1_tss1	7.75738	5.41217e-12	0.000250171	0.519788	chr3	40259927	chr12	63359079	63359105	+	TSS,S	RPL14P1	pseudo	processed_pseudogene	IMPUTED
rs11714032	RPL14P1_tss1	12.4492	1.55553e-22	2.33085e-14	0.673407	chr3	40431605	chr12	63359079	63359105	+	TSS,S	RPL14P1	pseudo	processed_pseudogene	IMPUTED
rs11714682	chr20_+_47509521	7.7413	5.86925e-12	0.000270189	0.4609	chr3	74049487	chr20	47509521	47509522	+	intergenic	NA	NA	NA	IMPUTED
rs11714871	RPL14P1_tss1	13.3069	1.99502e-24	4.18355e-16	0.682574	chr3	40428938	chr12	63359079	63359105	+	TSS,S	RPL14P1	pseudo	processed_pseudogene	CHIP
rs11714912	RPL14P1_tss1	14.1825	2.51536e-26	6.25799e-18	0.697884	chr3	40494065	chr12	63359079	63359105	+	TSS,S	RPL14P1	pseudo	processed_pseudogene	IMPUTED
rs11715214	RPL14P1_tss1	13.1542	4.31297e-24	7.94417e-16	0.662839	chr3	40403004	chr12	63359079	63359105	+	TSS,S	RPL14P1	pseudo	processed_pseudogene	IMPUTED
rs117154533	RPL12_tss1	-7.12447	1.27038e-10	0.0032945	-0.457958	chr12	71065770	chr9	130213644	130213798	-	TSS,S	RPL12	coding	protein_coding	IMPUTED
rs117154533	chr14_-_78256807	8.36019	2.52068e-13	1.51979e-05	0.654277	chr12	71065770	chr14	78256807	78256808	-	intergenic	NA	NA	NA	IMPUTED
rs117154533	chr10_+_110259649	6.94361	3.08284e-10	0.00636304	0.651603	chr12	71065770	chr10	110259649	110259650	+	intergenic	NA	NA	NA	IMPUTED
rs117154533	LIPC_tss1	7.01046	2.22339e-10	0.0049709	0.542356	chr12	71065770	chr15	58816263	58816264	+	intron,S	LIPC	coding	protein_coding	IMPUTED
rs117154533	DOCK9_tss6	7.70409	7.07974e-12	0.00031407	0.355308	chr12	71065770	chr13	99500290	99500525	-	TSSregion500,S	DOCK9	coding	protein_coding	IMPUTED
rs117154533	COL27A1_tss3	7.00884	2.24105e-10	0.00499196	0.550906	chr12	71065770	chr9	116999784	116999785	-	intron,AS	COL27A1	coding	protein_coding	IMPUTED
rs117154533	PIBF1_tss2	7.67044	8.38575e-12	0.0003669	0.431946	chr12	71065770	chr13	73467940	73467965	+	exon,S	PIBF1	coding	protein_coding	IMPUTED
rs117154533	MAP9_tss3	6.96614	2.76164e-10	0.00589956	0.726367	chr12	71065770	chr4	156294264	156294617	-	exon,S	MAP9	coding	protein_coding	IMPUTED
rs117154533	SAR1P1_tss1	8.02309	1.40925e-12	7.75997e-05	0.506271	chr12	71065770	chr6	29044898	29044926	-	exon,S	SAR1P1	pseudo	processed_pseudogene	IMPUTED
rs117154533	KDM3B_tss2	8.74469	3.48514e-14	2.28215e-06	0.451739	chr12	71065770	chr5	137688505	137688506	-	exon,AS	KDM3B	coding	protein_coding	IMPUTED
rs117154533	AGFG2_tss2	7.49645	2.00637e-11	0.000700083	0.576205	chr12	71065770	chr7	100160103	100160107	+	intron,S	AGFG2	coding	nonsense_mediated_decay	IMPUTED
rs117154533	DLGAP1_tss12	7.44172	2.63685e-11	0.000891123	0.324065	chr12	71065770	chr18	4428117	4428149	-	intron,S	DLGAP1	coding	protein_coding	IMPUTED
rs117154533	chr7_+_44961666	7.61959	1.08273e-11	0.000444855	0.612989	chr12	71065770	chr7	44961666	44961686	+	intergenic	NA	NA	NA	IMPUTED
rs117154533	ALOX5_tss2	7.43889	2.67443e-11	0.000899384	0.470597	chr12	71065770	chr10	45869622	45869624	-	TSSregion100,AS	ALOX5	coding	protein_coding	IMPUTED
rs11716272	chr2_-_225522078	7.06533	1.69898e-10	0.00411391	0.61411	chr3	155599263	chr2	225522072	225522080	-	intergenic	NA	NA	NA	IMPUTED
rs11716630	RPL14P1_tss1	8.75211	3.35406e-14	2.21566e-06	0.531898	chr3	40485177	chr12	63359079	63359105	+	TSS,S	RPL14P1	pseudo	processed_pseudogene	IMPUTED
rs11716675	RPL14P1_tss1	14.1825	2.51536e-26	6.25799e-18	0.697884	chr3	40485280	chr12	63359079	63359105	+	TSS,S	RPL14P1	pseudo	processed_pseudogene	IMPUTED
rs11717036	RPL14P1_tss1	13.1542	4.31297e-24	7.94417e-16	0.662839	chr3	40379578	chr12	63359079	63359105	+	TSS,S	RPL14P1	pseudo	processed_pseudogene	IMPUTED
rs11718621	RPL14P1_tss1	9.43048	9.9367e-16	8.18022e-08	0.560455	chr3	40362122	chr12	63359079	63359105	+	TSS,S	RPL14P1	pseudo	processed_pseudogene	CHIP
rs11718977	RPL14P1_tss1	12.595	7.38623e-23	1.14942e-14	0.682866	chr3	40511727	chr12	63359079	63359105	+	TSS,S	RPL14P1	pseudo	processed_pseudogene	IMPUTED
rs11719205	RPL14P1_tss1	13.3069	1.99502e-24	4.18355e-16	0.682574	chr3	40417258	chr12	63359079	63359105	+	TSS,S	RPL14P1	pseudo	processed_pseudogene	IMPUTED
rs11719224	YAP1P1_tss1	6.83106	5.3314e-10	0.00963412	0.370205	chr3	101791761	chr6	147727581	147727594	+	TSSregion500,S	YAP1P1	pseudo	processed_pseudogene	IMPUTED
rs117196368	NEAT1_tss14	9.14315	4.42628e-15	3.28343e-07	0.607486	chr10	3104959	chr11	65189526	65189888	-	TSSregion500,AS	NEAT1	nonCoding	lincRNA	IMPUTED
rs117197913	PPIAP29_tss1	9.11375	5.15605e-15	3.8122e-07	0.82091	chr7	44860600	chr6	24976600	24976635	+	TSSregion100,S	PPIAP29	pseudo	processed_pseudogene	IMPUTED
rs11719968	RPL14P1_tss1	7.10228	1.41691e-10	0.00356058	0.479993	chr3	40241600	chr12	63359079	63359105	+	TSS,S	RPL14P1	pseudo	processed_pseudogene	IMPUTED
rs11720360	RPL14P1_tss1	13.2726	2.37224e-24	4.61224e-16	0.690782	chr3	40448397	chr12	63359079	63359105	+	TSS,S	RPL14P1	pseudo	processed_pseudogene	IMPUTED
rs117207784	DOCK9_tss6	7.50662	1.90695e-11	0.000676956	0.335246	chr12	71045703	chr13	99500290	99500525	-	TSSregion500,S	DOCK9	coding	protein_coding	IMPUTED
rs117207784	SAR1P1_tss1	7.39614	3.3093e-11	0.00108385	0.461034	chr12	71045703	chr6	29044898	29044926	-	exon,S	SAR1P1	pseudo	processed_pseudogene	IMPUTED
rs117207784	chr14_-_78256807	7.71983	6.54003e-12	0.000292601	0.597385	chr12	71045703	chr14	78256807	78256808	-	intergenic	NA	NA	NA	IMPUTED
rs117207784	ALOX5_tss2	6.89241	3.95663e-10	0.00761095	0.428872	chr12	71045703	chr10	45869622	45869624	-	TSSregion100,AS	ALOX5	coding	protein_coding	IMPUTED
rs117207784	AGFG2_tss2	6.92427	3.38785e-10	0.00678106	0.52413	chr12	71045703	chr7	100160103	100160107	+	intron,S	AGFG2	coding	nonsense_mediated_decay	IMPUTED
rs117207784	KDM3B_tss2	8.05089	1.22349e-12	6.94095e-05	0.412396	chr12	71045703	chr5	137688505	137688506	-	exon,AS	KDM3B	coding	protein_coding	IMPUTED
rs117207784	chr7_+_44961666	7.04172	1.90765e-10	0.00449133	0.55811	chr12	71045703	chr7	44961666	44961686	+	intergenic	NA	NA	NA	IMPUTED
rs117207784	DLGAP1_tss12	7.28799	5.66366e-11	0.00169313	0.306685	chr12	71045703	chr18	4428117	4428149	-	intron,S	DLGAP1	coding	protein_coding	IMPUTED
rs117207784	PIBF1_tss2	7.14744	1.13446e-10	0.00305297	0.395576	chr12	71045703	chr13	73467940	73467965	+	exon,S	PIBF1	coding	protein_coding	IMPUTED
rs117226651	CXCL1_tss2	6.82232	5.56243e-10	0.00995225	0.414954	chr9	34063300	chr4	74735621	74735646	+	exon,S	CXCL1	nonCoding	processed_transcript	IMPUTED
rs117258377	IGHV4-34_tss1	6.88484	4.10526e-10	0.00784415	0.54498	chr5	43201009	chr14	106830056	106830076	-	TSS,S	IGHV4-34	coding	IG_V_gene	IMPUTED
rs117275419	SAR1P1_tss1	8.02309	1.40925e-12	7.75997e-05	0.506271	chr12	71069268	chr6	29044898	29044926	-	exon,S	SAR1P1	pseudo	processed_pseudogene	IMPUTED
rs117275419	COL27A1_tss3	7.00884	2.24105e-10	0.00499196	0.550906	chr12	71069268	chr9	116999784	116999785	-	intron,AS	COL27A1	coding	protein_coding	IMPUTED
rs117275419	PIBF1_tss2	7.67044	8.38575e-12	0.0003669	0.431946	chr12	71069268	chr13	73467940	73467965	+	exon,S	PIBF1	coding	protein_coding	IMPUTED
rs117275419	LIPC_tss1	7.01046	2.22339e-10	0.0049709	0.542356	chr12	71069268	chr15	58816263	58816264	+	intron,S	LIPC	coding	protein_coding	IMPUTED
rs117275419	chr7_+_44961666	7.61959	1.08273e-11	0.000444855	0.612989	chr12	71069268	chr7	44961666	44961686	+	intergenic	NA	NA	NA	IMPUTED
rs117275419	KDM3B_tss2	8.74469	3.48514e-14	2.28215e-06	0.451739	chr12	71069268	chr5	137688505	137688506	-	exon,AS	KDM3B	coding	protein_coding	IMPUTED
rs117275419	chr10_+_110259649	6.94361	3.08284e-10	0.00636304	0.651603	chr12	71069268	chr10	110259649	110259650	+	intergenic	NA	NA	NA	IMPUTED
rs117275419	AGFG2_tss2	7.49645	2.00637e-11	0.000700083	0.576205	chr12	71069268	chr7	100160103	100160107	+	intron,S	AGFG2	coding	nonsense_mediated_decay	IMPUTED
rs117275419	ALOX5_tss2	7.43889	2.67443e-11	0.000899384	0.470597	chr12	71069268	chr10	45869622	45869624	-	TSSregion100,AS	ALOX5	coding	protein_coding	IMPUTED
rs117275419	chr14_-_78256807	8.36019	2.52068e-13	1.51979e-05	0.654277	chr12	71069268	chr14	78256807	78256808	-	intergenic	NA	NA	NA	IMPUTED
rs117275419	DLGAP1_tss12	7.44172	2.63685e-11	0.000891123	0.324065	chr12	71069268	chr18	4428117	4428149	-	intron,S	DLGAP1	coding	protein_coding	IMPUTED
rs117275419	RPL12_tss1	-7.12447	1.27038e-10	0.0032945	-0.457958	chr12	71069268	chr9	130213644	130213798	-	TSS,S	RPL12	coding	protein_coding	IMPUTED
rs117275419	DOCK9_tss6	7.70409	7.07974e-12	0.00031407	0.355308	chr12	71069268	chr13	99500290	99500525	-	TSSregion500,S	DOCK9	coding	protein_coding	IMPUTED
rs117275419	MAP9_tss3	6.96614	2.76164e-10	0.00589956	0.726367	chr12	71069268	chr4	156294264	156294617	-	exon,S	MAP9	coding	protein_coding	IMPUTED
rs117278859	chr8_+_135139460	7.58943	1.25959e-11	0.00051178	0.156891	chr7	74035413	chr8	135139407	135139577	+	intergenic	NA	NA	NA	IMPUTED
rs11731113	TIAM2_tss5	7.00028	2.33701e-10	0.00516913	0.312904	chr4	105807745	chr6	155334737	155334915	+	TSS,S	TIAM2	coding	protein_coding	IMPUTED
rs11732240	CACYBP_tss1	6.97165	2.68823e-10	0.00578432	0.238763	chr4	188848260	chr1	174968477	174969522	+	TSS,S	CACYBP	coding	protein_coding	IMPUTED
rs117324651	CA10_tss3	7.53272	1.67349e-11	0.000608516	0.41505	chr8	38813532	chr17	50235754	50235792	+	TSSregion500,AS	CA10	coding	nonsense_mediated_decay	IMPUTED
rs11732481	RP11-170M17.1_tss4	12.5607	8.7992e-23	1.35194e-14	0.400429	chr4	56436379	chr10	65519341	65519361	+	intron,S	RP11-170M17.1	nonCoding	lincRNA	IMPUTED
rs11732723	RP11-170M17.1_tss4	7.4372	2.697e-11	0.000905234	0.279299	chr4	56290558	chr10	65519341	65519361	+	intron,S	RP11-170M17.1	nonCoding	lincRNA	IMPUTED
rs11732839	MED26_tss2	7.03742	1.94824e-10	0.0045739	0.531257	chr4	9597885	chr19	16739842	16739854	-	TSSregion1000,S	MED26	coding	nonsense_mediated_decay	IMPUTED
rs11733414	CACYBP_tss1	6.97165	2.68823e-10	0.00578432	0.238763	chr4	188841772	chr1	174968477	174969522	+	TSS,S	CACYBP	coding	protein_coding	IMPUTED
rs117357845	chr2_-_44314485	7.16542	1.03824e-10	0.00285103	0.387608	chr6	93670110	chr2	44314393	44314527	-	intergenic	NA	NA	NA	IMPUTED
rs117364744	hsa-mir-6723_tss3	6.95354	2.93693e-10	0.0061686	0.593751	chr10	48392217	chr1	566531	566573	+	exon,S	hsa-mir-6723	pseudo	unprocessed_pseudogene	IMPUTED
rs11739122	RP11-90O23.1_tss1	7.1103	1.36207e-10	0.00344355	0.285415	chr5	74104369	chr1	203626983	203627002	-	TSSregion100,S	RP11-90O23.1	pseudo	processed_pseudogene	IMPUTED
rs11739122	RP11-172F4.2_tss1	7.29759	5.40032e-11	0.00164246	0.312795	chr5	74104369	chr9	99169453	99169498	+	TSSregion100,S	RP11-172F4.2	pseudo	processed_pseudogene	IMPUTED
rs117391470	RP11-206L10.2_tss1	7.0299	2.02142e-10	0.00464463	0.355125	chr6	170879652	chr1	713937	714120	-	TSS,S	RP11-206L10.2	nonCoding	lincRNA	IMPUTED
rs117403885	EEF1G_tss3	6.8241	5.5144e-10	0.00989328	0.476681	chr16	55909871	chr11	62341569	62341743	+	TSSregion100,AS	EEF1G	nonCoding	processed_transcript	IMPUTED
rs117409974	RILPL1_tss2	6.91398	3.56208e-10	0.00703554	0.305825	chr8	5099592	chr12	124018262	124018267	+	TSS,AS	RILPL1	coding	protein_coding	IMPUTED
rs11741789	RP11-90O23.1_tss1	7.30658	5.16486e-11	0.00157692	0.292303	chr5	74126982	chr1	203626983	203627002	-	TSSregion100,S	RP11-90O23.1	pseudo	processed_pseudogene	IMPUTED
rs11741789	RP11-172F4.2_tss1	7.28495	5.74964e-11	0.00171071	0.31416	chr5	74126982	chr9	99169453	99169498	+	TSSregion100,S	RP11-172F4.2	pseudo	processed_pseudogene	IMPUTED
rs11742773	RP11-172F4.2_tss1	7.42881	2.81224e-11	0.000937917	0.318955	chr5	74093347	chr9	99169453	99169498	+	TSSregion100,S	RP11-172F4.2	pseudo	processed_pseudogene	IMPUTED
rs11744529	CHD2_tss5	6.94107	3.12122e-10	0.00638202	0.403152	chr5	89707745	chr15	93467407	93467763	+	TSS,S	CHD2	problem	retained_intron	IMPUTED
rs117486964	RILPL1_tss2	6.90032	3.80724e-10	0.0074224	0.322341	chr19	49982043	chr12	124018262	124018267	+	TSS,AS	RILPL1	coding	protein_coding	IMPUTED
rs11749137	RP11-90O23.1_tss1	7.30658	5.16486e-11	0.00157692	0.292303	chr5	74111335	chr1	203626983	203627002	-	TSSregion100,S	RP11-90O23.1	pseudo	processed_pseudogene	IMPUTED
rs11749137	RP11-172F4.2_tss1	7.28495	5.74964e-11	0.00171071	0.31416	chr5	74111335	chr9	99169453	99169498	+	TSSregion100,S	RP11-172F4.2	pseudo	processed_pseudogene	IMPUTED
rs117496616	MED26_tss2	-7.11749	1.31476e-10	0.0033369	-0.835304	chr4	9597238	chr19	16739842	16739854	-	TSSregion1000,S	MED26	coding	nonsense_mediated_decay	IMPUTED
rs117496616	INSM2_tss1	-7.09614	1.46033e-10	0.00364409	-0.388988	chr4	9597238	chr14	36003183	36003413	+	TSS,S	INSM2	coding	protein_coding	IMPUTED
rs117498114	MTRNR2L9_tss1	6.87885	4.22665e-10	0.008038	0.332681	chr18	70363943	chr6	62284122	62284200	+	exon,S	MTRNR2L9	coding	protein_coding	IMPUTED
rs117500332	RP11-206L10.2_tss1	7.0299	2.02142e-10	0.00464463	0.355125	chr6	170912406	chr1	713937	714120	-	TSS,S	RP11-206L10.2	nonCoding	lincRNA	IMPUTED
rs117527020	KDM3B_tss2	8.05089	1.22349e-12	6.94095e-05	0.412396	chr12	71043353	chr5	137688505	137688506	-	exon,AS	KDM3B	coding	protein_coding	IMPUTED
rs117527020	PIBF1_tss2	7.14744	1.13446e-10	0.00305297	0.395576	chr12	71043353	chr13	73467940	73467965	+	exon,S	PIBF1	coding	protein_coding	IMPUTED
rs117527020	DOCK9_tss6	7.50662	1.90695e-11	0.000676956	0.335246	chr12	71043353	chr13	99500290	99500525	-	TSSregion500,S	DOCK9	coding	protein_coding	IMPUTED
rs117527020	chr7_+_44961666	7.04172	1.90765e-10	0.00449133	0.55811	chr12	71043353	chr7	44961666	44961686	+	intergenic	NA	NA	NA	IMPUTED
rs117527020	AGFG2_tss2	6.92427	3.38785e-10	0.00678106	0.52413	chr12	71043353	chr7	100160103	100160107	+	intron,S	AGFG2	coding	nonsense_mediated_decay	IMPUTED
rs117527020	ALOX5_tss2	6.89241	3.95663e-10	0.00761095	0.428872	chr12	71043353	chr10	45869622	45869624	-	TSSregion100,AS	ALOX5	coding	protein_coding	IMPUTED
rs117527020	SAR1P1_tss1	7.39614	3.3093e-11	0.00108385	0.461034	chr12	71043353	chr6	29044898	29044926	-	exon,S	SAR1P1	pseudo	processed_pseudogene	IMPUTED
rs117527020	DLGAP1_tss12	7.28799	5.66366e-11	0.00169313	0.306685	chr12	71043353	chr18	4428117	4428149	-	intron,S	DLGAP1	coding	protein_coding	IMPUTED
rs117527020	chr14_-_78256807	7.71983	6.54003e-12	0.000292601	0.597385	chr12	71043353	chr14	78256807	78256808	-	intergenic	NA	NA	NA	IMPUTED
rs117553368	chr9_-_88045544	7.72527	6.36315e-12	0.000287052	0.36387	chr7	52330435	chr9	88045468	88045652	-	intergenic	NA	NA	NA	IMPUTED
rs117560664	chr8_+_101464457	7.09219	1.48899e-10	0.00370973	0.378975	chr13	55210555	chr8	101464390	101464497	+	intergenic	NA	NA	NA	IMPUTED
rs117575618	chr7_+_44961666	7.61959	1.08273e-11	0.000444855	0.612989	chr12	71046874	chr7	44961666	44961686	+	intergenic	NA	NA	NA	IMPUTED
rs117575618	chr14_-_78256807	8.36019	2.52068e-13	1.51979e-05	0.654277	chr12	71046874	chr14	78256807	78256808	-	intergenic	NA	NA	NA	IMPUTED
rs117575618	DLGAP1_tss12	7.44172	2.63685e-11	0.000891123	0.324065	chr12	71046874	chr18	4428117	4428149	-	intron,S	DLGAP1	coding	protein_coding	IMPUTED
rs117575618	KDM3B_tss2	8.74469	3.48514e-14	2.28215e-06	0.451739	chr12	71046874	chr5	137688505	137688506	-	exon,AS	KDM3B	coding	protein_coding	IMPUTED
rs117575618	DOCK9_tss6	7.70409	7.07974e-12	0.00031407	0.355308	chr12	71046874	chr13	99500290	99500525	-	TSSregion500,S	DOCK9	coding	protein_coding	IMPUTED
rs117575618	ALOX5_tss2	7.43889	2.67443e-11	0.000899384	0.470597	chr12	71046874	chr10	45869622	45869624	-	TSSregion100,AS	ALOX5	coding	protein_coding	IMPUTED
rs117575618	MAP9_tss3	6.96614	2.76164e-10	0.00589956	0.726367	chr12	71046874	chr4	156294264	156294617	-	exon,S	MAP9	coding	protein_coding	IMPUTED
rs117575618	SAR1P1_tss1	8.02309	1.40925e-12	7.75997e-05	0.506271	chr12	71046874	chr6	29044898	29044926	-	exon,S	SAR1P1	pseudo	processed_pseudogene	IMPUTED
rs117575618	RPL12_tss1	-7.12447	1.27038e-10	0.0032945	-0.457958	chr12	71046874	chr9	130213644	130213798	-	TSS,S	RPL12	coding	protein_coding	IMPUTED
rs117575618	PIBF1_tss2	7.67044	8.38575e-12	0.0003669	0.431946	chr12	71046874	chr13	73467940	73467965	+	exon,S	PIBF1	coding	protein_coding	IMPUTED
rs117575618	LIPC_tss1	7.01046	2.22339e-10	0.0049709	0.542356	chr12	71046874	chr15	58816263	58816264	+	intron,S	LIPC	coding	protein_coding	IMPUTED
rs117575618	AGFG2_tss2	7.49645	2.00637e-11	0.000700083	0.576205	chr12	71046874	chr7	100160103	100160107	+	intron,S	AGFG2	coding	nonsense_mediated_decay	IMPUTED
rs117575618	COL27A1_tss3	7.00884	2.24105e-10	0.00499196	0.550906	chr12	71046874	chr9	116999784	116999785	-	intron,AS	COL27A1	coding	protein_coding	IMPUTED
rs117575618	chr10_+_110259649	6.94361	3.08284e-10	0.00636304	0.651603	chr12	71046874	chr10	110259649	110259650	+	intergenic	NA	NA	NA	IMPUTED
rs11757978	NRG3_tss4	7.14872	1.12733e-10	0.00305297	0.457502	chr6	4826099	chr10	84649326	84649639	+	intron,S	NRG3	coding	protein_coding	IMPUTED
rs117589665	SUB1P3_tss2	7.77482	4.95654e-12	0.000230736	0.616687	chr10	104000008	chr16	4613018	4613025	-	exon,S	SUB1P3	pseudo	processed_pseudogene	IMPUTED
rs11760437	SUB1P3_tss2	6.97329	2.66677e-10	0.00574365	0.48795	chr7	57331162	chr16	4613018	4613025	-	exon,S	SUB1P3	pseudo	processed_pseudogene	IMPUTED
rs11760680	SUB1P3_tss2	6.97329	2.66677e-10	0.00574365	0.48795	chr7	57314366	chr16	4613018	4613025	-	exon,S	SUB1P3	pseudo	processed_pseudogene	IMPUTED
rs117632023	PCBD2_tss4	7.48962	2.07608e-11	0.000719048	0.350514	chr16	88683766	chr5	134261731	134261808	+	intron,S	PCBD2	coding	protein_coding	IMPUTED
rs11763460	SUB1P3_tss2	6.97329	2.66677e-10	0.00574365	0.48795	chr7	57325426	chr16	4613018	4613025	-	exon,S	SUB1P3	pseudo	processed_pseudogene	IMPUTED
rs1176362	ALG1_tss3	7.0112	2.21534e-10	0.00496792	0.434443	chr11	33954471	chr16	5083586	5083834	+	TSS,S	ALG1	problem	retained_intron	IMPUTED
rs1176363	ALG1_tss3	7.0112	2.21534e-10	0.00496792	0.434443	chr11	33954193	chr16	5083586	5083834	+	TSS,S	ALG1	problem	retained_intron	IMPUTED
rs117643346	chr9_-_88045544	7.63256	1.01447e-11	0.000422094	0.378001	chr7	52608207	chr9	88045468	88045652	-	intergenic	NA	NA	NA	IMPUTED
rs11764629	CHCHD2P2_tss1	-10.13	2.58789e-17	2.51731e-09	-0.556385	chr7	56155035	chr5	68629694	68629700	+	TSSregion100,S	CHCHD2P2	pseudo	processed_pseudogene	IMPUTED
rs11765231	PDCD6IP_tss2	6.9167	3.51519e-10	0.00695812	0.642961	chr7	156170498	chr3	33877539	33877722	+	exon,S	PDCD6IP	coding	protein_coding	IMPUTED
rs11765364	CHCHD2P2_tss1	-9.10651	5.35347e-15	3.9452e-07	-0.504504	chr7	56146310	chr5	68629694	68629700	+	TSSregion100,S	CHCHD2P2	pseudo	processed_pseudogene	IMPUTED
rs117656953	chr2_-_44314485	7.16542	1.03824e-10	0.00285103	0.387608	chr6	93677854	chr2	44314393	44314527	-	intergenic	NA	NA	NA	IMPUTED
rs117664313	IGHV4-34_tss1	6.96409	2.78939e-10	0.00594334	0.581405	chr18	75442418	chr14	106830056	106830076	-	TSS,S	IGHV4-34	coding	IG_V_gene	IMPUTED
rs117664313	IGLV2-8_tss1	6.97446	2.65152e-10	0.00572254	0.492488	chr18	75442418	chr22	23165271	23165278	+	exon,S	IGLV2-8	coding	IG_V_gene	IMPUTED
rs117669628	RP11-206L10.2_tss1	7.0299	2.02142e-10	0.00464463	0.355125	chr6	170904458	chr1	713937	714120	-	TSS,S	RP11-206L10.2	nonCoding	lincRNA	IMPUTED
rs117683051	ALOX5_tss2	7.43889	2.67443e-11	0.000899384	0.470597	chr12	71068891	chr10	45869622	45869624	-	TSSregion100,AS	ALOX5	coding	protein_coding	IMPUTED
rs117683051	chr10_+_110259649	6.94361	3.08284e-10	0.00636304	0.651603	chr12	71068891	chr10	110259649	110259650	+	intergenic	NA	NA	NA	IMPUTED
rs117683051	MAP9_tss3	6.96614	2.76164e-10	0.00589956	0.726367	chr12	71068891	chr4	156294264	156294617	-	exon,S	MAP9	coding	protein_coding	IMPUTED
rs117683051	chr14_-_78256807	8.36019	2.52068e-13	1.51979e-05	0.654277	chr12	71068891	chr14	78256807	78256808	-	intergenic	NA	NA	NA	IMPUTED
rs117683051	COL27A1_tss3	7.00884	2.24105e-10	0.00499196	0.550906	chr12	71068891	chr9	116999784	116999785	-	intron,AS	COL27A1	coding	protein_coding	IMPUTED
rs117683051	DOCK9_tss6	7.70409	7.07974e-12	0.00031407	0.355308	chr12	71068891	chr13	99500290	99500525	-	TSSregion500,S	DOCK9	coding	protein_coding	IMPUTED
rs117683051	LIPC_tss1	7.01046	2.22339e-10	0.0049709	0.542356	chr12	71068891	chr15	58816263	58816264	+	intron,S	LIPC	coding	protein_coding	IMPUTED
rs117683051	RPL12_tss1	-7.12447	1.27038e-10	0.0032945	-0.457958	chr12	71068891	chr9	130213644	130213798	-	TSS,S	RPL12	coding	protein_coding	IMPUTED
rs117683051	PIBF1_tss2	7.67044	8.38575e-12	0.0003669	0.431946	chr12	71068891	chr13	73467940	73467965	+	exon,S	PIBF1	coding	protein_coding	IMPUTED
rs117683051	SAR1P1_tss1	8.02309	1.40925e-12	7.75997e-05	0.506271	chr12	71068891	chr6	29044898	29044926	-	exon,S	SAR1P1	pseudo	processed_pseudogene	IMPUTED
rs117683051	chr7_+_44961666	7.61959	1.08273e-11	0.000444855	0.612989	chr12	71068891	chr7	44961666	44961686	+	intergenic	NA	NA	NA	IMPUTED
rs117683051	DLGAP1_tss12	7.44172	2.63685e-11	0.000891123	0.324065	chr12	71068891	chr18	4428117	4428149	-	intron,S	DLGAP1	coding	protein_coding	IMPUTED
rs117683051	KDM3B_tss2	8.74469	3.48514e-14	2.28215e-06	0.451739	chr12	71068891	chr5	137688505	137688506	-	exon,AS	KDM3B	coding	protein_coding	IMPUTED
rs117683051	AGFG2_tss2	7.49645	2.00637e-11	0.000700083	0.576205	chr12	71068891	chr7	100160103	100160107	+	intron,S	AGFG2	coding	nonsense_mediated_decay	IMPUTED
rs117697263	chr7_+_44961666	7.04172	1.90765e-10	0.00449133	0.55811	chr12	71034541	chr7	44961666	44961686	+	intergenic	NA	NA	NA	IMPUTED
rs117697263	SAR1P1_tss1	7.39614	3.3093e-11	0.00108385	0.461034	chr12	71034541	chr6	29044898	29044926	-	exon,S	SAR1P1	pseudo	processed_pseudogene	IMPUTED
rs117697263	chr14_-_78256807	7.71983	6.54003e-12	0.000292601	0.597385	chr12	71034541	chr14	78256807	78256808	-	intergenic	NA	NA	NA	IMPUTED
rs117697263	DOCK9_tss6	7.50662	1.90695e-11	0.000676956	0.335246	chr12	71034541	chr13	99500290	99500525	-	TSSregion500,S	DOCK9	coding	protein_coding	IMPUTED
rs117697263	AGFG2_tss2	6.92427	3.38785e-10	0.00678106	0.52413	chr12	71034541	chr7	100160103	100160107	+	intron,S	AGFG2	coding	nonsense_mediated_decay	IMPUTED
rs117697263	PIBF1_tss2	7.14744	1.13446e-10	0.00305297	0.395576	chr12	71034541	chr13	73467940	73467965	+	exon,S	PIBF1	coding	protein_coding	IMPUTED
rs117697263	DLGAP1_tss12	7.28799	5.66366e-11	0.00169313	0.306685	chr12	71034541	chr18	4428117	4428149	-	intron,S	DLGAP1	coding	protein_coding	IMPUTED
rs117697263	KDM3B_tss2	8.05089	1.22349e-12	6.94095e-05	0.412396	chr12	71034541	chr5	137688505	137688506	-	exon,AS	KDM3B	coding	protein_coding	IMPUTED
rs117697263	ALOX5_tss2	6.89241	3.95663e-10	0.00761095	0.428872	chr12	71034541	chr10	45869622	45869624	-	TSSregion100,AS	ALOX5	coding	protein_coding	IMPUTED
rs11769801	CCT6P3_tss1	12.5626	8.7146e-23	1.35194e-14	0.404629	chr2	64493654	chr7	64498447	64498748	+	TSS,S	CCT6P3	problem	retained_intron	IMPUTED
rs11769801	ZNF273_tss1	7.33517	4.48142e-11	0.00140869	0.365574	chr2	64493654	chr7	64348611	64349325	+	exon,S	ZNF273	nonCoding	processed_transcript	IMPUTED
rs11770684	PPIAP29_tss1	13.2288	2.95796e-24	5.69479e-16	0.700155	chr7	44868102	chr6	24976600	24976635	+	TSSregion100,S	PPIAP29	pseudo	processed_pseudogene	EXOME_IMPUTED
rs117708328	ARL8B_tss4	7.35126	4.13714e-11	0.00132318	0.51931	chr18	22253730	chr3	5170661	5170662	-	intron,AS	ARL8B	coding	protein_coding	IMPUTED
rs11771756	CHCHD2P2_tss1	-9.36099	1.4266e-15	1.14626e-07	-0.532956	chr7	56032827	chr5	68629694	68629700	+	TSSregion100,S	CHCHD2P2	pseudo	processed_pseudogene	IMPUTED
rs11772485	SUB1P3_tss2	7.39496	3.32888e-11	0.00108765	0.523458	chr7	57306624	chr16	4613018	4613025	-	exon,S	SUB1P3	pseudo	processed_pseudogene	CHIP
rs11772545	CHCHD2P2_tss1	-10.13	2.58789e-17	2.51731e-09	-0.556385	chr7	56134136	chr5	68629694	68629700	+	TSSregion100,S	CHCHD2P2	pseudo	processed_pseudogene	IMPUTED
rs11772592	SUB1P3_tss2	7.39496	3.32888e-11	0.00108765	0.523458	chr7	57306918	chr16	4613018	4613025	-	exon,S	SUB1P3	pseudo	processed_pseudogene	IMPUTED
rs1177261	chr1_-_109092036	-7.43455	2.73289e-11	0.000914358	-0.296085	chr2	61336718	chr1	109092034	109092041	-	intergenic	NA	NA	NA	IMPUTED
rs1177262	chr1_-_109092036	-7.43455	2.73289e-11	0.000914358	-0.296085	chr2	61335795	chr1	109092034	109092041	-	intergenic	NA	NA	NA	IMPUTED
rs1177263	chr1_-_109092036	-7.43455	2.73289e-11	0.000914358	-0.296085	chr2	61334789	chr1	109092034	109092041	-	intergenic	NA	NA	NA	IMPUTED
rs1177264	chr1_-_109092036	-7.43455	2.73289e-11	0.000914358	-0.296085	chr2	61340450	chr1	109092034	109092041	-	intergenic	NA	NA	NA	IMPUTED
rs1177265	chr1_-_109092036	-7.43455	2.73289e-11	0.000914358	-0.296085	chr2	61338832	chr1	109092034	109092041	-	intergenic	NA	NA	NA	CHIP
rs1177266	chr1_-_109092036	-7.43455	2.73289e-11	0.000914358	-0.296085	chr2	61338187	chr1	109092034	109092041	-	intergenic	NA	NA	NA	IMPUTED
rs1177271	chr1_-_109092036	9.9878	5.43651e-17	5.00975e-09	0.35509	chr2	61366704	chr1	109092034	109092041	-	intergenic	NA	NA	NA	IMPUTED
rs1177272	chr1_-_109092036	9.54457	5.48526e-16	4.61208e-08	0.346358	chr2	61368260	chr1	109092034	109092041	-	intergenic	NA	NA	NA	IMPUTED
rs1177273	chr1_-_109092036	9.54457	5.48526e-16	4.61208e-08	0.346358	chr2	61368353	chr1	109092034	109092041	-	intergenic	NA	NA	NA	IMPUTED
rs117727305	ATPBD4_tss2	7.27125	6.15351e-11	0.00181748	0.501122	chr11	69834401	chr15	35559557	35559565	-	intron,S	ATPBD4	nonCoding	processed_transcript	IMPUTED
rs1177274	chr1_-_109092036	-6.93678	3.18731e-10	0.00648112	-0.286025	chr2	61368532	chr1	109092034	109092041	-	intergenic	NA	NA	NA	CHIP
rs1177275	chr1_-_109092036	9.54457	5.48526e-16	4.61208e-08	0.346358	chr2	61371478	chr1	109092034	109092041	-	intergenic	NA	NA	NA	IMPUTED
rs1177276	chr1_-_109092036	9.54457	5.48526e-16	4.61208e-08	0.346358	chr2	61371701	chr1	109092034	109092041	-	intergenic	NA	NA	NA	IMPUTED
rs1177277	chr1_-_109092036	9.54457	5.48526e-16	4.61208e-08	0.346358	chr2	61371723	chr1	109092034	109092041	-	intergenic	NA	NA	NA	IMPUTED
rs1177278	chr1_-_109092036	9.54457	5.48526e-16	4.61208e-08	0.346358	chr2	61371758	chr1	109092034	109092041	-	intergenic	NA	NA	NA	IMPUTED
rs1177282	chr1_-_109092036	8.98056	1.02871e-14	7.20366e-07	0.320549	chr2	61357777	chr1	109092034	109092041	-	intergenic	NA	NA	NA	IMPUTED
rs1177283	chr1_-_109092036	-7.73037	6.20166e-12	0.000284465	-0.299088	chr2	61348804	chr1	109092034	109092041	-	intergenic	NA	NA	NA	IMPUTED
rs1177285	chr1_-_109092036	8.70656	4.2433e-14	2.76024e-06	0.311185	chr2	61350137	chr1	109092034	109092041	-	intergenic	NA	NA	NA	CHIP_EXOME
rs1177286	chr1_-_109092036	-7.73037	6.20166e-12	0.000284465	-0.299088	chr2	61351890	chr1	109092034	109092041	-	intergenic	NA	NA	NA	IMPUTED
rs1177288	chr1_-_109092036	7.92475	2.32178e-12	0.00012303	0.306579	chr2	61352985	chr1	109092034	109092041	-	intergenic	NA	NA	NA	IMPUTED
rs1177289	chr1_-_109092036	7.92475	2.32178e-12	0.00012303	0.306579	chr2	61353256	chr1	109092034	109092041	-	intergenic	NA	NA	NA	CHIP
rs1177290	chr1_-_109092036	-7.59867	1.20258e-11	0.00049064	-0.305569	chr2	61346133	chr1	109092034	109092041	-	intergenic	NA	NA	NA	IMPUTED
rs1177293	chr1_-_109092036	-7.69976	7.23572e-12	0.000320719	-0.305415	chr2	61348080	chr1	109092034	109092041	-	intergenic	NA	NA	NA	IMPUTED
rs1177300	chr1_-_109092036	-7.14006	1.17647e-10	0.00313655	-0.285802	chr2	61325299	chr1	109092034	109092041	-	intergenic	NA	NA	NA	IMPUTED
rs1177302	chr1_-_109092036	9.26385	2.3643e-15	1.85614e-07	0.343176	chr2	61388390	chr1	109092034	109092041	-	intergenic	NA	NA	NA	IMPUTED
rs1177303	chr1_-_109092036	9.54457	5.48526e-16	4.61208e-08	0.346358	chr2	61388355	chr1	109092034	109092041	-	intergenic	NA	NA	NA	CHIP
rs1177304	chr1_-_109092036	7.8453	3.47162e-12	0.000176591	0.337663	chr2	61388164	chr1	109092034	109092041	-	intergenic	NA	NA	NA	IMPUTED
rs1177305	chr1_-_109092036	9.685	2.63842e-16	2.30583e-08	0.351761	chr2	61387871	chr1	109092034	109092041	-	intergenic	NA	NA	NA	IMPUTED
rs1177306	chr1_-_109092036	9.9878	5.43651e-17	5.00975e-09	0.35509	chr2	61387836	chr1	109092034	109092041	-	intergenic	NA	NA	NA	IMPUTED
rs1177307	chr1_-_109092036	9.685	2.63842e-16	2.30583e-08	0.351761	chr2	61387388	chr1	109092034	109092041	-	intergenic	NA	NA	NA	IMPUTED
rs1177308	chr1_-_109092036	9.685	2.63842e-16	2.30583e-08	0.351761	chr2	61387254	chr1	109092034	109092041	-	intergenic	NA	NA	NA	IMPUTED
rs1177309	chr1_-_109092036	9.685	2.63842e-16	2.30583e-08	0.351761	chr2	61385248	chr1	109092034	109092041	-	intergenic	NA	NA	NA	IMPUTED
rs117741238	AC006483.5_tss1	7.45679	2.44595e-11	0.000833766	0.322859	chr12	113493692	chr7	5600490	5600502	+	exon,S	AC006483.5	pseudo	processed_pseudogene	IMPUTED
rs117755968	TOP1MT_tss2	7.07152	1.64812e-10	0.00403285	0.359203	chr11	85322964	chr8	144442076	144442156	-	TSS,S	TOP1MT	coding	protein_coding	IMPUTED
rs117763585	PDLIM3_tss2	6.85985	4.63566e-10	0.00865392	0.618462	chr16	49926035	chr4	186456729	186456836	+	TSS,AS	PDLIM3	coding	protein_coding	IMPUTED
rs11777292	ARL8B_tss4	7.28401	5.77653e-11	0.00171839	0.511426	chr8	4912561	chr3	5170661	5170662	-	intron,AS	ARL8B	coding	protein_coding	IMPUTED
rs117779480	SUB1P3_tss2	7.77482	4.95654e-12	0.000230736	0.616687	chr10	104080583	chr16	4613018	4613025	-	exon,S	SUB1P3	pseudo	processed_pseudogene	IMPUTED
rs117793008	SUB1P3_tss2	7.77482	4.95654e-12	0.000230736	0.616687	chr10	104198528	chr16	4613018	4613025	-	exon,S	SUB1P3	pseudo	processed_pseudogene	IMPUTED
rs117801869	CD36_tss2	6.84683	4.93844e-10	0.00910622	0.300532	chr9	108990339	chr7	80255428	80255531	+	TSS,S	CD36	coding	protein_coding	IMPUTED
rs11780818	PLCL2_tss4	6.87479	4.31094e-10	0.00817369	0.669814	chr8	17180555	chr3	17051141	17051292	+	TSSregion1000,S	PLCL2	coding	protein_coding	IMPUTED
rs117816944	chr9_-_88045544	7.71853	6.58298e-12	0.000294355	0.393086	chr14	90843208	chr9	88045468	88045652	-	intergenic	NA	NA	NA	IMPUTED
rs117816944	HSPA7_tss1	7.10154	1.42204e-10	0.0035712	0.522857	chr14	90843208	chr1	161575957	161575974	+	TSSregion500,S	HSPA7	pseudo	unprocessed_pseudogene	IMPUTED
rs117816944	SNAP23_tss2	8.21817	5.21397e-13	3.09506e-05	0.512883	chr14	90843208	chr15	42787147	42787283	-	TSSregion500,AS	SNAP23	coding	protein_coding	IMPUTED
rs117816944	NKIRAS2_tss2	6.99566	2.39046e-10	0.0052593	0.509098	chr14	90843208	chr17	40168479	40168709	+	TSSregion500,S	NKIRAS2	coding	protein_coding	IMPUTED
rs117816944	TMPRSS9_tss1	8.35626	2.57195e-13	1.54892e-05	0.547277	chr14	90843208	chr19	2393145	2393151	+	intron,S	TMPRSS9	problem	retained_intron	IMPUTED
rs117816944	SHANK2_tss8	8.47557	1.39422e-13	8.60041e-06	0.427736	chr14	90843208	chr11	70455016	70455108	+	intron,AS	SHANK2	coding	protein_coding	IMPUTED
rs117843678	PSMD14_tss3	7.60355	1.17345e-11	0.000479254	0.461891	chr11	27615175	chr2	162223982	162224026	+	exon,S	PSMD14	coding	protein_coding	IMPUTED
rs117861737	IGLV2-8_tss1	6.97446	2.65152e-10	0.00572254	0.492488	chr18	75459529	chr22	23165271	23165278	+	exon,S	IGLV2-8	coding	IG_V_gene	IMPUTED
rs117861737	IGHV4-34_tss1	6.96409	2.78939e-10	0.00594334	0.581405	chr18	75459529	chr14	106830056	106830076	-	TSS,S	IGHV4-34	coding	IG_V_gene	IMPUTED
rs117865342	ENPP2_tss3	7.45738	2.4387e-11	0.000831929	0.360009	chr7	81315717	chr8	120584404	120584494	-	exon,S	ENPP2	coding	protein_coding	IMPUTED
rs117891062	BCL11A_tss5	7.15792	1.07735e-10	0.00293743	0.34359	chr16	30976129	chr2	60779520	60779598	+	intron,AS	BCL11A	coding	protein_coding	EXOME
rs117962628	N6AMT1_tss2	6.93298	3.24699e-10	0.00657094	0.462218	chr18	6639577	chr21	30257706	30257862	+	TSSregion100,AS	N6AMT1	coding	nonsense_mediated_decay	IMPUTED
rs11800588	LRRC23_tss2	7.1794	9.69047e-11	0.00270058	0.423281	chr1	211689466	chr12	7009381	7009417	+	intron,S	LRRC23	coding	protein_coding	IMPUTED
rs11800599	LRRC23_tss2	7.1794	9.69047e-11	0.00270058	0.423281	chr1	211689576	chr12	7009381	7009417	+	intron,S	LRRC23	coding	protein_coding	IMPUTED
rs118014609	chr8_+_135139460	7.58943	1.25959e-11	0.00051178	0.156891	chr7	74127961	chr8	135139407	135139577	+	intergenic	NA	NA	NA	IMPUTED
rs11802514	RP11-640M9.2_tss1	-7.84333	3.50638e-12	0.000176591	-0.304118	chr1	121171050	chr1	144593659	144593697	+	TSS,S	RP11-640M9.2	nonCoding	processed_transcript	IMPUTED
rs1180289	CCL20_tss1	7.31238	5.0183e-11	0.00154026	0.410435	chr7	116006116	chr2	228678555	228678564	+	TSS,S	CCL20	coding	protein_coding	IMPUTED
rs1180294	CCL20_tss1	7.31238	5.0183e-11	0.00154026	0.410435	chr7	116003459	chr2	228678555	228678564	+	TSS,S	CCL20	coding	protein_coding	IMPUTED
rs118029457	RILPL1_tss2	6.91398	3.56208e-10	0.00703554	0.305825	chr8	5097721	chr12	124018262	124018267	+	TSS,AS	RILPL1	coding	protein_coding	IMPUTED
rs1180296	CCL20_tss1	7.31238	5.0183e-11	0.00154026	0.410435	chr7	116001710	chr2	228678555	228678564	+	TSS,S	CCL20	coding	protein_coding	IMPUTED
rs11803708	NPAS4_tss2	7.1802	9.65245e-11	0.00269476	0.366582	chr1	236801119	chr11	66191044	66191176	+	exon,S	NPAS4	coding	protein_coding	IMPUTED
rs118046650	chr2_-_44314485	7.16542	1.03824e-10	0.00285103	0.387608	chr6	93672148	chr2	44314393	44314527	-	intergenic	NA	NA	NA	IMPUTED
rs11805325	LRRC23_tss2	7.1794	9.69047e-11	0.00270058	0.423281	chr1	211689578	chr12	7009381	7009417	+	intron,S	LRRC23	coding	protein_coding	IMPUTED
rs11805328	LRRC23_tss2	7.1794	9.69047e-11	0.00270058	0.423281	chr1	211689597	chr12	7009381	7009417	+	intron,S	LRRC23	coding	protein_coding	IMPUTED
rs118058725	chr8_+_135139460	7.58943	1.25959e-11	0.00051178	0.156891	chr7	74121245	chr8	135139407	135139577	+	intergenic	NA	NA	NA	IMPUTED
rs118060793	chr20_-_799962	6.9024	3.76877e-10	0.0073573	0.344306	chr18	47287899	chr20	799955	799971	-	intergenic	NA	NA	NA	IMPUTED
rs118061889	chr2_-_44314485	7.16542	1.03824e-10	0.00285103	0.387608	chr6	93681065	chr2	44314393	44314527	-	intergenic	NA	NA	NA	IMPUTED
rs118079058	ENPP2_tss3	7.45738	2.4387e-11	0.000831929	0.360009	chr7	81321568	chr8	120584404	120584494	-	exon,S	ENPP2	coding	protein_coding	IMPUTED
rs11809105	TLR4_tss1	-7.19749	8.86275e-11	0.00250583	-0.328638	chr1	32291249	chr9	120466300	120466856	+	TSS,S	TLR4	coding	protein_coding	IMPUTED
rs11809105	FAM120AOS_tss1	-7.06477	1.70367e-10	0.00411391	-0.121502	chr1	32291249	chr9	96213317	96214427	-	TSS,S	FAM120AOS	nonCoding	processed_transcript	IMPUTED
rs118093611	IGLV2-8_tss1	7.07365	1.63093e-10	0.00400883	0.494982	chr11	23390044	chr22	23165271	23165278	+	exon,S	IGLV2-8	coding	IG_V_gene	IMPUTED
rs118104623	chr8_+_135139460	7.58943	1.25959e-11	0.00051178	0.156891	chr7	74127084	chr8	135139407	135139577	+	intergenic	NA	NA	NA	IMPUTED
rs118106157	SUB1P3_tss2	7.38602	3.48026e-11	0.00113429	0.617857	chr22	46771677	chr16	4613018	4613025	-	exon,S	SUB1P3	pseudo	processed_pseudogene	IMPUTED
rs118113532	RP11-206L10.2_tss1	7.0299	2.02142e-10	0.00464463	0.355125	chr6	170917535	chr1	713937	714120	-	TSS,S	RP11-206L10.2	nonCoding	lincRNA	IMPUTED
rs11817077	CBLN3_tss4	7.94579	2.08679e-12	0.000111403	0.25075	chr10	78604562	chr14	24897959	24898091	-	exon,S	CBLN3	coding	protein_coding	IMPUTED
rs11824182	CASP1_tss2	6.94618	3.04431e-10	0.00634085	0.388117	chr11	23894347	chr11	104905574	104905691	-	TSSregion500,S	CASP1	problem	retained_intron	IMPUTED
rs11847840	RP5-857K21.11_tss3	7.12137	1.2899e-10	0.0032945	0.621521	chr14	24412916	chr1	569771	569803	+	exon,S	RP5-857K21.11	pseudo	unprocessed_pseudogene	IMPUTED
rs11852080	RP5-857K21.11_tss3	7.12137	1.2899e-10	0.0032945	0.621521	chr14	24412772	chr1	569771	569803	+	exon,S	RP5-857K21.11	pseudo	unprocessed_pseudogene	CHIP
rs11852089	RP5-857K21.11_tss3	7.12137	1.2899e-10	0.0032945	0.621521	chr14	24412847	chr1	569771	569803	+	exon,S	RP5-857K21.11	pseudo	unprocessed_pseudogene	IMPUTED
rs11852426	AC123768.4_tss1	-7.06596	1.69368e-10	0.00410541	-0.265376	chr15	31044857	chr15	32907258	32907397	-	TSS,S	AC123768.4	nonCoding	lincRNA	IMPUTED
rs11854092	AC123768.4_tss1	-7.06596	1.69368e-10	0.00410541	-0.265376	chr15	31052063	chr15	32907258	32907397	-	TSS,S	AC123768.4	nonCoding	lincRNA	IMPUTED
rs11857163	AC123768.4_tss1	-7.06596	1.69368e-10	0.00410541	-0.265376	chr15	31034660	chr15	32907258	32907397	-	TSS,S	AC123768.4	nonCoding	lincRNA	IMPUTED
rs11857734	AC123768.4_tss1	-7.06596	1.69368e-10	0.00410541	-0.265376	chr15	31031308	chr15	32907258	32907397	-	TSS,S	AC123768.4	nonCoding	lincRNA	IMPUTED
rs11858079	AC123768.4_tss1	8.03385	1.33426e-12	7.4249e-05	0.267739	chr15	30968900	chr15	32907258	32907397	-	TSS,S	AC123768.4	nonCoding	lincRNA	IMPUTED
rs1186696	chr1_-_109092036	9.89188	8.96841e-17	8.13587e-09	0.359856	chr2	61660483	chr1	109092034	109092041	-	intergenic	NA	NA	NA	IMPUTED
rs1186697	chr1_-_109092036	-7.29334	5.51546e-11	0.00166176	-0.308461	chr2	61661417	chr1	109092034	109092041	-	intergenic	NA	NA	NA	IMPUTED
rs1186699	chr1_-_109092036	7.66143	8.77434e-12	0.000382777	0.332063	chr2	61662555	chr1	109092034	109092041	-	intergenic	NA	NA	NA	IMPUTED
rs1186700	chr1_-_109092036	-7.29334	5.51546e-11	0.00166176	-0.308461	chr2	61663372	chr1	109092034	109092041	-	intergenic	NA	NA	NA	IMPUTED
rs1186703	chr1_-_109092036	-7.29334	5.51546e-11	0.00166176	-0.308461	chr2	61672965	chr1	109092034	109092041	-	intergenic	NA	NA	NA	IMPUTED
rs1186704	chr1_-_109092036	-7.29334	5.51546e-11	0.00166176	-0.308461	chr2	61672991	chr1	109092034	109092041	-	intergenic	NA	NA	NA	IMPUTED
rs1186705	chr1_-_109092036	7.66143	8.77434e-12	0.000382777	0.332063	chr2	61673278	chr1	109092034	109092041	-	intergenic	NA	NA	NA	IMPUTED
rs1186706	chr1_-_109092036	9.84425	1.14982e-16	1.03238e-08	0.363024	chr2	61673394	chr1	109092034	109092041	-	intergenic	NA	NA	NA	IMPUTED
rs1186707	chr1_-_109092036	-7.29334	5.51546e-11	0.00166176	-0.308461	chr2	61673520	chr1	109092034	109092041	-	intergenic	NA	NA	NA	IMPUTED
rs1186710	chr1_-_109092036	-7.29334	5.51546e-11	0.00166176	-0.308461	chr2	61688727	chr1	109092034	109092041	-	intergenic	NA	NA	NA	IMPUTED
rs1186711	chr1_-_109092036	-7.29334	5.51546e-11	0.00166176	-0.308461	chr2	61688505	chr1	109092034	109092041	-	intergenic	NA	NA	NA	IMPUTED
rs11867639	TSNARE1_tss2	-17.2655	1.04457e-32	6.17163e-24	-0.764176	chr17	7103074	chr8	143320107	143320144	-	intron,S	TSNARE1	coding	protein_coding	IMPUTED
rs11868200	HNRNPU_tss2	7.25254	6.75088e-11	0.00196332	0.769262	chr17	66345288	chr1	245025948	245026720	-	TSS,S	HNRNPU	coding	protein_coding	IMPUTED
rs11868200	SPIRE2_tss2	6.96097	2.83225e-10	0.00600722	0.473832	chr17	66345288	chr16	89930233	89930323	-	exon,AS	SPIRE2	coding	protein_coding	IMPUTED
rs11868200	CHAC1_tss1	8.46555	1.46787e-13	9.01588e-06	0.531062	chr17	66345288	chr15	41245556	41246006	+	TSSregion500,S	CHAC1	coding	protein_coding	IMPUTED
rs11868200	MAP3K11_tss3	7.61504	1.10775e-11	0.00045348	0.582646	chr17	66345288	chr11	65374371	65374660	-	TSS,S	MAP3K11	coding	protein_coding	IMPUTED
rs11868200	HSPA1A_tss3	7.88259	2.87467e-12	0.000148529	0.465251	chr17	66345288	chr6	31782948	31783017	+	TSSregion500,S	HSPA1A	coding	protein_coding	IMPUTED
rs11868200	UCKL1_tss2	6.99398	2.41016e-10	0.00527684	0.364864	chr17	66345288	chr20	62580448	62580580	-	intron,S	UCKL1	coding	protein_coding	IMPUTED
rs11868200	SLC7A5_tss2	7.20837	8.39913e-11	0.00238718	0.474656	chr17	66345288	chr16	87887252	87887383	-	intron,S	SLC7A5	coding	protein_coding	IMPUTED
rs11868838	MRPL45_tss1	-8.83942	2.13608e-14	1.47221e-06	-0.19844	chr17	45777630	chr17	36453117	36453256	+	TSS,S	MRPL45	coding	nonsense_mediated_decay	IMPUTED
rs11870057	MRPL45_tss1	-9.42371	1.02932e-15	8.46488e-08	-0.203037	chr17	45588703	chr17	36453117	36453256	+	TSS,S	MRPL45	coding	nonsense_mediated_decay	IMPUTED
rs11870513	CHAC1_tss1	8.46555	1.46787e-13	9.01588e-06	0.531062	chr17	66363490	chr15	41245556	41246006	+	TSSregion500,S	CHAC1	coding	protein_coding	IMPUTED
rs11870513	MAP3K11_tss3	7.61504	1.10775e-11	0.00045348	0.582646	chr17	66363490	chr11	65374371	65374660	-	TSS,S	MAP3K11	coding	protein_coding	IMPUTED
rs11870513	SLC7A5_tss2	7.20837	8.39913e-11	0.00238718	0.474656	chr17	66363490	chr16	87887252	87887383	-	intron,S	SLC7A5	coding	protein_coding	IMPUTED
rs11870513	UCKL1_tss2	6.99398	2.41016e-10	0.00527684	0.364864	chr17	66363490	chr20	62580448	62580580	-	intron,S	UCKL1	coding	protein_coding	IMPUTED
rs11870513	SPIRE2_tss2	6.96097	2.83225e-10	0.00600722	0.473832	chr17	66363490	chr16	89930233	89930323	-	exon,AS	SPIRE2	coding	protein_coding	IMPUTED
rs11870513	HSPA1A_tss3	7.88259	2.87467e-12	0.000148529	0.465251	chr17	66363490	chr6	31782948	31783017	+	TSSregion500,S	HSPA1A	coding	protein_coding	IMPUTED
rs11870513	HNRNPU_tss2	7.25254	6.75088e-11	0.00196332	0.769262	chr17	66363490	chr1	245025948	245026720	-	TSS,S	HNRNPU	coding	protein_coding	IMPUTED
rs11870585	MRPL45_tss1	-9.60269	4.05203e-16	3.45309e-08	-0.202831	chr17	45618812	chr17	36453117	36453256	+	TSS,S	MRPL45	coding	nonsense_mediated_decay	IMPUTED
rs11871489	SLC7A5_tss2	7.20837	8.39913e-11	0.00238718	0.474656	chr17	66344458	chr16	87887252	87887383	-	intron,S	SLC7A5	coding	protein_coding	IMPUTED
rs11871489	CHAC1_tss1	8.46555	1.46787e-13	9.01588e-06	0.531062	chr17	66344458	chr15	41245556	41246006	+	TSSregion500,S	CHAC1	coding	protein_coding	IMPUTED
rs11871489	MAP3K11_tss3	7.61504	1.10775e-11	0.00045348	0.582646	chr17	66344458	chr11	65374371	65374660	-	TSS,S	MAP3K11	coding	protein_coding	IMPUTED
rs11871489	HNRNPU_tss2	7.25254	6.75088e-11	0.00196332	0.769262	chr17	66344458	chr1	245025948	245026720	-	TSS,S	HNRNPU	coding	protein_coding	IMPUTED
rs11871489	HSPA1A_tss3	7.88259	2.87467e-12	0.000148529	0.465251	chr17	66344458	chr6	31782948	31783017	+	TSSregion500,S	HSPA1A	coding	protein_coding	IMPUTED
rs11871489	SPIRE2_tss2	6.96097	2.83225e-10	0.00600722	0.473832	chr17	66344458	chr16	89930233	89930323	-	exon,AS	SPIRE2	coding	protein_coding	IMPUTED
rs11871489	UCKL1_tss2	6.99398	2.41016e-10	0.00527684	0.364864	chr17	66344458	chr20	62580448	62580580	-	intron,S	UCKL1	coding	protein_coding	IMPUTED
rs11883889	chr1_-_109092036	7.84325	3.50772e-12	0.000176602	0.337678	chr2	61601163	chr1	109092034	109092041	-	intergenic	NA	NA	NA	IMPUTED
rs11886950	chr1_-_109092036	9.26385	2.3643e-15	1.85614e-07	0.343176	chr2	61399317	chr1	109092034	109092041	-	intergenic	NA	NA	NA	IMPUTED
rs11891869	chr1_-_109092036	9.685	2.63842e-16	2.30583e-08	0.351761	chr2	61395721	chr1	109092034	109092041	-	intergenic	NA	NA	NA	IMPUTED
rs11893601	ANKRD36C_tss1	10.0085	4.88005e-17	4.56916e-09	0.384197	chr2	98314909	chr2	96657550	96657582	-	TSSregion100,S	ANKRD36C	coding	protein_coding	IMPUTED
rs11894651	ANKRD36C_tss1	10.0085	4.88005e-17	4.56916e-09	0.384197	chr2	98317771	chr2	96657550	96657582	-	TSSregion100,S	ANKRD36C	coding	protein_coding	IMPUTED
rs11897994	chr1_-_109092036	9.26385	2.3643e-15	1.85614e-07	0.343176	chr2	61399529	chr1	109092034	109092041	-	intergenic	NA	NA	NA	IMPUTED
rs11899623	ACVR2A_tss1	-7.50172	1.95424e-11	0.000692068	-0.223686	chr7	125920187	chr2	148601886	148602809	+	TSS,S	ACVR2A	nonCoding	processed_transcript	IMPUTED
rs11902385	chr1_-_109092036	9.685	2.63842e-16	2.30583e-08	0.351761	chr2	61395726	chr1	109092034	109092041	-	intergenic	NA	NA	NA	IMPUTED
rs11903270	chr1_-_109092036	9.26385	2.3643e-15	1.85614e-07	0.343176	chr2	61399347	chr1	109092034	109092041	-	intergenic	NA	NA	NA	IMPUTED
rs11909896	HSPA7_tss1	6.82261	5.55455e-10	0.0099472	0.496354	chr21	20433791	chr1	161575957	161575974	+	TSSregion500,S	HSPA7	pseudo	unprocessed_pseudogene	IMPUTED
rs11910760	HSPA7_tss1	6.82261	5.55455e-10	0.0099472	0.496354	chr21	20433746	chr1	161575957	161575974	+	TSSregion500,S	HSPA7	pseudo	unprocessed_pseudogene	IMPUTED
rs11914297	RPL14P1_tss1	13.1542	4.31297e-24	7.94417e-16	0.662839	chr3	40410070	chr12	63359079	63359105	+	TSS,S	RPL14P1	pseudo	processed_pseudogene	IMPUTED
rs11915772	RPL14P1_tss1	7.39587	3.31382e-11	0.00108385	0.44734	chr3	40320242	chr12	63359079	63359105	+	TSS,S	RPL14P1	pseudo	processed_pseudogene	IMPUTED
rs11916575	chr2_-_44314485	6.99218	2.43152e-10	0.00531917	0.398744	chr3	27741991	chr2	44314393	44314527	-	intergenic	NA	NA	NA	IMPUTED
rs11918010	ABHD2_tss3	7.79296	4.52273e-12	0.000211982	0.352426	chr3	192691689	chr15	89659578	89659772	-	TSS,AS	ABHD2	nonCoding	processed_transcript	IMPUTED
rs11920416	ABHD2_tss3	7.79296	4.52273e-12	0.000211982	0.352426	chr3	192738928	chr15	89659578	89659772	-	TSS,AS	ABHD2	nonCoding	processed_transcript	IMPUTED
rs11920614	ABHD2_tss3	7.79296	4.52273e-12	0.000211982	0.352426	chr3	192709477	chr15	89659578	89659772	-	TSS,AS	ABHD2	nonCoding	processed_transcript	IMPUTED
rs11921955	ABHD2_tss3	7.79296	4.52273e-12	0.000211982	0.352426	chr3	192691451	chr15	89659578	89659772	-	TSS,AS	ABHD2	nonCoding	processed_transcript	IMPUTED
rs11923644	ABHD2_tss3	7.79296	4.52273e-12	0.000211982	0.352426	chr3	192738745	chr15	89659578	89659772	-	TSS,AS	ABHD2	nonCoding	processed_transcript	IMPUTED
rs11923654	ABHD2_tss3	7.79296	4.52273e-12	0.000211982	0.352426	chr3	192738806	chr15	89659578	89659772	-	TSS,AS	ABHD2	nonCoding	processed_transcript	IMPUTED
rs11925610	ABHD2_tss3	7.79296	4.52273e-12	0.000211982	0.352426	chr3	192691720	chr15	89659578	89659772	-	TSS,AS	ABHD2	nonCoding	processed_transcript	IMPUTED
rs11926875	ABHD2_tss3	7.79296	4.52273e-12	0.000211982	0.352426	chr3	192720735	chr15	89659578	89659772	-	TSS,AS	ABHD2	nonCoding	processed_transcript	IMPUTED
rs11927196	ABHD2_tss3	7.79296	4.52273e-12	0.000211982	0.352426	chr3	192738656	chr15	89659578	89659772	-	TSS,AS	ABHD2	nonCoding	processed_transcript	IMPUTED
rs11930797	S100A16_tss2	-7.02437	2.07695e-10	0.00474659	-0.439179	chr4	35266048	chr1	153581372	153581593	-	TSSregion1000,S	S100A16	coding	protein_coding	IMPUTED
rs11930873	S100A16_tss2	-7.03131	2.00752e-10	0.00464463	-0.447975	chr4	35266190	chr1	153581372	153581593	-	TSSregion1000,S	S100A16	coding	protein_coding	IMPUTED
rs11931367	chr4_-_190285288	6.83197	5.30779e-10	0.00960578	0.4664	chr8	64668723	chr4	190285245	190285373	-	intergenic	NA	NA	NA	IMPUTED
rs11934125	S100A16_tss2	-7.03131	2.00752e-10	0.00464463	-0.447975	chr4	35266184	chr1	153581372	153581593	-	TSSregion1000,S	S100A16	coding	protein_coding	IMPUTED
rs11934682	S100A16_tss2	-7.02437	2.07695e-10	0.00474659	-0.439179	chr4	35268816	chr1	153581372	153581593	-	TSSregion1000,S	S100A16	coding	protein_coding	CHIP
rs11935224	S100A16_tss2	-7.02437	2.07695e-10	0.00474659	-0.439179	chr4	35266748	chr1	153581372	153581593	-	TSSregion1000,S	S100A16	coding	protein_coding	IMPUTED
rs11937945	chr12_-_55191418	21.6346	7.20409e-41	1.82989e-31	0.81772	chr4	88446243	chr12	55191418	55191420	-	intergenic	NA	NA	NA	IMPUTED
rs11939971	RP11-170M17.1_tss4	12.9767	1.05905e-23	1.92148e-15	0.43745	chr4	56456218	chr10	65519341	65519361	+	intron,S	RP11-170M17.1	nonCoding	lincRNA	IMPUTED
rs11940191	chr12_-_55191418	25.8122	9.209e-48	6.90607e-38	0.855787	chr4	88456523	chr12	55191418	55191420	-	intergenic	NA	NA	NA	IMPUTED
rs11947225	chr12_-_55191418	25.8122	9.209e-48	6.90607e-38	0.855787	chr4	88449814	chr12	55191418	55191420	-	intergenic	NA	NA	NA	IMPUTED
rs1194758	AC007879.5_tss1	7.00552	2.27779e-10	0.00505448	0.598796	chr11	65238085	chr2	208359418	208359420	+	intron,AS	AC007879.5	nonCoding	antisense	IMPUTED
rs11948774	EPRS_tss2	7.08893	1.51304e-10	0.0037489	0.379156	chr5	176674196	chr1	220213568	220213625	-	exon,S	EPRS	coding	protein_coding	IMPUTED
rs11949785	PCBD2_tss4	6.85025	4.85711e-10	0.00899271	0.362389	chr5	150583065	chr5	134261731	134261808	+	intron,S	PCBD2	coding	protein_coding	IMPUTED
rs11951025	NCS1_tss10	6.83028	5.35157e-10	0.00964714	0.373455	chr5	58714601	chr9	132947450	132947551	+	intron,S	NCS1	coding	protein_coding	IMPUTED
rs11951076	chr2_-_20729845	-10.5257	3.2829e-18	3.56065e-10	-0.664387	chr5	60420211	chr2	20729821	20729884	-	intergenic	NA	NA	NA	IMPUTED
rs11951611	EPRS_tss2	7.08893	1.51304e-10	0.0037489	0.379156	chr5	176705244	chr1	220213568	220213625	-	exon,S	EPRS	coding	protein_coding	IMPUTED
rs11953190	CHD2_tss5	6.94107	3.12122e-10	0.00638202	0.403152	chr5	89746292	chr15	93467407	93467763	+	TSS,S	CHD2	problem	retained_intron	IMPUTED
rs11953271	EPRS_tss2	6.92322	3.40528e-10	0.00680212	0.381259	chr5	176719355	chr1	220213568	220213625	-	exon,S	EPRS	coding	protein_coding	IMPUTED
rs11953930	EPRS_tss2	6.92322	3.40528e-10	0.00680212	0.381259	chr5	176719501	chr1	220213568	220213625	-	exon,S	EPRS	coding	protein_coding	CHIP
rs11953936	RGS7BP_tss2	-6.99575	2.38934e-10	0.00525829	-0.563683	chr5	108622542	chr5	63871139	63871716	+	TSS,S	RGS7BP	problem	retained_intron	IMPUTED
rs11957772	chr2_-_20729845	-13.349	1.61397e-24	3.43016e-16	-0.759398	chr5	60384332	chr2	20729821	20729884	-	intergenic	NA	NA	NA	IMPUTED
rs11959142	chr2_-_20729845	-9.87902	9.59038e-17	8.66516e-09	-0.749035	chr5	60073225	chr2	20729821	20729884	-	intergenic	NA	NA	NA	IMPUTED
rs11959570	RP11-172F4.2_tss1	7.64749	9.41153e-12	0.000401129	0.350508	chr5	74011816	chr9	99169453	99169498	+	TSSregion100,S	RP11-172F4.2	pseudo	processed_pseudogene	IMPUTED
rs11959570	RP11-90O23.1_tss1	8.77309	3.00959e-14	1.99396e-06	0.354129	chr5	74011816	chr1	203626983	203627002	-	TSSregion100,S	RP11-90O23.1	pseudo	processed_pseudogene	IMPUTED
rs11960411	RGS7BP_tss2	-6.99575	2.38934e-10	0.00525829	-0.563683	chr5	108622353	chr5	63871139	63871716	+	TSS,S	RGS7BP	problem	retained_intron	IMPUTED
rs11960438	NCS1_tss10	6.83028	5.35157e-10	0.00964714	0.373455	chr5	58659388	chr9	132947450	132947551	+	intron,S	NCS1	coding	protein_coding	IMPUTED
rs11974547	HN1_tss2	7.10418	1.40372e-10	0.00352968	0.315405	chr7	53263863	chr17	73143671	73143750	-	TSSregion1000,S	HN1	problem	retained_intron	IMPUTED
rs11977502	chr9_-_88045544	7.49547	2.01624e-11	0.000700083	0.354488	chr7	52421658	chr9	88045468	88045652	-	intergenic	NA	NA	NA	IMPUTED
rs11978966	HN1_tss2	6.98075	2.57128e-10	0.00558688	0.310256	chr7	53256063	chr17	73143671	73143750	-	TSSregion1000,S	HN1	problem	retained_intron	IMPUTED
rs11980284	chr9_-_88045544	7.63256	1.01447e-11	0.000422094	0.378001	chr7	52621267	chr9	88045468	88045652	-	intergenic	NA	NA	NA	IMPUTED
rs11980664	chr9_-_88045544	7.63256	1.01447e-11	0.000422094	0.378001	chr7	52538417	chr9	88045468	88045652	-	intergenic	NA	NA	NA	IMPUTED
rs11980732	HN1_tss2	7.10418	1.40372e-10	0.00352968	0.315405	chr7	53263541	chr17	73143671	73143750	-	TSSregion1000,S	HN1	problem	retained_intron	IMPUTED
rs11981475	chr9_-_88045544	7.63256	1.01447e-11	0.000422094	0.378001	chr7	52538865	chr9	88045468	88045652	-	intergenic	NA	NA	NA	IMPUTED
rs11982581	chr9_-_88045544	7.63256	1.01447e-11	0.000422094	0.378001	chr7	52620955	chr9	88045468	88045652	-	intergenic	NA	NA	NA	IMPUTED
rs11983894	chr9_-_88045544	7.49547	2.01624e-11	0.000700083	0.354488	chr7	52454488	chr9	88045468	88045652	-	intergenic	NA	NA	NA	IMPUTED
rs11984425	chr9_-_88045544	7.49547	2.01624e-11	0.000700083	0.354488	chr7	52459455	chr9	88045468	88045652	-	intergenic	NA	NA	NA	IMPUTED
rs11985977	MRPL2_tss1	-6.8952	3.90323e-10	0.00755393	-0.240749	chr8	127992674	chr6	43026896	43027351	-	TSS,S	MRPL2	coding	protein_coding	IMPUTED
rs11993453	XKR9_tss1	19.8625	1.10666e-37	9.57589e-29	0.599195	chr10	83461822	chr8	71581464	71581800	+	TSS,S	XKR9	nonCoding	processed_transcript	IMPUTED
rs11995576	CA10_tss3	7.53272	1.67349e-11	0.000608516	0.41505	chr8	38956459	chr17	50235754	50235792	+	TSSregion500,AS	CA10	coding	nonsense_mediated_decay	IMPUTED
rs12032403	ARL8B_tss4	6.96872	2.72696e-10	0.00584609	0.475395	chr1	231149298	chr3	5170661	5170662	-	intron,AS	ARL8B	coding	protein_coding	IMPUTED
rs12034566	RP11-640M9.2_tss1	-7.84333	3.50638e-12	0.000176591	-0.304118	chr1	121219362	chr1	144593659	144593697	+	TSS,S	RP11-640M9.2	nonCoding	processed_transcript	IMPUTED
rs12047116	RP11-640M9.2_tss1	-7.84333	3.50638e-12	0.000176591	-0.304118	chr1	121185770	chr1	144593659	144593697	+	TSS,S	RP11-640M9.2	nonCoding	processed_transcript	IMPUTED
rs12050223	IGLV2-8_tss1	7.63168	1.01893e-11	0.000423617	0.483573	chr14	105507637	chr22	23165271	23165278	+	exon,S	IGLV2-8	coding	IG_V_gene	IMPUTED
rs12052801	UNC119B_tss2	-20.0437	5.13436e-38	4.56183e-29	-0.896357	chr2	68423218	chr12	121148154	121148159	+	TSSregion100,S	UNC119B	coding	protein_coding	IMPUTED
rs12052801	RABEP1_tss4	-12.7465	3.41134e-23	5.47081e-15	-0.502343	chr2	68423218	chr17	5185912	5185962	-	intron,AS	RABEP1	coding	protein_coding	IMPUTED
rs12054197	RPL14P1_tss1	10.245	1.41999e-17	1.42619e-09	0.591774	chr3	40337562	chr12	63359079	63359105	+	TSS,S	RPL14P1	pseudo	processed_pseudogene	IMPUTED
rs12060031	RP11-640M9.2_tss1	-7.84333	3.50638e-12	0.000176591	-0.304118	chr1	121243450	chr1	144593659	144593697	+	TSS,S	RP11-640M9.2	nonCoding	processed_transcript	IMPUTED
rs12062602	LRRC23_tss2	7.1794	9.69047e-11	0.00270058	0.423281	chr1	211689708	chr12	7009381	7009417	+	intron,S	LRRC23	coding	protein_coding	IMPUTED
rs12062618	RP11-640M9.2_tss1	-7.84333	3.50638e-12	0.000176591	-0.304118	chr1	121176815	chr1	144593659	144593697	+	TSS,S	RP11-640M9.2	nonCoding	processed_transcript	IMPUTED
rs12069545	RP11-640M9.2_tss1	-7.84333	3.50638e-12	0.000176591	-0.304118	chr1	121172203	chr1	144593659	144593697	+	TSS,S	RP11-640M9.2	nonCoding	processed_transcript	IMPUTED
rs1209434	chr1_-_109092036	-7.29334	5.51546e-11	0.00166176	-0.308461	chr2	61672958	chr1	109092034	109092041	-	intergenic	NA	NA	NA	IMPUTED
rs12096686	hsa-mir-6723_tss3	7.35156	4.131e-11	0.00132149	0.534037	chr1	112471967	chr1	566531	566573	+	exon,S	hsa-mir-6723	pseudo	unprocessed_pseudogene	IMPUTED
rs12096686	chr20_-_799962	7.10528	1.39616e-10	0.00351628	0.361767	chr1	112471967	chr20	799955	799971	-	intergenic	NA	NA	NA	IMPUTED
rs12105301	UNC119B_tss2	-20.0437	5.13436e-38	4.56183e-29	-0.896357	chr2	68448365	chr12	121148154	121148159	+	TSSregion100,S	UNC119B	coding	protein_coding	IMPUTED
rs12105301	RABEP1_tss4	-12.7465	3.41134e-23	5.47081e-15	-0.502343	chr2	68448365	chr17	5185912	5185962	-	intron,AS	RABEP1	coding	protein_coding	IMPUTED
rs1210684	chr12_-_121057616	-8.02369	1.40498e-12	7.75997e-05	-0.465282	chr22	19312361	chr12	121057599	121057618	-	intergenic	NA	NA	NA	IMPUTED
rs1210685	chr12_-_121057616	-8.02369	1.40498e-12	7.75997e-05	-0.465282	chr22	19312616	chr12	121057599	121057618	-	intergenic	NA	NA	NA	IMPUTED
rs12108041	RPL14P1_tss1	13.2726	2.37224e-24	4.61224e-16	0.690782	chr3	40487535	chr12	63359079	63359105	+	TSS,S	RPL14P1	pseudo	processed_pseudogene	IMPUTED
rs12109996	ATG10_tss1	12.8081	2.49412e-23	4.34496e-15	0.444405	chr7	81279021	chr5	81267746	81267941	+	TSS,S	ATG10	coding	protein_coding	IMPUTED
rs12117426	CCBL2_tss2	8.15032	7.37224e-13	4.32408e-05	0.318661	chr2	89496345	chr1	89458502	89459070	+	TSS,AS	CCBL2	coding	protein_coding	IMPUTED
rs12124024	ARL8B_tss4	6.96872	2.72696e-10	0.00584609	0.475395	chr1	231119115	chr3	5170661	5170662	-	intron,AS	ARL8B	coding	protein_coding	IMPUTED
rs12126651	ARL8B_tss4	6.96872	2.72696e-10	0.00584609	0.475395	chr1	231116827	chr3	5170661	5170662	-	intron,AS	ARL8B	coding	protein_coding	IMPUTED
rs12127108	ARL8B_tss4	6.96872	2.72696e-10	0.00584609	0.475395	chr1	231143218	chr3	5170661	5170662	-	intron,AS	ARL8B	coding	protein_coding	IMPUTED
rs12127144	ARL8B_tss4	6.96872	2.72696e-10	0.00584609	0.475395	chr1	231143361	chr3	5170661	5170662	-	intron,AS	ARL8B	coding	protein_coding	IMPUTED
rs12130366	chr12_-_7781362	-11.727	6.38506e-21	9.02647e-13	-0.591327	chr1	160302983	chr12	7781295	7781425	-	intergenic	NA	NA	NA	IMPUTED
rs12131379	RP11-640M9.2_tss1	-7.84333	3.50638e-12	0.000176591	-0.304118	chr1	121293437	chr1	144593659	144593697	+	TSS,S	RP11-640M9.2	nonCoding	processed_transcript	IMPUTED
rs12132585	DDAH2_tss1	-7.00653	2.26664e-10	0.00504039	-0.266092	chr1	119577947	chr6	31696674	31697352	-	TSS,S	DDAH2	problem	retained_intron	IMPUTED
rs12133304	ARL8B_tss4	6.96872	2.72696e-10	0.00584609	0.475395	chr1	231151239	chr3	5170661	5170662	-	intron,AS	ARL8B	coding	protein_coding	CHIP
rs12144243	ARL8B_tss4	6.96872	2.72696e-10	0.00584609	0.475395	chr1	231112159	chr3	5170661	5170662	-	intron,AS	ARL8B	coding	protein_coding	IMPUTED
rs12145080	RP11-640M9.2_tss1	-7.84333	3.50638e-12	0.000176591	-0.304118	chr1	121185531	chr1	144593659	144593697	+	TSS,S	RP11-640M9.2	nonCoding	processed_transcript	IMPUTED
rs12145165	ARL8B_tss4	6.96872	2.72696e-10	0.00584609	0.475395	chr1	231116341	chr3	5170661	5170662	-	intron,AS	ARL8B	coding	protein_coding	IMPUTED
rs12146056	RP11-640M9.2_tss1	-7.84333	3.50638e-12	0.000176591	-0.304118	chr1	121290234	chr1	144593659	144593697	+	TSS,S	RP11-640M9.2	nonCoding	processed_transcript	CHIP
rs12147010	RP11-343P16.1_tss1	-7.88367	2.85898e-12	0.000148302	-0.484409	chr14	50029106	chr5	18049552	18049568	+	TSSregion100,S	RP11-343P16.1	pseudo	processed_pseudogene	IMPUTED
rs12147470	RP11-343P16.1_tss1	-7.88367	2.85898e-12	0.000148302	-0.484409	chr14	50028672	chr5	18049552	18049568	+	TSSregion100,S	RP11-343P16.1	pseudo	processed_pseudogene	IMPUTED
rs12150638	chr17_+_41393270	-10.6719	1.53138e-18	1.70437e-10	-0.659769	chr14	85116596	chr17	41393262	41393306	+	intergenic	NA	NA	NA	IMPUTED
rs12150638	NBR2_tss1	-13.9969	6.31277e-26	1.5607e-17	-0.320392	chr14	85116596	chr17	41277548	41277814	+	TSS,S	NBR2	nonCoding	processed_transcript	IMPUTED
rs12150638	chr17_-_41438729	-10.1635	2.1729e-17	2.15355e-09	-0.626006	chr14	85116596	chr17	41438722	41438732	-	intergenic	NA	NA	NA	IMPUTED
rs12152191	chr12_-_121057616	-9.41996	1.04959e-15	8.62257e-08	-0.493515	chr22	19426032	chr12	121057599	121057618	-	intergenic	NA	NA	NA	IMPUTED
rs12153228	chr2_-_20729845	-9.6604	2.99943e-16	2.60256e-08	-0.739341	chr5	60306287	chr2	20729821	20729884	-	intergenic	NA	NA	NA	IMPUTED
rs12156306	SRCIN1_tss11	6.94376	3.08059e-10	0.00636304	0.100246	chr8	118195934	chr17	36735466	36735558	-	intron,S	SRCIN1	coding	protein_coding	IMPUTED
rs12159740	chr12_-_121057616	-7.99367	1.6365e-12	8.93324e-05	-0.458189	chr22	19325440	chr12	121057599	121057618	-	intergenic	NA	NA	NA	IMPUTED
rs12160	RP11-343P16.1_tss1	-16.5821	2.4531e-31	1.17782e-22	-0.836325	chr14	50091932	chr5	18049552	18049568	+	TSSregion100,S	RP11-343P16.1	pseudo	processed_pseudogene	EXOME_IMPUTED
rs12168529	PDLIM3_tss2	6.84991	4.86503e-10	0.00900103	0.522556	chr22	49401129	chr4	186456729	186456836	+	TSS,AS	PDLIM3	coding	protein_coding	IMPUTED
rs12178823	AL355312.1_tss1	8.74311	3.51364e-14	2.29985e-06	0.311359	chr3	150107251	chr6	150184327	150185149	+	exon,S	AL355312.1	coding	protein_coding	IMPUTED
rs12178835	AL355312.1_tss1	9.20711	3.17516e-15	2.45719e-07	0.321992	chr3	150107248	chr6	150184327	150185149	+	exon,S	AL355312.1	coding	protein_coding	IMPUTED
rs12186492	NCS1_tss10	6.83028	5.35157e-10	0.00964714	0.373455	chr5	58678829	chr9	132947450	132947551	+	intron,S	NCS1	coding	protein_coding	IMPUTED
rs12186633	NCS1_tss10	6.83028	5.35157e-10	0.00964714	0.373455	chr5	58687912	chr9	132947450	132947551	+	intron,S	NCS1	coding	protein_coding	IMPUTED
rs12187142	NCS1_tss10	6.89466	3.91356e-10	0.00755393	0.366546	chr5	58699037	chr9	132947450	132947551	+	intron,S	NCS1	coding	protein_coding	IMPUTED
rs12187317	NCS1_tss10	6.89466	3.91356e-10	0.00755393	0.366546	chr5	58699529	chr9	132947450	132947551	+	intron,S	NCS1	coding	protein_coding	IMPUTED
rs12187338	NCS1_tss10	6.89466	3.91356e-10	0.00755393	0.366546	chr5	58699711	chr9	132947450	132947551	+	intron,S	NCS1	coding	protein_coding	IMPUTED
rs12188859	NCS1_tss10	6.89466	3.91356e-10	0.00755393	0.366546	chr5	58699715	chr9	132947450	132947551	+	intron,S	NCS1	coding	protein_coding	IMPUTED
rs12189587	LSAMP_tss7	8.22728	4.97703e-13	2.96111e-05	0.533854	chr6	165332257	chr3	117113022	117113093	-	intron,S	LSAMP	coding	protein_coding	IMPUTED
rs12192069	RP11-206L10.2_tss1	7.0299	2.02142e-10	0.00464463	0.355125	chr6	170916135	chr1	713937	714120	-	TSS,S	RP11-206L10.2	nonCoding	lincRNA	IMPUTED
rs12192073	RP11-206L10.2_tss1	7.0299	2.02142e-10	0.00464463	0.355125	chr6	170916161	chr1	713937	714120	-	TSS,S	RP11-206L10.2	nonCoding	lincRNA	IMPUTED
rs12193323	RP11-206L10.2_tss1	7.0299	2.02142e-10	0.00464463	0.355125	chr6	170867108	chr1	713937	714120	-	TSS,S	RP11-206L10.2	nonCoding	lincRNA	IMPUTED
rs12194529	RP11-206L10.2_tss1	7.0299	2.02142e-10	0.00464463	0.355125	chr6	170888745	chr1	713937	714120	-	TSS,S	RP11-206L10.2	nonCoding	lincRNA	IMPUTED
rs12195143	RP11-206L10.2_tss1	7.0299	2.02142e-10	0.00464463	0.355125	chr6	170868020	chr1	713937	714120	-	TSS,S	RP11-206L10.2	nonCoding	lincRNA	IMPUTED
rs12196320	RP11-206L10.2_tss1	6.91961	3.46565e-10	0.00690431	0.368019	chr6	170793934	chr1	713937	714120	-	TSS,S	RP11-206L10.2	nonCoding	lincRNA	IMPUTED
rs12196326	RP11-206L10.2_tss1	6.91961	3.46565e-10	0.00690431	0.368019	chr6	170793952	chr1	713937	714120	-	TSS,S	RP11-206L10.2	nonCoding	lincRNA	IMPUTED
rs12197229	RP11-206L10.2_tss1	7.0299	2.02142e-10	0.00464463	0.355125	chr6	170899518	chr1	713937	714120	-	TSS,S	RP11-206L10.2	nonCoding	lincRNA	IMPUTED
rs12198317	RP11-206L10.2_tss1	7.41599	2.9978e-11	0.000996847	0.373445	chr6	170819289	chr1	713937	714120	-	TSS,S	RP11-206L10.2	nonCoding	lincRNA	IMPUTED
rs12199171	RP11-206L10.2_tss1	7.0299	2.02142e-10	0.00464463	0.355125	chr6	170827329	chr1	713937	714120	-	TSS,S	RP11-206L10.2	nonCoding	lincRNA	IMPUTED
rs12200850	RP11-206L10.2_tss1	7.0299	2.02142e-10	0.00464463	0.355125	chr6	170842311	chr1	713937	714120	-	TSS,S	RP11-206L10.2	nonCoding	lincRNA	IMPUTED
rs12201680	RP11-206L10.2_tss1	7.0299	2.02142e-10	0.00464463	0.355125	chr6	170826467	chr1	713937	714120	-	TSS,S	RP11-206L10.2	nonCoding	lincRNA	CHIP
rs12202577	RP11-206L10.2_tss1	7.0299	2.02142e-10	0.00464463	0.355125	chr6	170873141	chr1	713937	714120	-	TSS,S	RP11-206L10.2	nonCoding	lincRNA	IMPUTED
rs12202579	RP11-206L10.2_tss1	7.0299	2.02142e-10	0.00464463	0.355125	chr6	170843071	chr1	713937	714120	-	TSS,S	RP11-206L10.2	nonCoding	lincRNA	IMPUTED
rs12203550	RP11-206L10.2_tss1	7.0299	2.02142e-10	0.00464463	0.355125	chr6	170868745	chr1	713937	714120	-	TSS,S	RP11-206L10.2	nonCoding	lincRNA	IMPUTED
rs12205127	RP11-206L10.2_tss1	7.0299	2.02142e-10	0.00464463	0.355125	chr6	170911284	chr1	713937	714120	-	TSS,S	RP11-206L10.2	nonCoding	lincRNA	IMPUTED
rs12205313	RP11-206L10.2_tss1	7.0299	2.02142e-10	0.00464463	0.355125	chr6	170851436	chr1	713937	714120	-	TSS,S	RP11-206L10.2	nonCoding	lincRNA	CHIP
rs12205845	RP11-206L10.2_tss1	7.0299	2.02142e-10	0.00464463	0.355125	chr6	170906493	chr1	713937	714120	-	TSS,S	RP11-206L10.2	nonCoding	lincRNA	IMPUTED
rs12206017	RP11-206L10.2_tss1	7.0299	2.02142e-10	0.00464463	0.355125	chr6	170909131	chr1	713937	714120	-	TSS,S	RP11-206L10.2	nonCoding	lincRNA	IMPUTED
rs12206229	RP11-206L10.2_tss1	7.0299	2.02142e-10	0.00464463	0.355125	chr6	170909529	chr1	713937	714120	-	TSS,S	RP11-206L10.2	nonCoding	lincRNA	IMPUTED
rs12206696	RP11-206L10.2_tss1	7.0299	2.02142e-10	0.00464463	0.355125	chr6	170899075	chr1	713937	714120	-	TSS,S	RP11-206L10.2	nonCoding	lincRNA	IMPUTED
rs12207711	RP11-206L10.2_tss1	7.0299	2.02142e-10	0.00464463	0.355125	chr6	170855666	chr1	713937	714120	-	TSS,S	RP11-206L10.2	nonCoding	lincRNA	IMPUTED
rs12207875	RP11-206L10.2_tss1	7.0299	2.02142e-10	0.00464463	0.355125	chr6	170907826	chr1	713937	714120	-	TSS,S	RP11-206L10.2	nonCoding	lincRNA	IMPUTED
rs12209206	RP11-206L10.2_tss1	7.0299	2.02142e-10	0.00464463	0.355125	chr6	170916108	chr1	713937	714120	-	TSS,S	RP11-206L10.2	nonCoding	lincRNA	IMPUTED
rs12209288	RP11-206L10.2_tss1	7.0299	2.02142e-10	0.00464463	0.355125	chr6	170853756	chr1	713937	714120	-	TSS,S	RP11-206L10.2	nonCoding	lincRNA	IMPUTED
rs12210836	RP11-206L10.2_tss1	7.0299	2.02142e-10	0.00464463	0.355125	chr6	170862456	chr1	713937	714120	-	TSS,S	RP11-206L10.2	nonCoding	lincRNA	IMPUTED
rs12210882	RP11-206L10.2_tss1	7.0299	2.02142e-10	0.00464463	0.355125	chr6	170854200	chr1	713937	714120	-	TSS,S	RP11-206L10.2	nonCoding	lincRNA	IMPUTED
rs12210961	RP11-206L10.2_tss1	7.0299	2.02142e-10	0.00464463	0.355125	chr6	170914544	chr1	713937	714120	-	TSS,S	RP11-206L10.2	nonCoding	lincRNA	IMPUTED
rs12211508	RP11-206L10.2_tss1	7.0299	2.02142e-10	0.00464463	0.355125	chr6	170853031	chr1	713937	714120	-	TSS,S	RP11-206L10.2	nonCoding	lincRNA	IMPUTED
rs12211657	RP11-206L10.2_tss1	7.0299	2.02142e-10	0.00464463	0.355125	chr6	170857882	chr1	713937	714120	-	TSS,S	RP11-206L10.2	nonCoding	lincRNA	IMPUTED
rs12211760	RP11-206L10.2_tss1	7.0299	2.02142e-10	0.00464463	0.355125	chr6	170849812	chr1	713937	714120	-	TSS,S	RP11-206L10.2	nonCoding	lincRNA	IMPUTED
rs12212565	RP11-206L10.2_tss1	7.0299	2.02142e-10	0.00464463	0.355125	chr6	170890793	chr1	713937	714120	-	TSS,S	RP11-206L10.2	nonCoding	lincRNA	IMPUTED
rs12212765	RP11-206L10.2_tss1	7.0299	2.02142e-10	0.00464463	0.355125	chr6	170885220	chr1	713937	714120	-	TSS,S	RP11-206L10.2	nonCoding	lincRNA	IMPUTED
rs1221385	MRPL45_tss1	-8.13666	7.90425e-13	4.58489e-05	-0.191351	chr17	45527574	chr17	36453117	36453256	+	TSS,S	MRPL45	coding	nonsense_mediated_decay	IMPUTED
rs12213906	RP11-206L10.2_tss1	7.0299	2.02142e-10	0.00464463	0.355125	chr6	170909002	chr1	713937	714120	-	TSS,S	RP11-206L10.2	nonCoding	lincRNA	CHIP
rs12214674	RP11-206L10.2_tss1	7.0299	2.02142e-10	0.00464463	0.355125	chr6	170821226	chr1	713937	714120	-	TSS,S	RP11-206L10.2	nonCoding	lincRNA	IMPUTED
rs12215290	RP11-206L10.2_tss1	7.0299	2.02142e-10	0.00464463	0.355125	chr6	170914468	chr1	713937	714120	-	TSS,S	RP11-206L10.2	nonCoding	lincRNA	IMPUTED
rs12216020	RP11-206L10.2_tss1	7.0299	2.02142e-10	0.00464463	0.355125	chr6	170909736	chr1	713937	714120	-	TSS,S	RP11-206L10.2	nonCoding	lincRNA	IMPUTED
rs12217666	WDPCP_tss3	7.15294	1.10414e-10	0.00300008	0.459415	chr10	100086094	chr2	63608211	63608212	+	intron,AS	WDPCP	coding	nonsense_mediated_decay	IMPUTED
rs12217666	RP11-382E9.1_tss1	7.12241	1.28333e-10	0.0032945	0.508779	chr10	100086094	chr1	199314649	199314653	+	intron,S	RP11-382E9.1	nonCoding	processed_transcript	IMPUTED
rs12218526	RP5-857K21.4_tss5	7.16572	1.03669e-10	0.00285103	0.566252	chr10	83388579	chr1	569802	569844	-	intron,S	RP5-857K21.4	nonCoding	lincRNA	IMPUTED
rs12218526	RP5-857K21.11_tss3	7.32351	4.74875e-11	0.00147506	0.516759	chr10	83388579	chr1	569771	569803	+	exon,S	RP5-857K21.11	pseudo	unprocessed_pseudogene	IMPUTED
rs12220032	RP5-857K21.11_tss3	7.32351	4.74875e-11	0.00147506	0.516759	chr10	83438913	chr1	569771	569803	+	exon,S	RP5-857K21.11	pseudo	unprocessed_pseudogene	IMPUTED
rs12220032	RP5-857K21.4_tss5	7.16572	1.03669e-10	0.00285103	0.566252	chr10	83438913	chr1	569802	569844	-	intron,S	RP5-857K21.4	nonCoding	lincRNA	IMPUTED
rs12220757	RP5-857K21.11_tss3	7.32351	4.74875e-11	0.00147506	0.516759	chr10	83368672	chr1	569771	569803	+	exon,S	RP5-857K21.11	pseudo	unprocessed_pseudogene	IMPUTED
rs12220757	RP5-857K21.4_tss5	7.16572	1.03669e-10	0.00285103	0.566252	chr10	83368672	chr1	569802	569844	-	intron,S	RP5-857K21.4	nonCoding	lincRNA	IMPUTED
rs12223368	chr20_+_47509521	7.18392	9.47672e-11	0.00265795	0.422116	chr11	126310913	chr20	47509521	47509522	+	intergenic	NA	NA	NA	IMPUTED
rs12230102	AC004057.1_tss1	14.3595	1.04925e-26	2.83432e-18	0.682446	chr12	56470480	chr4	114135577	114135585	-	TSS,S	AC004057.1	pseudo	processed_pseudogene	IMPUTED
rs12230102	RPS26P47_tss1	13.3626	1.50705e-24	3.43016e-16	1.64933	chr12	56470480	chr13	101192527	101192558	-	TSS,S	RPS26P47	pseudo	processed_pseudogene	IMPUTED
rs12230102	RPS26P8_tss1	9.65627	3.06475e-16	2.65631e-08	0.449068	chr12	56470480	chr17	43685903	43685909	+	TSS,S	RPS26P8	pseudo	processed_pseudogene	IMPUTED
rs12232105	IGLV2-8_tss1	7.06493	1.70226e-10	0.00411391	0.455494	chr14	105506249	chr22	23165271	23165278	+	exon,S	IGLV2-8	coding	IG_V_gene	IMPUTED
rs12232973	SAR1P1_tss1	7.07626	1.6102e-10	0.00396778	0.432576	chr2	106535569	chr6	29044898	29044926	-	exon,S	SAR1P1	pseudo	processed_pseudogene	IMPUTED
rs12232973	SLIT2_tss3	7.7576	5.40632e-12	0.000250171	0.408485	chr2	106535569	chr4	20259497	20259540	+	exon,S	SLIT2	coding	protein_coding	IMPUTED
rs12246924	FAM76B_tss2	6.9479	3.01891e-10	0.0063088	0.280037	chr10	93954189	chr11	95511984	95512119	-	exon,S	FAM76B	coding	protein_coding	IMPUTED
rs12255594	KCTD9_tss1	-6.84905	4.88546e-10	0.00903246	-0.253827	chr10	17586609	chr8	25315852	25316105	-	TSS,S	KCTD9	coding	protein_coding	IMPUTED
rs12261669	NPAS4_tss2	7.2224	7.83656e-11	0.00224715	0.370567	chr10	85911157	chr11	66191044	66191176	+	exon,S	NPAS4	coding	protein_coding	IMPUTED
rs12271940	RP11-737O24.3_tss1	8.91403	1.45193e-14	1.00818e-06	0.364493	chr11	89974549	chr18	2946619	2946663	-	TSSregion100,S	RP11-737O24.3	pseudo	transcribed_processed_pseudogene	IMPUTED
rs12272547	DLG4_tss7	9.21086	3.1139e-15	2.41097e-07	0.383459	chr11	68608654	chr17	7111418	7111743	-	exon,S	DLG4	coding	protein_coding	IMPUTED
rs12284565	CALD1_tss1	6.87843	4.23529e-10	0.008038	0.921151	chr11	2072504	chr7	134617498	134618417	+	exon,S	CALD1	coding	protein_coding	IMPUTED
rs12288601	C12orf10_tss2	7.15963	1.0683e-10	0.00292492	0.377302	chr11	19702039	chr12	53699979	53700072	+	TSSregion500,S	C12orf10	problem	retained_intron	IMPUTED
rs12288980	CALD1_tss1	6.87843	4.23529e-10	0.008038	0.921151	chr11	2082423	chr7	134617498	134618417	+	exon,S	CALD1	coding	protein_coding	IMPUTED
rs12289908	C12orf10_tss2	7.15963	1.0683e-10	0.00292492	0.377302	chr11	19702177	chr12	53699979	53700072	+	TSSregion500,S	C12orf10	problem	retained_intron	IMPUTED
rs12290233	C12orf10_tss2	7.15963	1.0683e-10	0.00292492	0.377302	chr11	19702758	chr12	53699979	53700072	+	TSSregion500,S	C12orf10	problem	retained_intron	IMPUTED
rs12290326	DLG4_tss7	8.03527	1.32466e-12	7.4249e-05	0.34829	chr11	68593134	chr17	7111418	7111743	-	exon,S	DLG4	coding	protein_coding	IMPUTED
rs12291485	UCKL1_tss2	7.88775	2.80042e-12	0.000146422	0.371228	chr11	23865928	chr20	62580448	62580580	-	intron,S	UCKL1	coding	protein_coding	IMPUTED
rs12292946	CASP1_tss2	6.94618	3.04431e-10	0.00634085	0.388117	chr11	23905313	chr11	104905574	104905691	-	TSSregion500,S	CASP1	problem	retained_intron	IMPUTED
rs1229704	chr16_+_87036478	8.67209	5.06901e-14	3.26767e-06	0.60121	chr5	136705708	chr16	87036476	87036480	+	intergenic	NA	NA	NA	IMPUTED
rs1229704	RP11-382E9.1_tss1	8.18565	6.15608e-13	3.64058e-05	0.565855	chr5	136705708	chr1	199314649	199314653	+	intron,S	RP11-382E9.1	nonCoding	processed_transcript	IMPUTED
rs1229704	WDPCP_tss3	8.16607	6.80319e-13	4.01423e-05	0.508724	chr5	136705708	chr2	63608211	63608212	+	intron,AS	WDPCP	coding	nonsense_mediated_decay	IMPUTED
rs1229704	chr12_+_68312643	8.32932	2.9527e-13	1.7728e-05	0.530157	chr5	136705708	chr12	68312642	68312647	+	intergenic	NA	NA	NA	IMPUTED
rs12308219	ZCRB1_tss1	11.9407	2.11949e-21	3.04829e-13	0.230855	chr3	162420143	chr12	42719801	42719981	-	TSS,S	ZCRB1	coding	protein_coding	IMPUTED
rs12309135	chr2_+_74225990	7.67686	8.11947e-12	0.000357776	0.400108	chr12	105599596	chr2	74225914	74226001	+	intergenic	NA	NA	NA	IMPUTED
rs12310531	CCNY_tss4	6.88615	4.07916e-10	0.00781704	0.297938	chr12	11000171	chr10	35858950	35859029	+	exon,S	CCNY	coding	protein_coding	IMPUTED
rs12319554	FAM160A1_tss2	6.84346	5.01983e-10	0.00916894	0.372369	chr12	103103035	chr4	152403527	152403616	+	TSSregion500,S	FAM160A1	coding	protein_coding	IMPUTED
rs12325082	CAPNS1_tss5	7.56978	1.39001e-11	0.000522322	0.316055	chr16	1885288	chr19	36630389	36630539	+	TSS,S	CAPNS1	coding	protein_coding	IMPUTED
rs12325141	CAPNS1_tss5	7.56978	1.39001e-11	0.000522322	0.316055	chr16	1886966	chr19	36630389	36630539	+	TSS,S	CAPNS1	coding	protein_coding	IMPUTED
rs12325218	CAPNS1_tss5	7.56978	1.39001e-11	0.000522322	0.316055	chr16	1886981	chr19	36630389	36630539	+	TSS,S	CAPNS1	coding	protein_coding	CHIP
rs12325282	CAPNS1_tss5	7.56978	1.39001e-11	0.000522322	0.316055	chr16	1887016	chr19	36630389	36630539	+	TSS,S	CAPNS1	coding	protein_coding	CHIP
rs12325337	CAPNS1_tss5	7.56978	1.39001e-11	0.000522322	0.316055	chr16	1885257	chr19	36630389	36630539	+	TSS,S	CAPNS1	coding	protein_coding	IMPUTED
rs12328366	AC008592.4_tss1	6.84654	4.94548e-10	0.00910622	0.420675	chr2	29587360	chr5	95179693	95179732	+	intron,AS	AC008592.4	nonCoding	antisense	IMPUTED
rs12329083	UNC119B_tss2	-20.0437	5.13436e-38	4.56183e-29	-0.896357	chr2	68481719	chr12	121148154	121148159	+	TSSregion100,S	UNC119B	coding	protein_coding	IMPUTED
rs12329083	RABEP1_tss4	-12.7465	3.41134e-23	5.47081e-15	-0.502343	chr2	68481719	chr17	5185912	5185962	-	intron,AS	RABEP1	coding	protein_coding	IMPUTED
rs12330322	SP7_tss1	7.56938	1.3928e-11	0.000522373	0.927514	chr3	72455355	chr12	53738588	53738711	+	intron,AS	SP7	coding	protein_coding	CHIP
rs12330549	SP7_tss1	7.56938	1.3928e-11	0.000522373	0.927514	chr3	72455365	chr12	53738588	53738711	+	intron,AS	SP7	coding	protein_coding	IMPUTED
rs12330932	chr2_-_20729845	-7.0249	2.0716e-10	0.00474538	-0.961239	chr12	84107377	chr2	20729821	20729884	-	intergenic	NA	NA	NA	IMPUTED
rs12354461	AMMECR1L_tss1	7.14091	1.17157e-10	0.00312507	0.407921	chr10	88910831	chr2	128643528	128643585	-	TSSregion100,S	AMMECR1L	coding	protein_coding	IMPUTED
rs12361691	RP11-79P5.8_tss2	-10.8954	4.779e-19	5.43407e-11	-0.402544	chr11	73458495	chr5	72678297	72678302	+	exon,S	RP11-79P5.8	nonCoding	processed_transcript	IMPUTED
rs12362112	RP11-737O24.3_tss1	8.70094	4.36816e-14	2.83327e-06	0.357027	chr11	89991692	chr18	2946619	2946663	-	TSSregion100,S	RP11-737O24.3	pseudo	transcribed_processed_pseudogene	IMPUTED
rs12365147	CALD1_tss1	6.87843	4.23529e-10	0.008038	0.921151	chr11	2083709	chr7	134617498	134618417	+	exon,S	CALD1	coding	protein_coding	IMPUTED
rs12368195	LRRK2_tss5	7.22608	7.69498e-11	0.00221381	0.43413	chr2	25928487	chr12	40713868	40713978	+	exon,S	LRRK2	coding	protein_coding	IMPUTED
rs12371859	chr2_-_44314485	7.48135	2.16366e-11	0.000748722	0.426349	chr12	25608297	chr2	44314393	44314527	-	intergenic	NA	NA	NA	IMPUTED
rs12375361	HSPA7_tss1	6.94503	3.06154e-10	0.00635389	0.477663	chr8	138105486	chr1	161575957	161575974	+	TSSregion500,S	HSPA7	pseudo	unprocessed_pseudogene	IMPUTED
rs12376548	BRD3_tss3	-19.1332	2.53404e-36	1.85615e-27	-0.626213	chr14	34945475	chr9	136933371	136933750	-	TSS,S	BRD3	coding	protein_coding	IMPUTED
rs12376558	BRD3_tss3	-8.23871	4.69443e-13	2.79932e-05	-0.583611	chr14	34945622	chr9	136933371	136933750	-	TSS,S	BRD3	coding	protein_coding	IMPUTED
rs12376567	BRD3_tss3	-19.1332	2.53404e-36	1.85615e-27	-0.626213	chr14	34945640	chr9	136933371	136933750	-	TSS,S	BRD3	coding	protein_coding	IMPUTED
rs12377982	TBCD_tss2	-7.63072	1.02386e-11	0.000424992	-0.860809	chr9	118034450	chr17	80708300	80709022	-	TSSregion1000,AS	TBCD	coding	protein_coding	IMPUTED
rs12378130	chr6_-_163830808	-16.2146	1.37233e-30	6.15729e-22	-0.4693	chr9	100482321	chr6	163830761	163830821	-	intergenic	NA	NA	NA	IMPUTED
rs12378930	TBCD_tss2	-7.63072	1.02386e-11	0.000424992	-0.860809	chr9	118031468	chr17	80708300	80709022	-	TSSregion1000,AS	TBCD	coding	protein_coding	IMPUTED
rs12378931	TBCD_tss2	-7.63072	1.02386e-11	0.000424992	-0.860809	chr9	118031499	chr17	80708300	80709022	-	TSSregion1000,AS	TBCD	coding	protein_coding	IMPUTED
rs12379152	hsa-mir-6723_tss4	7.55601	1.48928e-11	0.000554727	0.413138	chr9	113366904	chr1	565889	565976	+	TSSregion500,S	hsa-mir-6723	pseudo	unprocessed_pseudogene	IMPUTED
rs12379552	chr6_-_163830808	-16.2272	1.29304e-30	5.85155e-22	-0.476896	chr9	100482362	chr6	163830761	163830821	-	intergenic	NA	NA	NA	IMPUTED
rs12380807	chr6_-_163830808	-16.2146	1.37233e-30	6.15729e-22	-0.4693	chr9	100482320	chr6	163830761	163830821	-	intergenic	NA	NA	NA	IMPUTED
rs12380892	BRD3_tss3	-19.1332	2.53404e-36	1.85615e-27	-0.626213	chr14	136941080	chr9	136933371	136933750	-	TSS,S	BRD3	coding	protein_coding	IMPUTED
rs12380893	BRD3_tss3	-19.1332	2.53404e-36	1.85615e-27	-0.626213	chr14	34945512	chr9	136933371	136933750	-	TSS,S	BRD3	coding	protein_coding	IMPUTED
rs12401551	RP11-640M9.2_tss1	-7.84333	3.50638e-12	0.000176591	-0.304118	chr1	121256216	chr1	144593659	144593697	+	TSS,S	RP11-640M9.2	nonCoding	processed_transcript	IMPUTED
rs12401835	CSNK2B_tss1	6.93698	3.18412e-10	0.00648035	0.237926	chr1	229117857	chr6	31633633	31634186	+	TSS,S	CSNK2B	coding	protein_coding	IMPUTED
rs12403464	NPAS4_tss2	7.1802	9.65245e-11	0.00269476	0.366582	chr1	236805963	chr11	66191044	66191176	+	exon,S	NPAS4	coding	protein_coding	IMPUTED
rs12404581	NPAS4_tss2	7.1802	9.65245e-11	0.00269476	0.366582	chr1	236805918	chr11	66191044	66191176	+	exon,S	NPAS4	coding	protein_coding	IMPUTED
rs12407102	NPAS4_tss2	7.1802	9.65245e-11	0.00269476	0.366582	chr1	236805714	chr11	66191044	66191176	+	exon,S	NPAS4	coding	protein_coding	IMPUTED
rs12407103	NPAS4_tss2	7.1802	9.65245e-11	0.00269476	0.366582	chr1	236805757	chr11	66191044	66191176	+	exon,S	NPAS4	coding	protein_coding	IMPUTED
rs12407220	PDLIM3_tss2	7.01967	2.12532e-10	0.00481463	0.509136	chr1	181419793	chr4	186456729	186456836	+	TSS,AS	PDLIM3	coding	protein_coding	IMPUTED
rs12411161	PDLIM3_tss2	7.01967	2.12532e-10	0.00481463	0.509136	chr1	181416648	chr4	186456729	186456836	+	TSS,AS	PDLIM3	coding	protein_coding	IMPUTED
rs12414278	MTRNR2L9_tss1	6.96999	2.71011e-10	0.00582663	0.348779	chr10	5682304	chr6	62284122	62284200	+	exon,S	MTRNR2L9	coding	protein_coding	EXOME
rs12420357	RP11-79P5.8_tss2	-11.0302	2.36881e-19	2.83043e-11	-0.400801	chr11	73396061	chr5	72678297	72678302	+	exon,S	RP11-79P5.8	nonCoding	processed_transcript	IMPUTED
rs12421568	PIBF1_tss2	6.82862	5.39488e-10	0.00971539	0.372209	chr11	20041740	chr13	73467940	73467965	+	exon,S	PIBF1	coding	protein_coding	IMPUTED
rs12435026	PRKAB1_tss2	7.04873	1.84314e-10	0.00438601	0.98887	chr14	89956828	chr12	120110169	120110195	-	exon,AS	PRKAB1	coding	protein_coding	IMPUTED
rs12435026	COL27A1_tss3	7.28025	5.88515e-11	0.00174537	0.604391	chr14	89956828	chr9	116999784	116999785	-	intron,AS	COL27A1	coding	protein_coding	IMPUTED
rs12440244	AC123768.4_tss1	-7.06596	1.69368e-10	0.00410541	-0.265376	chr15	31033132	chr15	32907258	32907397	-	TSS,S	AC123768.4	nonCoding	lincRNA	IMPUTED
rs12441324	AC123768.4_tss1	-7.06596	1.69368e-10	0.00410541	-0.265376	chr15	31042962	chr15	32907258	32907397	-	TSS,S	AC123768.4	nonCoding	lincRNA	CHIP
rs12445283	MTRNR2L9_tss1	6.90149	3.78558e-10	0.00738474	0.332235	chr16	58945101	chr6	62284122	62284200	+	exon,S	MTRNR2L9	coding	protein_coding	IMPUTED
rs12449647	MRPL45_tss1	-9.28569	2.11056e-15	1.66691e-07	-0.204475	chr17	45548958	chr17	36453117	36453256	+	TSS,S	MRPL45	coding	nonsense_mediated_decay	IMPUTED
rs12451409	MRPL45_tss1	-9.28569	2.11056e-15	1.66691e-07	-0.204475	chr17	45544856	chr17	36453117	36453256	+	TSS,S	MRPL45	coding	nonsense_mediated_decay	IMPUTED
rs12452796	MRPL45_tss1	-9.01657	8.5355e-15	6.01705e-07	-0.197109	chr17	45479733	chr17	36453117	36453256	+	TSS,S	MRPL45	coding	nonsense_mediated_decay	IMPUTED
rs12453233	MRPL45_tss1	-9.01657	8.5355e-15	6.01705e-07	-0.197109	chr17	45454570	chr17	36453117	36453256	+	TSS,S	MRPL45	coding	nonsense_mediated_decay	IMPUTED
rs12461858	CYP4F24P_tss1	7.48855	2.08717e-11	0.000722575	0.466628	chr1	106877708	chr19	15890737	15890933	-	TSS,S	CYP4F24P	nonCoding	processed_transcript	IMPUTED
rs12465001	DHX9_tss2	7.13247	1.22127e-10	0.00320286	0.403787	chr2	163716720	chr1	182811728	182811730	-	exon,AS	DHX9	coding	protein_coding	IMPUTED
rs12465001	chr14_+_101797960	7.34179	4.3365e-11	0.00136586	0.448843	chr2	163716720	chr14	101797959	101797961	+	intergenic	NA	NA	NA	IMPUTED
rs12465288	DHX9_tss2	7.13247	1.22127e-10	0.00320286	0.403787	chr2	163708429	chr1	182811728	182811730	-	exon,AS	DHX9	coding	protein_coding	IMPUTED
rs12465288	chr14_+_101797960	7.34179	4.3365e-11	0.00136586	0.448843	chr2	163708429	chr14	101797959	101797961	+	intergenic	NA	NA	NA	IMPUTED
rs12467203	DHX9_tss2	7.13247	1.22127e-10	0.00320286	0.403787	chr2	163694336	chr1	182811728	182811730	-	exon,AS	DHX9	coding	protein_coding	IMPUTED
rs12467203	chr14_+_101797960	7.34179	4.3365e-11	0.00136586	0.448843	chr2	163694336	chr14	101797959	101797961	+	intergenic	NA	NA	NA	IMPUTED
rs12467285	chr14_+_101797960	7.34179	4.3365e-11	0.00136586	0.448843	chr2	163683885	chr14	101797959	101797961	+	intergenic	NA	NA	NA	IMPUTED
rs12467285	DHX9_tss2	7.13247	1.22127e-10	0.00320286	0.403787	chr2	163683885	chr1	182811728	182811730	-	exon,AS	DHX9	coding	protein_coding	IMPUTED
rs12467590	SAR1P1_tss1	7.07626	1.6102e-10	0.00396778	0.432576	chr2	106523514	chr6	29044898	29044926	-	exon,S	SAR1P1	pseudo	processed_pseudogene	IMPUTED
rs12467590	SLIT2_tss3	7.7576	5.40632e-12	0.000250171	0.408485	chr2	106523514	chr4	20259497	20259540	+	exon,S	SLIT2	coding	protein_coding	IMPUTED
rs12468243	chr14_+_101797960	7.34179	4.3365e-11	0.00136586	0.448843	chr2	163716282	chr14	101797959	101797961	+	intergenic	NA	NA	NA	IMPUTED
rs12468243	DHX9_tss2	7.13247	1.22127e-10	0.00320286	0.403787	chr2	163716282	chr1	182811728	182811730	-	exon,AS	DHX9	coding	protein_coding	IMPUTED
rs12468533	UNC119B_tss2	-20.0437	5.13436e-38	4.56183e-29	-0.896357	chr2	68457573	chr12	121148154	121148159	+	TSSregion100,S	UNC119B	coding	protein_coding	IMPUTED
rs12468533	RABEP1_tss4	-12.7465	3.41134e-23	5.47081e-15	-0.502343	chr2	68457573	chr17	5185912	5185962	-	intron,AS	RABEP1	coding	protein_coding	IMPUTED
rs12468899	BSN-AS2_tss1	-10.1728	2.07004e-17	2.05808e-09	-0.604362	chr2	102426140	chr3	49591967	49591978	-	TSSregion500,S	BSN-AS2	nonCoding	processed_transcript	IMPUTED
rs12469285	DHX9_tss2	7.13247	1.22127e-10	0.00320286	0.403787	chr2	163726022	chr1	182811728	182811730	-	exon,AS	DHX9	coding	protein_coding	IMPUTED
rs12469285	chr14_+_101797960	7.34179	4.3365e-11	0.00136586	0.448843	chr2	163726022	chr14	101797959	101797961	+	intergenic	NA	NA	NA	IMPUTED
rs12471613	DHX9_tss2	7.13247	1.22127e-10	0.00320286	0.403787	chr2	163683974	chr1	182811728	182811730	-	exon,AS	DHX9	coding	protein_coding	IMPUTED
rs12471613	chr14_+_101797960	7.34179	4.3365e-11	0.00136586	0.448843	chr2	163683974	chr14	101797959	101797961	+	intergenic	NA	NA	NA	IMPUTED
rs12471691	chr14_+_101797960	7.34179	4.3365e-11	0.00136586	0.448843	chr2	163670523	chr14	101797959	101797961	+	intergenic	NA	NA	NA	IMPUTED
rs12471691	DHX9_tss2	7.13247	1.22127e-10	0.00320286	0.403787	chr2	163670523	chr1	182811728	182811730	-	exon,AS	DHX9	coding	protein_coding	IMPUTED
rs12472932	MTND4P12_tss2	6.92249	3.41736e-10	0.00681673	0.61936	chr2	195162897	chr5	134263666	134263747	-	TSS,S	MTND4P12	pseudo	processed_pseudogene	IMPUTED
rs12473030	chr1_-_109092036	-7.01885	2.13393e-10	0.00481463	-0.311169	chr2	61720497	chr1	109092034	109092041	-	intergenic	NA	NA	NA	IMPUTED
rs12473818	chr14_+_101797960	7.34179	4.3365e-11	0.00136586	0.448843	chr2	163699649	chr14	101797959	101797961	+	intergenic	NA	NA	NA	IMPUTED
rs12473818	DHX9_tss2	7.13247	1.22127e-10	0.00320286	0.403787	chr2	163699649	chr1	182811728	182811730	-	exon,AS	DHX9	coding	protein_coding	IMPUTED
rs12474185	chr14_+_101797960	7.34179	4.3365e-11	0.00136586	0.448843	chr2	163717791	chr14	101797959	101797961	+	intergenic	NA	NA	NA	IMPUTED
rs12474185	DHX9_tss2	7.13247	1.22127e-10	0.00320286	0.403787	chr2	163717791	chr1	182811728	182811730	-	exon,AS	DHX9	coding	protein_coding	IMPUTED
rs12475173	BSN-AS2_tss1	-10.0567	3.79399e-17	3.61461e-09	-0.621122	chr2	102301589	chr3	49591967	49591978	-	TSSregion500,S	BSN-AS2	nonCoding	processed_transcript	IMPUTED
rs12476697	UNC119B_tss2	-20.0437	5.13436e-38	4.56183e-29	-0.896357	chr2	68457854	chr12	121148154	121148159	+	TSSregion100,S	UNC119B	coding	protein_coding	IMPUTED
rs12476697	RABEP1_tss4	-12.7465	3.41134e-23	5.47081e-15	-0.502343	chr2	68457854	chr17	5185912	5185962	-	intron,AS	RABEP1	coding	protein_coding	IMPUTED
rs12478038	chr1_-_109092036	-7.29334	5.51546e-11	0.00166176	-0.308461	chr2	61721966	chr1	109092034	109092041	-	intergenic	NA	NA	NA	IMPUTED
rs12478192	chr1_-_109092036	9.63054	3.50465e-16	2.99148e-08	0.355209	chr2	61591175	chr1	109092034	109092041	-	intergenic	NA	NA	NA	IMPUTED
rs12484607	chr12_-_121057616	-10.7203	1.19005e-18	1.32542e-10	-0.528713	chr22	19443554	chr12	121057599	121057618	-	intergenic	NA	NA	NA	IMPUTED
rs12487955	RPL14P1_tss1	13.1542	4.31297e-24	7.94417e-16	0.662839	chr3	40412853	chr12	63359079	63359105	+	TSS,S	RPL14P1	pseudo	processed_pseudogene	IMPUTED
rs12488805	RPL14P1_tss1	12.4492	1.55553e-22	2.33085e-14	0.673407	chr3	40422869	chr12	63359079	63359105	+	TSS,S	RPL14P1	pseudo	processed_pseudogene	IMPUTED
rs124896	chr2_-_20729845	-6.94442	3.07061e-10	0.00635779	-0.582302	chr5	60509910	chr2	20729821	20729884	-	intergenic	NA	NA	NA	CHIP
rs124898	chr2_-_20729845	-13.349	1.61397e-24	3.43016e-16	-0.759398	chr5	60468792	chr2	20729821	20729884	-	intergenic	NA	NA	NA	IMPUTED
rs124899	chr2_-_20729845	-9.19885	3.31439e-15	2.54866e-07	-0.739459	chr5	60468683	chr2	20729821	20729884	-	intergenic	NA	NA	NA	IMPUTED
rs12490249	RPL14P1_tss1	12.4492	1.55553e-22	2.33085e-14	0.673407	chr3	40435307	chr12	63359079	63359105	+	TSS,S	RPL14P1	pseudo	processed_pseudogene	IMPUTED
rs12490275	RPL14P1_tss1	12.4492	1.55553e-22	2.33085e-14	0.673407	chr3	40435396	chr12	63359079	63359105	+	TSS,S	RPL14P1	pseudo	processed_pseudogene	IMPUTED
rs12490945	chr18_-_77712885	7.44289	2.62153e-11	0.000890148	0.459873	chr3	170693899	chr18	77712883	77712886	-	intergenic	NA	NA	NA	IMPUTED
rs12490982	chr18_-_77712885	7.69374	7.45831e-12	0.000329843	0.481046	chr3	170718389	chr18	77712883	77712886	-	intergenic	NA	NA	NA	IMPUTED
rs12491542	chr14_-_78256807	6.91682	3.5131e-10	0.00695486	0.442229	chr3	61130247	chr14	78256807	78256808	-	intergenic	NA	NA	NA	IMPUTED
rs12491944	RPL14P1_tss1	13.2726	2.37224e-24	4.61224e-16	0.690782	chr3	40466849	chr12	63359079	63359105	+	TSS,S	RPL14P1	pseudo	processed_pseudogene	IMPUTED
rs12492035	RPL14P1_tss1	13.2726	2.37224e-24	4.61224e-16	0.690782	chr3	40467110	chr12	63359079	63359105	+	TSS,S	RPL14P1	pseudo	processed_pseudogene	IMPUTED
rs12493271	chr18_-_77712885	8.01048	1.50254e-12	8.23338e-05	0.5039	chr3	170704927	chr18	77712883	77712886	-	intergenic	NA	NA	NA	IMPUTED
rs1249359	DLG4_tss7	10.46	4.62554e-18	4.98257e-10	0.416574	chr11	68618279	chr17	7111418	7111743	-	exon,S	DLG4	coding	protein_coding	IMPUTED
rs1249368	DLG4_tss7	11.003	2.72964e-19	3.17486e-11	0.411353	chr11	68646146	chr17	7111418	7111743	-	exon,S	DLG4	coding	protein_coding	IMPUTED
rs12494022	RPL14P1_tss1	12.4492	1.55553e-22	2.33085e-14	0.673407	chr3	40426652	chr12	63359079	63359105	+	TSS,S	RPL14P1	pseudo	processed_pseudogene	IMPUTED
rs1249474	DLG4_tss7	11.003	2.72964e-19	3.17486e-11	0.411353	chr11	68654774	chr17	7111418	7111743	-	exon,S	DLG4	coding	protein_coding	IMPUTED
rs12495549	chr18_-_77712885	8.01048	1.50254e-12	8.23338e-05	0.5039	chr3	170697560	chr18	77712883	77712886	-	intergenic	NA	NA	NA	IMPUTED
rs12497521	SP7_tss1	-7.44214	2.63132e-11	0.000891123	-0.816538	chr3	72488540	chr12	53738588	53738711	+	intron,AS	SP7	coding	protein_coding	IMPUTED
rs12498659	chr12_-_55191418	12.2228	4.96489e-22	7.34863e-14	0.846857	chr4	88393100	chr12	55191418	55191420	-	intergenic	NA	NA	NA	IMPUTED
rs12501352	chr12_-_55191418	10.3868	6.77439e-18	7.08878e-10	0.592546	chr4	88428298	chr12	55191418	55191420	-	intergenic	NA	NA	NA	IMPUTED
rs12505265	RP11-170M17.1_tss4	12.9511	1.20571e-23	2.13349e-15	0.404024	chr4	56412143	chr10	65519341	65519361	+	intron,S	RP11-170M17.1	nonCoding	lincRNA	IMPUTED
rs12507414	chr12_-_55191418	18.5375	3.43541e-35	2.30223e-26	0.847637	chr4	88442988	chr12	55191418	55191420	-	intergenic	NA	NA	NA	IMPUTED
rs12507876	RP11-417J8.3_tss1	8.02004	1.43129e-12	7.87585e-05	0.717589	chr4	52751082	chr1	142618769	142618829	+	TSS,S	RP11-417J8.3	nonCoding	lincRNA	IMPUTED
rs12509047	RP11-170M17.1_tss4	12.9511	1.20571e-23	2.13349e-15	0.404024	chr4	56411412	chr10	65519341	65519361	+	intron,S	RP11-170M17.1	nonCoding	lincRNA	IMPUTED
rs12512118	RP11-33B1.1_tss2	-9.72513	2.14028e-16	1.8883e-08	-0.348325	chr4	166191085	chr4	120375752	120375814	-	TSSregion500,AS	RP11-33B1.1	nonCoding	processed_transcript	IMPUTED
rs12512118	RP11-33B1.1_tss1	-16.2644	1.08575e-30	5.16582e-22	-0.29939	chr4	166191085	chr4	120375829	120376066	+	TSS,S	RP11-33B1.1	nonCoding	processed_transcript	IMPUTED
rs12512118	C4orf3_tss3	7.25742	6.58994e-11	0.00193514	0.251139	chr4	166191085	chr4	120221748	120222293	+	TSS,AS	C4orf3	coding	protein_coding	IMPUTED
rs12512154	C4orf3_tss3	7.25742	6.58994e-11	0.00193514	0.251139	chr4	166191126	chr4	120221748	120222293	+	TSS,AS	C4orf3	coding	protein_coding	IMPUTED
rs12512154	RP11-33B1.1_tss1	-16.2644	1.08575e-30	5.16582e-22	-0.29939	chr4	166191126	chr4	120375829	120376066	+	TSS,S	RP11-33B1.1	nonCoding	processed_transcript	IMPUTED
rs12512154	RP11-33B1.1_tss2	-9.72513	2.14028e-16	1.8883e-08	-0.348325	chr4	166191126	chr4	120375752	120375814	-	TSSregion500,AS	RP11-33B1.1	nonCoding	processed_transcript	IMPUTED
rs12513064	chr12_-_55191418	19.6472	2.76962e-37	2.27173e-28	0.859996	chr4	88444840	chr12	55191418	55191420	-	intergenic	NA	NA	NA	IMPUTED
rs12514973	chr2_-_20729845	8.55823	9.11411e-14	5.76902e-06	0.70781	chr5	60340924	chr2	20729821	20729884	-	intergenic	NA	NA	NA	IMPUTED
rs12516248	chr2_-_20729845	-10.6061	2.15782e-18	2.3681e-10	-0.76308	chr5	60131651	chr2	20729821	20729884	-	intergenic	NA	NA	NA	IMPUTED
rs12516321	chr2_-_20729845	-6.94442	3.07061e-10	0.00635779	-0.582302	chr5	60549110	chr2	20729821	20729884	-	intergenic	NA	NA	NA	IMPUTED
rs12516658	chr2_-_20729845	-9.96343	6.17396e-17	5.64309e-09	-0.720725	chr5	60114260	chr2	20729821	20729884	-	intergenic	NA	NA	NA	IMPUTED
rs12518865	chr2_-_20729845	-13.349	1.61397e-24	3.43016e-16	-0.759398	chr5	60386872	chr2	20729821	20729884	-	intergenic	NA	NA	NA	IMPUTED
rs12519810	chr2_-_20729845	-9.77031	1.69099e-16	1.50285e-08	-0.746301	chr5	60248633	chr2	20729821	20729884	-	intergenic	NA	NA	NA	IMPUTED
rs12520088	chr2_-_20729845	-8.27549	3.8896e-13	2.32379e-05	-0.646144	chr5	60340904	chr2	20729821	20729884	-	intergenic	NA	NA	NA	IMPUTED
rs12520155	UBE2C_tss1	7.0472	1.85704e-10	0.00441374	0.414985	chr5	123149743	chr20	44441218	44441332	+	TSS,S	UBE2C	coding	protein_coding	IMPUTED
rs12520155	RRM2_tss1	7.40423	3.17874e-11	0.00104992	0.463656	chr5	123149743	chr2	10262844	10262888	+	TSS,S	RRM2	coding	protein_coding	IMPUTED
rs12522154	chr2_-_20729845	-19.8183	1.33521e-37	1.11848e-28	-0.857817	chr5	60181500	chr2	20729821	20729884	-	intergenic	NA	NA	NA	IMPUTED
rs12523070	chr2_-_20729845	-9.96343	6.17396e-17	5.64309e-09	-0.720725	chr5	60091323	chr2	20729821	20729884	-	intergenic	NA	NA	NA	IMPUTED
rs12525142	CA10_tss3	7.05405	1.79566e-10	0.00428272	0.363826	chr6	112235800	chr17	50235754	50235792	+	TSSregion500,AS	CA10	coding	nonsense_mediated_decay	IMPUTED
rs12535320	PPIAP29_tss1	15.106	2.7336e-28	9.12077e-20	0.74295	chr8	94846424	chr6	24976600	24976635	+	TSSregion100,S	PPIAP29	pseudo	processed_pseudogene	IMPUTED
rs12535320	PPIA_tss1	-9.15134	4.24192e-15	3.24921e-07	-0.35409	chr8	94846424	chr7	44835971	44836294	+	TSS,S	PPIA	problem	retained_intron	IMPUTED
rs12535384	PPIAP29_tss1	15.106	2.7336e-28	9.12077e-20	0.74295	chr9	5433539	chr6	24976600	24976635	+	TSSregion100,S	PPIAP29	pseudo	processed_pseudogene	IMPUTED
rs12535384	PPIA_tss1	-9.15134	4.24192e-15	3.24921e-07	-0.35409	chr9	5433539	chr7	44835971	44836294	+	TSS,S	PPIA	problem	retained_intron	IMPUTED
rs12535749	CHCHD2P2_tss1	-10.13	2.58789e-17	2.51731e-09	-0.556385	chr7	56132741	chr5	68629694	68629700	+	TSSregion100,S	CHCHD2P2	pseudo	processed_pseudogene	IMPUTED
rs12535872	CHCHD2P2_tss1	-10.13	2.58789e-17	2.51731e-09	-0.556385	chr7	56148519	chr5	68629694	68629700	+	TSSregion100,S	CHCHD2P2	pseudo	processed_pseudogene	IMPUTED
rs12537943	CHCHD2P2_tss1	-6.90338	3.75084e-10	0.00733151	-0.31363	chr7	56156952	chr5	68629694	68629700	+	TSSregion100,S	CHCHD2P2	pseudo	processed_pseudogene	IMPUTED
rs12538444	CHCHD2P2_tss1	-9.04142	7.50368e-15	5.35439e-07	-0.52862	chr7	56149410	chr5	68629694	68629700	+	TSSregion100,S	CHCHD2P2	pseudo	processed_pseudogene	EXOME_IMPUTED
rs1254567	PCBD2_tss4	8.02442	1.39975e-12	7.75997e-05	0.341958	chr14	52820150	chr5	134261731	134261808	+	intron,S	PCBD2	coding	protein_coding	IMPUTED
rs12551781	TACC1_tss12	7.88114	2.89572e-12	0.000149567	0.367778	chr9	130346518	chr8	38628019	38628240	+	intron,S	TACC1	coding	protein_coding	IMPUTED
rs12562808	NPAS4_tss2	7.1802	9.65245e-11	0.00269476	0.366582	chr1	236803432	chr11	66191044	66191176	+	exon,S	NPAS4	coding	protein_coding	IMPUTED
rs12563340	NPAS4_tss2	7.1802	9.65245e-11	0.00269476	0.366582	chr1	236805262	chr11	66191044	66191176	+	exon,S	NPAS4	coding	protein_coding	IMPUTED
rs12565063	NCS1_tss10	7.8641	3.15659e-12	0.000162775	0.439523	chr1	181139144	chr9	132947450	132947551	+	intron,S	NCS1	coding	protein_coding	IMPUTED
rs125651	TSNARE1_tss2	-13.6911	2.89929e-25	6.76434e-17	-0.661831	chr17	7113222	chr8	143320107	143320144	-	intron,S	TSNARE1	coding	protein_coding	IMPUTED
rs12569645	RP5-857K21.11_tss3	7.32351	4.74875e-11	0.00147506	0.516759	chr10	83384693	chr1	569771	569803	+	exon,S	RP5-857K21.11	pseudo	unprocessed_pseudogene	IMPUTED
rs12569645	RP5-857K21.4_tss5	7.16572	1.03669e-10	0.00285103	0.566252	chr10	83384693	chr1	569802	569844	-	intron,S	RP5-857K21.4	nonCoding	lincRNA	IMPUTED
rs12572503	IGLV2-8_tss1	6.92874	3.31471e-10	0.00669337	0.516012	chr10	19297179	chr22	23165271	23165278	+	exon,S	IGLV2-8	coding	IG_V_gene	IMPUTED
rs12593366	BCL7A_tss2	-7.02066	2.11504e-10	0.00481198	-0.242817	chr15	34870186	chr12	122459459	122459813	+	TSS,S	BCL7A	coding	protein_coding	IMPUTED
rs1259497	AC007318.5_tss1	8.1297	8.18987e-13	4.74358e-05	0.331635	chr10	76982863	chr2	65432067	65432134	+	TSSregion100,S	AC007318.5	pseudo	processed_pseudogene	IMPUTED
rs1259498	AC007318.5_tss1	8.25487	4.32225e-13	2.57934e-05	0.328856	chr10	76986741	chr2	65432067	65432134	+	TSSregion100,S	AC007318.5	pseudo	processed_pseudogene	CHIP
rs1259499	AC007318.5_tss1	8.16483	6.8463e-13	4.02458e-05	0.32969	chr10	76988066	chr2	65432067	65432134	+	TSSregion100,S	AC007318.5	pseudo	processed_pseudogene	IMPUTED
rs1259501	AC007318.5_tss1	8.16483	6.8463e-13	4.02458e-05	0.32969	chr10	76990185	chr2	65432067	65432134	+	TSSregion100,S	AC007318.5	pseudo	processed_pseudogene	IMPUTED
rs1259505	AC007318.5_tss1	8.16483	6.8463e-13	4.02458e-05	0.32969	chr10	76996941	chr2	65432067	65432134	+	TSSregion100,S	AC007318.5	pseudo	processed_pseudogene	IMPUTED
rs1259508	AC007318.5_tss1	8.16483	6.8463e-13	4.02458e-05	0.32969	chr10	76998092	chr2	65432067	65432134	+	TSSregion100,S	AC007318.5	pseudo	processed_pseudogene	IMPUTED
rs12595860	CAPNS1_tss5	7.56978	1.39001e-11	0.000522322	0.316055	chr16	1863104	chr19	36630389	36630539	+	TSS,S	CAPNS1	coding	protein_coding	IMPUTED
rs12596094	CAPNS1_tss5	7.56978	1.39001e-11	0.000522322	0.316055	chr16	1866362	chr19	36630389	36630539	+	TSS,S	CAPNS1	coding	protein_coding	IMPUTED
rs12596165	PCBD2_tss4	7.19193	9.10958e-11	0.00256732	0.331971	chr16	88690745	chr5	134261731	134261808	+	intron,S	PCBD2	coding	protein_coding	IMPUTED
rs12597098	CAPNS1_tss5	7.56978	1.39001e-11	0.000522322	0.316055	chr16	1865094	chr19	36630389	36630539	+	TSS,S	CAPNS1	coding	protein_coding	IMPUTED
rs12597803	CAPNS1_tss5	6.88977	4.00793e-10	0.00769647	0.252367	chr16	1866271	chr19	36630389	36630539	+	TSS,S	CAPNS1	coding	protein_coding	IMPUTED
rs12598216	CAPNS1_tss5	7.56978	1.39001e-11	0.000522322	0.316055	chr16	1862983	chr19	36630389	36630539	+	TSS,S	CAPNS1	coding	protein_coding	IMPUTED
rs12599335	CAPNS1_tss5	7.56978	1.39001e-11	0.000522322	0.316055	chr16	1894411	chr19	36630389	36630539	+	TSS,S	CAPNS1	coding	protein_coding	IMPUTED
rs12599341	CAPNS1_tss5	7.56978	1.39001e-11	0.000522322	0.316055	chr16	1894479	chr19	36630389	36630539	+	TSS,S	CAPNS1	coding	protein_coding	IMPUTED
rs12601144	MRPL45_tss1	-9.53366	5.80607e-16	4.87662e-08	-0.208806	chr17	45565592	chr17	36453117	36453256	+	TSS,S	MRPL45	coding	nonsense_mediated_decay	IMPUTED
rs12601936	TSNARE1_tss2	-15.1371	2.35155e-28	8.39756e-20	-0.767845	chr17	7172609	chr8	143320107	143320144	-	intron,S	TSNARE1	coding	protein_coding	IMPUTED
rs12603165	TRIM9_tss6	7.57821	1.33251e-11	0.000522322	0.490055	chr17	53778573	chr14	51533128	51533525	-	intron,S	TRIM9	coding	protein_coding	IMPUTED
rs12604255	chr20_-_799962	6.9024	3.76877e-10	0.0073573	0.344306	chr18	47278494	chr20	799955	799971	-	intergenic	NA	NA	NA	IMPUTED
rs12604609	chr20_-_799962	6.9024	3.76877e-10	0.0073573	0.344306	chr18	47284162	chr20	799955	799971	-	intergenic	NA	NA	NA	IMPUTED
rs12606601	KCNAB2_tss1	-7.93583	2.19488e-12	0.000116777	-0.368411	chr18	25287953	chr1	6052527	6053367	+	TSS,S	KCNAB2	nonCoding	processed_transcript	CHIP
rs12606601	CXADR_tss1	7.0607	1.73803e-10	0.00417563	0.336978	chr18	25287953	chr21	18884713	18885396	+	TSS,S	CXADR	coding	protein_coding	CHIP
rs12606601	MAL_tss1	-7.26462	6.35901e-11	0.00187326	-0.690637	chr18	25287953	chr2	95691173	95691672	+	TSS,S	MAL	nonCoding	processed_transcript	CHIP
rs12606601	CIT_tss9	7.26524	6.33937e-11	0.00186853	0.335601	chr18	25287953	chr12	120295613	120295676	-	TSSregion500,S	CIT	coding	protein_coding	CHIP
rs12610352	ZIC2_tss5	6.98257	2.54854e-10	0.00554282	0.174851	chr19	6370208	chr13	100633586	100633845	+	TSSregion500,S	ZIC2	coding	protein_coding	IMPUTED
rs12610441	ZIC2_tss5	7.16162	1.05786e-10	0.00290083	0.179478	chr19	6370258	chr13	100633586	100633845	+	TSSregion500,S	ZIC2	coding	protein_coding	IMPUTED
rs12612677	chr1_-_109092036	-7.01885	2.13393e-10	0.00481463	-0.311169	chr2	61729695	chr1	109092034	109092041	-	intergenic	NA	NA	NA	IMPUTED
rs12612982	chr1_-_109092036	-7.01885	2.13393e-10	0.00481463	-0.311169	chr2	61747355	chr1	109092034	109092041	-	intergenic	NA	NA	NA	IMPUTED
rs12616041	chr1_-_109092036	9.9878	5.43651e-17	5.00975e-09	0.35509	chr2	61379844	chr1	109092034	109092041	-	intergenic	NA	NA	NA	IMPUTED
rs12616433	chr1_-_109092036	9.89188	8.96841e-17	8.13587e-09	0.359856	chr2	61696488	chr1	109092034	109092041	-	intergenic	NA	NA	NA	IMPUTED
rs12617371	chr1_-_109092036	9.63054	3.50465e-16	2.99148e-08	0.355209	chr2	61569134	chr1	109092034	109092041	-	intergenic	NA	NA	NA	IMPUTED
rs12617911	chr1_-_109092036	-7.01885	2.13393e-10	0.00481463	-0.311169	chr2	61740825	chr1	109092034	109092041	-	intergenic	NA	NA	NA	IMPUTED
rs12620105	chr1_-_109092036	-6.94144	3.11565e-10	0.00637643	-0.300586	chr2	61512321	chr1	109092034	109092041	-	intergenic	NA	NA	NA	IMPUTED
rs12622347	BSN-AS2_tss1	-10.0567	3.79399e-17	3.61461e-09	-0.621122	chr2	102375675	chr3	49591967	49591978	-	TSSregion500,S	BSN-AS2	nonCoding	processed_transcript	IMPUTED
rs12622458	chr1_-_109092036	-6.94144	3.11565e-10	0.00637643	-0.300586	chr2	61523554	chr1	109092034	109092041	-	intergenic	NA	NA	NA	IMPUTED
rs12622555	MTND4P12_tss2	6.92806	3.32583e-10	0.00670388	0.620918	chr2	195237306	chr5	134263666	134263747	-	TSS,S	MTND4P12	pseudo	processed_pseudogene	IMPUTED
rs12629111	RPL14P1_tss1	7.36351	3.89266e-11	0.00126191	0.467717	chr3	40285351	chr12	63359079	63359105	+	TSS,S	RPL14P1	pseudo	processed_pseudogene	CHIP
rs12630072	RPL14P1_tss1	12.595	7.38623e-23	1.14942e-14	0.682866	chr3	40517190	chr12	63359079	63359105	+	TSS,S	RPL14P1	pseudo	processed_pseudogene	IMPUTED
rs12631820	SP7_tss1	-6.87197	4.37041e-10	0.00827747	-0.674353	chr3	72420314	chr12	53738588	53738711	+	intron,AS	SP7	coding	protein_coding	IMPUTED
rs12633295	RPL14P1_tss1	10.245	1.41999e-17	1.42619e-09	0.591774	chr3	40335292	chr12	63359079	63359105	+	TSS,S	RPL14P1	pseudo	processed_pseudogene	IMPUTED
rs12633431	RPL14P1_tss1	13.2726	2.37224e-24	4.61224e-16	0.690782	chr3	40505740	chr12	63359079	63359105	+	TSS,S	RPL14P1	pseudo	processed_pseudogene	IMPUTED
rs12633446	RPL14P1_tss1	13.3884	1.32356e-24	3.02967e-16	0.688688	chr3	40505661	chr12	63359079	63359105	+	TSS,S	RPL14P1	pseudo	processed_pseudogene	IMPUTED
rs12634013	RPL14P1_tss1	13.2726	2.37224e-24	4.61224e-16	0.690782	chr3	40452388	chr12	63359079	63359105	+	TSS,S	RPL14P1	pseudo	processed_pseudogene	IMPUTED
rs12635543	ABHD2_tss3	7.79296	4.52273e-12	0.000211982	0.352426	chr3	192712332	chr15	89659578	89659772	-	TSS,AS	ABHD2	nonCoding	processed_transcript	IMPUTED
rs12635762	RPL14P1_tss1	10.245	1.41999e-17	1.42619e-09	0.591774	chr3	40332759	chr12	63359079	63359105	+	TSS,S	RPL14P1	pseudo	processed_pseudogene	IMPUTED
rs12638199	RPL14P1_tss1	14.1825	2.51536e-26	6.25799e-18	0.697884	chr3	40475285	chr12	63359079	63359105	+	TSS,S	RPL14P1	pseudo	processed_pseudogene	IMPUTED
rs12640263	chr12_-_55191418	15.4382	5.50833e-29	2.08528e-20	0.787407	chr4	88438632	chr12	55191418	55191420	-	intergenic	NA	NA	NA	IMPUTED
rs12643464	chr12_-_55191418	15.4382	5.50833e-29	2.08528e-20	0.787407	chr4	88438520	chr12	55191418	55191420	-	intergenic	NA	NA	NA	CHIP
rs12645445	MED26_tss2	-6.92353	3.40005e-10	0.00679857	-0.750526	chr4	9599283	chr19	16739842	16739854	-	TSSregion1000,S	MED26	coding	nonsense_mediated_decay	IMPUTED
rs12647772	MED26_tss2	-7.38173	3.55537e-11	0.00115757	-0.775136	chr4	9599010	chr19	16739842	16739854	-	TSSregion1000,S	MED26	coding	nonsense_mediated_decay	IMPUTED
rs12648109	EXOC4_tss3	6.88638	4.07462e-10	0.00780929	0.486554	chr4	96562767	chr7	133261135	133261464	+	TSS,S	EXOC4	nonCoding	processed_transcript	IMPUTED
rs12648586	chr12_-_55191418	8.62226	6.55384e-14	4.17022e-06	0.536757	chr4	88423542	chr12	55191418	55191420	-	intergenic	NA	NA	NA	IMPUTED
rs12648592	chr12_-_55191418	8.62226	6.55384e-14	4.17022e-06	0.536757	chr4	88423581	chr12	55191418	55191420	-	intergenic	NA	NA	NA	IMPUTED
rs12652662	PCDHA13_tss1	7.21108	8.28751e-11	0.00236741	0.365769	chr1	119184822	chr5	140261628	140261968	+	TSS,S	PCDHA13	coding	protein_coding	IMPUTED
rs12652662	PCDHA9_tss1	7.7943	4.49231e-12	0.000211982	0.435241	chr1	119184822	chr5	140227853	140228003	+	exon,S	PCDHA9	coding	protein_coding	IMPUTED
rs12656261	UBE2C_tss1	7.0472	1.85704e-10	0.00441374	0.414985	chr5	123156768	chr20	44441218	44441332	+	TSS,S	UBE2C	coding	protein_coding	IMPUTED
rs12656261	RRM2_tss1	7.40423	3.17874e-11	0.00104992	0.463656	chr5	123156768	chr2	10262844	10262888	+	TSS,S	RRM2	coding	protein_coding	IMPUTED
rs12661718	chr2_-_44314485	7.16542	1.03824e-10	0.00285103	0.387608	chr6	93663833	chr2	44314393	44314527	-	intergenic	NA	NA	NA	IMPUTED
rs12667069	CCL20_tss1	6.84349	5.0192e-10	0.00916884	0.374002	chr7	97277547	chr2	228678555	228678564	+	TSS,S	CCL20	coding	protein_coding	IMPUTED
rs12671014	RNF19A_tss3	6.86086	4.61301e-10	0.00863416	0.295334	chr7	92811205	chr8	101320222	101320356	-	intron,S	RNF19A	coding	protein_coding	IMPUTED
rs12672401	PPIAP29_tss1	7.54885	1.54368e-11	0.000573363	0.40012	chr7	44827517	chr6	24976600	24976635	+	TSSregion100,S	PPIAP29	pseudo	processed_pseudogene	IMPUTED
rs12681249	CA10_tss3	7.53272	1.67349e-11	0.000608516	0.41505	chr8	38877116	chr17	50235754	50235792	+	TSSregion500,AS	CA10	coding	nonsense_mediated_decay	IMPUTED
rs12691190	UNC119B_tss2	-20.0437	5.13436e-38	4.56183e-29	-0.896357	chr2	68401557	chr12	121148154	121148159	+	TSSregion100,S	UNC119B	coding	protein_coding	IMPUTED
rs12691190	RABEP1_tss4	-12.7465	3.41134e-23	5.47081e-15	-0.502343	chr2	68401557	chr17	5185912	5185962	-	intron,AS	RABEP1	coding	protein_coding	IMPUTED
rs12693732	MTND4P12_tss2	6.92806	3.32583e-10	0.00670388	0.620918	chr2	195272605	chr5	134263666	134263747	-	TSS,S	MTND4P12	pseudo	processed_pseudogene	IMPUTED
rs12696828	RP11-417J8.3_tss1	11.3812	3.82556e-20	5.1892e-12	0.755515	chr4	49061848	chr1	142618769	142618829	+	TSS,S	RP11-417J8.3	nonCoding	lincRNA	CHIP
rs12702095	PPIAP29_tss1	15.106	2.7336e-28	9.12077e-20	0.74295	chr7	44885987	chr6	24976600	24976635	+	TSSregion100,S	PPIAP29	pseudo	processed_pseudogene	IMPUTED
rs12702096	PPIAP29_tss1	15.106	2.7336e-28	9.12077e-20	0.74295	chr7	44886332	chr6	24976600	24976635	+	TSSregion100,S	PPIAP29	pseudo	processed_pseudogene	IMPUTED
rs12702097	PPIAP29_tss1	15.106	2.7336e-28	9.12077e-20	0.74295	chr7	44891970	chr6	24976600	24976635	+	TSSregion100,S	PPIAP29	pseudo	processed_pseudogene	IMPUTED
rs12702100	PPIAP29_tss1	15.106	2.7336e-28	9.12077e-20	0.74295	chr7	44910667	chr6	24976600	24976635	+	TSSregion100,S	PPIAP29	pseudo	processed_pseudogene	IMPUTED
rs12702104	PPIAP29_tss1	12.1701	6.50715e-22	9.59528e-14	0.650209	chr17	26986497	chr6	24976600	24976635	+	TSSregion100,S	PPIAP29	pseudo	processed_pseudogene	IMPUTED
rs12702104	PPIA_tss1	-7.23743	7.27497e-11	0.00210412	-0.29033	chr17	26986497	chr7	44835971	44836294	+	TSS,S	PPIA	problem	retained_intron	IMPUTED
rs12708324	RP11-737O24.3_tss1	8.44918	1.59668e-13	9.78794e-06	0.326447	chr11	90042221	chr18	2946619	2946663	-	TSSregion100,S	RP11-737O24.3	pseudo	transcribed_processed_pseudogene	IMPUTED
rs12712115	BSN-AS2_tss1	-10.0567	3.79399e-17	3.61461e-09	-0.621122	chr2	102374635	chr3	49591967	49591978	-	TSSregion500,S	BSN-AS2	nonCoding	processed_transcript	IMPUTED
rs12713435	chr1_-_109092036	9.30319	1.92699e-15	1.53579e-07	0.35106	chr2	61499789	chr1	109092034	109092041	-	intergenic	NA	NA	NA	IMPUTED
rs12713436	chr1_-_109092036	-7.29334	5.51546e-11	0.00166176	-0.308461	chr2	61691260	chr1	109092034	109092041	-	intergenic	NA	NA	NA	IMPUTED
rs12713437	chr1_-_109092036	-7.01885	2.13393e-10	0.00481463	-0.311169	chr2	61722904	chr1	109092034	109092041	-	intergenic	NA	NA	NA	IMPUTED
rs12713438	chr1_-_109092036	-7.01885	2.13393e-10	0.00481463	-0.311169	chr2	61725501	chr1	109092034	109092041	-	intergenic	NA	NA	NA	IMPUTED
rs12713439	chr1_-_109092036	-7.01885	2.13393e-10	0.00481463	-0.311169	chr2	61752154	chr1	109092034	109092041	-	intergenic	NA	NA	NA	IMPUTED
rs12713633	RABEP1_tss4	-12.7465	3.41134e-23	5.47081e-15	-0.502343	chr2	68396196	chr17	5185912	5185962	-	intron,AS	RABEP1	coding	protein_coding	IMPUTED
rs12713633	UNC119B_tss2	-20.0437	5.13436e-38	4.56183e-29	-0.896357	chr2	68396196	chr12	121148154	121148159	+	TSSregion100,S	UNC119B	coding	protein_coding	IMPUTED
rs12713635	UNC119B_tss2	-20.0437	5.13436e-38	4.56183e-29	-0.896357	chr2	68423530	chr12	121148154	121148159	+	TSSregion100,S	UNC119B	coding	protein_coding	IMPUTED
rs12713635	RABEP1_tss4	-12.7465	3.41134e-23	5.47081e-15	-0.502343	chr2	68423530	chr17	5185912	5185962	-	intron,AS	RABEP1	coding	protein_coding	IMPUTED
rs12713636	UNC119B_tss2	-20.0437	5.13436e-38	4.56183e-29	-0.896357	chr2	68435431	chr12	121148154	121148159	+	TSSregion100,S	UNC119B	coding	protein_coding	IMPUTED
rs12713636	RABEP1_tss4	-12.7465	3.41134e-23	5.47081e-15	-0.502343	chr2	68435431	chr17	5185912	5185962	-	intron,AS	RABEP1	coding	protein_coding	IMPUTED
rs12713637	UNC119B_tss2	-20.0437	5.13436e-38	4.56183e-29	-0.896357	chr2	68490970	chr12	121148154	121148159	+	TSSregion100,S	UNC119B	coding	protein_coding	IMPUTED
rs12713637	RABEP1_tss4	-12.7465	3.41134e-23	5.47081e-15	-0.502343	chr2	68490970	chr17	5185912	5185962	-	intron,AS	RABEP1	coding	protein_coding	IMPUTED
rs12719795	CAPNS1_tss5	7.2527	6.7456e-11	0.00196332	0.251528	chr16	1861839	chr19	36630389	36630539	+	TSS,S	CAPNS1	coding	protein_coding	IMPUTED
rs12722051	chr20_-_799962	7.42976	2.79888e-11	0.000935643	0.397446	chr6	32609147	chr20	799955	799971	-	intergenic	NA	NA	NA	EXOME
rs1272609	DLG4_tss7	10.46	4.62554e-18	4.98257e-10	0.416574	chr11	68618182	chr17	7111418	7111743	-	exon,S	DLG4	coding	protein_coding	IMPUTED
rs12762013	NEAT1_tss14	9.14315	4.42628e-15	3.28343e-07	0.607486	chr10	3107539	chr11	65189526	65189888	-	TSSregion500,AS	NEAT1	nonCoding	lincRNA	IMPUTED
rs12763781	NEAT1_tss14	9.14315	4.42628e-15	3.28343e-07	0.607486	chr10	3101325	chr11	65189526	65189888	-	TSSregion500,AS	NEAT1	nonCoding	lincRNA	IMPUTED
rs12772122	chr10_-_42863440	-9.57803	4.60778e-16	3.91822e-08	-0.445063	chr8	52710268	chr10	42863363	42863570	-	intergenic	NA	NA	NA	IMPUTED
rs12772122	LINC00839_tss1	-7.68899	7.63851e-12	0.000337338	-0.239396	chr8	52710268	chr10	42970894	42971683	+	TSS,S	LINC00839	nonCoding	lincRNA	IMPUTED
rs12777391	LINC00839_tss1	7.21059	8.30759e-11	0.00237272	0.223965	chr8	52709918	chr10	42970894	42971683	+	TSS,S	LINC00839	nonCoding	lincRNA	IMPUTED
rs12777391	chr10_-_42863440	9.46356	8.36476e-16	6.9187e-08	0.431552	chr8	52709918	chr10	42863363	42863570	-	intergenic	NA	NA	NA	IMPUTED
rs12779561	NEAT1_tss14	9.14315	4.42628e-15	3.28343e-07	0.607486	chr10	3107896	chr11	65189526	65189888	-	TSSregion500,AS	NEAT1	nonCoding	lincRNA	IMPUTED
rs12780595	NEAT1_tss14	9.14315	4.42628e-15	3.28343e-07	0.607486	chr10	3107607	chr11	65189526	65189888	-	TSSregion500,AS	NEAT1	nonCoding	lincRNA	IMPUTED
rs12788229	RP11-79P5.8_tss2	-11.0302	2.36881e-19	2.83043e-11	-0.400801	chr11	73379571	chr5	72678297	72678302	+	exon,S	RP11-79P5.8	nonCoding	processed_transcript	IMPUTED
rs12788426	RP11-79P5.8_tss2	-10.8954	4.779e-19	5.43407e-11	-0.402544	chr11	73443632	chr5	72678297	72678302	+	exon,S	RP11-79P5.8	nonCoding	processed_transcript	IMPUTED
rs12800581	AC007879.5_tss1	7.00552	2.27779e-10	0.00505448	0.598796	chr11	65248750	chr2	208359418	208359420	+	intron,AS	AC007879.5	nonCoding	antisense	IMPUTED
rs12806125	RP11-79P5.8_tss2	-11.0302	2.36881e-19	2.83043e-11	-0.400801	chr11	73379570	chr5	72678297	72678302	+	exon,S	RP11-79P5.8	nonCoding	processed_transcript	IMPUTED
rs12807143	AC007879.5_tss1	7.00552	2.27779e-10	0.00505448	0.598796	chr11	65249731	chr2	208359418	208359420	+	intron,AS	AC007879.5	nonCoding	antisense	IMPUTED
rs12807691	DLG4_tss7	9.93407	7.19605e-17	6.57347e-09	0.380575	chr11	68629478	chr17	7111418	7111743	-	exon,S	DLG4	coding	protein_coding	IMPUTED
rs12827573	IGLV2-8_tss1	6.82246	5.55844e-10	0.00995225	0.438494	chr12	19263028	chr22	23165271	23165278	+	exon,S	IGLV2-8	coding	IG_V_gene	IMPUTED
rs1285648	chr2_-_44314485	7.0867	1.52969e-10	0.00378183	0.380591	chr14	92141530	chr2	44314393	44314527	-	intergenic	NA	NA	NA	IMPUTED
rs12879185	RP11-343P16.1_tss1	-20.7805	2.35855e-39	4.12705e-30	-0.935824	chr14	50102595	chr5	18049552	18049568	+	TSSregion100,S	RP11-343P16.1	pseudo	processed_pseudogene	IMPUTED
rs12879350	RP11-343P16.1_tss1	-20.7805	2.35855e-39	4.12705e-30	-0.935824	chr14	50102673	chr5	18049552	18049568	+	TSSregion100,S	RP11-343P16.1	pseudo	processed_pseudogene	IMPUTED
rs12884274	SLC17A7_tss7	-7.2308	7.51765e-11	0.00216477	-0.400548	chr14	96547563	chr19	49937213	49937308	-	exon,S	SLC17A7	coding	protein_coding	IMPUTED
rs12886130	RP11-343P16.1_tss1	-19.2756	1.36789e-36	1.03568e-27	-0.917741	chr14	50082753	chr5	18049552	18049568	+	TSSregion100,S	RP11-343P16.1	pseudo	processed_pseudogene	IMPUTED
rs12888471	SLC17A7_tss7	-7.2308	7.51765e-11	0.00216477	-0.400548	chr14	96553552	chr19	49937213	49937308	-	exon,S	SLC17A7	coding	protein_coding	CHIP_EXOME
rs12888572	SLC17A7_tss7	-7.3263	4.68328e-11	0.00146373	-0.420987	chr14	96562047	chr19	49937213	49937308	-	exon,S	SLC17A7	coding	protein_coding	IMPUTED
rs12894785	RP11-343P16.1_tss1	-13.9381	8.45558e-26	2.06134e-17	-0.772773	chr14	50049755	chr5	18049552	18049568	+	TSSregion100,S	RP11-343P16.1	pseudo	processed_pseudogene	IMPUTED
rs12897941	RP11-343P16.1_tss1	-13.1202	5.12044e-24	9.36574e-16	-0.763479	chr14	50016701	chr5	18049552	18049568	+	TSSregion100,S	RP11-343P16.1	pseudo	processed_pseudogene	IMPUTED
rs12898540	AC123768.4_tss1	-7.06596	1.69368e-10	0.00410541	-0.265376	chr15	31020289	chr15	32907258	32907397	-	TSS,S	AC123768.4	nonCoding	lincRNA	IMPUTED
rs12898724	AC123768.4_tss1	-6.82837	5.40145e-10	0.00972388	-0.256201	chr15	31028206	chr15	32907258	32907397	-	TSS,S	AC123768.4	nonCoding	lincRNA	IMPUTED
rs12898774	AC123768.4_tss1	-7.06596	1.69368e-10	0.00410541	-0.265376	chr15	31042305	chr15	32907258	32907397	-	TSS,S	AC123768.4	nonCoding	lincRNA	IMPUTED
rs12898883	AC123768.4_tss1	-7.06596	1.69368e-10	0.00410541	-0.265376	chr15	31036191	chr15	32907258	32907397	-	TSS,S	AC123768.4	nonCoding	lincRNA	IMPUTED
rs12899797	BCL7A_tss2	-7.02066	2.11504e-10	0.00481198	-0.242817	chr15	34875389	chr12	122459459	122459813	+	TSS,S	BCL7A	coding	protein_coding	IMPUTED
rs12899821	BCL7A_tss2	-7.02066	2.11504e-10	0.00481198	-0.242817	chr15	34875430	chr12	122459459	122459813	+	TSS,S	BCL7A	coding	protein_coding	IMPUTED
rs12901221	AC123768.4_tss1	-7.06035	1.74097e-10	0.00418015	-0.263103	chr15	31055072	chr15	32907258	32907397	-	TSS,S	AC123768.4	nonCoding	lincRNA	IMPUTED
rs12903027	AC123768.4_tss1	8.03385	1.33426e-12	7.4249e-05	0.267739	chr15	30954789	chr15	32907258	32907397	-	TSS,S	AC123768.4	nonCoding	lincRNA	IMPUTED
rs12903968	BCL7A_tss2	-7.02066	2.11504e-10	0.00481198	-0.242817	chr15	34875662	chr12	122459459	122459813	+	TSS,S	BCL7A	coding	protein_coding	IMPUTED
rs12904948	AC123768.4_tss1	-7.06596	1.69368e-10	0.00410541	-0.265376	chr15	31022082	chr15	32907258	32907397	-	TSS,S	AC123768.4	nonCoding	lincRNA	IMPUTED
rs12904967	AC123768.4_tss1	-7.06596	1.69368e-10	0.00410541	-0.265376	chr15	31022117	chr15	32907258	32907397	-	TSS,S	AC123768.4	nonCoding	lincRNA	IMPUTED
rs12905321	AC123768.4_tss1	-7.06596	1.69368e-10	0.00410541	-0.265376	chr15	31022319	chr15	32907258	32907397	-	TSS,S	AC123768.4	nonCoding	lincRNA	CHIP
rs12905659	BCL7A_tss2	-7.02066	2.11504e-10	0.00481198	-0.242817	chr15	34885069	chr12	122459459	122459813	+	TSS,S	BCL7A	coding	protein_coding	IMPUTED
rs12908189	AC123768.4_tss1	-7.06596	1.69368e-10	0.00410541	-0.265376	chr15	31028752	chr15	32907258	32907397	-	TSS,S	AC123768.4	nonCoding	lincRNA	IMPUTED
rs12909747	AC123768.4_tss1	-7.06596	1.69368e-10	0.00410541	-0.265376	chr15	31040608	chr15	32907258	32907397	-	TSS,S	AC123768.4	nonCoding	lincRNA	IMPUTED
rs12909870	AC123768.4_tss1	8.03385	1.33426e-12	7.4249e-05	0.267739	chr15	30973782	chr15	32907258	32907397	-	TSS,S	AC123768.4	nonCoding	lincRNA	IMPUTED
rs12910011	AC123768.4_tss1	8.03385	1.33426e-12	7.4249e-05	0.267739	chr15	30958935	chr15	32907258	32907397	-	TSS,S	AC123768.4	nonCoding	lincRNA	IMPUTED
rs12910965	AC123768.4_tss1	-7.06596	1.69368e-10	0.00410541	-0.265376	chr15	31040612	chr15	32907258	32907397	-	TSS,S	AC123768.4	nonCoding	lincRNA	IMPUTED
rs12911057	AC123768.4_tss1	-7.06035	1.74097e-10	0.00418015	-0.263103	chr15	31055747	chr15	32907258	32907397	-	TSS,S	AC123768.4	nonCoding	lincRNA	IMPUTED
rs12911408	AC123768.4_tss1	8.03385	1.33426e-12	7.4249e-05	0.267739	chr15	30969381	chr15	32907258	32907397	-	TSS,S	AC123768.4	nonCoding	lincRNA	IMPUTED
rs12912607	AC123768.4_tss1	8.03385	1.33426e-12	7.4249e-05	0.267739	chr15	30969385	chr15	32907258	32907397	-	TSS,S	AC123768.4	nonCoding	lincRNA	IMPUTED
rs12912611	AC123768.4_tss1	-7.06596	1.69368e-10	0.00410541	-0.265376	chr15	31036255	chr15	32907258	32907397	-	TSS,S	AC123768.4	nonCoding	lincRNA	IMPUTED
rs12913500	CTD-2651B20.3_tss1	-11.5886	1.30602e-20	1.84134e-12	-0.465364	chr14	55922909	chr15	45571334	45571496	-	TSS,S	CTD-2651B20.3	nonCoding	antisense	IMPUTED
rs12916997	AC123768.4_tss1	-6.82837	5.40145e-10	0.00972388	-0.256201	chr15	31028201	chr15	32907258	32907397	-	TSS,S	AC123768.4	nonCoding	lincRNA	IMPUTED
rs12918447	MAPRE3_tss4	-6.90831	3.66179e-10	0.00717347	-0.190005	chr16	10942981	chr2	27245077	27245216	+	exon,S	MAPRE3	coding	protein_coding	IMPUTED
rs12926631	ALB_tss1	8.05965	1.17014e-12	6.70594e-05	0.559124	chr16	57321362	chr4	74269999	74270006	+	TSS,S	ALB	nonCoding	processed_transcript	IMPUTED
rs12929489	CAPNS1_tss5	7.36984	3.7721e-11	0.00122509	0.261634	chr16	1862011	chr19	36630389	36630539	+	TSS,S	CAPNS1	coding	protein_coding	IMPUTED
rs12930852	MAPRE3_tss4	-6.94681	3.03508e-10	0.00634007	-0.197788	chr16	10953549	chr2	27245077	27245216	+	exon,S	MAPRE3	coding	protein_coding	IMPUTED
rs12935905	ZSWIM7_tss1	-7.1268	1.25585e-10	0.00329079	-0.173276	chr8	43274376	chr17	15902814	15903108	-	TSS,S	ZSWIM7	coding	nonsense_mediated_decay	IMPUTED
rs12936468	MRPL45_tss1	-9.21255	3.08669e-15	2.39579e-07	-0.200081	chr17	45672200	chr17	36453117	36453256	+	TSS,S	MRPL45	coding	nonsense_mediated_decay	IMPUTED
rs12944103	MRPL45_tss1	-9.28569	2.11056e-15	1.66691e-07	-0.204475	chr17	45553267	chr17	36453117	36453256	+	TSS,S	MRPL45	coding	nonsense_mediated_decay	IMPUTED
rs12951057	LRRC37A3_tss1	-7.44666	2.57271e-11	0.000874135	-0.351528	chr17	44794558	chr17	62915546	62915612	-	TSS,S	LRRC37A3	coding	protein_coding	IMPUTED
rs12955630	KIDINS220_tss4	7.43665	2.70437e-11	0.000907513	0.438272	chr18	28617056	chr2	8876996	8877143	-	exon,S	KIDINS220	coding	protein_coding	IMPUTED
rs12956	SP7_tss1	7.19875	8.80774e-11	0.00249206	0.896527	chr3	72424471	chr12	53738588	53738711	+	intron,AS	SP7	coding	protein_coding	EXOME_IMPUTED
rs1297837	PPIAP29_tss1	13.2288	2.95796e-24	5.69479e-16	0.700155	chr7	44869537	chr6	24976600	24976635	+	TSSregion100,S	PPIAP29	pseudo	processed_pseudogene	EXOME_IMPUTED
rs12984622	BCL6_tss4	7.18542	9.40705e-11	0.00264076	0.343305	chr19	17571200	chr3	187460297	187460430	-	intron,S	BCL6	coding	protein_coding	IMPUTED
rs12984915	BCL6_tss4	7.18542	9.40705e-11	0.00264076	0.343305	chr19	17571138	chr3	187460297	187460430	-	intron,S	BCL6	coding	protein_coding	IMPUTED
rs12986713	chr1_-_109092036	-7.01885	2.13393e-10	0.00481463	-0.311169	chr2	61740646	chr1	109092034	109092041	-	intergenic	NA	NA	NA	IMPUTED
rs12987946	ANKRD36C_tss1	9.43885	9.51293e-16	7.856e-08	0.322452	chr2	98022476	chr2	96657550	96657582	-	TSSregion100,S	ANKRD36C	coding	protein_coding	IMPUTED
rs12989766	ANKRD36C_tss1	9.43885	9.51293e-16	7.856e-08	0.322452	chr2	98019683	chr2	96657550	96657582	-	TSSregion100,S	ANKRD36C	coding	protein_coding	CHIP
rs12990190	ACVR2A_tss1	-7.60032	1.19266e-11	0.000486972	-0.225132	chr7	125920037	chr2	148601886	148602809	+	TSS,S	ACVR2A	nonCoding	processed_transcript	IMPUTED
rs12990376	ACVR2A_tss1	-7.50172	1.95424e-11	0.000692068	-0.223686	chr7	125920021	chr2	148601886	148602809	+	TSS,S	ACVR2A	nonCoding	processed_transcript	IMPUTED
rs12991777	RABEP1_tss4	-7.37274	3.71805e-11	0.00120928	-0.38418	chr2	68351332	chr17	5185912	5185962	-	intron,AS	RABEP1	coding	protein_coding	IMPUTED
rs12991777	UNC119B_tss2	-8.56621	8.74733e-14	5.54131e-06	-0.658237	chr2	68351332	chr12	121148154	121148159	+	TSSregion100,S	UNC119B	coding	protein_coding	IMPUTED
rs12991969	ANKRD36C_tss1	9.63473	3.42885e-16	2.96861e-08	0.377626	chr2	98311265	chr2	96657550	96657582	-	TSSregion100,S	ANKRD36C	coding	protein_coding	IMPUTED
rs12992614	chr1_-_109092036	9.63054	3.50465e-16	2.99148e-08	0.355209	chr2	61593076	chr1	109092034	109092041	-	intergenic	NA	NA	NA	IMPUTED
rs12993924	ACVR2A_tss1	-7.79022	4.58563e-12	0.000214803	-0.23229	chr15	55075320	chr2	148601886	148602809	+	TSS,S	ACVR2A	nonCoding	processed_transcript	IMPUTED
rs12998157	GPBP1_tss3	7.02207	2.10053e-10	0.00479284	0.519849	chr2	79887329	chr5	56469050	56469648	-	TSSregion500,AS	GPBP1	coding	protein_coding	IMPUTED
rs12998157	ZMYND8_tss8	7.08145	1.56966e-10	0.00387639	0.451081	chr2	79887329	chr20	45977487	45977855	+	TSSregion1000,AS	ZMYND8	coding	protein_coding	IMPUTED
rs12998449	GPBP1_tss3	6.83481	5.2352e-10	0.00949515	0.567273	chr2	79887187	chr5	56469050	56469648	-	TSSregion500,AS	GPBP1	coding	protein_coding	IMPUTED
rs12998808	SEPT10P1_tss1	8.73353	3.69181e-14	2.40846e-06	0.28214	chr2	110283216	chr8	57390832	57390840	-	TSSregion500,S	SEPT10P1	pseudo	processed_pseudogene	IMPUTED
rs12999245	chr1_-_109092036	9.43181	9.86821e-16	8.12809e-08	0.342785	chr2	61393890	chr1	109092034	109092041	-	intergenic	NA	NA	NA	IMPUTED
rs13000505	ANKRD36C_tss1	10.6393	1.81466e-18	2.00689e-10	0.35395	chr2	98282784	chr2	96657550	96657582	-	TSSregion100,S	ANKRD36C	coding	protein_coding	IMPUTED
rs13001139	ANKRD36C_tss1	7.925	2.31876e-12	0.000122952	0.336363	chr2	98299983	chr2	96657550	96657582	-	TSSregion100,S	ANKRD36C	coding	protein_coding	IMPUTED
rs13001728	ANKRD36C_tss1	8.63204	6.23175e-14	3.98459e-06	0.352048	chr2	98164184	chr2	96657550	96657582	-	TSSregion100,S	ANKRD36C	coding	protein_coding	EXOME
rs13003154	ZMYND8_tss8	6.96396	2.79119e-10	0.00594334	0.517695	chr2	79856515	chr20	45977487	45977855	+	TSSregion1000,AS	ZMYND8	coding	protein_coding	IMPUTED
rs13003154	GPBP1_tss3	6.97862	2.59822e-10	0.00562799	0.600926	chr2	79856515	chr5	56469050	56469648	-	TSSregion500,AS	GPBP1	coding	protein_coding	IMPUTED
rs13003376	chr1_-_109092036	-7.29334	5.51546e-11	0.00166176	-0.308461	chr2	61691440	chr1	109092034	109092041	-	intergenic	NA	NA	NA	IMPUTED
rs13003883	BSN-AS2_tss1	-8.10387	9.34224e-13	5.39317e-05	-0.527304	chr2	102383093	chr3	49591967	49591978	-	TSSregion500,S	BSN-AS2	nonCoding	processed_transcript	IMPUTED
rs13003963	ANKRD36C_tss1	10.6393	1.81466e-18	2.00689e-10	0.35395	chr2	98287483	chr2	96657550	96657582	-	TSSregion100,S	ANKRD36C	coding	protein_coding	IMPUTED
rs13004649	RABEP1_tss4	-12.7465	3.41134e-23	5.47081e-15	-0.502343	chr2	68425417	chr17	5185912	5185962	-	intron,AS	RABEP1	coding	protein_coding	IMPUTED
rs13004649	UNC119B_tss2	-20.0437	5.13436e-38	4.56183e-29	-0.896357	chr2	68425417	chr12	121148154	121148159	+	TSSregion100,S	UNC119B	coding	protein_coding	IMPUTED
rs13006976	GPBP1_tss3	6.83481	5.2352e-10	0.00949515	0.567273	chr2	79888869	chr5	56469050	56469648	-	TSSregion500,AS	GPBP1	coding	protein_coding	CHIP
rs13007664	MTND4P12_tss2	6.92806	3.32583e-10	0.00670388	0.620918	chr2	195264945	chr5	134263666	134263747	-	TSS,S	MTND4P12	pseudo	processed_pseudogene	IMPUTED
rs13015321	BSN-AS2_tss1	-8.10387	9.34224e-13	5.39317e-05	-0.527304	chr2	102372866	chr3	49591967	49591978	-	TSSregion500,S	BSN-AS2	nonCoding	processed_transcript	IMPUTED
rs13017834	ARL8B_tss4	7.152	1.10927e-10	0.0030109	0.502261	chr2	17373203	chr3	5170661	5170662	-	intron,AS	ARL8B	coding	protein_coding	IMPUTED
rs13019043	UNC119B_tss2	-20.0437	5.13436e-38	4.56183e-29	-0.896357	chr2	68492786	chr12	121148154	121148159	+	TSSregion100,S	UNC119B	coding	protein_coding	IMPUTED
rs13019043	RABEP1_tss4	-12.7465	3.41134e-23	5.47081e-15	-0.502343	chr2	68492786	chr17	5185912	5185962	-	intron,AS	RABEP1	coding	protein_coding	IMPUTED
rs13022612	MTND4P12_tss2	6.92806	3.32583e-10	0.00670388	0.620918	chr2	195237117	chr5	134263666	134263747	-	TSS,S	MTND4P12	pseudo	processed_pseudogene	IMPUTED
rs13022841	GPBP1_tss3	6.83481	5.2352e-10	0.00949515	0.567273	chr2	79881014	chr5	56469050	56469648	-	TSSregion500,AS	GPBP1	coding	protein_coding	IMPUTED
rs13023037	chr1_-_109092036	-6.94144	3.11565e-10	0.00637643	-0.300586	chr2	61620989	chr1	109092034	109092041	-	intergenic	NA	NA	NA	IMPUTED
rs13028833	chr1_-_109092036	9.50191	6.8503e-16	5.68696e-08	0.35646	chr2	61644329	chr1	109092034	109092041	-	intergenic	NA	NA	NA	IMPUTED
rs13051	chr12_-_55191418	10.3868	6.77439e-18	7.08878e-10	0.592546	chr4	88416188	chr12	55191418	55191420	-	intergenic	NA	NA	NA	CAGE_EXOME_IMPUTED
rs13053715	chr6_+_94635190	6.9274	3.33652e-10	0.00670388	1.12256	chr22	45178921	chr6	94635184	94635191	+	intergenic	NA	NA	NA	IMPUTED
rs13053715	CORO7-PAM16_tss2	6.91084	3.61695e-10	0.00710419	1.02306	chr22	45178921	chr16	4429533	4429534	-	intron,S	CORO7-PAM16	coding	protein_coding	IMPUTED
rs13057653	chr12_-_121057616	7.56826	1.40067e-11	0.000525074	0.457449	chr22	19299538	chr12	121057599	121057618	-	intergenic	NA	NA	NA	IMPUTED
rs13061135	RPL14P1_tss1	7.39587	3.31382e-11	0.00108385	0.44734	chr3	40319284	chr12	63359079	63359105	+	TSS,S	RPL14P1	pseudo	processed_pseudogene	IMPUTED
rs13062243	RPL14P1_tss1	10.245	1.41999e-17	1.42619e-09	0.591774	chr3	40336789	chr12	63359079	63359105	+	TSS,S	RPL14P1	pseudo	processed_pseudogene	IMPUTED
rs13062393	RPL14P1_tss1	10.245	1.41999e-17	1.42619e-09	0.591774	chr3	40336849	chr12	63359079	63359105	+	TSS,S	RPL14P1	pseudo	processed_pseudogene	IMPUTED
rs13063227	CDK13_tss1	7.20898	8.37374e-11	0.00238605	0.14725	chr3	170947048	chr7	39989085	39990692	+	TSS,S	CDK13	coding	protein_coding	IMPUTED
rs13066142	CEP85_tss2	6.8676	4.4644e-10	0.00843199	0.355036	chr3	67478973	chr1	26581978	26582324	+	exon,S	CEP85	coding	protein_coding	IMPUTED
rs13066971	RPL14P1_tss1	14.1825	2.51536e-26	6.25799e-18	0.697884	chr3	40462510	chr12	63359079	63359105	+	TSS,S	RPL14P1	pseudo	processed_pseudogene	IMPUTED
rs13068097	RPL14P1_tss1	12.6513	5.54265e-23	8.82591e-15	0.677888	chr3	40504424	chr12	63359079	63359105	+	TSS,S	RPL14P1	pseudo	processed_pseudogene	IMPUTED
rs13072744	ERC1_tss3	7.08018	1.57944e-10	0.00389932	0.680998	chr3	72509637	chr12	1545394	1545399	+	intron,S	ERC1	coding	protein_coding	IMPUTED
rs13072744	SP7_tss1	-9.24231	2.64437e-15	2.06673e-07	-0.82525	chr3	72509637	chr12	53738588	53738711	+	intron,AS	SP7	coding	protein_coding	IMPUTED
rs13073003	RPL14P1_tss1	13.2726	2.37224e-24	4.61224e-16	0.690782	chr3	40504326	chr12	63359079	63359105	+	TSS,S	RPL14P1	pseudo	processed_pseudogene	IMPUTED
rs13077949	AC006483.5_tss1	6.84862	4.89557e-10	0.00904797	0.296956	chr3	125155560	chr7	5600490	5600502	+	exon,S	AC006483.5	pseudo	processed_pseudogene	IMPUTED
rs13077949	AC073342.12_tss3	7.20858	8.39041e-11	0.00238718	0.323962	chr3	125155560	chr7	142960462	142960524	-	intron,S	AC073342.12	nonCoding	antisense	IMPUTED
rs13081294	RPL14P1_tss1	6.96185	2.82012e-10	0.00599117	0.423007	chr3	40301273	chr12	63359079	63359105	+	TSS,S	RPL14P1	pseudo	processed_pseudogene	EXOME_IMPUTED
rs13086339	SP7_tss1	-7.94655	2.07878e-12	0.000111088	-0.738509	chr3	72477819	chr12	53738588	53738711	+	intron,AS	SP7	coding	protein_coding	CHIP
rs13089215	RPL14P1_tss1	14.1825	2.51536e-26	6.25799e-18	0.697884	chr3	40495894	chr12	63359079	63359105	+	TSS,S	RPL14P1	pseudo	processed_pseudogene	IMPUTED
rs13092802	YAP1P1_tss1	7.46259	2.37606e-11	0.000813993	0.375991	chr3	101804257	chr6	147727581	147727594	+	TSSregion500,S	YAP1P1	pseudo	processed_pseudogene	IMPUTED
rs13095055	RPL14P1_tss1	12.595	7.38623e-23	1.14942e-14	0.682866	chr3	40505666	chr12	63359079	63359105	+	TSS,S	RPL14P1	pseudo	processed_pseudogene	IMPUTED
rs13095151	RPL14P1_tss1	7.39587	3.31382e-11	0.00108385	0.44734	chr3	40321086	chr12	63359079	63359105	+	TSS,S	RPL14P1	pseudo	processed_pseudogene	IMPUTED
rs13097602	RPL14P1_tss1	10.245	1.41999e-17	1.42619e-09	0.591774	chr3	40339247	chr12	63359079	63359105	+	TSS,S	RPL14P1	pseudo	processed_pseudogene	IMPUTED
rs13098483	RPL14P1_tss1	10.245	1.41999e-17	1.42619e-09	0.591774	chr3	40342743	chr12	63359079	63359105	+	TSS,S	RPL14P1	pseudo	processed_pseudogene	IMPUTED
rs13100795	RPL14P1_tss1	13.3884	1.32356e-24	3.02967e-16	0.688688	chr3	40513974	chr12	63359079	63359105	+	TSS,S	RPL14P1	pseudo	processed_pseudogene	IMPUTED
rs13101130	RPL14P1_tss1	13.2519	2.63233e-24	5.10532e-16	0.685717	chr3	40419160	chr12	63359079	63359105	+	TSS,S	RPL14P1	pseudo	processed_pseudogene	IMPUTED
rs13103207	MED26_tss2	-7.69879	7.27113e-12	0.000322107	-0.795072	chr4	9603672	chr19	16739842	16739854	-	TSSregion1000,S	MED26	coding	nonsense_mediated_decay	IMPUTED
rs13106532	RP11-341G5.1_tss1	7.56169	1.4475e-11	0.000540699	0.288131	chr6	66197328	chr4	13655871	13656048	+	TSSregion1000,S	RP11-341G5.1	nonCoding	lincRNA	IMPUTED
rs13114564	RP11-417J8.3_tss1	11.3812	3.82556e-20	5.1892e-12	0.755515	chr4	49067067	chr1	142618769	142618829	+	TSS,S	RP11-417J8.3	nonCoding	lincRNA	IMPUTED
rs13124961	RP11-417J8.3_tss1	9.49762	7.00513e-16	5.81243e-08	0.830247	chr4	49079785	chr1	142618769	142618829	+	TSS,S	RP11-417J8.3	nonCoding	lincRNA	IMPUTED
rs13133077	RP11-170M17.1_tss4	13.8259	1.47912e-25	3.46635e-17	0.449666	chr4	56443809	chr10	65519341	65519361	+	intron,S	RP11-170M17.1	nonCoding	lincRNA	IMPUTED
rs13134079	RP11-170M17.1_tss4	12.9511	1.20571e-23	2.13349e-15	0.404024	chr4	56408188	chr10	65519341	65519361	+	intron,S	RP11-170M17.1	nonCoding	lincRNA	IMPUTED
rs13138930	EXOC4_tss3	6.88638	4.07462e-10	0.00780929	0.486554	chr4	96561528	chr7	133261135	133261464	+	TSS,S	EXOC4	nonCoding	processed_transcript	IMPUTED
rs13139102	SUB1P3_tss2	7.89155	2.74712e-12	0.000143922	0.553393	chr4	168826514	chr16	4613018	4613025	-	exon,S	SUB1P3	pseudo	processed_pseudogene	IMPUTED
rs13143302	TRIM9_tss6	7.0113	2.21427e-10	0.00496792	0.52752	chr4	70312806	chr14	51533128	51533525	-	intron,S	TRIM9	coding	protein_coding	IMPUTED
rs13148685	TRIM9_tss6	7.0113	2.21427e-10	0.00496792	0.52752	chr4	70259968	chr14	51533128	51533525	-	intron,S	TRIM9	coding	protein_coding	IMPUTED
rs13154145	NCS1_tss10	6.83028	5.35157e-10	0.00964714	0.373455	chr5	58690468	chr9	132947450	132947551	+	intron,S	NCS1	coding	protein_coding	IMPUTED
rs13155076	chr2_-_20729845	-15.4756	4.6019e-29	1.8073e-20	-0.792612	chr5	60181134	chr2	20729821	20729884	-	intergenic	NA	NA	NA	IMPUTED
rs13155641	chr2_-_20729845	-9.87902	9.59038e-17	8.66516e-09	-0.749035	chr5	60080423	chr2	20729821	20729884	-	intergenic	NA	NA	NA	IMPUTED
rs13158594	chr2_-_20729845	-9.96343	6.17396e-17	5.64309e-09	-0.720725	chr5	60090010	chr2	20729821	20729884	-	intergenic	NA	NA	NA	IMPUTED
rs13158602	LPGAT1_tss2	-7.18081	9.62355e-11	0.00269385	-0.289549	chr5	164784827	chr1	212002399	212003209	-	exon,S	LPGAT1	coding	protein_coding	IMPUTED
rs13159276	NCS1_tss10	6.83028	5.35157e-10	0.00964714	0.373455	chr5	58703949	chr9	132947450	132947551	+	intron,S	NCS1	coding	protein_coding	IMPUTED
rs13160133	IGHV4-34_tss1	6.88484	4.10526e-10	0.00784415	0.54498	chr5	43225634	chr14	106830056	106830076	-	TSS,S	IGHV4-34	coding	IG_V_gene	IMPUTED
rs13162275	NCS1_tss10	6.89466	3.91356e-10	0.00755393	0.366546	chr5	58710099	chr9	132947450	132947551	+	intron,S	NCS1	coding	protein_coding	IMPUTED
rs13164719	NCS1_tss10	6.89466	3.91356e-10	0.00755393	0.366546	chr5	58675514	chr9	132947450	132947551	+	intron,S	NCS1	coding	protein_coding	IMPUTED
rs13164889	IGHV4-34_tss1	6.88484	4.10526e-10	0.00784415	0.54498	chr5	43196268	chr14	106830056	106830076	-	TSS,S	IGHV4-34	coding	IG_V_gene	IMPUTED
rs1316649	chr2_-_20729845	-9.77031	1.69099e-16	1.50285e-08	-0.746301	chr5	60232342	chr2	20729821	20729884	-	intergenic	NA	NA	NA	IMPUTED
rs13168191	chr2_-_20729845	-13.349	1.61397e-24	3.43016e-16	-0.759398	chr5	60384196	chr2	20729821	20729884	-	intergenic	NA	NA	NA	IMPUTED
rs13169195	IGHV4-34_tss1	6.88484	4.10526e-10	0.00784415	0.54498	chr5	43232542	chr14	106830056	106830076	-	TSS,S	IGHV4-34	coding	IG_V_gene	IMPUTED
rs13171576	chr2_-_20729845	-10.5257	3.2829e-18	3.56065e-10	-0.664387	chr5	60414399	chr2	20729821	20729884	-	intergenic	NA	NA	NA	IMPUTED
rs1317217	RPL14P1_tss1	7.75738	5.41217e-12	0.000250171	0.519788	chr3	40271697	chr12	63359079	63359105	+	TSS,S	RPL14P1	pseudo	processed_pseudogene	IMPUTED
rs1317944	chr12_-_7781362	-9.08748	5.90895e-15	4.28439e-07	-0.519745	chr1	160263124	chr12	7781295	7781425	-	intergenic	NA	NA	NA	IMPUTED
rs13183561	chr2_-_20729845	-9.96343	6.17396e-17	5.64309e-09	-0.720725	chr5	60099803	chr2	20729821	20729884	-	intergenic	NA	NA	NA	IMPUTED
rs13184036	NCS1_tss10	6.83028	5.35157e-10	0.00964714	0.373455	chr5	58704797	chr9	132947450	132947551	+	intron,S	NCS1	coding	protein_coding	IMPUTED
rs13184350	chr2_-_20729845	-9.6604	2.99943e-16	2.60256e-08	-0.739341	chr5	60292174	chr2	20729821	20729884	-	intergenic	NA	NA	NA	IMPUTED
rs13185037	IGHV4-34_tss1	6.88484	4.10526e-10	0.00784415	0.54498	chr5	43198164	chr14	106830056	106830076	-	TSS,S	IGHV4-34	coding	IG_V_gene	IMPUTED
rs13185301	chr2_-_20729845	-19.8183	1.33521e-37	1.11848e-28	-0.857817	chr5	60161819	chr2	20729821	20729884	-	intergenic	NA	NA	NA	IMPUTED
rs13187930	chr2_-_20729845	-9.19885	3.31439e-15	2.54866e-07	-0.739459	chr5	60384171	chr2	20729821	20729884	-	intergenic	NA	NA	NA	CHIP
rs13189127	NCS1_tss10	6.83028	5.35157e-10	0.00964714	0.373455	chr5	58707941	chr9	132947450	132947551	+	intron,S	NCS1	coding	protein_coding	IMPUTED
rs13189942	NCS1_tss10	6.83028	5.35157e-10	0.00964714	0.373455	chr5	58707657	chr9	132947450	132947551	+	intron,S	NCS1	coding	protein_coding	IMPUTED
rs1320109	hsa-mir-6723_tss4	7.52517	1.73797e-11	0.000631089	0.409743	chr2	103551990	chr1	565889	565976	+	TSSregion500,S	hsa-mir-6723	pseudo	unprocessed_pseudogene	IMPUTED
rs13209319	CENPQ_tss1	7.01509	2.17353e-10	0.00489837	0.200119	chr1	102970209	chr6	49431020	49431141	+	TSS,S	CENPQ	coding	protein_coding	IMPUTED
rs13209931	CCL20_tss1	7.07479	1.62188e-10	0.00398907	0.379079	chr6	21759650	chr2	228678555	228678564	+	TSS,S	CCL20	coding	protein_coding	IMPUTED
rs13210435	PCBD2_tss4	7.14115	1.1702e-10	0.00312507	0.350421	chr6	1727513	chr5	134261731	134261808	+	intron,S	PCBD2	coding	protein_coding	IMPUTED
rs13218387	chr14_-_106855023	7.47374	2.24738e-11	0.000776499	0.360317	chr6	128628997	chr14	106855023	106855028	-	intergenic	NA	NA	NA	IMPUTED
rs13223616	RP5-857K21.11_tss3	6.95968	2.85015e-10	0.00602959	0.582303	chr7	75257761	chr1	569771	569803	+	exon,S	RP5-857K21.11	pseudo	unprocessed_pseudogene	IMPUTED
rs13226516	CHCHD2P2_tss1	-8.03582	1.32092e-12	7.4249e-05	-0.392882	chr7	56143081	chr5	68629694	68629700	+	TSSregion100,S	CHCHD2P2	pseudo	processed_pseudogene	IMPUTED
rs13230292	CHCHD2P2_tss1	-7.8106	4.13724e-12	0.000203195	-0.475072	chr7	55954905	chr5	68629694	68629700	+	TSSregion100,S	CHCHD2P2	pseudo	processed_pseudogene	IMPUTED
rs13233743	BAP1_tss2	7.88679	2.81409e-12	0.000147088	0.487039	chr7	145943351	chr3	52440851	52440888	+	exon,AS	BAP1	coding	protein_coding	IMPUTED
rs13240729	CHCHD2P2_tss1	-7.97728	1.77854e-12	9.60868e-05	-0.48077	chr7	55993051	chr5	68629694	68629700	+	TSSregion100,S	CHCHD2P2	pseudo	processed_pseudogene	IMPUTED
rs13244544	RP5-857K21.11_tss3	6.95968	2.85015e-10	0.00602959	0.582303	chr7	75255714	chr1	569771	569803	+	exon,S	RP5-857K21.11	pseudo	unprocessed_pseudogene	IMPUTED
rs13245670	CCT6P3_tss1	11.3115	5.49372e-20	7.31341e-12	0.389135	chr8	43338418	chr7	64498447	64498748	+	TSS,S	CCT6P3	problem	retained_intron	IMPUTED
rs13246137	PPIAP29_tss1	15.106	2.7336e-28	9.12077e-20	0.74295	chr7	44883656	chr6	24976600	24976635	+	TSSregion100,S	PPIAP29	pseudo	processed_pseudogene	IMPUTED
rs13247739	AGXT2L2_tss2	6.86756	4.46526e-10	0.00843199	0.457861	chr7	36910864	chr5	177657953	177658260	-	TSSregion100,S	AGXT2L2	nonCoding	processed_transcript	IMPUTED
rs13253928	XKR9_tss1	14.2167	2.12381e-26	5.64025e-18	0.538023	chr5	94050517	chr8	71581464	71581800	+	TSS,S	XKR9	nonCoding	processed_transcript	IMPUTED
rs13257805	HSPA7_tss1	6.94503	3.06154e-10	0.00635389	0.477663	chr8	138143836	chr1	161575957	161575974	+	TSSregion500,S	HSPA7	pseudo	unprocessed_pseudogene	IMPUTED
rs13261322	HSPA7_tss1	6.94503	3.06154e-10	0.00635389	0.477663	chr8	138145866	chr1	161575957	161575974	+	TSSregion500,S	HSPA7	pseudo	unprocessed_pseudogene	IMPUTED
rs13262341	SCD5_tss3	7.12528	1.26527e-10	0.0032945	0.319904	chr8	18243097	chr4	83552289	83552544	-	exon,S	SCD5	coding	protein_coding	IMPUTED
rs13266810	HSPA7_tss1	6.94503	3.06154e-10	0.00635389	0.477663	chr8	138132057	chr1	161575957	161575974	+	TSSregion500,S	HSPA7	pseudo	unprocessed_pseudogene	IMPUTED
rs13266992	SCD5_tss3	7.12528	1.26527e-10	0.0032945	0.319904	chr8	18239697	chr4	83552289	83552544	-	exon,S	SCD5	coding	protein_coding	IMPUTED
rs13274110	XKR9_tss1	-7.63766	9.88761e-12	0.000415682	-0.422174	chr2	199554047	chr8	71581464	71581800	+	TSS,S	XKR9	nonCoding	processed_transcript	IMPUTED
rs13275346	HSPA7_tss1	6.94503	3.06154e-10	0.00635389	0.477663	chr8	138159522	chr1	161575957	161575974	+	TSSregion500,S	HSPA7	pseudo	unprocessed_pseudogene	IMPUTED
rs13276454	CCDC136_tss3	7.04111	1.91336e-10	0.00449672	0.621395	chr8	17315475	chr7	128431205	128431463	-	TSSregion100,AS	CCDC136	coding	protein_coding	IMPUTED
rs13278930	HSPA7_tss1	6.94503	3.06154e-10	0.00635389	0.477663	chr8	138133781	chr1	161575957	161575974	+	TSSregion500,S	HSPA7	pseudo	unprocessed_pseudogene	IMPUTED
rs13282367	SCD5_tss3	7.12528	1.26527e-10	0.0032945	0.319904	chr8	18244986	chr4	83552289	83552544	-	exon,S	SCD5	coding	protein_coding	IMPUTED
rs13289840	TBCD_tss2	-7.63072	1.02386e-11	0.000424992	-0.860809	chr9	118040033	chr17	80708300	80709022	-	TSSregion1000,AS	TBCD	coding	protein_coding	IMPUTED
rs13296278	TBCD_tss2	-7.63072	1.02386e-11	0.000424992	-0.860809	chr9	118047527	chr17	80708300	80709022	-	TSSregion1000,AS	TBCD	coding	protein_coding	IMPUTED
rs13298753	BRD3_tss3	-17.4892	3.76669e-33	2.2641e-24	-0.613464	chr14	34945468	chr9	136933371	136933750	-	TSS,S	BRD3	coding	protein_coding	IMPUTED
rs1330057	N6AMT1_tss2	6.91705	3.50925e-10	0.00695336	0.511798	chr13	79769411	chr21	30257706	30257862	+	TSSregion100,AS	N6AMT1	coding	nonsense_mediated_decay	IMPUTED
rs13302231	hsa-mir-6723_tss4	6.84478	4.98786e-10	0.00911476	0.336588	chr9	113367542	chr1	565889	565976	+	TSSregion500,S	hsa-mir-6723	pseudo	unprocessed_pseudogene	IMPUTED
rs13318329	SP7_tss1	7.44857	2.54835e-11	0.000866796	0.898415	chr3	72494085	chr12	53738588	53738711	+	intron,AS	SP7	coding	protein_coding	IMPUTED
rs13318712	chr2_-_44314485	6.99218	2.43152e-10	0.00531917	0.398744	chr3	27744233	chr2	44314393	44314527	-	intergenic	NA	NA	NA	IMPUTED
rs13318770	RPL14P1_tss1	11.4394	2.82974e-20	3.86505e-12	0.66967	chr3	40525408	chr12	63359079	63359105	+	TSS,S	RPL14P1	pseudo	processed_pseudogene	IMPUTED
rs13324109	RPL14P1_tss1	14.1825	2.51536e-26	6.25799e-18	0.697884	chr3	40460767	chr12	63359079	63359105	+	TSS,S	RPL14P1	pseudo	processed_pseudogene	IMPUTED
rs13326389	RPL14P1_tss1	13.2726	2.37224e-24	4.61224e-16	0.690782	chr3	40459724	chr12	63359079	63359105	+	TSS,S	RPL14P1	pseudo	processed_pseudogene	IMPUTED
rs13331	TSNARE1_tss2	-13.4282	1.08337e-24	2.49072e-16	-0.752009	chr17	7093466	chr8	143320107	143320144	-	intron,S	TSNARE1	coding	protein_coding	EXOME_IMPUTED
rs13333974	ZFP36_tss3	7.15719	1.08124e-10	0.00294395	0.525178	chr16	4954750	chr19	39898239	39898517	+	exon,S	ZFP36	coding	protein_coding	IMPUTED
rs13335236	ZFP36_tss3	7.15719	1.08124e-10	0.00294395	0.525178	chr16	4955256	chr19	39898239	39898517	+	exon,S	ZFP36	coding	protein_coding	CHIP
rs13359074	chr2_-_20729845	-15.4756	4.6019e-29	1.8073e-20	-0.792612	chr5	60202585	chr2	20729821	20729884	-	intergenic	NA	NA	NA	IMPUTED
rs13374343	ARL8B_tss4	6.96872	2.72696e-10	0.00584609	0.475395	chr1	231112794	chr3	5170661	5170662	-	intron,AS	ARL8B	coding	protein_coding	CHIP
rs13376302	ARL8B_tss4	6.96872	2.72696e-10	0.00584609	0.475395	chr1	231113062	chr3	5170661	5170662	-	intron,AS	ARL8B	coding	protein_coding	IMPUTED
rs13379296	RP5-857K21.11_tss3	7.12137	1.2899e-10	0.0032945	0.621521	chr14	24426797	chr1	569771	569803	+	exon,S	RP5-857K21.11	pseudo	unprocessed_pseudogene	IMPUTED
rs13396122	RP11-475J5.7_tss1	6.87939	4.21554e-10	0.0080208	0.777341	chr2	237708511	chr5	99382633	99382676	-	TSSregion1000,S	RP11-475J5.7	pseudo	processed_pseudogene	CHIP
rs13399848	AC008592.4_tss1	6.84654	4.94548e-10	0.00910622	0.420675	chr2	29572414	chr5	95179693	95179732	+	intron,AS	AC008592.4	nonCoding	antisense	IMPUTED
rs1340082	RP11-108M21.1_tss1	6.83702	5.17947e-10	0.00940779	0.19391	chr6	164698496	chr1	187276489	187276553	+	intron,S	RP11-108M21.1	nonCoding	lincRNA	IMPUTED
rs13413337	chr1_-_109092036	-7.01885	2.13393e-10	0.00481463	-0.311169	chr2	61747123	chr1	109092034	109092041	-	intergenic	NA	NA	NA	IMPUTED
rs13427683	AC008592.4_tss1	6.84654	4.94548e-10	0.00910622	0.420675	chr2	29578977	chr5	95179693	95179732	+	intron,AS	AC008592.4	nonCoding	antisense	IMPUTED
rs13429710	AC008592.4_tss1	6.84654	4.94548e-10	0.00910622	0.420675	chr2	29589350	chr5	95179693	95179732	+	intron,AS	AC008592.4	nonCoding	antisense	IMPUTED
rs13430711	BSN-AS2_tss1	-8.36511	2.45781e-13	1.49447e-05	-0.521851	chr2	102314437	chr3	49591967	49591978	-	TSSregion500,S	BSN-AS2	nonCoding	processed_transcript	IMPUTED
rs13434995	RP11-170M17.1_tss4	7.3541	4.07924e-11	0.00130919	0.364332	chr4	56467214	chr10	65519341	65519361	+	intron,S	RP11-170M17.1	nonCoding	lincRNA	IMPUTED
rs13439531	CA10_tss3	7.53272	1.67349e-11	0.000608516	0.41505	chr8	38879874	chr17	50235754	50235792	+	TSSregion500,AS	CA10	coding	nonsense_mediated_decay	CHIP
rs13447232	chr12_-_121057616	-11.3754	3.94307e-20	5.28037e-12	-0.546121	chr22	19487367	chr12	121057599	121057618	-	intergenic	NA	NA	NA	IMPUTED
rs1348709	NCS1_tss10	6.89466	3.91356e-10	0.00755393	0.366546	chr5	58707111	chr9	132947450	132947551	+	intron,S	NCS1	coding	protein_coding	CHIP
rs1348710	NCS1_tss10	6.89466	3.91356e-10	0.00755393	0.366546	chr5	58707139	chr9	132947450	132947551	+	intron,S	NCS1	coding	protein_coding	CHIP
rs1349750	RP11-343P16.1_tss1	-7.88367	2.85898e-12	0.000148302	-0.484409	chr14	50042768	chr5	18049552	18049568	+	TSSregion100,S	RP11-343P16.1	pseudo	processed_pseudogene	IMPUTED
rs1350097	RP11-90O23.1_tss1	7.1103	1.36207e-10	0.00344355	0.285415	chr5	74107846	chr1	203626983	203627002	-	TSSregion100,S	RP11-90O23.1	pseudo	processed_pseudogene	IMPUTED
rs1350097	RP11-172F4.2_tss1	7.29759	5.40032e-11	0.00164246	0.312795	chr5	74107846	chr9	99169453	99169498	+	TSSregion100,S	RP11-172F4.2	pseudo	processed_pseudogene	IMPUTED
[truncated: 6,772 more rows]
