# Supplementary material for: Comprehensive promoter level expression quantitative trait loci analysis of the human frontal lobe
Source: Genome Med. 2016 Jun 10;8:65. doi: 10.1186/s13073-016-0320-1 (PMC4903003; doi:10.1186/s13073-016-0320-1)
Supplement: Additional file 7: Table S16. — All identified sentinel cis eQTLs. List of possible causal variant cis eQTL based on location and lowest p value including CAGE-cluster and SNPs chromosomal positions; gene ID; biotype class according to GENCODE; FDR values and RegulomeDB scores. (XLSX 419 kb) [file 13073_2016_320_MOESM7_ESM.xlsx]

## Sheet: Key
Table S16: All identified sentinel cis eQTL variants. List of all cis eQTL variants identified in this study including chromosomal position, gene ID, transcript class according to GENCODE, FDR values and Matrix eQTL statistics, SNPs characteristics, and distant between variants and CAGE-clusters.
variant	variantID
CAGE-cluster_ID	GENE name plus TSS number numered highest expressed TSS as 1 second highest TSS2 etc.
CHR_cage-cluster	chromosome number
BP1	start BP
BP2	end BP
strand	+ or - strand
statistic	eQTL statistic
pvalue	P-value uncorrected
FDR	FDR value
beta	eQTL statistic
region	region of the gene where it maps
GENE	GENE symbol
coding_potential	coding or non coding
transcript_type	more specific coding and non coding terms
CHR_snp	chromosome number of variant
BP_snp	base pair position variant
distance	distance between variant and CAGE-cluster
platform	origin of variant
RegulomeDB	RegulomeDB score

## Sheet: Sentinel variants S16
variant	CAGE-cluster_ID	CHR_cage-cluster	BP1	BP2	strand	statistic	pvalue	FDR	beta	region	GENE	coding_potential	transcript_type	CHR_snp	BP_snp	distance	platform	RegulomeDB
rs35306015	NRGN_tss4	chr11	124610519	124610747	+	41.2483	1.60575604607874e-67	4.43974e-60	3.14865	intron,S	NRGN	coding	protein_coding	chr11	124610773	106	IMPUTED	4
rs2165163	XRRA1_tss1	chr11	74659971	74660296	-	26.6386	4.95744587862462e-49	3.32277e-42	0.489414	TSS,S	XRRA1	coding	nonsense_mediated_decay	chr11	74660143	-35	CAGE_EXOME_IMPUTED	4
rs2276868	RPL14_tss1	chr3	40498723	40499351	+	25.7525	1.1403492807282e-47	6.30588e-41	0.633018	TSS,S	RPL14	coding	protein_coding	chr3	40498845	17	CAGE_EXOME_IMPUTED	1f
rs3213944	C2orf74_tss1	chr2	61372160	61372358	+	25.4431	3.47217895728467e-47	8.53351e-41	0.502558	TSS,S	C2orf74	coding	protein_coding	chr2	61372298	49	EXOME_IMPUTED	1f
rs2610367	MRPL45P2_tss1	chr17	45569719	45569856	-	25.0498	1.45029072021083e-46	2.58703e-40	1.17259	TSS,S	MRPL45P2	nonCoding	processed_transcript	chr17	45569815	-21	IMPUTED	4
rs75380668	HLA-DMA_tss1	chr6	32936089	32936352	-	24.869	2.8127098613467e-46	4.57461e-40	1.19272	TSS,S	HLA-DMA	nonCoding	processed_transcript	chr6	32933493	-2777	IMPUTED	7
rs595882	MRPL21_tss1	chr11	68671158	68671364	-	-24.381	1.71107599417366e-45	1.83726e-39	-1.0468	TSS,S	MRPL21	coding	protein_coding	chr11	68656769	-14531	IMPUTED	6
rs9264674	HLA-C_tss1	chr6	31239836	31240017	-	24.3895	1.65780787368172e-45	1.83726e-39	1.47486	TSS,S	HLA-C	coding	protein_coding	chr6	31239868	-1	IMPUTED	4
rs10876481	ATP5G2_tss2	chr12	54070425	54071586	-	23.2036	1.48141646750693e-43	1.06388e-37	0.793657	TSS,S	ATP5G2	coding	nonsense_mediated_decay	chr12	54066743	-4441	IMPUTED	5
rs11083420	AC012309.5_tss1	chr19	37742699	37742866	+	23.0823	2.36646417239493e-43	1.59586e-37	0.895075	TSS,S	AC012309.5	nonCoding	lincRNA	chr19	37808803	65992	CAGE_IMPUTED	2b
rs3891006	DDX11_tss1	chr12	31226767	31226836	+	-22.9633	3.75220544294661e-43	2.11959e-37	-0.84166	TSS,S	DDX11	coding	protein_coding	chr12	31226440	-348	IMPUTED	2b
rs9838846	RP11-10C24.1_tss1	chr3	33839765	33840091	-	22.931	4.25467679455459e-43	2.11959e-37	0.706682	TSSregion1000,S	RP11-10C24.1	nonCoding	lincRNA	chr3	33840742	731	IMPUTED	1f
rs126907	UBE2V1_tss1	chr20	48729587	48729937	-	22.8394	6.07496547354125e-43	2.9994e-37	0.671582	TSS,S	UBE2V1	coding	protein_coding	chr20	48729677	-6	CAGE_IMPUTED	4
rs4245132	RP11-627G23.1_tss1	chr11	134323029	134323182	+	22.7198	9.6863748305969e-43	4.20106e-37	0.938842	intron,S	RP11-627G23.1	nonCoding	lincRNA	chr11	134323342	171	CHIP	5
rs35306015	NRGN_tss9	chr11	124610177	124610496	+	21.8892	2.58893664780913e-41	8.37208e-36	1.53098	intron,S	NRGN	coding	protein_coding	chr11	124610773	527	IMPUTED	4
rs1323696	COMMD6_tss2	chr13	76123416	76123624	-	-21.8539	2.98247117207645e-41	9.2915e-36	-0.802384	TSS,S	COMMD6	nonCoding	processed_transcript	chr13	76130761	7194	IMPUTED	6
rs74175081	FAM179A_tss1	chr2	29179278	29179510	+	21.7451	4.61726777987079e-41	1.37641e-35	0.91948	TSS,S	FAM179A	coding	protein_coding	chr2	29180123	700	IMPUTED	3a
rs971604	HS6ST3_tss4	chr13	97067488	97067583	+	21.4691	1.4067607969966e-40	3.66074e-35	0.84083	intron,S	HS6ST3	coding	protein_coding	chr13	97068019	449	IMPUTED	6
rs10835648	ARL14EP_tss2	chr11	30344397	30344581	-	21.2718	3.13784587050618e-40	7.63728e-35	0.785952	TSSregion100,AS	ARL14EP	coding	protein_coding	chr11	30320506	-23987	IMPUTED	6
rs55815848	COL26A1_tss2	chr7	101006016	101007591	-	20.9515	1.16482142027357e-39	2.61838e-34	0.84333	TSS,AS	COL26A1	coding	polymorphic_pseudogene	chr7	101001029	-6039	IMPUTED	5
rs11220099	FEZ1_tss3	chr11	125365093	125365716	-	-20.7844	2.3214887137082e-39	4.70232e-34	-0.702062	TSS,S	FEZ1	coding	protein_coding	chr11	125365285	-161	IMPUTED	4
rs1791270	chr18_-_22123912	chr18	22123769	22123990	-	20.6586	3.90901996130668e-39	6.88409e-34	0.959672	intergenic	NA	NA	NA	chr18	22123778	-134	IMPUTED	7
rs2869492	RP11-166B2.1_tss1	chr16	12070398	12070556	-	20.5314	6.63302207233697e-39	1.15707e-33	0.68209	TSS,S	RP11-166B2.1	coding	protein_coding	chr16	12071341	841	CHIP	2b
rs1791270	chr18_-_22124022	chr18	22124013	22124253	-	20.5203	6.94915091759831e-39	1.20462e-33	0.901868	intergenic	NA	NA	NA	chr18	22123778	-244	IMPUTED	7
rs2398661	SNX8_tss2	chr7	2393595	2393777	-	-20.4328	1.00105300634227e-38	1.71647e-33	-0.606086	intron,S	SNX8	coding	protein_coding	chr7	2393632	-61	IMPUTED	1f
rs7960104	RP11-22B23.1_tss1	chr12	9436548	9436635	+	-20.357	1.37443046902274e-38	2.32425e-33	-0.746114	intron,S	RP11-22B23.1	pseudo	unprocessed_pseudogene	chr12	9435639	-988	IMPUTED	5
rs7003123	XKR9_tss1	chr8	71581464	71581800	+	20.1006	4.03767145089945e-38	5.87564e-33	0.607652	TSS,S	XKR9	nonCoding	processed_transcript	chr8	71613089	31483	IMPUTED	5
rs12278912	NRGN_tss5	chr11	124612147	124612568	+	19.743	1.84025086119042e-37	2.19788e-32	0.849581	intron,S	NRGN	coding	protein_coding	chr11	124612159	-23	CHIP	5
rs12201281	UHRF1BP1_tss1	chr6	34759559	34760048	+	-19.6818	2.38886204335093e-37	2.73497e-32	-0.494704	TSS,S	UHRF1BP1	coding	protein_coding	chr6	34681091	-78780	IMPUTED	6
rs1835967	NDFIP1_tss1	chr5	141487796	141488653	+	-19.569	3.87027970159967e-37	4.19643e-32	-0.31906	TSS,S	NDFIP1	coding	protein_coding	chr5	141482700	-5688	IMPUTED	4
rs1229663	AC004540.5_tss1	chr7	26437977	26438624	+	-19.31	1.17916390770458e-36	1.04747e-31	-0.512901	TSS,S	AC004540.5	nonCoding	processed_transcript	chr7	26438652	436	IMPUTED	2c
rs78347783	CTD-2203K17.1_tss1	chr5	33440521	33440850	-	-19.2966	1.24934293360719e-36	1.10361e-31	-0.630621	TSS,S	CTD-2203K17.1	nonCoding	antisense	chr5	33454328	13588	IMPUTED	5
rs10821544	BRD3_tss3	chr9	136933371	136933750	-	-19.1332	2.53404037470798e-36	2.13608e-31	-0.626213	TSS,S	BRD3	coding	protein_coding	chr9	136933982	332	IMPUTED	4
rs2547970	RGMB_tss2	chr5	98109216	98109923	+	19.0697	3.33894007409835e-36	2.74552e-31	0.436379	TSS,S	RGMB	coding	protein_coding	chr5	98092379	-16988	IMPUTED	6
rs9277889	HLA-DPB2_tss2	chr6	33084996	33085430	+	19.0636	3.42781777356754e-36	2.81651e-31	0.941681	exon,S	HLA-DPB2	nonCoding	processed_transcript	chr6	33111898	26752	IMPUTED	7
rs3748643	CCDC163P_tss1	chr1	45965310	45965898	-	18.9651	5.26499370131222e-36	4.12092e-31	0.689081	TSS,S	CCDC163P	coding	nonsense_mediated_decay	chr1	45965703	-42	IMPUTED	1f
rs60432833	chr3_-_125709373	chr3	125709307	125709424	-	-18.9638	5.29390558408754e-36	4.13185e-31	-0.59492	intergenic	NA	NA	NA	chr3	125806900	97527	IMPUTED	5
rs823080	SLC41A1_tss2	chr1	205782384	205782714	+	18.7406	1.40579135946182e-35	1.04909e-30	1.28671	TSSregion100,AS	SLC41A1	coding	protein_coding	chr1	205789282	6809	IMPUTED	7
rs7850013	ARPC5L_tss2	chr9	127624314	127624547	+	18.6521	2.07323735238389e-35	1.54301e-30	0.608948	TSS,S	ARPC5L	coding	protein_coding	chr9	127625684	1277	IMPUTED	2b
rs9526950	chr13_+_53174248	chr13	53173926	53174358	+	-18.2348	1.31452154694952e-34	8.93549e-30	-0.742422	intergenic	NA	NA	NA	chr13	53174463	215	IMPUTED	4
rs35533015	Sep-02_tss4	chr2	242255756	242256153	+	17.9258	5.23525848492251e-34	3.45876e-29	1.00917	TSS,S	Sep-02	nonCoding	processed_transcript	chr2	242191689	-64123	IMPUTED	5
rs9520100	ARGLU1_tss2	chr13	107220532	107220740	+	17.7122	1.37049258209377e-33	8.7969e-29	0.64335	TSSregion100,AS	ARGLU1	coding	protein_coding	chr13	107226547	5940	IMPUTED	5
rs34763604	MAP4K4_tss1	chr2	102313533	102315076	+	17.6882	1.52779363258906e-33	9.59496e-29	0.500914	TSS,S	MAP4K4	coding	protein_coding	chr2	102313609	-558	IMPUTED	4
rs12612675	TMBIM1_tss2	chr2	219151945	219152075	-	-17.6641	1.70328865570048e-33	1.06608e-28	-0.692422	TSS,S	TMBIM1	coding	protein_coding	chr2	219133137	-18889	IMPUTED	7
rs11858010	ZFYVE19_tss1	chr15	41099692	41100125	+	-17.6578	1.75285548140516e-33	1.09524e-28	-0.361834	TSS,S	ZFYVE19	coding	protein_coding	chr15	41099163	-724	IMPUTED	4
rs2242662	HSPA13_tss2	chr21	15755671	15755887	+	17.5107	3.41547785196605e-33	2.07662e-28	0.519602	TSS,AS	HSPA13	nonCoding	processed_transcript	chr21	15756048	221	IMPUTED	4
rs74737544	AC091814.2_tss1	chr12	10095764	10096161	-	17.4974	3.62841166700725e-33	2.19402e-28	1.77047	TSS,S	AC091814.2	nonCoding	lincRNA	chr12	10086812	-9198	IMPUTED	5
rs340135	GPR108_tss2	chr19	6737019	6737371	-	-17.4812	3.90602194480184e-33	2.35931e-28	-0.362886	TSS,S	GPR108	coding	protein_coding	chr19	6737239	-74	EXOME_IMPUTED	3a
rs11128927	EFHB_tss1	chr3	19988306	19988685	-	17.2484	1.12992748380977e-32	6.59794e-28	0.597883	TSS,S	EFHB	coding	protein_coding	chr3	19988437	-35	IMPUTED	4
rs71524541	ZFAND2A_tss1	chr7	1199521	1200077	-	17.1796	1.5484644447775e-32	8.90553e-28	0.485477	TSS,S	ZFAND2A	coding	protein_coding	chr7	1199789	-43	IMPUTED	2b
rs9647330	MTRNR2L12_tss2	chr3	96337024	96337053	-	17.1769	1.56748768624963e-32	8.96344e-28	1.48609	TSSregion100,S	MTRNR2L12	coding	protein_coding	chr3	96337031	-3	CAGE	5
rs10887024	RP11-500G22.2_tss1	chr10	123687493	123688122	+	-16.9056	5.46748041799218e-32	3.05548e-27	-0.750567	TSS,S	RP11-500G22.2	nonCoding	antisense	chr10	123688152	453	IMPUTED	2b
rs7654762	RP11-33B1.1_tss1	chr4	120375829	120376066	+	-16.7652	1.04725489193974e-31	5.82019e-27	-0.31476	TSS,S	RP11-33B1.1	nonCoding	processed_transcript	chr4	120328377	-47615	IMPUTED	7
rs12163230	PPP6R2_tss3	chr22	50860476	50860631	+	16.7425	1.16365751407576e-31	6.23524e-27	0.994662	intron,S	PPP6R2	coding	protein_coding	chr22	50860583	10	CHIP	5
rs7225428	GOSR2_tss1	chr17	45000408	45000689	+	-16.5744	2.54287593161553e-31	1.28769e-26	-0.216293	TSS,S	GOSR2	coding	protein_coding	chr17	45000997	473	CHIP	2b
rs6547758	THNSL2_tss1	chr2	88469788	88470064	+	-16.545	2.91721158180451e-31	1.46717e-26	-0.812525	TSS,S	THNSL2	coding	protein_coding	chr2	88469863	-30	IMPUTED	4
rs2838864	BX322557.10_tss1	chr21	46707900	46708185	+	-16.2993	9.2163844396188e-31	4.56672e-26	-0.484861	TSS,S	BX322557.10	nonCoding	processed_transcript	chr21	46711474	3479	EXOME_IMPUTED	1f
rs71450045	NKG2-E_tss2	chr12	10588440	10588492	-	16.25	1.16176930144316e-30	5.08656e-26	0.798902	exon,S	NKG2-E	coding	protein_coding	chr12	10557389	-31087	IMPUTED	5
rs9277889	HLA-DPB2_tss1	chr6	33084395	33084963	+	16.1657	1.72772856951726e-30	7.51393e-26	0.944411	exon,S	HLA-DPB2	nonCoding	processed_transcript	chr6	33111898	27070	IMPUTED	7
rs34382632	RP11-498P14.5_tss1	chr9	100000890	100001128	-	16.1544	1.82199193095284e-30	7.80118e-26	0.591413	TSS,S	RP11-498P14.5	nonCoding	lincRNA	chr9	100001079	45	IMPUTED	4
rs2291426	EFCAB2_tss2	chr1	245133434	245134527	-	-16.1249	2.0946570141731e-30	8.86567e-26	-0.478136	TSS,AS	EFCAB2	nonCoding	processed_transcript	chr1	245134114	-276	IMPUTED	2b
rs6965883	ZNF680_tss1	chr7	64023338	64023484	-	16.0996	2.3606189508451e-30	9.97228e-26	0.544773	TSS,S	ZNF680	coding	protein_coding	chr7	64023437	-12	EXOME_IMPUTED	4
rs11946764	UCHL1_tss1	chr4	41258540	41259825	+	16.0095	3.61253558423142e-30	1.41627e-25	0.390389	TSS,S	UCHL1	coding	protein_coding	chr4	41255732	-3215	IMPUTED	6
rs6720375	chr2_+_132440070	chr2	132439988	132440155	+	15.9588	4.59322040359294e-30	1.78493e-25	0.462916	intergenic	NA	NA	NA	chr2	132440073	3	CAGE_IMPUTED	2b
rs6978215	RNF216P1_tss1	chr7	5013592	5013783	+	15.878	6.74099516032531e-30	2.58863e-25	0.423248	TSS,S	RNF216P1	nonCoding	processed_transcript	chr7	5013688	9	EXOME_IMPUTED	4
rs485076	TPD52L1_tss2	chr6	125475282	125475727	+	-15.8574	7.43330655474016e-30	2.85052e-25	-0.672568	TSS,S	TPD52L1	problem	retained_intron	chr6	125474481	-909	IMPUTED	6
rs104664	FAM118A_tss1	chr22	45705638	45706040	+	15.7557	1.20588224711763e-29	4.58458e-25	0.596358	TSS,S	FAM118A	coding	protein_coding	chr22	45711854	5857	CHIP	1b
rs4759132	TESPA1_tss4	chr12	55368450	55368624	-	15.7464	1.26068167256505e-29	4.73593e-25	0.794352	TSSregion500,S	TESPA1	coding	nonsense_mediated_decay	chr12	55368528	25	IMPUTED	5
rs4968646	CYB561_tss2	chr17	61515110	61515512	-	-15.7334	1.34146929417865e-29	5.03088e-25	-0.625774	TSS,S	CYB561	coding	protein_coding	chr17	61515321	-3	IMPUTED	4
rs1595121	PLD5_tss2	chr1	242310406	242310748	+	15.7129	1.47881667398276e-29	5.51977e-25	1.25311	intron,AS	PLD5	coding	nonsense_mediated_decay	chr1	242310432	-168	IMPUTED	4
rs2927608	ERAP2_tss1	chr5	96212033	96212222	+	15.7089	1.50733652503083e-29	5.62053e-25	0.499044	TSS,S	ERAP2	coding	nonsense_mediated_decay	chr5	96252432	40230	IMPUTED	7
rs73094683	PI4K2B_tss1	chr4	25162087	25162484	+	-15.6536	1.96308521764693e-29	7.01482e-25	-0.730865	TSS,S	PI4K2B	coding	protein_coding	chr4	25162380	56	IMPUTED	4
rs534861	MEIS3P1_tss1	chr17	15689471	15689528	+	-15.6448	2.04699346504591e-29	7.31229e-25	-0.538223	TSSregion1000,S	MEIS3P1	pseudo	processed_pseudogene	chr17	15690793	1302	EXOME_IMPUTED	4
rs2156785	RP11-705O3.1_tss1	chr11	77850690	77851073	+	15.6087	2.43289892613098e-29	8.66843e-25	0.506178	TSS,S	RP11-705O3.1	nonCoding	processed_transcript	chr11	77850824	-29	IMPUTED	2a
rs2249458	AC068533.7_tss1	chr7	65564567	65565091	+	-15.559	3.08545776311666e-29	1.06305e-24	-0.487894	intron,S	AC068533.7	coding	protein_coding	chr7	65565074	144	IMPUTED	4
chr9:95214459	CENPP_tss1	chr9	95088040	95088374	+	15.5347	3.46719248592973e-29	1.1942e-24	0.503647	exon,S	CENPP	coding	protein_coding	chr9	95214459	126260	IMPUTED	7
rs17466257	TSPAN3_tss4	chr15	77376217	77376367	-	15.5092	3.91734971692733e-29	1.34131e-24	0.822853	TSS,S	TSPAN3	coding	protein_coding	chr15	77376183	-114	IMPUTED	4
rs4385801	UROS_tss1	chr10	127511578	127511878	-	-15.4427	5.3892036673413e-29	1.81272e-24	-0.283876	TSS,S	UROS	coding	protein_coding	chr10	127511790	7	CAGE_IMPUTED	1a
rs6511291	ZNF100_tss1	chr19	21950276	21950628	-	15.4163	6.11973898395773e-29	2.0491e-24	0.315881	TSS,S	ZNF100	coding	protein_coding	chr19	21950402	21	EXOME_IMPUTED	4
rs12713819	POLE4_tss2	chr2	75185999	75186087	-	15.4049	6.46414991685854e-29	2.16311e-24	0.890933	TSSregion100,AS	POLE4	nonCoding	processed_transcript	chr2	75183936	-2070	IMPUTED	7
rs4351058	APBB2_tss3	chr4	41218527	41218847	-	-15.397	6.71427578048815e-29	2.24545e-24	-0.538068	TSS,S	APBB2	nonCoding	processed_transcript	chr4	41218554	-146	IMPUTED	4
rs10282929	NAPRT1_tss1	chr8	144660205	144660568	-	-15.3947	6.78767636335039e-29	2.26931e-24	-0.66012	TSS,S	NAPRT1	coding	protein_coding	chr8	144681777	21277	EXOME_IMPUTED	1b
rs2458225	CTD-2651B20.3_tss1	chr15	45571334	45571496	-	-15.3476	8.51394570700262e-29	2.82171e-24	-0.526626	TSS,S	CTD-2651B20.3	nonCoding	antisense	chr15	45567871	-3578	EXOME_IMPUTED	7
rs60257855	MEPCE_tss1	chr7	100026016	100026696	+	-15.2341	1.47130816860139e-28	4.70698e-24	-0.624944	TSS,S	MEPCE	problem	retained_intron	chr7	100026780	369	IMPUTED	3a
rs8176200	NBR2_tss1	chr17	41277548	41277814	+	-15.2239	1.54552727629741e-28	4.89206e-24	-0.331114	TSS,S	NBR2	nonCoding	processed_transcript	chr17	41230376	-47240	IMPUTED	6
rs318429	RP11-420G6.4_tss1	chr6	2876568	2876863	-	14.9567	5.6396857271016e-28	1.61922e-23	0.589736	TSS,S	RP11-420G6.4	nonCoding	lincRNA	chr6	2876535	-130	IMPUTED	4
rs55696064	DIP2B_tss1	chr12	50898665	50899165	+	-14.9548	5.69340254650257e-28	1.62704e-23	-0.329129	TSS,S	DIP2B	problem	retained_intron	chr12	50895573	-3193	IMPUTED	7
rs8084109	CNDP2_tss2	chr18	72166940	72167245	+	14.9349	6.27239350192589e-28	1.78835e-23	0.675054	TSS,S	CNDP2	coding	protein_coding	chr18	72168312	1161	IMPUTED	3a
rs1868445	ANKRD36B_tss1	chr2	98206278	98206361	-	14.923	6.64551915088759e-28	1.8918e-23	0.65505	TSS,S	ANKRD36B	nonCoding	processed_transcript	chr2	98206188	-100	EXOME	4
rs57698184	AC005562.1_tss1	chr17	28903415	28903518	+	14.853	9.34148311222472e-28	2.60168e-23	0.583518	TSS,S	AC005562.1	nonCoding	processed_transcript	chr17	29064918	161437	IMPUTED	6
rs860611	ITGB3BP_tss1	chr1	63988821	63989213	-	14.7981	1.22098220235878e-27	3.34246e-23	0.494644	TSS,S	ITGB3BP	coding	protein_coding	chr1	64065071	76175	IMPUTED	6
rs10490167	NRXN1_tss9	chr2	51156567	51156925	-	14.6785	2.19022784101235e-27	5.88222e-23	0.557339	intron,S	NRXN1	coding	protein_coding	chr2	51156755	-121	IMPUTED	7
rs221074	FRS2_tss1	chr12	69864064	69864475	+	14.6755	2.22317935265063e-27	5.96781e-23	0.348359	TSS,S	FRS2	coding	protein_coding	chr12	69866210	2037	IMPUTED	7
rs12160141	RFPL3_tss1	chr22	32750901	32751083	-	14.6353	2.70572284880888e-27	7.16059e-23	1.27357	intron,AS	RFPL3	coding	protein_coding	chr22	32763988	13067	IMPUTED	7
rs72797535	chr2_-_55366646	chr2	55366523	55366684	-	14.6325	2.74315764781553e-27	7.22336e-23	0.672564	intergenic	NA	NA	NA	chr2	55366379	-267	IMPUTED	7
rs707578	RP4-564F22.2_tss1	chr20	37063787	37064063	-	14.5099	5.00509907515216e-27	1.29151e-22	0.470889	TSS,S	RP4-564F22.2	nonCoding	processed_transcript	chr20	37055875	-8096	IMPUTED	1f
rs1064629	ALKBH5_tss1	chr17	18086609	18088238	+	14.5043	5.14677562993708e-27	1.31701e-22	0.481255	TSS,S	ALKBH5	coding	protein_coding	chr17	18087299	147	IMPUTED	4
rs111491602	RPL23AP7_tss1	chr2	114384655	114384698	-	14.3852	9.24549091906881e-27	2.21289e-22	0.443612	TSS,S	RPL23AP7	nonCoding	processed_transcript	chr2	114424356	39662	IMPUTED	5
rs6443742	RP11-275H4.1_tss1	chr3	181160185	181160488	-	-14.2584	1.72765679548918e-26	3.97155e-22	-0.780155	TSS,S	RP11-275H4.1	nonCoding	lincRNA	chr3	181160258	12	IMPUTED	6
rs2924787	LYSMD4_tss1	chr15	100273491	100273801	-	14.2432	1.86248391624976e-26	4.27705e-22	0.32022	TSS,S	LYSMD4	nonCoding	processed_transcript	chr15	100273422	-163	IMPUTED	2b
rs2079300	ERC1_tss2	chr12	1100216	1100955	+	-14.2245	2.04343458074106e-26	4.61685e-22	-0.442532	TSS,S	ERC1	coding	protein_coding	chr12	1117683	17294	IMPUTED	7
rs334930	NRG4_tss1	chr15	76351777	76352237	-	-14.1963	2.3493602549817e-26	5.26823e-22	-0.530649	TSS,S	NRG4	coding	nonsense_mediated_decay	chr15	76350112	-2024	IMPUTED	3a
rs55926517	CYP4F24P_tss1	chr19	15890737	15890933	-	14.1655	2.73634019755868e-26	6.10751e-22	0.64261	TSS,S	CYP4F24P	nonCoding	processed_transcript	chr19	15890777	3	IMPUTED	2b
chr17:44755729	KANSL1-AS1_tss1	chr17	44270895	44271039	+	14.1157	3.50071752296024e-26	7.69863e-22	0.6188	TSS,S	KANSL1-AS1	nonCoding	antisense	chr17	44755729	484765	IMPUTED	6
rs2276562	FAM171B_tss1	chr2	187558268	187559466	+	-14.0929	3.91907596777788e-26	8.57095e-22	-0.350934	TSS,S	FAM171B	coding	protein_coding	chr2	187558960	173	EXOME_IMPUTED	2b
rs11144225	NMRK1_tss1	chr9	77702599	77703347	-	-14.0231	5.54328576622697e-26	1.16596e-21	-0.280029	TSS,S	NMRK1	coding	protein_coding	chr9	77707300	4168	IMPUTED	6
rs1407131	Sep-15_tss2	chr1	87379977	87380262	-	13.912	9.62908438597581e-26	1.98312e-21	0.646465	TSS,S	Sep-15	coding	protein_coding	chr1	87378627	-1426	IMPUTED	3a
rs7208018	RSAD1_tss1	chr17	48556081	48556468	+	-13.7674	1.97991646372535e-25	3.99508e-21	-0.529693	TSS,S	RSAD1	coding	protein_coding	chr17	48557863	1644	IMPUTED	1f
rs2366913	TTN_tss3	chr2	179692957	179693073	+	-13.7564	2.09232851515819e-25	4.22036e-21	-0.546052	intron,AS	TTN	coding	protein_coding	chr2	179693775	708	CHIP	5
rs1473580	ZBTB20_tss12	chr3	114790508	114790747	-	13.6497	3.56713636918148e-25	7.0185e-21	0.673172	TSSregion500,S	ZBTB20	coding	protein_coding	chr3	114790058	-545	IMPUTED	4
rs2162643	TUBA1B_tss4	chr12	49522576	49522617	-	-13.6082	4.39084292068323e-25	8.61924e-21	-0.505792	exon,S	TUBA1B	coding	protein_coding	chr12	49554840	32248	IMPUTED	7
rs4058162	RP11-439A17.7_tss2	chr1	120838232	120838273	-	-13.5816	5.01606599561211e-25	9.80479e-21	-0.751255	exon,S	RP11-439A17.7	nonCoding	antisense	chr1	121140305	302066	IMPUTED	4
rs4148993	SLCO1A2_tss3	chr12	21490480	21490626	-	13.572	5.26360826464955e-25	1.02723e-20	0.503035	intron,S	SLCO1A2	coding	protein_coding	chr12	21461106	-29422	IMPUTED	7
rs34332033	PKNOX2_tss3	chr11	125109929	125110139	+	13.5151	7.00193551597479e-25	1.33884e-20	0.740844	TSS,S	PKNOX2	nonCoding	processed_transcript	chr11	125110166	204	IMPUTED	5
rs1667618	FNBP1P1_tss1	chr2	74347427	74347834	+	13.4204	1.12700334550823e-24	2.12228e-20	0.342006	TSS,S	FNBP1P1	pseudo	processed_pseudogene	chr2	74347666	-51	IMPUTED	4
rs2654054	RP11-932O9.7_tss1	chr15	30917837	30918056	-	-13.3664	1.47875559907611e-24	2.75698e-20	-0.515101	TSS,S	RP11-932O9.7	nonCoding	antisense	chr15	30984896	66987	IMPUTED	7
rs8069705	RNF213_tss4	chr17	78251851	78251983	+	-13.337	1.71401429897508e-24	3.15931e-20	-0.668933	intron,S	RNF213	coding	protein_coding	chr17	78254067	2164	IMPUTED	4
rs2253151	RPN1_tss3	chr3	128399617	128399801	-	13.2721	2.37759932796745e-24	4.16921e-20	0.433703	exon,S	RPN1	coding	protein_coding	chr3	128330137	-69535	IMPUTED	5
rs142408856	CARD9_tss1	chr9	139257734	139257866	+	13.2325	2.90298164062128e-24	5.01965e-20	1.45987	exon,AS	CARD9	problem	retained_intron	chr9	139358899	101080	EXOME	5
rs3101337	chr1_+_72751022	chr1	72750866	72751265	+	-13.2301	2.93825971829e-24	5.06719e-20	-0.446296	intergenic	NA	NA	NA	chr1	72751134	112	IMPUTED	4
rs6875409	ATG10_tss1	chr5	81267746	81267941	+	13.2122	3.21735972282725e-24	5.50814e-20	0.447557	TSS,S	ATG10	coding	protein_coding	chr5	81297077	29235	IMPUTED	6
rs28363229	POMGNT1_tss2	chr1	46664148	46664319	+	13.2054	3.32937893592814e-24	5.69816e-20	0.63847	TSSregion100,AS	POMGNT1	coding	protein_coding	chr1	46732948	68772	IMPUTED	6
rs12540918	CCT6P3_tss1	chr7	64498447	64498748	+	13.2003	3.41634703885989e-24	5.84429e-20	0.43913	TSS,S	CCT6P3	problem	retained_intron	chr7	64537604	38938	IMPUTED	7
rs4583476	AC108488.3_tss1	chr2	3605922	3606364	+	-13.1922	3.55870249296736e-24	6.07935e-20	-0.349585	TSS,S	AC108488.3	nonCoding	antisense	chr2	3608756	2697	CHIP	1f
rs2451991	LGI4_tss3	chr19	35633328	35633765	-	-13.1916	3.57036213126107e-24	6.09268e-20	-0.466499	TSS,S	LGI4	nonCoding	processed_transcript	chr19	35626373	-7060	IMPUTED	2a
rs656864	CTC-513N18.7_tss1	chr19	20844248	20844473	-	13.1399	4.63480055209121e-24	7.58343e-20	0.301125	TSS,S	CTC-513N18.7	nonCoding	lincRNA	chr19	20846817	2440	IMPUTED	6
rs3747560	ZCRB1_tss1	chr12	42719801	42719981	-	13.0161	8.67245844893759e-24	1.37215e-19	0.238113	TSS,S	ZCRB1	coding	protein_coding	chr12	42719890	-6	CAGE_EXOME_IMPUTED	4
rs7591782	TTN_tss2	chr2	179693093	179693356	+	-12.9961	9.5999060514678e-24	1.51391e-19	-0.522891	intron,AS	TTN	coding	protein_coding	chr2	179693013	-267	IMPUTED	4
rs10445586	ZNF880_tss1	chr19	52873118	52873326	+	12.8802	1.72807144038433e-23	2.67259e-19	0.263797	TSS,S	ZNF880	coding	protein_coding	chr19	52883123	9939	IMPUTED	7
rs2257103	PNKP_tss3	chr19	50370919	50371234	-	12.8673	1.84515143325952e-23	2.85287e-19	0.35377	TSS,S	PNKP	coding	protein_coding	chr19	50370066	-1076	IMPUTED	1f
rs37029	HERPUD1_tss1	chr16	56965876	56966279	+	-12.8452	2.06449550522157e-23	3.18311e-19	-0.576811	TSS,S	HERPUD1	coding	protein_coding	chr16	56949168	-16889	EXOME_IMPUTED	4
rs9534515	chr13_+_47476885	chr13	47476779	47476976	+	12.84	2.12024259746301e-23	3.26724e-19	0.487715	intergenic	NA	NA	NA	chr13	47476958	73	IMPUTED	7
rs4953497	EPCAM_tss1	chr2	47596314	47596774	+	12.8365	2.15824344098478e-23	3.32024e-19	0.893108	TSS,S	EPCAM	problem	retained_intron	chr2	47599141	2477	IMPUTED	6
rs4641592	TMTC4_tss3	chr13	101327229	101327525	+	12.8284	2.24866430198115e-23	3.44982e-19	0.486818	TSS,AS	TMTC4	coding	protein_coding	chr13	101350568	23256	IMPUTED	6
rs310678	GNA15_tss2	chr19	3149562	3150089	+	12.761	3.16855184902316e-23	4.78923e-19	0.507474	TSS,S	GNA15	problem	retained_intron	chr19	3152298	2282	IMPUTED	2b
rs4565940	GLIPR1L2_tss1	chr12	75784780	75785146	+	-12.6695	5.05065266314568e-23	7.44079e-19	-0.406308	TSS,S	GLIPR1L2	coding	protein_coding	chr12	75812296	27429	IMPUTED	6
rs11650924	SUZ12P_tss2	chr17	29058634	29058751	+	-12.5651	8.60155146222598e-23	1.20128e-18	-0.508188	TSS,S	SUZ12P	nonCoding	processed_transcript	chr17	29058676	14	IMPUTED	2b
rs1400292	chr3_-_167653928	chr3	167653868	167654046	-	12.5406	9.75095216820953e-23	1.34499e-18	0.5111	intergenic	NA	NA	NA	chr3	167653729	-199	IMPUTED	5
rs72655626	chr8_-_55287343	chr8	55287282	55287580	-	12.4598	1.47351493035781e-22	1.9794e-18	1.11168	intergenic	NA	NA	NA	chr8	55287399	56	IMPUTED	5
rs2385402	RESP18_tss1	chr2	220197312	220197584	-	-12.425	1.76117892973762e-22	2.34758e-18	-0.543211	TSS,S	RESP18	coding	protein_coding	chr2	220197492	30	IMPUTED	2b
rs561970	PRUNE2_tss5	chr9	79318291	79318494	-	12.4116	1.88555085661416e-22	2.50835e-18	0.459658	TSS,S	PRUNE2	nonCoding	processed_transcript	chr9	79318677	343	CHIP_EXOME	6
rs10479521	FAM153C_tss2	chr5	177433682	177433732	+	12.411	1.89142595725659e-22	2.5106e-18	0.828563	TSSregion500,S	FAM153C	coding	protein_coding	chr5	177061936	-371790	IMPUTED	6
rs12343516	RP11-27I1.2_tss1	chr9	123605221	123605819	+	12.3918	2.08695079357174e-22	2.7602e-18	0.332027	TSS,S	RP11-27I1.2	nonCoding	processed_transcript	chr9	123603469	-1891	IMPUTED	7
rs79330110	PPP6R2_tss4	chr22	50857266	50857414	+	12.3278	2.89770867514279e-22	3.81018e-18	0.633905	TSSregion500,S	PPP6R2	coding	protein_coding	chr22	50788053	-69301	IMPUTED	7
rs1462941	MRVI1-AS1_tss1	chr11	10562743	10563024	+	-12.2265	4.87173549973033e-22	6.27159e-18	-0.66037	TSS,S	MRVI1-AS1	nonCoding	antisense	chr11	10563090	231	CHIP	4
rs4873289	EFCAB1_tss1	chr8	49647679	49647961	-	12.1818	6.12851140663435e-22	7.82212e-18	0.641704	TSS,S	EFCAB1	nonCoding	processed_transcript	chr8	49697516	49689	CHIP	6
rs4410689	SMAP1_tss2	chr6	71378082	71378380	+	12.1444	7.42801678029881e-22	9.41231e-18	0.443464	intron,S	SMAP1	coding	protein_coding	chr6	71478824	100539	IMPUTED	7
rs2434696	CTD-2228K2.5_tss2	chr5	473264	474247	+	-12.1258	8.17040699848649e-22	1.03435e-17	-0.39417	TSSregion100,AS	CTD-2228K2.5	coding	protein_coding	chr5	466458	-6875	IMPUTED	5
rs3822030	DGKQ_tss1	chr4	967118	967438	-	12.0841	1.01285184111297e-21	1.27292e-17	0.383733	TSS,S	DGKQ	coding	protein_coding	chr4	987343	19986	CHIP	4
rs4718146	ZNF273_tss1	chr7	64348611	64349325	+	-12.0678	1.10102461154104e-21	1.38169e-17	-0.464893	exon,S	ZNF273	nonCoding	processed_transcript	chr7	64322362	-26367	IMPUTED	6
rs1440293	MYOM2_tss1	chr8	2000210	2000412	+	12.0626	1.13088325319929e-21	1.41804e-17	0.684099	exon,S	MYOM2	coding	protein_coding	chr8	2001625	1297	IMPUTED	2b
rs3792269	CAPN10_tss1	chr2	241526049	241526513	+	-12.0324	1.32110624782032e-21	1.64463e-17	-0.282421	TSS,S	CAPN10	coding	protein_coding	chr2	241531479	5330	EXOME_IMPUTED	5
rs9371533	AL355312.1_tss1	chr6	150184327	150185149	+	12.028	1.35145016274577e-21	1.68089e-17	0.337862	exon,S	AL355312.1	coding	protein_coding	chr6	150210681	26043	CHIP_EXOME	2b
rs7502594	C17orf97_tss1	chr17	260008	260626	+	11.9706	1.81629776270871e-21	2.20863e-17	0.257719	TSS,S	C17orf97	coding	protein_coding	chr17	260182	50	CAGE_EXOME_IMPUTED	4
rs3195676	AMACR_tss1	chr5	34007869	34008362	-	-11.9229	2.32241054792969e-21	2.7782e-17	-0.243784	TSS,S	AMACR	coding	protein_coding	chr5	34008100	-55	IMPUTED	4
rs6850	PPIA_tss1	chr7	44835971	44836294	+	-11.9088	2.4978211721421e-21	2.97297e-17	-0.368706	TSS,S	PPIA	problem	retained_intron	chr7	44836314	36	CAGE_EXOME_IMPUTED	3a
rs1168769	RP11-745O10.2_tss1	chr12	66524522	66524756	+	11.9058	2.53733712559644e-21	3.01675e-17	0.425681	TSS,S	RP11-745O10.2	nonCoding	antisense	chr12	66508487	-16152	IMPUTED	6
rs1985587	RIBC2_tss1	chr22	45809500	45809711	+	-11.8475	3.42641612847525e-21	4.00705e-17	-0.448214	TSS,S	RIBC2	coding	protein_coding	chr22	45808452	-1120	IMPUTED	6
rs6561149	LACC1_tss2	chr13	44453869	44454219	+	-11.7686	5.1499462402235e-21	5.96462e-17	-0.64103	TSS,S	LACC1	coding	protein_coding	chr13	44456782	2744	IMPUTED	7
rs1788484	CBS_tss2	chr21	44496839	44497204	-	11.7684	5.15620179787154e-21	5.97124e-17	0.378047	TSS,S	CBS	coding	protein_coding	chr21	44496941	-42	CHIP	4
rs1549523	ADAL_tss1	chr15	43622769	43623041	+	-11.7572	5.46159087604782e-21	6.30971e-17	-0.318112	TSS,S	ADAL	coding	protein_coding	chr15	43624189	1303	IMPUTED	7
rs9303578	NME1-NME2_tss1	chr17	49242788	49243125	+	11.7548	5.53064525967569e-21	6.38815e-17	0.373177	TSS,S	NME1-NME2	coding	protein_coding	chr17	49249665	6769	IMPUTED	4
rs2287997	HPR_tss1	chr16	72107832	72108261	+	11.744	5.84767016626521e-21	6.73604e-17	0.71384	exon,S	HPR	coding	protein_coding	chr16	72140553	32374	IMPUTED	7
rs56058031	SESTD1_tss1	chr2	180129114	180129970	-	-11.7211	6.58349508946091e-21	7.56081e-17	-0.293457	TSS,S	SESTD1	coding	protein_coding	chr2	180052742	-76779	IMPUTED	7
rs56265493	CTD-2049O4.1_tss1	chr16	27729940	27730219	-	-11.632	1.04357678995624e-20	1.15623e-16	-0.812147	TSS,S	CTD-2049O4.1	nonCoding	antisense	chr16	27708346	-21750	IMPUTED	6
rs9271220	HLA-DRB1_tss1	chr6	32557485	32557650	-	11.6292	1.05883386849677e-20	1.17278e-16	0.817351	TSS,S	HLA-DRB1	coding	protein_coding	chr6	32579355	21773	IMPUTED	6
rs2729284	CNTN4_tss3	chr3	2140035	2140402	-	11.5996	1.23398151067977e-20	1.35135e-16	0.363432	TSSregion100,AS	CNTN4	coding	protein_coding	chr3	2135638	-4702	IMPUTED	7
rs10064153	RP11-454P21.1_tss2	chr5	17802388	17802653	+	11.5944	1.26754760052618e-20	1.38674e-16	0.469885	intron,S	RP11-454P21.1	nonCoding	lincRNA	chr5	17802524	31	CHIP	4
rs738334	MAPK12_tss1	chr22	50699330	50700312	-	11.5804	1.36285553905485e-20	1.48953e-16	0.201771	TSS,S	MAPK12	nonCoding	processed_transcript	chr22	50688235	-11504	IMPUTED	3a
rs1132812	RP11-347C12.2_tss1	chr16	30346541	30346687	-	11.5779	1.38034560554751e-20	1.5082e-16	0.389533	TSSregion500,S	RP11-347C12.2	pseudo	transcribed_unprocessed_pseudogene	chr16	30198151	-148489	EXOME_IMPUTED	4
rs10423499	SUGP2_tss1	chr19	19144226	19144454	-	11.5739	1.40914087990935e-20	1.53875e-16	0.268839	TSS,S	SUGP2	coding	nonsense_mediated_decay	chr19	19125954	-18372	IMPUTED	6
rs143132578	SH3BP5L_tss1	chr1	249119924	249120254	-	11.5636	1.48635162599935e-20	1.61987e-16	0.617432	TSSregion100,S	SH3BP5L	nonCoding	processed_transcript	chr1	249120080	-12	INDEL	2b
rs12932206	GRIN2A_tss7	chr16	10064552	10064718	-	11.5523	1.57590402064894e-20	1.7151e-16	0.50344	TSS,S	GRIN2A	coding	protein_coding	chr16	10066021	1335	IMPUTED	4
rs12654944	CAMLG_tss1	chr5	134074040	134074495	+	11.4883	2.19618314383873e-20	2.37427e-16	0.274423	TSS,S	CAMLG	coding	protein_coding	chr5	134036784	-37452	IMPUTED	6
rs4849969	chr2_-_3699651	chr2	3699216	3699792	-	11.4755	2.34653841020684e-20	2.53311e-16	0.965259	intergenic	NA	NA	NA	chr2	3694832	-4819	IMPUTED	5
rs1132812	RP11-347C12.2_tss2	chr16	30346737	30346781	-	11.47	2.41412607115681e-20	2.6015e-16	0.359629	TSSregion100,S	RP11-347C12.2	nonCoding	processed_transcript	chr16	30198151	-148597	EXOME_IMPUTED	4
rs16872362	NSA2_tss1	chr5	74062930	74063190	+	11.4005	3.46053096019614e-20	3.64808e-16	0.258266	TSS,S	NSA2	problem	retained_intron	chr5	74159157	96093	IMPUTED	6
rs10233806	RP4-756H11.3_tss1	chr7	66119390	66119636	+	-11.3969	3.52582849894939e-20	3.71125e-16	-0.263517	TSS,S	RP4-756H11.3	nonCoding	sense_intronic	chr7	66118248	-1304	IMPUTED	2b
rs1468906	ST6GAL1_tss2	chr3	186648017	186648254	+	-11.3744	3.96200393303993e-20	4.13807e-16	-0.36138	TSSregion100,S	ST6GAL1	coding	protein_coding	chr3	186648117	-8	IMPUTED	4
rs2983343	ZNF37A_tss1	chr10	38383165	38384076	+	-11.3619	4.22805174779852e-20	4.38078e-16	-0.226766	TSS,S	ZNF37A	coding	protein_coding	chr10	38383332	41	CAGE_EXOME_IMPUTED	3a
rs4640926	HLA-DRB5_tss1	chr6	32498033	32498114	-	11.3618	4.23151113914087e-20	4.38354e-16	0.892201	TSS,S	HLA-DRB5	coding	protein_coding	chr6	32446993	-51074	IMPUTED	7
rs10085778	AC002451.3_tss1	chr7	95225931	95226123	+	11.3563	4.35375581032996e-20	4.50764e-16	0.418511	TSS,S	AC002451.3	nonCoding	antisense	chr7	95225981	-11	IMPUTED	4
rs62365038	CTC-281B15.1_tss1	chr5	80596978	80597467	-	-11.3482	4.54037724446559e-20	4.67983e-16	-0.391443	TSS,S	CTC-281B15.1	nonCoding	processed_transcript	chr5	80597374	9	IMPUTED	4
rs1524824	ZNF273_tss3	chr7	64337895	64338153	+	11.2973	5.91411887998926e-20	6.02613e-16	0.318854	TSS,S	ZNF273	nonCoding	processed_transcript	chr7	64404847	66855	IMPUTED	5
rs34436552	KNOP1_tss1	chr16	19729213	19730037	-	11.2913	6.10122875229232e-20	6.20363e-16	0.385079	TSS,S	KNOP1	coding	protein_coding	chr16	19782653	53124	IMPUTED	7
rs11136279	RP13-582O9.5_tss1	chr8	144363700	144363940	-	-11.2695	6.83144486029518e-20	6.91242e-16	-0.292761	TSS,S	RP13-582O9.5	nonCoding	antisense	chr8	144366661	2804	IMPUTED	7
rs268228	ATP5G3_tss1	chr2	176046302	176046558	-	11.2596	7.19192851338231e-20	7.26588e-16	0.321419	TSS,S	ATP5G3	coding	protein_coding	chr2	176046415	-23	EXOME_IMPUTED	2c
rs10404268	ZNF266_tss1	chr19	9545947	9546301	-	-11.2255	8.58404564984915e-20	8.61096e-16	-0.260312	TSS,S	ZNF266	coding	protein_coding	chr19	9541640	-4606	IMPUTED	6
rs6666277	FLVCR1-AS1_tss1	chr1	213031359	213031526	-	-11.2208	8.79744085389444e-20	8.82102e-16	-0.341308	TSS,S	FLVCR1-AS1	nonCoding	lincRNA	chr1	213089379	57949	IMPUTED	1f
rs155820	PCDHA13_tss1	chr5	140261628	140261968	+	11.2068	9.45939421754679e-20	9.46416e-16	0.471289	TSS,S	PCDHA13	coding	protein_coding	chr5	140307746	46019	EXOME_IMPUTED	5
rs2562118	ADAMTS18_tss1	chr16	77465246	77465657	-	11.1763	1.10846771703748e-19	1.10483e-15	0.614336	TSS,S	ADAMTS18	coding	protein_coding	chr16	77397321	-68113	IMPUTED	6
rs4717823	WBSCR27_tss1	chr7	73256798	73256997	-	11.1465	1.29424417720833e-19	1.28202e-15	0.477322	TSS,S	WBSCR27	coding	protein_coding	chr7	73255647	-1199	IMPUTED	2b
rs2136600	PPIL3_tss1	chr2	201753527	201754097	-	-11.1169	1.50921657472512e-19	1.48923e-15	-0.246228	TSS,S	PPIL3	coding	protein_coding	chr2	201742345	-11668	IMPUTED	1d
rs271156	chr6_+_133275533	chr6	133275488	133275751	+	-11.1159	1.51687618218801e-19	1.49585e-15	-0.457906	intergenic	NA	NA	NA	chr6	133275728	195	CHIP	6
rs8100336	ZNF333_tss1	chr19	14800825	14801077	+	11.1129	1.54072349321468e-19	1.51464e-15	0.202795	TSS,S	ZNF333	coding	nonsense_mediated_decay	chr19	14799644	-1255	IMPUTED	5
rs3863293	TMPRSS5_tss1	chr11	113576981	113577226	-	11.057	2.0607930595625e-19	2.00382e-15	0.54835	TSS,S	TMPRSS5	coding	protein_coding	chr11	113582504	5480	IMPUTED	5
rs2137990	chr17_+_41393270	chr17	41393262	41393306	+	-11.0226	2.46454596557356e-19	2.383e-15	-0.677807	intergenic	NA	NA	NA	chr17	41317896	-75374	IMPUTED	6
rs3818087	PRPH2_tss1	chr6	42672124	42672540	-	10.9933	2.87094668320705e-19	2.76749e-15	0.652578	exon,S	PRPH2	coding	protein_coding	chr6	42672407	147	IMPUTED	2b
rs2151236	KBTBD7_tss1	chr13	41768278	41768813	-	10.9799	3.07808949205022e-19	2.95199e-15	0.251309	TSS,S	KBTBD7	coding	protein_coding	chr13	41769660	955	IMPUTED	7
rs10788823	FLG-AS1_tss1	chr1	152161744	152161931	+	-10.9719	3.20829412529373e-19	3.07419e-15	-0.503403	TSS,S	FLG-AS1	nonCoding	antisense	chr1	152161648	-131	IMPUTED	4
rs10793529	chr10_-_42863440	chr10	42863363	42863570	-	-10.9646	3.33362232934945e-19	3.18078e-15	-0.484	intergenic	NA	NA	NA	chr10	42809978	-53462	IMPUTED	5
rs13346603	ATP5SL_tss1	chr19	41945758	41945898	-	-10.9301	3.98937853554498e-19	3.78687e-15	-0.240828	TSS,S	ATP5SL	coding	protein_coding	chr19	41945837	27	IMPUTED	4
rs9686011	RP11-539L10.3_tss1	chr4	6675509	6675714	-	10.8449	6.21527643967278e-19	5.76035e-15	0.26826	TSS,S	RP11-539L10.3	nonCoding	antisense	chr4	6656272	-19351	IMPUTED	7
rs71424116	PELI1_tss1	chr2	64371143	64371622	-	10.7949	8.0682916396858e-19	7.41313e-15	0.506878	TSS,S	PELI1	coding	protein_coding	chr2	64406721	35167	IMPUTED	5
rs71386677	AC141586.5_tss1	chr16	2653279	2653955	+	10.7713	9.12173217192299e-19	8.3429e-15	0.567517	TSS,S	AC141586.5	nonCoding	processed_transcript	chr16	2648651	-4792	EXOME	5
rs3826854	PNMAL1_tss1	chr19	46973902	46975085	-	-10.7657	9.39421960290891e-19	8.5829e-15	-0.251009	TSS,S	PNMAL1	coding	protein_coding	chr19	46974399	-389	IMPUTED	2b
rs2462658	AC073343.13_tss1	chr7	6703487	6703718	+	-10.7556	9.89764661246827e-19	9.03445e-15	-0.379315	TSS,S	AC073343.13	problem	retained_intron	chr7	6687560	-16043	IMPUTED	5
rs12418562	RP11-430H10.1_tss1	chr11	45376974	45377113	+	10.6952	1.35607130909819e-18	1.23042e-14	0.326877	TSS,S	RP11-430H10.1	nonCoding	lincRNA	chr11	45373480	-3546	IMPUTED	6
rs16929920	GGH_tss2	chr8	63951401	63951564	+	-10.6902	1.39177312517449e-18	1.26188e-14	-0.37192	TSSregion100,AS	GGH	problem	retained_intron	chr8	63862040	-89440	IMPUTED	5
rs5751792	AP000351.10_tss1	chr22	24373013	24373130	+	-10.6773	1.48864872246588e-18	1.34442e-14	-0.563347	TSS,S	AP000351.10	pseudo	unprocessed_pseudogene	chr22	24401542	28463	EXOME_IMPUTED	5
rs4983378	RP11-982M15.7_tss2	chr14	105122331	105122575	+	10.6708	1.54023090018105e-18	1.38693e-14	0.855139	TSSregion500,AS	RP11-982M15.7	nonCoding	lincRNA	chr14	105145568	23095	IMPUTED	4
rs28524819	RP11-426C22.6_tss1	chr16	29275778	29275942	-	-10.6519	1.69962562463942e-18	1.51737e-14	-0.583255	TSS,S	RP11-426C22.6	nonCoding	processed_transcript	chr16	29276013	74	IMPUTED	6
rs9637599	RP11-10L7.1_tss1	chr4	89205835	89206233	+	-10.6309	1.89668289463014e-18	1.68621e-14	-0.583234	TSS,S	RP11-10L7.1	nonCoding	processed_transcript	chr4	89206230	144	CHIP	4
rs7815122	DSCC1_tss1	chr8	120867990	120868369	-	-10.6092	2.12358967489669e-18	1.88279e-14	-0.43762	TSS,S	DSCC1	coding	protein_coding	chr8	120869022	888	CHIP	1f
rs9367235	RP1-8B1.4_tss1	chr6	46097316	46097627	-	10.5707	2.59537703262523e-18	2.25712e-14	0.330993	TSS,S	RP1-8B1.4	nonCoding	antisense	chr6	46109997	12441	IMPUTED	6
rs5001601	TFB1M_tss1	chr6	155635530	155635730	-	10.5523	2.85647634890385e-18	2.47795e-14	0.206731	TSS,S	TFB1M	coding	protein_coding	chr6	155635812	193	IMPUTED	4
rs34282092	GSTT1_tss1	chr22	24384133	24384844	-	-10.5397	3.05120552156863e-18	2.6076e-14	-1.49249	TSS,S	GSTT1	coding	nonsense_mediated_decay	chr22	24342791	-41480	IMPUTED	7
rs329624	NDUFAF2_tss1	chr5	60240898	60241073	+	10.518	3.4167561982907e-18	2.89984e-14	0.171688	TSS,S	NDUFAF2	coding	protein_coding	chr5	60285137	44177	IMPUTED	7
rs62125079	CLEC4GP1_tss1	chr19	7853462	7853777	+	10.5011	3.73135871128588e-18	3.16078e-14	0.506206	exon,S	CLEC4GP1	pseudo	unprocessed_pseudogene	chr19	7851580	-2124	IMPUTED	6
rs111499627	chr17_-_41438729	chr17	41438722	41438732	-	-10.4016	6.27073527728822e-18	5.21323e-14	-0.630258	intergenic	NA	NA	NA	chr17	41224833	-213896	IMPUTED	6
rs4849181	AC016683.6_tss1	chr2	113992781	113993435	+	-10.3982	6.38354998999165e-18	5.28794e-14	-0.840236	TSS,S	AC016683.6	nonCoding	antisense	chr2	113991970	-1152	IMPUTED	2b
rs10470010	PCMTD2_tss1	chr20	62886983	62887807	+	10.3915	6.61121868069641e-18	5.46998e-14	0.188817	TSS,S	PCMTD2	coding	protein_coding	chr20	62887339	240	IMPUTED	4
rs504781	GABPB1-AS1_tss1	chr15	50647605	50648000	+	10.3592	7.82453003057642e-18	6.42721e-14	0.290746	TSS,S	GABPB1-AS1	nonCoding	antisense	chr15	50648339	680	EXOME_IMPUTED	4
rs11878203	CTD-2619J13.14_tss1	chr19	58919333	58919910	-	10.3127	9.97508043535636e-18	7.99421e-14	0.38098	TSS,S	CTD-2619J13.14	nonCoding	lincRNA	chr19	58920050	220	IMPUTED	4
rs139273189	KNSTRN_tss1	chr15	40675105	40675403	+	10.3066	1.02976795079888e-17	8.23305e-14	0.249139	TSS,S	KNSTRN	coding	nonsense_mediated_decay	chr15	40650435	-24743	IMPUTED	2b
rs158796	CTD-2653M23.2_tss1	chr5	36876151	36876967	-	10.3012	1.05899208659529e-17	8.46242e-14	0.367929	TSS,S	CTD-2653M23.2	nonCoding	processed_transcript	chr5	36878780	1989	IMPUTED	1d
rs1443920	chr13_+_53938504	chr13	53938330	53938532	+	-10.2976	1.07929970191678e-17	8.61474e-14	-0.569693	intergenic	NA	NA	NA	chr13	53939226	722	IMPUTED	7
rs104664	FAM118A_tss2	chr22	45704765	45705013	+	10.251	1.37597486564699e-17	1.07084e-13	0.488944	TSS,S	FAM118A	nonCoding	processed_transcript	chr22	45711854	7001	CHIP	1b
rs78732220	EVA1C_tss2	chr21	33784477	33784742	-	10.2013	1.78416478244023e-17	1.35569e-13	0.795767	TSS,AS	EVA1C	coding	protein_coding	chr21	33795077	10393	IMPUTED	6
rs2276845	ACTR8_tss1	chr3	53915957	53916289	-	-10.1657	2.14874495711738e-17	1.61848e-13	-0.150974	TSS,S	ACTR8	coding	protein_coding	chr3	53916130	-49	IMPUTED	2b
rs2116029	AC010980.2_tss2	chr2	223183773	223184057	+	10.1585	2.23092325423132e-17	1.67547e-13	0.354493	TSS,S	AC010980.2	nonCoding	processed_transcript	chr2	223211710	27702	IMPUTED	6
rs7670187	TBC1D14_tss1	chr4	6988432	6988873	-	10.1495	2.33736186810041e-17	1.75196e-13	0.268148	TSSregion100,AS	TBC1D14	coding	protein_coding	chr4	7017183	28440	IMPUTED	5
rs61852448	RP11-439E19.7_tss1	chr1	246852960	246853174	+	10.1462	2.37877038423856e-17	1.78119e-13	0.327211	TSSregion500,S	RP11-439E19.7	nonCoding	lincRNA	chr1	246860674	7619	IMPUTED	5
rs17553284	DNAJC15_tss1	chr13	43597480	43597872	+	-10.1427	2.4223467163751e-17	1.81296e-13	-0.219322	exon,S	DNAJC15	nonCoding	processed_transcript	chr13	43597706	-34	EXOME_IMPUTED	1f
rs2888789	RP11-179A16.1_tss1	chr11	82429032	82429469	-	10.1238	2.67300259276212e-17	1.99086e-13	0.514494	TSS,S	RP11-179A16.1	nonCoding	lincRNA	chr11	82430169	766	IMPUTED	5
rs11150745	RPTOR_tss2	chr17	78716861	78717181	+	10.1141	2.81239434643524e-17	2.08653e-13	0.494045	TSS,S	RPTOR	nonCoding	processed_transcript	chr17	78757626	40502	IMPUTED	5
rs2279285	ARNTL_tss2	chr11	13298705	13299014	-	10.1001	3.02464840621252e-17	2.22593e-13	0.332322	TSSregion500,AS	ARNTL	coding	protein_coding	chr11	13298687	-241	IMPUTED	4
rs735309	RP11-320P7.2_tss1	chr12	70573980	70574242	+	10.0974	3.06758618843287e-17	2.25348e-13	0.481025	TSS,S	RP11-320P7.2	nonCoding	processed_transcript	chr12	70572417	-1689	IMPUTED	7
rs2067912	PAAF1_tss1	chr11	73587918	73588090	+	-10.0818	3.32900151224137e-17	2.42986e-13	-0.296725	TSS,S	PAAF1	coding	protein_coding	chr11	73611349	23308	EXOME_IMPUTED	1f
rs9400376	METTL24_tss2	chr6	110677665	110678326	+	10.0707	3.5263803878594e-17	2.56142e-13	0.435181	intron,AS	METTL24	coding	protein_coding	chr6	110677785	-69	IMPUTED	5
rs7740320	chr6_+_36916072	chr6	36915986	36916185	+	10.0511	3.90685175368541e-17	2.82535e-13	0.497982	intergenic	NA	NA	NA	chr6	36915906	-166	CHIP	5
rs9963191	chr18_+_5721899	chr18	5721672	5722063	+	-10.0449	4.03655551103879e-17	2.91419e-13	-0.73442	intergenic	NA	NA	NA	chr18	5724014	2115	IMPUTED	6
rs7589901	PAX8_tss1	chr2	113992994	113993162	-	-10.0158	4.69629676372695e-17	3.37266e-13	-0.58362	TSS,S	PAX8	coding	protein_coding	chr2	113993344	258	IMPUTED	4
rs6561599	RNASEH2B_tss1	chr13	51483768	51484602	+	-10.0151	4.7138026134313e-17	3.38501e-13	-0.198665	TSS,S	RNASEH2B	coding	protein_coding	chr13	51478918	-5007	IMPUTED	5
rs6437374	ACAP2_tss2	chr3	195076829	195077035	-	10.0077	4.90116479721852e-17	3.51568e-13	0.425914	TSS,S	ACAP2	coding	protein_coding	chr3	195076877	-62	IMPUTED	5
rs2179110	RNU5E-1_tss1	chr1	11968204	11968211	+	10.0066	4.92896251990994e-17	3.53539e-13	0.429005	TSS,S	RNU5E-1	nonCoding	snRNA	chr1	11972811	4604	IMPUTED	3a
rs4483186	MYOM2_tss2	chr8	2075740	2075862	+	9.98723	5.45261859958249e-17	3.88404e-13	0.361623	TSS,S	MYOM2	nonCoding	processed_transcript	chr8	2077542	1763	IMPUTED	6
rs28653581	RP11-453E17.1_tss1	chr4	68566856	68567174	+	9.982	5.60353214118233e-17	3.97159e-13	0.244136	TSS,S	RP11-453E17.1	nonCoding	processed_transcript	chr4	68567025	25	EXOME_IMPUTED	4
rs3747816	HDHD3_tss1	chr9	116139124	116139352	-	-9.98242	5.59144480884887e-17	3.97159e-13	-0.442494	TSS,S	HDHD3	coding	protein_coding	chr9	116138013	-1253	CHIP_EXOME	1f
rs12591132	TTC23_tss2	chr15	99791326	99791473	-	-9.97851	5.70674766981823e-17	4.04345e-13	-0.28314	TSS,S	TTC23	coding	protein_coding	chr15	99784210	-7212	IMPUTED	6
rs11864750	ATXN2L_tss2	chr16	28833947	28834249	+	9.97211	5.90032334409803e-17	4.16778e-13	0.331449	TSSregion500,S	ATXN2L	problem	retained_intron	chr16	28875204	41164	CAGE_EXOME_IMPUTED	2a
rs1832146	chr9_-_139664545	chr9	139664233	139664657	-	9.84936	1.11959702053493e-16	7.69658e-13	0.44265	intergenic	NA	NA	NA	chr9	139661238	-3307	IMPUTED	1f
rs11147004	POLE_tss1	chr12	133263728	133264043	-	9.83716	1.19316132384916e-16	8.17181e-13	0.271436	TSS,S	POLE	coding	protein_coding	chr12	133260417	-3563	IMPUTED	5
rs251352	PCDHA9_tss1	chr5	140227853	140228003	+	9.82879	1.24640408950313e-16	8.50067e-13	0.448022	exon,S	PCDHA9	coding	protein_coding	chr5	140227876	-83	EXOME_IMPUTED	2a
rs13126007	NAAA_tss1	chr4	76862072	76862340	-	9.82707	1.25764843509736e-16	8.57366e-13	0.211206	TSS,S	NAAA	coding	protein_coding	chr4	76862255	91	IMPUTED	1d
rs12691276	NSUN2_tss1	chr5	6632649	6633262	-	9.82438	1.275389035664e-16	8.69138e-13	0.212972	TSS,S	NSUN2	coding	protein_coding	chr5	6623085	-10072	IMPUTED	1d
rs1286343	TTC7B_tss4	chr14	91199782	91200005	-	9.82374	1.27969060917343e-16	8.71909e-13	0.635662	intron,S	TTC7B	coding	protein_coding	chr14	91254584	54728	IMPUTED	4
rs9910334	MIR4523_tss1	chr17	27703330	27703485	-	9.82218	1.29015288384637e-16	8.78983e-13	0.362404	intron,S	MIR4523	nonCoding	antisense	chr17	27800606	97204	IMPUTED	4
rs7951584	CDON_tss1	chr11	125932267	125932991	-	9.82116	1.29702994233688e-16	8.82852e-13	0.213973	TSS,S	CDON	coding	protein_coding	chr11	125844216	-88532	IMPUTED	5
rs12444644	CDH8_tss3	chr16	62070074	62070645	+	9.81727	1.32358260478473e-16	9.00206e-13	0.543635	TSS,AS	CDH8	coding	nonsense_mediated_decay	chr16	62073434	2942	IMPUTED	6
rs12917920	LA16c-380H5.2_tss1	chr16	3054026	3054579	+	-9.80401	1.41837854099987e-16	9.62903e-13	-0.32492	intron,AS	LA16c-380H5.2	nonCoding	sense_overlapping	chr16	3054088	-78	IMPUTED	2a
rs5761640	ISCA2P1_tss1	chr22	27042186	27042513	-	-9.79882	1.45731683800576e-16	9.84964e-13	-0.555299	TSSregion1000,S	ISCA2P1	pseudo	processed_pseudogene	chr22	27025661	-16678	IMPUTED	5
rs10020034	RP11-33B1.1_tss2	chr4	120375752	120375814	-	-9.79189	1.51092294167051e-16	1.0173e-12	-0.342692	TSSregion500,AS	RP11-33B1.1	nonCoding	processed_transcript	chr4	120294331	-81429	IMPUTED	6
rs79723678	SPATA20_tss1	chr17	48624396	48624626	+	-9.76977	1.69573718163088e-16	1.13855e-12	-0.403083	TSS,S	SPATA20	coding	protein_coding	chr17	48612433	-12113	IMPUTED	5
chr4:140368977	NDUFC1_tss2	chr4	140221848	140222632	-	9.7536	1.84496703530089e-16	1.23694e-12	0.321421	TSS,S	NDUFC1	coding	protein_coding	chr4	140368977	146487	IMPUTED	7
rs6509146	ZNF234_tss2	chr19	44645563	44645706	-	-9.7498	1.88187313231798e-16	1.26015e-12	-0.416013	TSSregion100,AS	ZNF234	coding	protein_coding	chr19	44646572	917	IMPUTED	4
rs3762951	ZDHHC11_tss4	chr5	784267	784455	-	9.74049	1.97555939042402e-16	1.31683e-12	0.622549	intron,S	ZDHHC11	coding	protein_coding	chr5	662613	-121671	EXOME_IMPUTED	5
rs7099030	GSTO2_tss1	chr10	106034603	106034773	+	-9.71971	2.20166779265315e-16	1.43892e-12	-0.260089	TSS,S	GSTO2	coding	protein_coding	chr10	106038347	3702	IMPUTED	6
rs28401739	PILRB_tss1	chr7	99933686	99933861	+	9.7132	2.27767731642297e-16	1.47942e-12	0.355062	TSS,S	PILRB	problem	retained_intron	chr7	99905684	-28051	IMPUTED	6
rs3810115	ZNF320_tss1	chr19	53400820	53401061	-	-9.71085	2.30572615557534e-16	1.49755e-12	-0.196576	TSS,S	ZNF320	coding	protein_coding	chr19	53400760	-126	CHIP	4
rs9515111	chr13_-_110384505	chr13	110384456	110384541	-	-9.69084	2.55933665438898e-16	1.65e-12	-0.535302	intergenic	NA	NA	NA	chr13	110384345	-160	IMPUTED	4
rs1074789	RP11-3L8.3_tss1	chr9	12759612	12759915	-	-9.67946	2.71571984146687e-16	1.74245e-12	-0.612079	exon,S	RP11-3L8.3	nonCoding	processed_transcript	chr9	12752340	-7431	IMPUTED	6
rs10849756	GATC_tss1	chr12	120884207	120884379	+	-9.67252	2.81586591086668e-16	1.7993e-12	-0.216331	TSS,S	GATC	coding	protein_coding	chr12	120963502	79242	IMPUTED	7
rs9871101	CLDN11_tss3	chr3	170184863	170185135	+	-9.65356	3.1083232971015e-16	1.9751e-12	-0.502445	TSS,S	CLDN11	nonCoding	processed_transcript	chr3	170199415	14331	IMPUTED	6
rs3827335	FBXO7_tss2	chr22	32883191	32883429	+	-9.64094	3.3197626408365e-16	2.09322e-12	-0.388048	TSS,S	FBXO7	problem	retained_intron	chr22	32883282	8	CAGE_IMPUTED	5
rs2286796	ZSWIM7_tss1	chr17	15902814	15903108	-	9.63286	3.46249425244204e-16	2.17774e-12	0.213533	TSS,S	ZSWIM7	coding	nonsense_mediated_decay	chr17	15884227	-18771	IMPUTED	6
rs482449	RP11-820L6.1_tss2	chr11	122179992	122180489	-	-9.63285	3.46266046884248e-16	2.17774e-12	-0.294101	TSS,S	RP11-820L6.1	nonCoding	processed_transcript	chr11	122180828	696	CHIP	7
rs1079719	GSTP1_tss1	chr11	67350851	67351683	+	-9.63154	3.48642567479572e-16	2.19194e-12	-0.185067	TSS,S	GSTP1	coding	protein_coding	chr11	67351531	248	IMPUTED	2b
rs7960104	RP11-22B23.1_tss2	chr12	9436245	9436283	+	-9.60878	3.92553323563947e-16	2.44672e-12	-0.412367	TSS,S	RP11-22B23.1	pseudo	unprocessed_pseudogene	chr12	9435639	-639	IMPUTED	5
rs4968320	EFCAB13_tss1	chr17	45401276	45401488	+	9.59139	4.29797413165528e-16	2.66998e-12	0.350718	TSS,S	EFCAB13	coding	protein_coding	chr17	45474997	73641	IMPUTED	7
rs62077512	DDX42_tss1	chr17	61851336	61851776	+	-9.58948	4.34090676677309e-16	2.68895e-12	-0.323753	TSS,S	DDX42	coding	protein_coding	chr17	61851435	-110	IMPUTED	4
rs11669858	POLRMT_tss1	chr19	633418	633638	-	-9.58639	4.41138865513888e-16	2.73139e-12	-0.259728	TSS,S	POLRMT	coding	protein_coding	chr19	633381	-138	IMPUTED	4
rs2329453	AC011290.4_tss1	chr7	39605727	39605987	-	-9.58262	4.49885050492007e-16	2.7804e-12	-0.274263	TSS,S	AC011290.4	nonCoding	antisense	chr7	39602556	-3357	IMPUTED	6
rs3807053	SIRT5_tss2	chr6	13574415	13574700	-	9.58006	4.55924433280086e-16	2.80878e-12	0.370335	TSSregion500,AS	SIRT5	coding	protein_coding	chr6	13573138	-1495	IMPUTED	4
rs41266831	HIST1H4H_tss1	chr6	26285260	26285930	-	-9.57623	4.65127804171628e-16	2.85486e-12	-0.300643	TSS,S	HIST1H4H	coding	protein_coding	chr6	26285759	-3	IMPUTED	4
rs3793767	SCD_tss4	chr10	102112089	102112240	+	9.55708	5.1393508409461e-16	3.12664e-12	0.409776	exon,S	SCD	coding	protein_coding	chr10	102115746	3623	IMPUTED	5
rs76556748	CHL1-AS2_tss1	chr3	238254	239334	-	9.54068	5.59782804844652e-16	3.38562e-12	0.511957	TSS,S	CHL1-AS2	problem	retained_intron	chr3	238321	-83	IMPUTED	4
rs72756397	LINC00476_tss1	chr9	98637465	98637930	-	9.53504	5.76468830455991e-16	3.48464e-12	0.165135	TSS,S	LINC00476	nonCoding	processed_transcript	chr9	98553143	-84600	IMPUTED	6
rs8014475	chr14_+_65840611	chr14	65840498	65840723	+	9.52527	6.06564816019759e-16	3.65438e-12	0.339057	intergenic	NA	NA	NA	chr14	65811537	-29074	IMPUTED	5
rs6953538	AC091729.9_tss1	chr7	1199960	1200230	+	9.51547	6.38321760067619e-16	3.83234e-12	0.312857	TSS,S	AC091729.9	nonCoding	antisense	chr7	1196974	-3088	IMPUTED	2b
rs240066	LL22NC03-86G7.1_tss1	chr22	22292533	22292871	+	9.50774	6.64568153041881e-16	3.98516e-12	0.324707	TSS,S	LL22NC03-86G7.1	nonCoding	antisense	chr22	22292995	362	CHIP	1f
rs75380668	BRD2_tss1	chr6	32936260	32936828	+	9.49765	7.00424336334264e-16	4.18724e-12	0.359965	TSS,S	BRD2	coding	protein_coding	chr6	32933493	-2876	IMPUTED	7
rs2446210	DUS3L_tss1	chr19	5791075	5791241	-	-9.4891	7.3230137816413e-16	4.36153e-12	-0.257859	TSS,S	DUS3L	coding	protein_coding	chr19	5783634	-7540	EXOME_IMPUTED	1f
rs1896252	LRRK2_tss5	chr12	40713868	40713978	+	-9.48513	7.47612659426645e-16	4.44435e-12	-0.484938	exon,S	LRRK2	coding	protein_coding	chr12	40713759	-171	IMPUTED	5
rs2584624	FTSJ3_tss1	chr17	61904225	61904501	-	-9.48155	7.61651595275378e-16	4.48719e-12	-0.280526	TSS,S	FTSJ3	coding	nonsense_mediated_decay	chr17	61904546	90	CHIP_EXOME	1f
rs2122093	RABL2A_tss1	chr2	114384763	114384881	+	9.47823	7.74970865605065e-16	4.5626e-12	0.332014	TSS,S	RABL2A	coding	protein_coding	chr2	114414869	30055	IMPUTED	7
rs13196054	ME1_tss1	chr6	84140616	84141310	-	-9.47547	7.86165431038464e-16	4.62727e-12	-0.171599	TSS,S	ME1	coding	protein_coding	chr6	84174943	34153	IMPUTED	4
rs38263	DGKB_tss4	chr7	14308594	14308967	-	-9.46268	8.4030448121412e-16	4.92392e-12	-0.367494	TSS,S	DGKB	nonCoding	processed_transcript	chr7	14308696	-101	IMPUTED	5
rs894976	RP11-559N14.5_tss1	chr17	76485102	76485308	+	9.46115	8.47023103280045e-16	4.96302e-12	0.538559	intron,S	RP11-559N14.5	nonCoding	processed_transcript	chr17	76485661	433	IMPUTED	4
rs72664723	SEC31A_tss2	chr4	83821139	83821872	-	-9.46077	8.48700251239331e-16	4.9718e-12	-0.301313	TSS,S	SEC31A	coding	protein_coding	chr4	83806856	-14844	IMPUTED	4
rs113428950	HLA-A_tss1	chr6	29910175	29910381	+	9.46	8.52137580106296e-16	4.99035e-12	1.17188	TSS,S	HLA-A	coding	protein_coding	chr6	29842259	-68048	IMPUTED	7
rs10027436	CRMP1_tss8	chr4	5889159	5889397	-	9.41933	1.05307448815161e-15	6.09193e-12	0.240744	exon,S	CRMP1	nonCoding	processed_transcript	chr4	5906287	17041	CHIP	5
rs12892419	DHRS1_tss1	chr14	24768791	24769055	-	9.4187	1.05654010896856e-15	6.11054e-12	0.252444	TSS,S	DHRS1	coding	protein_coding	chr14	24768534	-452	EXOME_IMPUTED	1f
rs60294020	TMX1_tss2	chr14	51706662	51706950	-	-9.41115	1.09886386642065e-15	6.32242e-12	-0.305214	TSS,AS	TMX1	problem	retained_intron	chr14	51704821	-2047	IMPUTED	6
rs75382826	IQCB1_tss1	chr3	121553725	121554001	-	9.40949	1.10838353512141e-15	6.37421e-12	0.212598	TSS,S	IQCB1	coding	protein_coding	chr3	121502662	-51177	IMPUTED	7
rs112777137	CTC-550B14.7_tss1	chr19	55517486	55517676	+	9.38802	1.23941677534345e-15	7.10118e-12	0.542519	TSS,S	CTC-550B14.7	nonCoding	antisense	chr19	55540283	22717	IMPUTED	5
chr6:31018788	HCG22_tss1	chr6	31021896	31022103	+	-9.3867	1.24797207716353e-15	7.14983e-12	-0.545458	TSS,S	HCG22	nonCoding	processed_transcript	chr6	31018788	-3224	IMPUTED	6
rs2278290	ZNF552_tss1	chr19	58325946	58326349	-	9.36969	1.36346536999694e-15	7.79334e-12	0.219615	TSS,S	ZNF552	coding	protein_coding	chr19	58297689	-28567	IMPUTED	4
rs1871631	PRKG1_tss2	chr10	52912760	52913103	+	9.35356	1.4828213907477e-15	8.39787e-12	0.41869	TSS,S	PRKG1	coding	protein_coding	chr10	52922797	9832	IMPUTED	5
rs1473580	ZBTB20_tss11	chr3	114790091	114790316	-	9.336	1.62470135702129e-15	9.15219e-12	0.470586	TSS,S	ZBTB20	coding	protein_coding	chr3	114790058	-90	IMPUTED	4
rs4963510	LEPREL2_tss2	chr12	6946247	6946528	+	9.31926	1.77244781881498e-15	9.94748e-12	0.439177	exon,S	LEPREL2	nonCoding	processed_transcript	chr12	6946545	296	IMPUTED	5
rs13447464	CDC7_tss2	chr1	91966339	91966590	+	9.31477	1.81436330537448e-15	1.01719e-11	0.268354	TSS,S	CDC7	coding	protein_coding	chr1	91968278	1855	IMPUTED	4
rs9392548	RP3-406P24.3_tss1	chr6	4021377	4021486	-	9.30668	1.89235477546885e-15	1.05914e-11	0.354118	TSS,S	RP3-406P24.3	nonCoding	antisense	chr6	4021294	-155	IMPUTED	3a
rs12278912	NRGN_tss6	chr11	124611396	124612126	+	9.30621	1.89695341817568e-15	1.06139e-11	0.353542	intron,S	NRGN	coding	protein_coding	chr11	124612159	49	CHIP	5
rs2755261	SLC35D1_tss1	chr1	67519594	67520170	-	9.29812	1.97848640140244e-15	1.0962e-11	0.197429	TSS,S	SLC35D1	coding	protein_coding	chr1	67520971	1338	IMPUTED	7
rs4919398	FRA10AC1_tss1	chr10	95461644	95462414	-	9.26893	2.3026475835755e-15	1.26277e-11	0.236954	TSS,S	FRA10AC1	coding	protein_coding	chr10	95429162	-33157	EXOME_IMPUTED	6
rs3743742	PRMT7_tss1	chr16	68344822	68345082	+	9.26444	2.35704774154347e-15	1.29011e-11	0.206516	TSS,S	PRMT7	coding	protein_coding	chr16	68345036	80	CHIP	1f
rs77301379	RP11-75C9.1_tss1	chr9	8857927	8858293	+	9.24293	2.63590789457799e-15	1.4331e-11	0.491713	TSS,S	RP11-75C9.1	nonCoding	processed_transcript	chr9	8858303	168	IMPUTED	3a
rs11101995	GSTM5_tss1	chr1	110254606	110254948	+	-9.23304	2.77490613519801e-15	1.50099e-11	-0.581185	TSS,S	GSTM5	coding	protein_coding	chr1	110270600	15697	IMPUTED	7
rs61778042	LINC00339_tss1	chr1	22351958	22352096	+	9.21759	3.00694558556289e-15	1.62317e-11	0.310767	TSS,S	LINC00339	nonCoding	lincRNA	chr1	22351947	-55	IMPUTED	2b
rs66786230	SMIM2-AS1_tss1	chr13	44716412	44716667	+	9.20433	3.22142262811603e-15	1.72447e-11	0.540809	TSSregion100,S	SMIM2-AS1	nonCoding	antisense	chr13	44711625	-4854	IMPUTED	7
rs6432802	COBLL1_tss3	chr2	165578920	165579356	-	-9.18942	3.48077175374003e-15	1.85585e-11	-0.478034	TSS,S	COBLL1	problem	retained_intron	chr2	165579159	-52	IMPUTED	5
rs7954090	ERC1_tss1	chr12	1192174	1192925	+	-9.1831	3.59699383146529e-15	1.91726e-11	-0.255344	TSS,S	ERC1	problem	retained_intron	chr12	1163896	-28565	IMPUTED	4
rs804667	CIT_tss7	chr12	120149894	120150508	-	9.11092	5.23235782528112e-15	2.74254e-11	0.482883	TSSregion1000,S	CIT	nonCoding	processed_transcript	chr12	120150196	55	IMPUTED	6
rs28456	FADS1_tss2	chr11	61582384	61582666	-	-9.1104	5.24636852741024e-15	2.74975e-11	-0.282501	TSS,S	FADS1	coding	protein_coding	chr11	61589481	6861	IMPUTED	7
rs4269412	HTATSF1P2_tss1	chr6	3024078	3024262	-	-9.09561	5.66492796834959e-15	2.95568e-11	-0.358322	TSSregion100,S	HTATSF1P2	pseudo	processed_pseudogene	chr6	3024886	762	IMPUTED	6
rs41310887	NUP210L_tss1	chr1	154127469	154127587	-	9.07798	6.20757198181168e-15	3.2236e-11	0.785042	exon,S	NUP210L	coding	protein_coding	chr1	154321623	194096	EXOME	4
rs7127007	AP000974.1_tss1	chr11	85565809	85566066	-	-9.06962	6.48268208129908e-15	3.36394e-11	-0.407295	TSS,S	AP000974.1	coding	protein_coding	chr11	85563982	-1931	IMPUTED	7
rs13276154	chr8_+_24918844	chr8	24918480	24918909	+	-9.06165	6.75658116022497e-15	3.50196e-11	-0.376076	intergenic	NA	NA	NA	chr8	24924451	5607	IMPUTED	7
rs4970777	GSTM3_tss1	chr1	110282453	110283215	-	-9.0553	6.98276236095342e-15	3.61631e-11	-0.296773	TSS,S	GSTM3	coding	protein_coding	chr1	110283785	847	IMPUTED	1f
rs2054164	C10orf107_tss1	chr10	63422448	63423064	+	9.04579	7.3356257642783e-15	3.7659e-11	0.487615	TSS,S	C10orf107	coding	protein_coding	chr10	63423135	418	IMPUTED	2b
rs8305	POLI_tss1	chr18	51795771	51796436	+	9.02663	8.10194668568609e-15	4.15083e-11	0.160833	TSS,S	POLI	coding	protein_coding	chr18	51820805	24884	CHIP_EXOME	5
rs12127787	CCBL2_tss2	chr1	89458502	89459070	+	9.02276	8.26600405055638e-15	4.22842e-11	0.328528	TSS,AS	CCBL2	coding	protein_coding	chr1	89458761	104	IMPUTED	4
rs6597600	RALGDS_tss4	chr9	136019638	136020113	-	-9.01958	8.40348849743407e-15	4.29636e-11	-0.258884	intron,S	RALGDS	coding	protein_coding	chr9	136020030	73	IMPUTED	1f
rs10497025	ACVR2A_tss1	chr2	148601886	148602809	+	-9.01088	8.79124136894071e-15	4.48859e-11	-0.246158	TSS,S	ACVR2A	nonCoding	processed_transcript	chr2	148662202	60118	IMPUTED	6
rs516124	CCDC88B_tss3	chr11	64110395	64110514	+	-8.99237	9.6765097444479e-15	4.92716e-11	-0.250837	TSSregion500,S	CCDC88B	nonCoding	processed_transcript	chr11	64128423	17961	IMPUTED	1f
rs2801024	LINC00839_tss1	chr10	42970894	42971683	+	-8.97893	1.03744766725284e-14	5.25305e-11	-0.276503	TSS,S	LINC00839	nonCoding	lincRNA	chr10	42970985	-98	IMPUTED	2b
rs12956085	WDR7_tss1	chr18	54318382	54319034	+	-8.94072	1.26454639690144e-14	6.30623e-11	-0.202372	TSS,S	WDR7	coding	protein_coding	chr18	54318503	-89	IMPUTED	2b
rs758070	PPP1R7_tss2	chr2	242088917	242089326	+	8.93437	1.30683009516951e-14	6.50244e-11	0.243767	TSS,S	PPP1R7	coding	protein_coding	chr2	242083510	-5540	IMPUTED	5
rs7916271	CDHR1_tss1	chr10	85954205	85954792	+	-8.92238	1.39047071421201e-14	6.89968e-11	-0.295897	TSS,S	CDHR1	coding	protein_coding	chr10	85954220	-74	IMPUTED	2b
rs142186653	TRIM47_tss2	chr17	73873891	73874279	-	-8.92132	1.39819018110392e-14	6.93736e-11	-0.373894	TSS,S	TRIM47	coding	protein_coding	chr17	73879851	5841	IMPUTED	7
rs4515756	NBPF3_tss1	chr1	21766523	21766739	+	8.91085	1.47604482853735e-14	7.3066e-11	0.234907	TSS,S	NBPF3	coding	protein_coding	chr1	21784093	17463	IMPUTED	7
rs12046691	RTCA_tss1	chr1	100731645	100731983	+	8.90484	1.52268865688391e-14	7.53412e-11	0.235231	TSS,S	RTCA	coding	protein_coding	chr1	100726313	-5457	IMPUTED	7
rs2004913	RP11-114H24.4_tss1	chr15	78236888	78237015	-	8.89119	1.63411378561368e-14	8.05015e-11	0.305518	TSS,S	RP11-114H24.4	nonCoding	processed_transcript	chr15	78200118	-36791	IMPUTED	5
rs12519825	GUSBP1_tss1	chr5	21459586	21459654	+	8.88799	1.66142529402008e-14	8.18324e-11	0.463872	TSS,S	GUSBP1	nonCoding	processed_transcript	chr5	21473709	14087	EXOME	5
rs9807362	DSC1_tss1	chr18	28742567	28742938	-	-8.87876	1.74270556045727e-14	8.54506e-11	-0.386429	TSS,S	DSC1	coding	protein_coding	chr18	28749785	7102	IMPUTED	7
rs2742478	TMEM9B-AS1_tss1	chr11	8986030	8986236	+	8.86608	1.86090238098013e-14	9.04093e-11	0.374497	TSS,S	TMEM9B-AS1	nonCoding	antisense	chr11	8996099	10019	IMPUTED	6
rs10625215	RP11-640M9.2_tss1	chr1	144593659	144593697	+	-8.86385	1.88248117170226e-14	9.14376e-11	-0.294735	TSS,S	RP11-640M9.2	nonCoding	processed_transcript	chr1	144615251	21557	INDEL	5
rs34577323	GTF2IRD1P1_tss1	chr7	66309941	66310080	+	-8.84823	2.04090263064443e-14	9.87034e-11	-0.253788	TSSregion500,AS	GTF2IRD1P1	nonCoding	processed_transcript	chr7	66310041	11	IMPUTED	2a
rs2578618	CCT5_tss1	chr5	10250244	10250918	+	8.83222	2.21710145793807e-14	1.0667e-10	0.282618	TSS,S	CCT5	coding	protein_coding	chr5	10250443	4	IMPUTED	2b
rs6791192	FGD5-AS1_tss2	chr3	14989177	14989993	-	8.83124	2.22838279253201e-14	1.0718e-10	0.158063	TSS,S	FGD5-AS1	nonCoding	antisense	chr3	14988060	-1589	IMPUTED	5
rs2075689	KLK10_tss1	chr19	51522485	51522781	-	8.81325	2.44553592945859e-14	1.16943e-10	0.268991	TSSregion500,S	KLK10	coding	nonsense_mediated_decay	chr19	51519259	-3434	EXOME_IMPUTED	1f
rs2597207	COPB1_tss1	chr11	14520843	14521487	-	8.80243	2.58624363354607e-14	1.23586e-10	0.150494	TSS,S	COPB1	coding	protein_coding	chr11	14472679	-48719	IMPUTED	7
rs2279228	RGR_tss1	chr10	86004736	86004905	+	8.72572	3.84376010630837e-14	1.7842e-10	0.534556	TSS,S	RGR	nonCoding	processed_transcript	chr10	86004736	-71	CHIP	2a
rs2418163	RNA5SP294_tss1	chr9	114174341	114174521	-	8.72203	3.91770718645675e-14	1.81715e-10	0.340825	TSSregion500,S	RNA5SP294	nonCoding	rRNA	chr9	114174415	-15	CAGE_EXOME_IMPUTED	6
rs11978941	AC005013.5_tss1	chr7	28996296	28996541	+	8.71964	3.96614332833686e-14	1.839e-10	0.528666	TSSregion1000,S	AC005013.5	nonCoding	lincRNA	chr7	29035874	39508	IMPUTED	7
rs2540200	TMEM178A_tss2	chr2	39893368	39894385	-	-8.69017	4.61769123226641e-14	2.1211e-10	-0.240119	exon,AS	TMEM178A	coding	protein_coding	chr2	39884791	-9295	IMPUTED	5
rs4655890	CCBL2_tss1	chr1	89458098	89458730	-	-8.68805	4.66837811986212e-14	2.14367e-10	-0.149478	TSS,S	CCBL2	coding	protein_coding	chr1	89444965	-13518	CHIP	6
rs11131799	AGA_tss1	chr4	178363385	178363724	-	-8.6667	5.2119820636344e-14	2.38112e-10	-0.228385	TSS,S	AGA	coding	protein_coding	chr4	178363378	-186	IMPUTED	4
rs62120281	IAH1_tss2	chr2	9613870	9614524	+	-8.65637	5.49726778055684e-14	2.50556e-10	-0.317516	TSS,S	IAH1	coding	protein_coding	chr2	9602747	-11514	IMPUTED	5
rs4920595	PADI4_tss1	chr1	17674349	17674485	+	8.62869	6.34027760397165e-14	2.87333e-10	0.530694	TSS,S	PADI4	nonCoding	processed_transcript	chr1	17652294	-22138	IMPUTED	7
rs2501965	CENPQ_tss1	chr6	49431020	49431141	+	8.60599	7.12708445671518e-14	3.21462e-10	0.22541	TSS,S	CENPQ	coding	protein_coding	chr6	49456545	25464	IMPUTED	6
rs28591601	RP11-266L9.4_tss1	chr16	25042940	25043481	+	-8.60232	7.26287319853002e-14	3.27066e-10	-0.218291	TSS,S	RP11-266L9.4	pseudo	unprocessed_pseudogene	chr16	25042983	-75	IMPUTED	2b
rs12472204	AC068057.2_tss1	chr2	105371586	105372298	-	8.60075	7.32184378121218e-14	3.29213e-10	0.262118	TSS,S	AC068057.2	nonCoding	lincRNA	chr2	105372227	76	IMPUTED	2b
rs4876220	MYOM2_tss3	chr8	2066710	2067259	+	8.59039	7.72316201078148e-14	3.46721e-10	0.436822	TSS,S	MYOM2	nonCoding	processed_transcript	chr8	2075378	8513	IMPUTED	4
rs554589	DPAGT1_tss2	chr11	118970981	118971164	-	-8.58955	7.75651253186066e-14	3.48204e-10	-0.301945	TSS,S	DPAGT1	problem	retained_intron	chr11	118982670	11550	IMPUTED	5
rs226959	chr6_-_3720311	chr6	3720114	3720322	-	-8.58694	7.86162902930024e-14	3.52866e-10	-0.671846	intergenic	NA	NA	NA	chr6	3727811	7500	EXOME_IMPUTED	6
rs10426161	CTD-2245F17.3_tss1	chr19	53700307	53700437	+	8.58605	7.89761736086372e-14	3.54438e-10	0.229406	TSS,S	CTD-2245F17.3	nonCoding	lincRNA	chr19	53697408	-2963	IMPUTED	6
rs7099030	GSTO2_tss2	chr10	106034834	106035065	+	-8.58544	7.92273176120853e-14	3.55504e-10	-0.276058	TSS,S	GSTO2	coding	protein_coding	chr10	106038347	3439	IMPUTED	6
rs778338	C2orf82_tss1	chr2	233740387	233740618	+	-8.58163	8.07953100302867e-14	3.61824e-10	-0.365197	TSS,S	C2orf82	problem	retained_intron	chr2	233740227	-313	IMPUTED	1f
rs1982784	MGRN1_tss2	chr16	4666423	4666565	+	-8.57136	8.51819818323423e-14	3.80883e-10	-0.327106	TSS,S	MGRN1	coding	protein_coding	chr16	4666537	45	IMPUTED	2b
rs2295797	TPM2_tss3	chr9	35690969	35691245	-	-8.55988	9.03694058085214e-14	4.03149e-10	-0.348582	TSS,S	TPM2	coding	protein_coding	chr9	35722282	31172	CHIP	1f
rs7561462	SUCLG1_tss2	chr2	84686623	84686763	+	-8.55827	9.11214633856722e-14	4.06143e-10	-0.255497	TSSregion100,AS	SUCLG1	coding	protein_coding	chr2	84686757	63	IMPUTED	4
rs4974584	CTBP1_tss6	chr4	1243931	1244226	-	8.54789	9.61215108331308e-14	4.25821e-10	0.223995	TSSregion500,S	CTBP1	coding	protein_coding	chr4	1280622	36531	IMPUTED	6
rs2807735	WAC-AS1_tss1	chr10	28821369	28822092	-	8.54697	9.65759246551503e-14	4.27783e-10	0.19539	TSS,S	WAC-AS1	nonCoding	antisense	chr10	28791584	-30008	IMPUTED	5
rs1055428	DAGLB_tss3	chr7	6487632	6487770	+	-8.53528	1.02563390217309e-13	4.52934e-10	-0.38789	TSS,AS	DAGLB	coding	protein_coding	chr7	6456347	-31339	EXOME_IMPUTED	2b
rs79836909	RP11-87H9.2_tss2	chr9	69065500	69065542	+	8.53298	1.03785105817821e-13	4.58193e-10	0.396691	TSSregion500,S	RP11-87H9.2	pseudo	unprocessed_pseudogene	chr9	69065535	20	CAGE	4
rs978406	SETD9_tss1	chr5	56204951	56205520	+	-8.53131	1.04682272773902e-13	4.61987e-10	-0.324014	TSS,S	SETD9	nonCoding	processed_transcript	chr5	56259808	54365	IMPUTED	5
rs6682529	ZNF593_tss1	chr1	26496300	26496734	+	8.52353	1.08957345022484e-13	4.80222e-10	0.212831	TSS,S	ZNF593	coding	protein_coding	chr1	26491018	-5379	IMPUTED	4
rs11587021	C1orf204_tss2	chr1	159824511	159824940	+	8.51297	1.150353537145e-13	5.06103e-10	0.302051	TSS,AS	C1orf204	nonCoding	processed_transcript	chr1	159825916	1281	IMPUTED	3a
rs2036775	chr1_-_229374801	chr1	229374686	229374951	-	8.4918	1.28260961374744e-13	5.62388e-10	0.320886	intergenic	NA	NA	NA	chr1	229377038	2237	CHIP	5
rs2240773	MXRA7_tss1	chr17	74707007	74707483	-	8.48268	1.34420975374542e-13	5.86906e-10	0.437017	TSS,S	MXRA7	coding	protein_coding	chr17	74710783	3702	EXOME_IMPUTED	4
rs2271552	AC091167.1_tss1	chr15	90838288	90838438	+	-8.47393	1.40598954780427e-13	6.12745e-10	-0.375713	exon,S	AC091167.1	nonCoding	miRNA	chr15	90838393	63	CHIP	4
rs9911574	RPTOR_tss3	chr17	78795675	78796147	+	-8.46931	1.43979219549889e-13	6.27229e-10	-0.326157	exon,S	RPTOR	coding	protein_coding	chr17	78795868	-89	IMPUTED	5
rs9554226	FLT3_tss1	chr13	28674625	28675157	-	8.46782	1.45084373361833e-13	6.31994e-10	0.3725	TSS,S	FLT3	coding	protein_coding	chr13	28630251	-44487	IMPUTED	5
rs269912	NLRP2_tss1	chr19	55477733	55477775	+	8.42337	1.82286546396531e-13	7.85509e-10	0.516889	TSS,S	NLRP2	coding	protein_coding	chr19	55481398	3626	EXOME_IMPUTED	1f
rs6852858	ZNF732_tss1	chr4	299194	299344	-	8.42056	1.84939095560382e-13	7.96195e-10	0.470114	TSSregion100,S	ZNF732	coding	protein_coding	chr4	299259	-4	IMPUTED	4
rs9844414	DLG1_tss6	chr3	196987690	196987789	-	8.41974	1.85715609033905e-13	7.99289e-10	0.478572	TSSregion500,S	DLG1	coding	protein_coding	chr3	196906087	-81620	IMPUTED	5
rs72924562	APIP_tss1	chr11	34937548	34938155	-	8.41939	1.86054912421236e-13	8.00625e-10	0.189421	TSS,S	APIP	coding	protein_coding	chr11	34899070	-38856	IMPUTED	7
rs10495579	C2orf50_tss2	chr2	11272397	11272543	+	8.41097	1.94269134072206e-13	8.349e-10	0.37075	TSSregion1000,S	C2orf50	coding	protein_coding	chr2	11272576	131	CHIP	4
rs11741640	RGS14_tss2	chr5	176797691	176798038	+	-8.40965	1.95589273027867e-13	8.40443e-10	-0.36544	TSS,S	RGS14	problem	retained_intron	chr5	176792743	-5090	IMPUTED	5
rs199355	GPNMB_tss1	chr7	23286188	23286523	+	-8.3899	2.16439715162542e-13	9.26796e-10	-0.532095	TSS,S	GPNMB	coding	protein_coding	chr7	23296533	10141	EXOME_IMPUTED	1d
rs3008651	TAF1A_tss1	chr1	222762938	222763304	-	8.36447	2.46595065663571e-13	1.05225e-09	0.232665	TSS,S	TAF1A	coding	protein_coding	chr1	222763235	-40	EXOME_IMPUTED	4
rs1281689	SLC22A15_tss2	chr1	116519691	116520023	-	-8.36021	2.52034814768239e-13	1.07493e-09	-0.290364	intron,AS	SLC22A15	coding	protein_coding	chr1	116523830	3930	IMPUTED	4
rs4908208	OLFM3_tss1	chr1	102462052	102463026	-	-8.35749	2.55582753534521e-13	1.08968e-09	-0.155696	TSS,S	OLFM3	coding	protein_coding	chr1	102438004	-24478	IMPUTED	6
rs113741660	TRPV2_tss1	chr17	16318812	16319124	+	-8.33354	2.88956856552861e-13	1.22527e-09	-0.335239	TSS,S	TRPV2	coding	protein_coding	chr17	16309454	-9429	IMPUTED	6
rs12784396	CWF19L1_tss1	chr10	102027221	102027505	-	8.29476	3.52431887707849e-13	1.48057e-09	0.154669	TSS,S	CWF19L1	nonCoding	processed_transcript	chr10	102027407	12	CAGE_CHIP_EXOME	2b
rs73615082	KARS_tss2	chr16	75682287	75682601	-	8.28234	3.75563368754242e-13	1.56567e-09	0.677118	TSS,S	KARS	problem	retained_intron	chr16	75680495	-2041	IMPUTED	5
rs4842610	chr12_-_88813056	chr12	88812939	88813194	-	-8.27959	3.80878397167434e-13	1.58627e-09	-0.369195	intergenic	NA	NA	NA	chr12	88811689	-1367	CHIP	5
rs9574421	RBM26-AS1_tss1	chr13	79980186	79980570	+	8.27553	3.88874969580751e-13	1.61556e-09	0.538502	TSS,S	RBM26-AS1	nonCoding	processed_transcript	chr13	79980340	-85	IMPUTED	4
rs1643651	DHFR_tss1	chr5	79950630	79950918	-	-8.27394	3.92050972527015e-13	1.62388e-09	-0.254218	TSS,S	DHFR	coding	protein_coding	chr5	79955924	5139	IMPUTED	7
rs1179037	SURF1_tss1	chr9	136223273	136223428	-	-8.27194	3.96087034477539e-13	1.63937e-09	-0.311004	TSS,S	SURF1	coding	protein_coding	chr9	136238509	15165	IMPUTED	1d
rs462608	CLPTM1L_tss2	chr5	1345214	1345510	+	-8.26856	4.02993728184786e-13	1.66683e-09	-0.212787	TSSregion100,AS	CLPTM1L	coding	protein_coding	chr5	1336626	-8692	IMPUTED	3a
rs9934267	CDIP1_tss2	chr16	4588111	4588597	-	-8.2548	4.32371328005981e-13	1.7829e-09	-0.234544	TSS,S	CDIP1	coding	protein_coding	chr16	4534366	-54064	IMPUTED	1f
rs13111483	RP11-326I11.4_tss1	chr4	185458665	185458826	-	8.24609	4.52071158399611e-13	1.86257e-09	0.289239	TSS,S	RP11-326I11.4	nonCoding	lincRNA	chr4	185458566	-152	CHIP	4
rs74576495	RP5-1021I20.1_tss1	chr14	74253863	74254193	+	8.24201	4.61605725186672e-13	1.89642e-09	0.439401	TSS,S	RP5-1021I20.1	nonCoding	antisense	chr14	74254212	161	IMPUTED	4
rs150983	RP11-64J4.2_tss1	chr17	3289553	3289667	-	-8.23706	4.73416171961374e-13	1.94263e-09	-0.335601	TSS,S	RP11-64J4.2	nonCoding	sense_overlapping	chr17	3308326	18739	IMPUTED	7
rs13392079	STK39_tss1	chr2	169103737	169104329	-	8.23421	4.80371516624427e-13	1.97015e-09	0.243343	exon,S	STK39	coding	protein_coding	chr2	169119178	15179	IMPUTED	7
rs4900141	RIN3_tss1	chr14	93153986	93154686	-	-8.22827	4.95178198139936e-13	2.02944e-09	-0.269665	exon,AS	RIN3	coding	protein_coding	chr14	93152220	-2375	CHIP	5
rs617599	CASQ1_tss1	chr1	160162358	160162719	+	-8.22037	5.1557482381497e-13	2.11108e-09	-0.275574	TSS,S	CASQ1	problem	retained_intron	chr1	160162959	352	IMPUTED	2b
rs73233209	RP11-341G5.1_tss1	chr4	13655871	13656048	+	8.21699	5.24567796887786e-13	2.14584e-09	0.39726	TSSregion1000,S	RP11-341G5.1	nonCoding	lincRNA	chr4	13659711	3755	IMPUTED	7
rs11606393	RIC8A_tss2	chr11	207594	207779	+	-8.21445	5.31409267758747e-13	2.17174e-09	-0.20887	TSSregion1000,S	RIC8A	coding	protein_coding	chr11	208235	525	IMPUTED	4
rs12223627	MTA2_tss3	chr11	62369775	62370212	-	-8.21287	5.35708913528421e-13	2.18866e-09	-0.340387	TSSregion500,S	MTA2	coding	protein_coding	chr11	62368557	-1263	IMPUTED	3a
rs7187741	RMI2_tss1	chr16	11439241	11439566	+	-8.20876	5.47095384417175e-13	2.22984e-09	-0.333493	TSS,S	RMI2	coding	protein_coding	chr16	11433103	-6203	IMPUTED	1f
rs11673701	ZNF28_tss1	chr19	53360842	53360902	-	-8.19234	5.94937886392883e-13	2.4145e-09	-0.332889	TSS,S	ZNF28	coding	protein_coding	chr19	53360861	-11	CAGE_EXOME_IMPUTED	2b
rs28693496	TEX29_tss1	chr13	111978655	111978796	+	8.18592	6.14754751860716e-13	2.49246e-09	0.561887	intron,S	TEX29	coding	nonsense_mediated_decay	chr13	111978920	200	IMPUTED	5
rs7825085	CCDC25_tss1	chr8	27630018	27630251	-	-8.17456	6.51469721115804e-13	2.63629e-09	-0.130894	TSS,S	CCDC25	coding	protein_coding	chr8	27598300	-31857	CHIP	2b
chr2:132211405	AC093838.4_tss1	chr2	132250389	132250905	+	-8.1731	6.56334283291845e-13	2.65413e-09	-0.358813	TSS,S	AC093838.4	pseudo	processed_pseudogene	chr2	132211405	-39242	IMPUTED	5
rs7486453	PGAM5_tss1	chr12	133287208	133287635	+	-8.16306	6.90850606052712e-13	2.78771e-09	-0.161854	TSS,S	PGAM5	coding	protein_coding	chr12	133287459	25	IMPUTED	4
rs540587	CCNDBP1_tss2	chr15	43477808	43478440	+	-8.1625	6.92829538080573e-13	2.79313e-09	-0.335278	TSS,S	CCNDBP1	problem	retained_intron	chr15	43478113	-19	IMPUTED	1f
rs12148735	ZSCAN29_tss1	chr15	43662424	43663276	-	8.15938	7.03924669349318e-13	2.83352e-09	0.176651	TSS,S	ZSCAN29	coding	protein_coding	chr15	43589582	-73659	IMPUTED	7
rs11675139	WIPF1_tss2	chr2	175439954	175440388	-	8.14241	7.67578528335956e-13	3.06045e-09	0.386822	exon,S	WIPF1	coding	protein_coding	chr2	175440316	97	IMPUTED	5
rs10037307	GRAMD3_tss2	chr5	125815695	125815994	+	-8.13322	8.04415212599943e-13	3.20109e-09	-0.425432	TSS,S	GRAMD3	problem	retained_intron	chr5	125822005	6223	IMPUTED	6
rs113670196	CTB-171A8.1_tss1	chr19	45221823	45222139	-	8.13075	8.14630587923725e-13	3.24e-09	0.594744	TSS,S	CTB-171A8.1	nonCoding	antisense	chr19	45219634	-2378	IMPUTED	6
rs7048372	SMC2_tss1	chr9	106856519	106856982	+	8.12946	8.20004081238682e-13	3.26008e-09	0.171676	TSS,S	SMC2	coding	protein_coding	chr9	106859738	3142	IMPUTED	6
rs59226301	MLF2_tss1	chr12	6861675	6862396	-	-8.12188	8.52277477034816e-13	3.38061e-09	-0.191149	TSS,S	MLF2	coding	protein_coding	chr12	6866113	3806	IMPUTED	7
rs16906252	MGMT_tss1	chr10	131265290	131265591	+	-8.11852	8.67005447345581e-13	3.4357e-09	-0.364677	TSS,S	MGMT	coding	protein_coding	chr10	131265545	39	EXOME	4
rs9462858	PEX6_tss1	chr6	42946753	42947222	-	8.10562	9.25939520355674e-13	3.64586e-09	0.179379	TSS,S	PEX6	coding	protein_coding	chr6	42946490	-415	EXOME_IMPUTED	4
rs7533985	EFCAB2_tss1	chr1	245132903	245133765	+	-8.09904	9.57479873897153e-13	3.76589e-09	-0.19445	TSS,S	EFCAB2	nonCoding	processed_transcript	chr1	245199100	65395	IMPUTED	7
rs9486079	PREP_tss2	chr6	105850946	105851633	+	8.09781	9.63492382595041e-13	3.78738e-09	0.236945	TSS,AS	PREP	coding	protein_coding	chr6	105851978	898	IMPUTED	4
rs111970577	RP11-43F13.1_tss1	chr5	1633997	1634329	-	8.09128	9.96072539629865e-13	3.90131e-09	0.160235	TSS,S	RP11-43F13.1	nonCoding	processed_transcript	chr5	1633341	-721	IMPUTED	1f
rs62289332	AFAP1_tss4	chr4	7865725	7865765	-	8.0881	1.0123505636877e-12	3.9638e-09	0.293307	intron,S	AFAP1	coding	protein_coding	chr4	7868981	3235	IMPUTED	5
rs143539194	CRELD1_tss2	chr3	9975099	9975436	-	-8.07402	1.08760708586556e-12	4.2406e-09	-0.265333	TSSregion100,AS	CRELD1	coding	protein_coding	chr3	10030521	55172	IMPUTED	5
rs11001833	C10orf11_tss2	chr10	78204052	78204497	+	-8.06193	1.15663447762671e-12	4.48759e-09	-0.3691	intron,S	C10orf11	nonCoding	processed_transcript	chr10	78356913	152528	IMPUTED	6
rs2412299	SGCA_tss1	chr17	48243263	48243410	+	8.05298	1.21051373209112e-12	4.66928e-09	0.2991	TSS,S	SGCA	coding	nonsense_mediated_decay	chr17	48243736	372	IMPUTED	4
rs2273804	WARS_tss1	chr14	100842432	100842795	-	-8.05235	1.21438885230874e-12	4.68406e-09	-0.122488	TSS,S	WARS	coding	protein_coding	chr14	100842637	-11	EXOME_IMPUTED	3a
rs7777520	C7orf49_tss2	chr7	134855404	134855838	+	8.03278	1.34153806009101e-12	5.14578e-09	0.273946	TSS,AS	C7orf49	nonCoding	processed_transcript	chr7	134755921	-99675	IMPUTED	7
rs891203	OCEL1_tss2	chr19	17337248	17337847	+	-8.03148	1.35040795329118e-12	5.17729e-09	-0.397788	TSS,S	OCEL1	coding	protein_coding	chr19	17337882	470	EXOME_IMPUTED	4
rs12749939	UROD_tss2	chr1	45478322	45478516	+	-8.02906	1.36715011332011e-12	5.23567e-09	-0.260003	TSS,S	UROD	nonCoding	processed_transcript	chr1	45478433	-23	IMPUTED	2a
rs17800987	ZNF300P1_tss1	chr5	150325791	150326176	-	8.02755	1.3776717293942e-12	5.27505e-09	0.460254	TSS,S	ZNF300P1	pseudo	transcribed_unprocessed_pseudogene	chr5	150323428	-2690	EXOME_IMPUTED	7
rs55659209	Sep-02_tss2	chr2	242254666	242254906	+	8.01366	1.47848830434018e-12	5.62756e-09	0.223187	TSS,S	Sep-02	nonCoding	processed_transcript	chr2	242254317	-541	IMPUTED	4
rs7794930	GS1-124K5.4_tss1	chr7	65958564	65958820	+	8.00316	1.55950269880636e-12	5.9107e-09	0.204772	TSS,S	GS1-124K5.4	nonCoding	lincRNA	chr7	65778546	-180160	CHIP	6
rs34692381	FREM2_tss1	chr13	39261105	39261448	+	-7.99905	1.59237412896844e-12	6.0326e-09	-0.320582	TSS,S	FREM2	coding	protein_coding	chr13	39331723	70511	IMPUTED	7
rs74607840	ZNF786_tss1	chr7	148787734	148787962	-	-7.99871	1.59511867128352e-12	6.04258e-09	-0.110198	TSS,S	ZNF786	coding	protein_coding	chr7	148781247	-6563	IMPUTED	6
rs2070966	GNLY_tss1	chr2	85922355	85922477	+	-7.99079	1.66059858159491e-12	6.28166e-09	-0.320091	TSSregion100,S	GNLY	coding	protein_coding	chr2	85922860	443	IMPUTED	6
rs73596443	RBM23_tss1	chr14	23388280	23388599	-	-7.98784	1.68572781273584e-12	6.36707e-09	-0.132804	TSS,S	RBM23	coding	protein_coding	chr14	23439725	51367	IMPUTED	6
rs162904	PDLIM4_tss1	chr5	131593291	131593496	+	7.98446	1.71489998796165e-12	6.47062e-09	0.366227	TSS,S	PDLIM4	coding	protein_coding	chr5	131595784	2397	CHIP	1b
rs13116768	C4orf3_tss3	chr4	120221748	120222293	+	7.9815	1.74089331047761e-12	6.56601e-09	0.286524	TSS,AS	C4orf3	coding	protein_coding	chr4	120318254	96391	IMPUTED	7
rs9386528	UFL1-AS1_tss1	chr6	96969536	96969672	-	-7.97453	1.80360589020513e-12	6.79328e-09	-0.27314	TSS,S	UFL1-AS1	nonCoding	antisense	chr6	96928514	-41070	IMPUTED	7
rs2735514	RP11-473M20.14_tss1	chr16	3184402	3184997	-	7.97439	1.80483868254117e-12	6.7956e-09	0.166056	TSS,S	RP11-473M20.14	nonCoding	antisense	chr16	3199713	14852	IMPUTED	3a
rs28685161	LINC00471_tss1	chr2	232378786	232379175	-	-7.96242	1.91786186681216e-12	7.16481e-09	-0.266594	TSS,S	LINC00471	nonCoding	processed_transcript	chr2	232378792	-264	IMPUTED	3a
rs79886813	NAA38_tss2	chr7	117823924	117824175	-	7.95677	1.97370358794071e-12	7.36795e-09	0.60351	TSS,AS	NAA38	coding	protein_coding	chr7	117770437	-53614	IMPUTED	6
rs6810231	RP11-413E6.5_tss1	chr3	75707969	75708260	-	7.9548	1.99347348262302e-12	7.43523e-09	0.35693	exon,AS	RP11-413E6.5	pseudo	processed_pseudogene	chr3	75839925	131746	IMPUTED	7
rs13019807	chr2_+_232549256	chr2	232549146	232549562	+	7.95094	2.03290298707125e-12	7.57208e-09	0.375045	intergenic	NA	NA	NA	chr2	232552626	3370	IMPUTED	4
rs35759033	BRSK1_tss3	chr19	55798908	55799265	-	7.94516	2.09340133694742e-12	7.77569e-09	0.627439	intron,AS	BRSK1	coding	protein_coding	chr19	55786527	-12502	IMPUTED	5
rs701564	HLA-DQB1_tss1	chr6	32634367	32634519	-	7.93782	2.17284359896164e-12	7.99318e-09	0.995502	TSS,S	HLA-DQB1	problem	retained_intron	chr6	32629809	-4625	EXOME	5
rs6664644	NKAIN1_tss1	chr1	31712376	31712884	-	-7.93647	2.18774224195289e-12	8.04612e-09	-0.364016	TSS,S	NKAIN1	coding	protein_coding	chr1	31685498	-27236	IMPUTED	7
rs7875749	LRRC37A5P_tss1	chr9	114393353	114393591	-	-7.93633	2.18934132520559e-12	8.05066e-09	-0.301177	TSS,S	LRRC37A5P	nonCoding	processed_transcript	chr9	114387135	-6332	IMPUTED	6
rs60084614	TTC32_tss1	chr2	20101179	20101537	-	7.93182	2.23992946337623e-12	8.21919e-09	0.413955	TSS,S	TTC32	coding	protein_coding	chr2	20101229	-226	IMPUTED	2b
rs4735895	ERICH1_tss2	chr8	623407	624004	-	-7.93025	2.25792026086855e-12	8.28383e-09	-0.252593	TSS,S	ERICH1	coding	protein_coding	chr8	600729	-22947	CHIP	5
rs2345287	COG1_tss2	chr17	71188595	71188881	+	-7.9216	2.35911532084402e-12	8.64535e-09	-0.279326	TSSregion500,S	COG1	coding	protein_coding	chr17	71214493	25698	IMPUTED	7
rs1010406	SDAD1P1_tss1	chr8	26240165	26240537	-	7.91391	2.45291872221959e-12	8.97869e-09	0.404321	TSS,S	SDAD1P1	nonCoding	processed_transcript	chr8	26154288	-86206	CHIP	5
rs56029016	CTC-429C10.4_tss1	chr19	52452334	52452506	+	7.91205	2.47603386141037e-12	9.0615e-09	0.442361	TSS,S	CTC-429C10.4	nonCoding	antisense	chr19	52452462	52	IMPUTED	5
rs143938661	BAG6_tss1	chr6	31620147	31620571	-	-7.90576	2.55624978821937e-12	9.32944e-09	-0.174361	TSS,S	BAG6	coding	protein_coding	chr6	31606901	-13525	INDEL	4
rs191935419	MCM8_tss1	chr20	5931180	5931424	+	7.90407	2.57831928223936e-12	9.38058e-09	0.532559	TSS,S	MCM8	coding	protein_coding	chr20	5931575	281	EXOME_IMPUTED	2b
rs2632261	TSGA10_tss2	chr2	99771274	99771444	-	7.90227	2.60188348390682e-12	9.4458e-09	0.197034	TSS,S	TSGA10	coding	protein_coding	chr2	99771272	-111	IMPUTED	4
rs1330064	GPC5_tss1	chr13	92050761	92051458	+	-7.89611	2.68440704478935e-12	9.73006e-09	-0.386045	TSS,S	GPC5	coding	protein_coding	chr13	92057256	6369	IMPUTED	7
rs2748501	RP11-545I5.3_tss1	chr6	146135963	146136617	+	-7.89529	2.69548794913952e-12	9.76927e-09	-0.190012	TSS,S	RP11-545I5.3	nonCoding	antisense	chr6	146312258	176221	IMPUTED	7
rs113920358	NUB1_tss1	chr7	151038691	151039191	+	-7.89361	2.71856489310971e-12	9.84065e-09	-0.229889	TSS,S	NUB1	coding	protein_coding	chr7	151038887	19	EXOME_IMPUTED	2b
rs6967414	AC073343.13_tss2	chr7	6746607	6746792	+	-7.8923	2.73670153603522e-12	9.90371e-09	-0.325938	intron,S	AC073343.13	nonCoding	processed_transcript	chr7	6749758	3031	IMPUTED	3a
rs2289149	CTD-2258A20.4_tss1	chr16	66442382	66442534	+	-7.89204	2.74032271113165e-12	9.91649e-09	-0.295653	TSS,S	CTD-2258A20.4	nonCoding	lincRNA	chr16	66442406	-19	IMPUTED	4
rs377780	SMIM8_tss1	chr6	88032230	88032495	+	-7.89078	2.75782659307143e-12	9.97853e-09	-0.172421	TSS,S	SMIM8	coding	protein_coding	chr6	88013751	-18575	IMPUTED	6
rs12440601	GABPB1-AS1_tss2	chr15	50647027	50647308	+	7.88872	2.78676852441857e-12	1.0078e-08	0.245511	TSS,S	GABPB1-AS1	problem	TEC	chr15	50649601	2419	IMPUTED	5
rs17807317	CECR1_tss1	chr22	17680464	17680600	-	-7.88363	2.85948669972259e-12	1.03328e-08	-0.277099	TSSregion1000,S	CECR1	nonCoding	processed_transcript	chr22	17680519	34	CHIP_EXOME	1d
rs10418950	ZNF98_tss2	chr19	22605044	22605278	-	7.8592	3.23593072865682e-12	1.16365e-08	0.346734	TSS,S	ZNF98	coding	protein_coding	chr19	22610740	5592	CHIP	5
rs646786	KIF17_tss3	chr1	21043965	21044318	-	-7.84304	3.51154512318699e-12	1.25622e-08	-0.196963	TSS,S	KIF17	coding	protein_coding	chr1	21054726	10437	CHIP	4
rs6569044	FAM184A_tss1	chr6	119470259	119470679	-	7.83393	3.67711743500622e-12	1.3132e-08	0.20849	TSS,S	FAM184A	coding	protein_coding	chr6	119427555	-42786	IMPUTED	6
rs6488346	PRR4_tss3	chr12	11225347	11225435	-	7.83036	3.7439467907258e-12	1.33444e-08	0.286793	intron,S	PRR4	nonCoding	processed_transcript	chr12	11289324	63948	IMPUTED	6
chr6:13586230	SIRT5_tss1	chr6	13574383	13575299	+	-7.82851	3.77926543251292e-12	1.34677e-08	-0.165823	TSS,S	SIRT5	coding	protein_coding	chr6	13586230	11399	IMPUTED	7
rs59241596	B3GNTL1_tss1	chr17	81009336	81009742	-	-7.82017	3.94192157940182e-12	1.39932e-08	-0.207335	TSS,S	B3GNTL1	coding	protein_coding	chr17	81012062	2399	IMPUTED	4
rs10798661	chr1_+_171787063	chr1	171786950	171787153	+	7.81697	4.00609244610115e-12	1.41728e-08	0.405404	intergenic	NA	NA	NA	chr1	171787182	119	IMPUTED	4
rs12569956	OPN4_tss2	chr10	88414154	88414462	+	7.81483	4.04966150101393e-12	1.43242e-08	0.385903	TSS,S	OPN4	coding	protein_coding	chr10	88351579	-62752	IMPUTED	6
rs62051918	RFWD3_tss1	chr16	74700718	74700846	-	7.80677	4.21805253669079e-12	1.48917e-08	0.280632	TSS,S	RFWD3	coding	protein_coding	chr16	74613781	-87018	IMPUTED	7
rs28378376	TUSC3_tss1	chr8	15397674	15398078	+	-7.79851	4.39784362906383e-12	1.54884e-08	-0.179424	TSS,S	TUSC3	coding	protein_coding	chr8	15398245	475	IMPUTED	2a
rs2270818	THG1L_tss1	chr5	157158384	157158577	+	7.79727	4.42547047271192e-12	1.55847e-08	0.301464	TSS,S	THG1L	coding	nonsense_mediated_decay	chr5	157158439	8	CAGE_EXOME_IMPUTED	4
rs10085780	PDK4_tss1	chr7	95225428	95226105	-	-7.76915	5.10028731456677e-12	1.77654e-08	-0.498732	TSS,S	PDK4	coding	protein_coding	chr7	95226249	421	IMPUTED	2b
rs7565146	AC103564.7_tss1	chr2	132589545	132589686	-	7.75425	5.49853382982406e-12	1.90961e-08	0.549545	TSS,S	AC103564.7	nonCoding	lincRNA	chr2	132533154	-56452	IMPUTED	7
rs2077066	TCEA3_tss1	chr1	23751082	23751309	-	-7.75207	5.55920629264851e-12	1.92953e-08	-0.264616	TSS,S	TCEA3	coding	protein_coding	chr1	23778362	27090	CHIP	4
rs2607737	XPC_tss1	chr3	14219732	14220328	-	-7.74897	5.64685090842034e-12	1.95822e-08	-0.165956	TSS,S	XPC	coding	protein_coding	chr3	14193168	-26933	IMPUTED	3a
rs2959296	TMOD3_tss2	chr15	52216520	52216687	+	7.74599	5.73210892837095e-12	1.98574e-08	0.272484	TSS,S	TMOD3	nonCoding	processed_transcript	chr15	52259870	43297	IMPUTED	1b
rs12459058	PRKD2_tss2	chr19	47217332	47217695	-	-7.74468	5.77014456825443e-12	1.99841e-08	-0.320823	TSS,S	PRKD2	coding	protein_coding	chr19	47274138	56596	IMPUTED	5
rs7090430	SFTA1P_tss1	chr10	10836811	10836994	-	7.74053	5.89209165823383e-12	2.03586e-08	0.248817	TSS,S	SFTA1P	nonCoding	lincRNA	chr10	10847724	10783	IMPUTED	4
rs2489835	DOCK7_tss1	chr1	63153762	63154178	-	7.73962	5.9193653448543e-12	2.04491e-08	0.230274	TSS,S	DOCK7	coding	protein_coding	chr1	62954971	-199086	IMPUTED	7
rs13118159	chr4_+_1339492	chr4	1339453	1339555	+	7.73095	6.18357632439674e-12	2.12529e-08	0.240885	intergenic	NA	NA	NA	chr4	1365127	25635	IMPUTED	5
rs12524822	RP11-390P2.4_tss1	chr6	139013564	139013757	+	7.73093	6.18437895478671e-12	2.1255e-08	0.323439	TSS,S	RP11-390P2.4	nonCoding	antisense	chr6	139009102	-4517	IMPUTED	6
rs28430325	FOXRED2_tss1	chr22	36902499	36903223	-	7.72614	6.33555997335301e-12	2.1687e-08	0.340465	TSS,S	FOXRED2	coding	protein_coding	chr22	36829002	-74088	IMPUTED	4
rs495286	RP11-473C18.3_tss1	chr15	43477902	43478216	-	-7.72461	6.38448340396739e-12	2.18362e-08	-0.360929	TSSregion1000,S	RP11-473C18.3	nonCoding	antisense	chr15	43483537	5472	IMPUTED	5
rs6478867	PPP2R4_tss6	chr9	131903822	131904111	+	-7.72402	6.4035990896537e-12	2.18374e-08	-0.285586	TSS,S	PPP2R4	coding	protein_coding	chr9	131903923	-20	IMPUTED	1d
rs7831733	AC083843.1_tss1	chr8	135811421	135811597	-	7.72088	6.50565671573935e-12	2.21139e-08	0.5108	TSSregion1000,S	AC083843.1	nonCoding	lincRNA	chr8	135802892	-8615	CHIP	5
rs9975113	PFKL_tss3	chr21	45725682	45726131	+	-7.71632	6.65655747741925e-12	2.24755e-08	-0.426911	exon,S	PFKL	coding	nonsense_mediated_decay	chr21	45725715	-132	EXOME_IMPUTED	2b
rs10798295	KLHL20_tss2	chr1	173683896	173684057	-	7.71591	6.67048806604991e-12	2.25184e-08	0.29578	TSSregion100,AS	KLHL20	nonCoding	processed_transcript	chr1	173683954	-63	IMPUTED	3a
rs35969813	C16orf93_tss2	chr16	30773317	30773599	-	-7.71054	6.85335714339719e-12	2.30352e-08	-0.235105	TSS,S	C16orf93	problem	retained_intron	chr16	30714417	-58964	IMPUTED	5
rs7915721	PI4K2A_tss1	chr10	99400238	99400920	+	7.70322	7.1105146924066e-12	2.38395e-08	0.223977	TSS,S	PI4K2A	coding	protein_coding	chr10	99410790	10301	EXOME_IMPUTED	5
rs11085463	RP11-678G14.3_tss1	chr19	21769689	21770171	-	7.69286	7.49128730722439e-12	2.49039e-08	0.304934	TSS,S	RP11-678G14.3	nonCoding	lincRNA	chr19	21751302	-18488	IMPUTED	7
rs10111	TRAPPC4_tss1	chr11	118889093	118889598	+	7.68955	7.61697049622277e-12	2.52989e-08	0.142501	TSS,S	TRAPPC4	coding	protein_coding	chr11	118886117	-3364	EXOME_IMPUTED	1a
rs12263026	LINC00865_tss1	chr10	91596731	91597052	+	7.68635	7.74083467824059e-12	2.56726e-08	0.366987	exon,S	LINC00865	nonCoding	processed_transcript	chr10	91596478	-476	IMPUTED	5
rs2277616	CCDC103_tss1	chr17	42977028	42977170	+	7.66877	8.45656153861408e-12	2.78483e-08	0.355356	TSS,S	CCDC103	coding	protein_coding	chr17	42977192	87	CHIP_EXOME	1f
rs73033417	GNA12_tss1	chr7	2883779	2884093	-	-7.66324	8.69514599968353e-12	2.85796e-08	-0.281473	TSS,S	GNA12	coding	protein_coding	chr7	2882855	-1084	IMPUTED	5
rs7605176	ACTR2_tss2	chr2	65454648	65454800	-	-7.64866	9.35611404945744e-12	3.05055e-08	-0.191455	TSSregion100,AS	ACTR2	coding	protein_coding	chr2	65516526	61793	IMPUTED	6
rs2447100	MNT_tss2	chr17	2295596	2296115	-	-7.64826	9.37478825702703e-12	3.05655e-08	-0.271427	TSS,S	MNT	nonCoding	processed_transcript	chr17	2265801	-30149	IMPUTED	5
rs34813683	CD8A_tss1	chr2	87035103	87035316	-	-7.64436	9.5607470633232e-12	3.11112e-08	-0.304017	exon,S	CD8A	coding	protein_coding	chr2	87039238	4071	IMPUTED	6
rs4845677	KCNN3_tss2	chr1	154840374	154840620	-	-7.63628	9.95654422772988e-12	3.22757e-08	-0.306956	exon,S	KCNN3	coding	protein_coding	chr1	154838050	-2502	IMPUTED	4
rs56155737	AC017048.3_tss1	chr2	177502220	177503069	-	7.63353	1.00948946976067e-11	3.26782e-08	0.582239	TSS,S	AC017048.3	nonCoding	lincRNA	chr2	177493377	-8972	IMPUTED	7
rs16962922	chr16_-_13901929	chr16	13901825	13902112	-	-7.63224	1.01609048430442e-11	3.2863e-08	-0.403745	intergenic	NA	NA	NA	chr16	13901635	-294	IMPUTED	5
rs140073746	chr6_+_163776674	chr6	163776608	163776762	+	7.63208	1.0169036881346e-11	3.28855e-08	0.7304	intergenic	NA	NA	NA	chr6	163988411	211737	INDEL	6
rs7983485	ARHGEF7_tss6	chr13	111893418	111893715	+	-7.62864	1.03463405745578e-11	3.34442e-08	-0.264127	TSS,S	ARHGEF7	coding	protein_coding	chr13	111933998	40414	IMPUTED	4
rs35604905	GOLGA3_tss2	chr12	133405554	133405762	-	7.61524	1.10662824864257e-11	3.55263e-08	0.242455	TSSregion500,S	GOLGA3	coding	protein_coding	chr12	133388459	-17208	IMPUTED	7
rs4386174	GPR179_tss1	chr17	36499651	36500082	-	-7.60555	1.16177144379995e-11	3.70546e-08	-0.283163	TSS,S	GPR179	coding	protein_coding	chr17	36515665	15669	IMPUTED	6
rs246066	PCDHA10_tss1	chr5	140235441	140235648	+	7.60517	1.16396891447699e-11	3.71204e-08	0.274209	TSS,S	PCDHA10	coding	protein_coding	chr5	140323147	87630	CHIP	6
rs4506911	RP11-345M22.2_tss1	chr16	79804053	79804319	-	-7.59556	1.22149467237017e-11	3.87416e-08	-0.398797	TSS,S	RP11-345M22.2	nonCoding	lincRNA	chr16	79803894	-332	CHIP	1b
rs2276543	LAMC2_tss1	chr1	183155081	183155484	+	7.5912	1.24847187521628e-11	3.95021e-08	0.18907	TSS,S	LAMC2	coding	protein_coding	chr1	183155305	9	CHIP_EXOME	1b
rs7467320	SAPCD2_tss2	chr9	139960123	139960250	-	-7.58924	1.26082788798847e-11	3.9858e-08	-0.326604	intron,S	SAPCD2	coding	protein_coding	chr9	139956356	-3775	IMPUTED	7
rs12725558	NTPCR_tss1	chr1	233086234	233086819	+	7.58687	1.27588336759268e-11	4.02738e-08	0.20692	TSS,S	NTPCR	nonCoding	processed_transcript	chr1	233091463	5108	EXOME_IMPUTED	6
rs2360716	KANK1_tss5	chr9	470261	470438	+	7.58652	1.27814731455236e-11	4.03072e-08	0.366082	TSS,S	KANK1	coding	protein_coding	chr9	470223	-70	IMPUTED	4
rs5998508	FBXO7_tss1	chr22	32870454	32871388	+	7.57099	1.38164068498231e-11	4.34347e-08	0.0983755	TSS,S	FBXO7	coding	protein_coding	chr22	32867160	-3535	IMPUTED	6
rs7150448	FUT8_tss1	chr14	65879176	65880029	+	7.56982	1.38974386575199e-11	4.36597e-08	0.146831	TSS,S	FUT8	coding	protein_coding	chr14	65871502	-8025	IMPUTED	6
rs2768938	LYRM2_tss2	chr6	90348088	90348261	-	7.56844	1.39937524252981e-11	4.3951e-08	0.267629	TSS,S	LYRM2	nonCoding	processed_transcript	chr6	90436943	88742	IMPUTED	5
rs178297	THAP7-AS1_tss1	chr22	21356434	21356629	+	-7.55377	1.50614310799883e-11	4.70146e-08	-0.251113	TSS,S	THAP7-AS1	nonCoding	antisense	chr22	21353328	-3179	CHIP	2b
rs2288525	TNNT1_tss3	chr19	55658174	55658569	-	7.54873	1.54463392597574e-11	4.81903e-08	0.483822	TSS,S	TNNT1	coding	protein_coding	chr19	55699095	40773	IMPUTED	5
rs5020321	NKAIN3_tss3	chr8	63160917	63161998	-	7.54818	1.54886985954741e-11	4.82898e-08	0.286387	TSS,AS	NKAIN3	nonCoding	processed_transcript	chr8	63161829	-17	IMPUTED	4
rs2152344	SLC35B3_tss2	chr6	8435758	8435957	+	7.54205	1.59716286810391e-11	4.96959e-08	0.170726	TSS,AS	SLC35B3	coding	protein_coding	chr6	8447668	11806	IMPUTED	7
rs6919947	NCOA7_tss5	chr6	126206300	126206469	+	-7.54094	1.60604085562293e-11	4.99441e-08	-0.289722	exon,S	NCOA7	coding	protein_coding	chr6	126210395	4079	CHIP_EXOME	4
rs113973959	NT5C2_tss1	chr10	104952861	104953220	-	-7.53727	1.63581068247796e-11	5.07158e-08	-0.310947	TSS,S	NT5C2	coding	protein_coding	chr10	104932062	-20967	IMPUTED	6
rs6942785	TSPAN13_tss1	chr7	16792961	16793776	+	-7.53277	1.67309707867493e-11	5.16662e-08	-0.18129	TSS,S	TSPAN13	coding	protein_coding	chr7	16800206	6806	IMPUTED	7
rs4386866	chr7_+_64541753	chr7	64541690	64541771	+	-7.51947	1.78820496776604e-11	5.47454e-08	-0.286121	intergenic	NA	NA	NA	chr7	64953677	411924	IMPUTED	6
rs812	RPL30_tss2	chr8	99057802	99057986	+	-7.51358	1.84167756382864e-11	5.62516e-08	-0.240755	TSS,AS	RPL30	coding	protein_coding	chr8	99057526	-363	IMPUTED	4
rs6591	POLR2L_tss1	chr11	842429	842824	-	-7.4946	2.02497960474209e-11	6.1602e-08	-0.25583	TSS,S	POLR2L	coding	nonsense_mediated_decay	chr11	840363	-2166	EXOME_IMPUTED	3a
rs9590500	CDC16_tss1	chr13	115000304	115000711	+	-7.47566	2.22601498543125e-11	6.71909e-08	-0.273606	TSS,S	CDC16	coding	protein_coding	chr13	115019941	19571	IMPUTED	6
rs13291033	TPM2_tss2	chr9	35690348	35690880	-	-7.46847	2.30737925515144e-11	6.93403e-08	-0.359393	TSSregion500,S	TPM2	coding	protein_coding	chr9	35690530	-348	IMPUTED	4
rs11210443	FPGT-TNNI3K_tss1	chr1	74663850	74664237	+	7.46714	2.32272939615361e-11	6.97788e-08	0.131925	TSS,S	FPGT-TNNI3K	coding	protein_coding	chr1	74704513	40587	CHIP	7
rs7464499	TMEM68_tss1	chr8	56685478	56686011	-	7.45315	2.49067987277336e-11	7.44824e-08	0.298217	TSS,S	TMEM68	coding	protein_coding	chr8	56676535	-9344	EXOME_IMPUTED	7
rs190318628	AC007228.11_tss1	chr19	57078342	57078995	-	7.44972	2.53375591801153e-11	7.57174e-08	0.212933	TSS,S	AC007228.11	nonCoding	antisense	chr19	57050146	-28646	IMPUTED	2b
rs34130399	VWDE_tss1	chr7	12443417	12443951	-	-7.44811	2.55414309582873e-11	7.62957e-08	-0.287853	TSS,S	VWDE	coding	protein_coding	chr7	12356746	-86785	IMPUTED	4
rs11549817	RP5-827C21.4_tss1	chr1	234508996	234509241	-	7.44764	2.5601077568685e-11	7.63954e-08	0.434142	exon,S	RP5-827C21.4	nonCoding	antisense	chr1	234508956	-184	IMPUTED	2b
chr19:12546529	CTD-3105H18.16_tss1	chr19	12551759	12551974	-	-7.44399	2.60717551459833e-11	7.77706e-08	-0.250452	TSS,S	CTD-3105H18.16	coding	protein_coding	chr19	12546529	-5306	IMPUTED	5
rs28530678	CSDC2_tss1	chr22	41956669	41957033	+	7.4386	2.67818130615114e-11	7.95817e-08	0.239767	TSS,S	CSDC2	coding	protein_coding	chr22	41934961	-22022	IMPUTED	5
rs1817097	MZT2B_tss2	chr2	130939184	130939452	+	-7.43148	2.77498877607452e-11	8.22837e-08	-0.206085	TSS,S	MZT2B	coding	protein_coding	chr2	130939348	84	EXOME_IMPUTED	4
rs498338	TBC1D7_tss1	chr6	13328351	13328889	-	-7.42989	2.79719295375725e-11	8.2871e-08	-0.26655	TSS,S	TBC1D7	coding	protein_coding	chr6	13318865	-9915	IMPUTED	6
rs4922934	chr11_-_21774399	chr11	21774394	21774406	-	7.42515	2.86399180940724e-11	8.45736e-08	0.583607	intergenic	NA	NA	NA	chr11	21777510	3111	IMPUTED	7
rs7284558	FAM19A5_tss4	chr22	48885014	48885362	-	7.42149	2.91677390637434e-11	8.60817e-08	0.302769	TSS,AS	FAM19A5	coding	protein_coding	chr22	48885052	-84	IMPUTED	4
rs6507515	RIT2_tss2	chr18	40695544	40695959	+	7.42022	2.9352247045325e-11	8.65039e-08	0.439174	TSS,AS	RIT2	coding	protein_coding	chr18	40710324	14623	CHIP	4
rs10883990	GSTO1_tss1	chr10	106014168	106015044	+	7.41949	2.94592913089966e-11	8.68078e-08	0.153458	TSS,S	GSTO1	coding	protein_coding	chr10	106018558	3901	IMPUTED	7
rs1657106	FAHD1_tss1	chr16	1877130	1877743	+	7.39478	3.33180162206875e-11	9.70816e-08	0.162496	TSS,S	FAHD1	coding	protein_coding	chr16	1858385	-18833	IMPUTED	6
rs59574756	GAS8_tss3	chr16	90085030	90085254	+	7.38643	3.47323330161057e-11	1.01e-07	0.601251	TSSregion1000,S	GAS8	nonCoding	processed_transcript	chr16	90067513	-17655	IMPUTED	5
rs76950046	CCT6P1_tss2	chr7	65216006	65216233	+	7.38104	3.5676770887462e-11	1.03418e-07	0.1769	TSS,S	CCT6P1	nonCoding	processed_transcript	chr7	65216308	272	IMPUTED	4
rs6441224	RP11-379F4.4_tss1	chr3	158450413	158450837	+	-7.37931	3.59850167362328e-11	1.04213e-07	-0.316689	intron,S	RP11-379F4.4	nonCoding	processed_transcript	chr3	158450417	-20	IMPUTED	5
rs11102509	WNT2B_tss1	chr1	113051300	113052002	+	7.37566	3.66439476945669e-11	1.06046e-07	0.343688	TSS,S	WNT2B	coding	protein_coding	chr1	113141218	89816	IMPUTED	5
rs7325244	ANKRD10_tss2	chr13	111566360	111567154	-	-7.37002	3.76870528463002e-11	1.08939e-07	-0.185222	TSS,S	ANKRD10	nonCoding	processed_transcript	chr13	111566732	12	IMPUTED	3a
rs6945	TIMM13_tss1	chr19	2427013	2427736	-	-7.36394	3.88440751621778e-11	1.12094e-07	-0.139985	TSS,S	TIMM13	coding	protein_coding	chr19	2426828	-721	EXOME_IMPUTED	2b
rs78735349	C3orf37_tss1	chr3	128997588	128998124	+	-7.36258	3.91085860578706e-11	1.128e-07	-0.251722	TSS,S	C3orf37	coding	protein_coding	chr3	129015488	17803	IMPUTED	5
rs12648410	RP11-597D13.9_tss1	chr4	159092119	159092596	+	-7.35934	3.97426785996205e-11	1.1437e-07	-0.471918	TSS,S	RP11-597D13.9	nonCoding	processed_transcript	chr4	159094786	2376	IMPUTED	5
rs10156580	DPM2_tss1	chr9	130699957	130700280	-	7.34574	4.25229480293459e-11	1.21618e-07	0.24988	TSS,S	DPM2	problem	retained_intron	chr9	130686549	-13572	IMPUTED	6
rs2516611	KIF25-AS1_tss1	chr6	168397667	168397840	-	7.34291	4.31235442811475e-11	1.23285e-07	0.515741	TSS,S	KIF25-AS1	nonCoding	lincRNA	chr6	168384831	-12937	IMPUTED	5
rs277650	LNP1_tss1	chr3	100120173	100120501	+	7.331	4.57525251054556e-11	1.29984e-07	0.157107	TSS,S	LNP1	coding	nonsense_mediated_decay	chr3	100069692	-50689	IMPUTED	6
rs12277188	TMEM80_tss1	chr11	695519	696288	+	7.32855	4.63117547958024e-11	1.31187e-07	0.165657	TSS,S	TMEM80	coding	protein_coding	chr11	688091	-7722	IMPUTED	5
rs45609236	ENDOG_tss1	chr9	131580608	131581087	+	-7.32856	4.63094157524131e-11	1.31187e-07	-0.190013	TSS,S	ENDOG	coding	protein_coding	chr9	131570178	-10573	EXOME_IMPUTED	5
rs11752479	MRPL18_tss1	chr6	160211307	160211822	+	7.29983	5.34082147150647e-11	1.49776e-07	0.10438	TSS,S	MRPL18	coding	protein_coding	chr6	160214817	3287	IMPUTED	7
rs4573656	TCP11L1_tss1	chr11	33060747	33061656	+	7.29711	5.41330307858068e-11	1.51532e-07	0.096535	TSS,S	TCP11L1	problem	retained_intron	chr11	33068276	7160	IMPUTED	6
rs12089560	ANKRD65_tss1	chr1	1355462	1356041	-	-7.2905	5.5935197425401e-11	1.56201e-07	-0.411245	TSS,S	ANKRD65	nonCoding	processed_transcript	chr1	1356550	1027	EXOME	4
rs12724444	NEGR1_tss2	chr1	72748321	72748786	-	7.28924	5.6286220280648e-11	1.5711e-07	0.40403	TSS,S	NEGR1	coding	protein_coding	chr1	72904288	155758	IMPUTED	4
rs1543748	PIGP_tss1	chr21	38444763	38445505	-	7.2866	5.70273246336337e-11	1.58774e-07	0.13186	TSS,S	PIGP	coding	protein_coding	chr21	38446581	1742	IMPUTED	4
rs7010768	THEM6_tss1	chr8	143808468	143809187	+	-7.27488	6.04396700902229e-11	1.6641e-07	-0.127921	TSS,S	THEM6	coding	protein_coding	chr8	143825951	17312	IMPUTED	5
rs3002255	TPTE2P1_tss1	chr13	25542604	25542647	-	-7.2733	6.09138984184763e-11	1.67549e-07	-0.368208	TSS,S	TPTE2P1	nonCoding	processed_transcript	chr13	25542038	-572	IMPUTED	7
rs62069929	SHPK_tss1	chr17	3539480	3539711	-	7.2722	6.12452337580705e-11	1.68372e-07	0.177146	TSS,S	SHPK	coding	nonsense_mediated_decay	chr17	3515275	-24267	IMPUTED	6
rs11805859	CDC42BPA_tss2	chr1	227506700	227507181	-	-7.27181	6.13650778333905e-11	1.68689e-07	-0.298689	TSSregion1000,S	CDC42BPA	coding	protein_coding	chr1	227507057	54	IMPUTED	2c
rs76849192	RP11-155G15.2_tss2	chr5	96518482	96518567	+	7.26874	6.23045567075808e-11	1.7114e-07	0.396331	TSSregion1000,S	RP11-155G15.2	nonCoding	processed_transcript	chr5	96518927	395	EXOME_IMPUTED	2b
rs117582436	STEAP1B_tss1	chr7	22539754	22539902	-	7.25844	6.5566847382425e-11	1.78448e-07	0.428904	TSS,S	STEAP1B	coding	protein_coding	chr7	22532928	-6870	IMPUTED	3a
rs3798092	CTD-2001E22.2_tss1	chr5	9546281	9546751	+	7.25825	6.56279328650598e-11	1.78448e-07	0.269091	TSS,S	CTD-2001E22.2	nonCoding	lincRNA	chr5	9541693	-4713	IMPUTED	6
rs5014167	NUPL2_tss2	chr7	23221321	23221613	-	7.25742	6.58963951327695e-11	1.78448e-07	0.566415	TSS,AS	NUPL2	coding	protein_coding	chr7	23242303	20731	IMPUTED	6
rs13124246	WDFY3-AS2_tss2	chr4	85886644	85887053	+	7.25408	6.69963867323392e-11	1.81042e-07	0.236593	TSSregion500,S	WDFY3-AS2	nonCoding	processed_transcript	chr4	85895521	8720	IMPUTED	6
rs9521983	ANKRD10_tss1	chr13	111567177	111567948	-	-7.24386	7.04736374573849e-11	1.89928e-07	-0.1189	TSS,S	ANKRD10	coding	protein_coding	chr13	111547210	-20164	IMPUTED	5
rs12983375	NWD1_tss1	chr19	16830605	16831065	+	-7.24314	7.07255887126667e-11	1.90565e-07	-0.352052	TSS,S	NWD1	coding	nonsense_mediated_decay	chr19	16831060	236	CHIP_EXOME	5
rs1365249	CNDP2_tss1	chr18	72163282	72163941	+	7.24156	7.12784725438191e-11	1.91975e-07	0.101523	TSS,S	CNDP2	coding	protein_coding	chr18	72164097	592	IMPUTED	1f
rs2195199	C12orf60_tss1	chr12	14956440	14956768	+	7.23756	7.27038964546211e-11	1.95591e-07	0.183501	TSS,S	C12orf60	coding	protein_coding	chr12	14927994	-28608	EXOME_IMPUTED	4
rs9321261	EPB41L2_tss3	chr6	131291215	131291744	-	7.23104	7.50862832788175e-11	2.00449e-07	0.341141	TSS,S	EPB41L2	coding	protein_coding	chr6	131265312	-26167	IMPUTED	5
rs6557124	SYNE1_tss9	chr6	152532613	152532764	-	7.23096	7.51172401460199e-11	2.00527e-07	0.440384	exon,S	SYNE1	coding	protein_coding	chr6	151574943	-957746	IMPUTED	6
rs35533015	Sep-02_tss1	chr2	242255134	242255736	+	7.21711	8.04400714429948e-11	2.13725e-07	0.288818	TSS,S	Sep-02	nonCoding	processed_transcript	chr2	242191689	-63659	IMPUTED	5
rs2573140	chr16_+_1076602	chr16	1076440	1076689	+	7.21309	8.20530182219187e-11	2.17901e-07	0.262615	intergenic	NA	NA	NA	chr16	1082676	6074	IMPUTED	5
rs3112402	MAP1B_tss1	chr5	71402811	71403672	+	7.21213	8.24436693492514e-11	2.18875e-07	0.217733	TSS,S	MAP1B	coding	protein_coding	chr5	71403306	4	CAGE_EXOME_IMPUTED	2b
rs401754	HIST1H2AI_tss1	chr6	27775917	27775999	+	7.20235	8.65243960212632e-11	2.29082e-07	0.517417	exon,S	HIST1H2AI	coding	protein_coding	chr6	27782538	6589	IMPUTED	2b
rs79548559	UBE2D4_tss2	chr7	43966314	43966663	+	7.1988	8.80550834172614e-11	2.32517e-07	0.323021	intron,S	UBE2D4	coding	nonsense_mediated_decay	chr7	44005845	39463	IMPUTED	5
rs6729112	ST6GAL2_tss1	chr2	107503001	107503785	-	7.19485	8.97913420355081e-11	2.36972e-07	0.169875	TSS,S	ST6GAL2	coding	protein_coding	chr2	107497202	-6103	IMPUTED	5
rs887686	POLD2_tss1	chr7	44163060	44163211	-	-7.1931	9.05715900696813e-11	2.38951e-07	-0.140982	TSS,S	POLD2	coding	protein_coding	chr7	44185888	22741	IMPUTED	2b
rs3811199	TRAJ23_tss1	chr14	22989318	22989439	+	-7.18549	9.40356268887251e-11	2.47682e-07	-0.358524	TSS,S	TRAJ23	coding	TR_J_gene	chr14	22989292	-96	IMPUTED	2b
rs62013660	TIPIN_tss1	chr15	66678937	66679148	-	7.18352	9.4956069404746e-11	2.49057e-07	0.40446	TSS,S	TIPIN	coding	protein_coding	chr15	66679055	29	IMPUTED	2b
rs66485909	LMF1_tss2	chr16	1031174	1031319	-	7.18315	9.51315194164401e-11	2.49452e-07	0.171796	TSS,S	LMF1	coding	nonsense_mediated_decay	chr16	1000959	-30308	IMPUTED	5
rs1637221	NUPL2_tss1	chr7	23221366	23222046	+	-7.17766	9.77422948343292e-11	2.55837e-07	-0.122785	TSS,S	NUPL2	coding	protein_coding	chr7	23232659	10994	IMPUTED	6
rs12636883	NPHP3_tss1	chr3	132440759	132441605	-	-7.17608	9.85046514224696e-11	2.57412e-07	-0.208444	TSS,S	NPHP3	coding	nonsense_mediated_decay	chr3	132429522	-11703	CHIP	5
rs2071020	AMPD3_tss1	chr11	10471801	10472592	+	7.17604	9.8528146003724e-11	2.57461e-07	0.166684	TSS,S	AMPD3	nonCoding	processed_transcript	chr11	10478228	5741	CHIP	4
rs10462802	ADAMTS16_tss1	chr5	5139743	5140899	+	-7.16458	1.04258116579121e-10	2.71197e-07	-0.268996	TSS,S	ADAMTS16	coding	protein_coding	chr5	5148468	8027	IMPUTED	6
rs10817277	SUSD1_tss1	chr9	114937237	114938140	-	-7.16133	1.05942522578167e-10	2.75197e-07	-0.132185	TSS,S	SUSD1	coding	protein_coding	chr9	114934532	-3045	IMPUTED	5
rs2675156	SLC6A1_tss2	chr3	11033495	11034305	+	-7.15551	1.0902204779347e-10	2.82771e-07	-0.203704	TSSregion500,S	SLC6A1	coding	protein_coding	chr3	11033828	-38	IMPUTED	2b
rs1877526	RNF216_tss1	chr7	5821196	5821482	-	-7.15048	1.1176146654569e-10	2.8972e-07	-0.121056	TSS,S	RNF216	coding	protein_coding	chr7	5000428	-820855	IMPUTED	5
rs2057013	SASH1_tss3	chr6	148761053	148761708	+	-7.14657	1.13937289782799e-10	2.94704e-07	-0.414714	TSS,S	SASH1	nonCoding	processed_transcript	chr6	148764453	2945	IMPUTED	7
rs919266	BST2_tss1	chr19	17516121	17516593	-	7.13517	1.20515280501979e-10	3.10181e-07	0.895503	TSS,S	BST2	coding	protein_coding	chr19	17514315	-2112	IMPUTED	4
rs2069506	TSPAN31_tss3	chr12	58139048	58139305	+	-7.12868	1.24429250216065e-10	3.18978e-07	-0.217551	TSS,S	TSPAN31	coding	protein_coding	chr12	58142854	3717	IMPUTED	5
rs1480153	PPP2R2B_tss7	chr5	146435151	146435256	+	7.12774	1.25006285326861e-10	3.20368e-07	0.256391	exon,AS	PPP2R2B	coding	protein_coding	chr5	146435580	358	EXOME_IMPUTED	4
rs6586164	FAS_tss1	chr10	90750275	90751244	+	-7.12742	1.25203123956292e-10	3.20835e-07	-0.288862	TSS,S	FAS	coding	protein_coding	chr10	90752031	1448	IMPUTED	1b
rs176627	SMAP2_tss2	chr1	40840278	40840835	+	7.12078	1.29361188623989e-10	3.2946e-07	0.261541	TSS,S	SMAP2	coding	protein_coding	chr1	40838976	-1325	IMPUTED	4
rs4435028	RP11-660L16.2_tss1	chr11	71159520	71159906	+	-7.1176	1.31406682334381e-10	3.34523e-07	-0.215601	TSS,S	RP11-660L16.2	nonCoding	antisense	chr11	71183690	24045	IMPUTED	5
rs3934992	EPS8L2_tss2	chr11	725683	725845	+	7.11695	1.31828129495069e-10	3.3558e-07	0.269561	TSSregion500,S	EPS8L2	problem	retained_intron	chr11	771716	45921	IMPUTED	5
rs1856778	RP11-202K23.1_tss1	chr1	102830775	102830846	-	7.11537	1.32850844825547e-10	3.38059e-07	0.306146	intron,S	RP11-202K23.1	nonCoding	lincRNA	chr1	102850380	19553	IMPUTED	7
rs8029638	RP11-82I10.1_tss1	chr15	98348287	98348435	-	-7.114	1.33749518449074e-10	3.40291e-07	-0.300375	intron,S	RP11-82I10.1	coding	nonsense_mediated_decay	chr15	98348306	-39	IMPUTED	4
rs11206111	SLC1A7_tss1	chr1	53556471	53556685	-	7.11095	1.35777637740611e-10	3.44674e-07	0.55795	TSS,S	SLC1A7	nonCoding	processed_transcript	chr1	53609496	52842	IMPUTED	5
rs4142706	GBP3_tss1	chr1	89488361	89488604	-	-7.09166	1.49284758284797e-10	3.75682e-07	-0.306137	TSS,S	GBP3	coding	protein_coding	chr1	89475230	-13307	IMPUTED	6
rs1369011	INTS1_tss1	chr7	1543921	1544096	-	-7.08448	1.5464895852018e-10	3.88107e-07	-0.126769	TSS,S	INTS1	coding	protein_coding	chr7	1543981	-31	CAGE_EXOME_IMPUTED	4
rs7408736	chr19_-_37795269	chr19	37795083	37795358	-	-7.08296	1.55802968157686e-10	3.90916e-07	-0.437755	intergenic	NA	NA	NA	chr19	37796311	1042	CHIP	2b
chr17:44736634	KANSL1_tss1	chr17	44270042	44270944	-	7.06898	1.66881874514371e-10	4.16661e-07	0.3838	TSS,S	KANSL1	coding	protein_coding	chr17	44736634	465889	IMPUTED	6
rs562289	HLA-DQA2_tss1	chr6	32709127	32709215	+	7.06641	1.6900140788274e-10	4.21724e-07	0.485785	exon,S	HLA-DQA2	coding	protein_coding	chr6	32577046	-132117	IMPUTED	7
rs66561220	RP11-59H1.3_tss1	chr12	12878692	12878964	+	-7.06315	1.71726512017264e-10	4.28022e-07	-0.310181	TSS,S	RP11-59H1.3	coding	nonsense_mediated_decay	chr12	12878765	38	IMPUTED	4
rs896174	RP11-379H18.1_tss1	chr7	35734744	35734948	+	-7.06025	1.74181409791493e-10	4.33291e-07	-0.178659	TSS,S	RP11-379H18.1	nonCoding	antisense	chr7	35735193	349	IMPUTED	4
rs12097052	chr1_-_230942852	chr1	230942761	230942959	-	-7.05594	1.77905651204126e-10	4.4194e-07	-0.515962	intergenic	NA	NA	NA	chr1	230948167	5315	IMPUTED	5
rs11206724	PPIE_tss1	chr1	40204449	40204847	+	7.04307	1.89504169441734e-10	4.69013e-07	0.130622	TSS,S	PPIE	problem	retained_intron	chr1	40200894	-3666	IMPUTED	7
rs13265826	chr8_+_143660414	chr8	143660371	143660638	+	-7.03415	1.97972837889142e-10	4.88356e-07	-0.315753	intergenic	NA	NA	NA	chr8	143626615	-33799	IMPUTED	4
rs12754497	RP11-421L21.3_tss1	chr1	101491361	101491566	+	7.03311	1.98988864356944e-10	4.90741e-07	0.181513	TSS,S	RP11-421L21.3	nonCoding	processed_transcript	chr1	101571888	80478	IMPUTED	7
rs4916898	TMEM161B-AS1_tss1	chr5	87564650	87564946	+	7.03033	2.01716208745966e-10	4.95721e-07	0.116846	TSS,S	TMEM161B-AS1	nonCoding	processed_transcript	chr5	87586062	21221	IMPUTED	6
rs7925131	PNPLA2_tss1	chr11	819391	820187	+	7.02941	2.02629847005702e-10	4.97922e-07	0.166541	TSSregion1000,S	PNPLA2	problem	retained_intron	chr11	820268	698	IMPUTED	2b
rs7954537	HTR7P1_tss1	chr12	13153296	13153547	+	-7.02263	2.09470417884045e-10	5.13215e-07	-0.210507	TSS,S	HTR7P1	nonCoding	processed_transcript	chr12	13173819	20457	IMPUTED	6
rs2529437	AC005154.6_tss1	chr7	30634241	30634521	-	7.02086	2.11298619331105e-10	5.16767e-07	0.193193	TSS,S	AC005154.6	problem	retained_intron	chr7	30630094	-4291	IMPUTED	3a
rs62262093	RBM6_tss1	chr3	49977373	49978000	+	-7.02042	2.11757454106898e-10	5.1758e-07	-0.120563	TSS,S	RBM6	coding	protein_coding	chr3	49960388	-17195	IMPUTED	7
rs76356819	CEP350_tss1	chr1	179923829	179924460	+	-7.01962	2.12580213983135e-10	5.19545e-07	-0.205	TSS,S	CEP350	coding	protein_coding	chr1	180096366	172423	IMPUTED	3a
rs10140300	TDRD9_tss1	chr14	104394582	104395011	+	7.01703	2.15300793090012e-10	5.2595e-07	0.412198	TSS,S	TDRD9	coding	protein_coding	chr14	104391652	-3139	IMPUTED	7
rs9311173	VILL_tss2	chr3	38045431	38045679	+	-7.01617	2.16205057766795e-10	5.27832e-07	-0.444146	TSS,S	VILL	problem	retained_intron	chr3	38045528	-53	IMPUTED	2b
rs6701089	FAM89A_tss1	chr1	231175705	231176106	-	7.01408	2.18434678480899e-10	5.33158e-07	0.26451	TSS,S	FAM89A	coding	protein_coding	chr1	231170396	-5580	IMPUTED	6
rs11748102	ADCY2_tss3	chr5	7782245	7782357	+	-7.01359	2.18955071933816e-10	5.34263e-07	-0.516382	TSS,S	ADCY2	nonCoding	processed_transcript	chr5	7783259	975	CHIP	5
rs62153554	chr2_+_102233033	chr2	102232973	102233122	+	-7.01254	2.20090068322121e-10	5.36831e-07	-0.288942	intergenic	NA	NA	NA	chr2	102232094	-939	IMPUTED	6
rs6463259	CCM2_tss2	chr7	45039267	45039454	+	7.00981	2.23051946308398e-10	5.43708e-07	0.298833	TSSregion500,S	CCM2	coding	protein_coding	chr7	45038609	-734	IMPUTED	5
rs905567	OMA1_tss1	chr1	59011452	59011780	+	-7.00609	2.27142906805294e-10	5.52851e-07	-0.28018	intron,AS	OMA1	coding	protein_coding	chr1	59011573	73	IMPUTED	4
rs2839193	YBEY_tss1	chr21	47706178	47706440	+	7.00248	2.31201965557622e-10	5.62014e-07	0.199429	TSS,S	YBEY	coding	protein_coding	chr21	47698343	-7939	CHIP	1f
rs6699558	COL16A1_tss4	chr1	32135105	32136241	-	6.99157	2.43875425137904e-10	5.90484e-07	0.227957	TSS,S	COL16A1	problem	retained_intron	chr1	32107622	-28222	IMPUTED	7
rs10985643	chr9_+_125231364	chr9	125231083	125231433	+	-6.99065	2.44971646196337e-10	5.92957e-07	-0.549261	intergenic	NA	NA	NA	chr9	125231048	-316	IMPUTED	5
rs7247064	CTC-459F4.3_tss1	chr19	28284856	28285128	+	-6.99025	2.4545185982433e-10	5.93963e-07	-0.149779	TSS,S	CTC-459F4.3	nonCoding	processed_transcript	chr19	28283037	-1899	IMPUTED	5
rs35416618	MRPS2_tss2	chr9	138391551	138391865	+	-6.98005	2.58004588827699e-10	6.21457e-07	-0.227556	TSS,S	MRPS2	coding	protein_coding	chr9	138399660	7876	IMPUTED	5
rs7745	LSM6_tss1	chr4	147096775	147097321	+	6.97935	2.58897573369822e-10	6.23377e-07	0.19475	TSS,S	LSM6	coding	protein_coding	chr4	147110891	13989	EXOME_IMPUTED	6
rs12875052	LACC1_tss1	chr13	44452930	44453850	+	6.96149	2.82504008714368e-10	6.76271e-07	0.184858	TSS,S	LACC1	coding	protein_coding	chr13	44449368	-4339	IMPUTED	7
rs300417	NAV3_tss10	chr12	78454218	78454256	+	6.95857	2.86559612797992e-10	6.8466e-07	0.258504	intron,S	NAV3	coding	protein_coding	chr12	78464210	9966	IMPUTED	7
rs56084453	ZNF501_tss1	chr3	44771058	44771200	+	6.95039	2.98250191327917e-10	7.0942e-07	0.217201	TSS,S	ZNF501	coding	protein_coding	chr3	44762830	-8282	EXOME_IMPUTED	4
rs113412831	KIF6_tss1	chr6	39693099	39693283	-	6.95005	2.98745952735082e-10	7.10492e-07	0.425818	TSS,S	KIF6	coding	protein_coding	chr6	39693193	18	IMPUTED	4
rs2733272	PDZRN4_tss2	chr12	41831402	41831775	+	6.94849	3.01017505513736e-10	7.15402e-07	0.392732	TSS,S	PDZRN4	coding	protein_coding	chr12	41832683	1144	IMPUTED	7
rs10902704	PHACTR4_tss1	chr1	28696005	28696419	+	-6.9484	3.01152442718589e-10	7.15676e-07	-0.136939	TSS,S	PHACTR4	coding	protein_coding	chr1	28735707	39520	IMPUTED	5
rs17700786	RP11-298D21.1_tss1	chr16	83806251	83806620	-	6.94807	3.01635902064942e-10	7.16764e-07	0.368655	TSS,S	RP11-298D21.1	nonCoding	antisense	chr16	83805953	-533	CHIP	7
rs10778133	MYBPC1_tss2	chr12	101988714	101988807	+	6.94575	3.05083677547942e-10	7.24334e-07	0.39523	TSS,S	MYBPC1	coding	protein_coding	chr12	102040050	51303	IMPUTED	6
rs6590071	chr11_-_124284688	chr11	124284549	124284742	-	-6.93407	3.22967025387304e-10	7.6306e-07	-0.259284	intergenic	NA	NA	NA	chr11	124278652	-6036	IMPUTED	5
rs10819764	TEX10_tss2	chr9	103115239	103115486	+	6.93176	3.26630878505172e-10	7.70677e-07	0.194955	TSSregion100,AS	TEX10	coding	protein_coding	chr9	103115528	177	IMPUTED	4
rs36055638	NME1_tss1	chr17	49230812	49231053	+	6.93099	3.27851932370459e-10	7.73344e-07	0.136267	TSS,S	NME1	coding	protein_coding	chr17	49231365	397	IMPUTED	4
rs13242	RP11-304L19.5_tss1	chr16	2205268	2205421	-	6.92945	3.30323698340643e-10	7.78659e-07	0.389359	TSS,S	RP11-304L19.5	nonCoding	lincRNA	chr16	2204835	-524	IMPUTED	2b
rs2302176	RPS2_tss1	chr16	2014594	2014936	-	6.92667	3.34843045292391e-10	7.88892e-07	0.174807	TSS,S	RPS2	coding	protein_coding	chr16	2014954	127	IMPUTED	2a
rs224243	ZNF263_tss2	chr16	3313694	3313883	+	6.91689	3.51197180678303e-10	8.25155e-07	0.206195	TSS,S	ZNF263	nonCoding	processed_transcript	chr16	3319193	5393	IMPUTED	7
rs665268	COASY_tss2	chr17	40713945	40714141	-	6.91596	3.5278579242286e-10	8.288e-07	0.212424	TSS,AS	COASY	coding	protein_coding	chr17	40722029	7984	EXOME_IMPUTED	4
rs2820796	ASAH2B_tss1	chr10	52499357	52499771	+	6.91178	3.60055135277467e-10	8.45357e-07	0.135895	TSS,S	ASAH2B	nonCoding	processed_transcript	chr10	52520048	20354	IMPUTED	5
rs186101096	IGLON5_tss1	chr19	51814837	51814977	+	-6.91164	3.60292304401088e-10	8.45896e-07	-0.220431	TSSregion500,S	IGLON5	coding	protein_coding	chr19	51814403	-496	IMPUTED	5
rs11639978	RAB40C_tss2	chr16	646170	647056	+	6.91126	3.60960744118032e-10	8.47375e-07	0.345033	exon,S	RAB40C	coding	nonsense_mediated_decay	chr16	639042	-7260	IMPUTED	3a
rs7428143	LRRC2_tss1	chr3	46607549	46608146	-	-6.90856	3.65733418512508e-10	8.58324e-07	-0.25209	TSS,S	LRRC2	coding	protein_coding	chr3	46596017	-11999	IMPUTED	6
rs62215498	COL6A1_tss1	chr21	47401611	47402005	+	6.90679	3.68911299434141e-10	8.65103e-07	0.165497	TSS,S	COL6A1	coding	protein_coding	chr21	47407362	5680	IMPUTED	4
rs6764415	TREX1_tss1	chr3	48507576	48507725	+	-6.90548	3.71279606375801e-10	8.70041e-07	-0.183489	TSS,S	TREX1	coding	protein_coding	chr3	48512195	4546	IMPUTED	6
rs6699745	SYT2_tss3	chr1	202612579	202612611	-	-6.89993	3.81449741425447e-10	8.90728e-07	-0.316858	TSS,S	SYT2	coding	protein_coding	chr1	202612580	-2	EXOME_IMPUTED	2b
rs9984443	RSPH1_tss2	chr21	43916880	43917471	-	6.89651	3.87852772973757e-10	9.04744e-07	0.209081	TSSregion500,S	RSPH1	coding	protein_coding	chr21	43929514	12335	IMPUTED	4
rs73581683	HDDC2_tss1	chr6	125622791	125623546	-	-6.89589	3.89030198982075e-10	9.07204e-07	-0.196737	TSS,S	HDDC2	coding	protein_coding	chr6	125623185	72	IMPUTED	4
rs76457092	chr5_+_60906370	chr5	60905947	60906519	+	6.89481	3.91078319098772e-10	9.1173e-07	0.658619	intergenic	NA	NA	NA	chr5	60906287	-83	IMPUTED	5
rs4123729	ZNF208_tss1	chr19	22193686	22193836	-	-6.89344	3.9368232486835e-10	9.17627e-07	-0.352158	TSS,S	ZNF208	coding	protein_coding	chr19	22418142	224346	IMPUTED	7
rs3213255	XRCC1_tss1	chr19	44079539	44079846	-	-6.88285	4.14517428899049e-10	9.61873e-07	-0.115939	TSS,S	XRCC1	coding	protein_coding	chr19	44077507	-2208	CHIP	1f
rs7103934	HTATIP2_tss2	chr11	20385590	20385852	+	-6.87688	4.26739327094583e-10	9.85046e-07	-0.276692	TSS,S	HTATIP2	coding	protein_coding	chr11	20389743	4016	IMPUTED	6
rs2146396	CAB39L_tss1	chr13	49975316	49975911	-	-6.86256	4.57503595074086e-10	1.04701e-06	-0.26477	TSS,S	CAB39L	coding	protein_coding	chr13	49964760	-10732	IMPUTED	7
rs1734367	PDIA6_tss2	chr2	10977674	10978044	-	6.85046	4.85200218140121e-10	1.10375e-06	0.225455	exon,S	PDIA6	coding	protein_coding	chr2	10978162	352	IMPUTED	5
rs11666856	CHAF1A_tss1	chr19	4402449	4402861	+	-6.84918	4.88237536239033e-10	1.10986e-06	-0.231763	TSS,S	CHAF1A	coding	protein_coding	chr19	4437450	34814	IMPUTED	5
rs11239544	FAM21C_tss1	chr10	46222672	46222838	+	-6.8357	5.21255927095333e-10	1.1773e-06	-0.203093	TSS,S	FAM21C	coding	protein_coding	chr10	46007533	-215161	IMPUTED	5
rs137965653	WRAP73_tss1	chr1	3566555	3566729	-	-6.82902	5.38440588043158e-10	1.21246e-06	-0.185011	TSS,S	WRAP73	coding	protein_coding	chr1	3546264	-20403	INDEL	7
rs1912991	ST8SIA4_tss1	chr5	100238621	100239160	-	-6.82896	5.38595052601167e-10	1.21274e-06	-0.230763	TSS,S	ST8SIA4	coding	protein_coding	chr5	100451390	212425	IMPUTED	6
rs6460226	ZNF273_tss2	chr7	64342799	64343340	+	-6.8289	5.38751438479991e-10	1.21307e-06	-0.332545	TSS,S	ZNF273	nonCoding	processed_transcript	chr7	64476780	133820	IMPUTED	6
rs1050274	KNG1_tss1	chr3	186434955	186435513	+	-6.82795	5.41241803987393e-10	1.21858e-06	-0.291926	TSS,S	KNG1	coding	protein_coding	chr3	186435370	274	EXOME_IMPUTED	4
rs55668441	SLCO4C1_tss1	chr5	101631886	101632287	-	-6.82539	5.48017736112864e-10	1.2325e-06	-0.223315	TSS,S	SLCO4C1	coding	protein_coding	chr5	101725342	93361	IMPUTED	6
rs9676909	TNNT1_tss4	chr19	55657799	55658016	-	6.813	5.81955604262851e-10	1.3044e-06	0.329266	TSS,S	TNNT1	coding	nonsense_mediated_decay	chr19	55683812	25983	IMPUTED	6
rs10017684	AF146191.4_tss1	chr4	190861539	190861985	-	6.81088	5.87955557793433e-10	1.31556e-06	0.169714	TSSregion500,S	AF146191.4	nonCoding	lincRNA	chr4	190781985	-79829	IMPUTED	7
rs6935768	COL19A1_tss4	chr6	70577070	70577726	-	-6.80271	6.11715467024141e-10	1.36425e-06	-0.283826	TSS,AS	COL19A1	nonCoding	processed_transcript	chr6	70577187	-155	IMPUTED	4
rs2293925	ZNF696_tss1	chr8	144373508	144373861	+	6.79953	6.21203487064486e-10	1.38454e-06	0.134336	TSS,S	ZNF696	coding	protein_coding	chr8	144392368	18783	EXOME_IMPUTED	4
rs2093098	LRPAP1_tss1	chr4	3533952	3534241	-	6.79951	6.21257201368851e-10	1.38463e-06	0.12477	TSS,S	LRPAP1	coding	nonsense_mediated_decay	chr4	3513834	-20313	IMPUTED	5
rs61732720	WDR18_tss1	chr19	984241	984679	+	6.78889	6.54069172156047e-10	1.45331e-06	0.249642	TSS,S	WDR18	coding	protein_coding	chr19	984537	193	EXOME_IMPUTED	4
rs6845653	AFAP1_tss2	chr4	7873968	7874137	-	-6.78789	6.57240805999396e-10	1.46007e-06	-0.31822	TSS,S	AFAP1	coding	protein_coding	chr4	7899379	25344	IMPUTED	6
rs113407109	HIST1H3E_tss1	chr6	26224333	26224494	+	6.78519	6.65887905094869e-10	1.47788e-06	0.475495	TSSregion1000,S	HIST1H3E	coding	protein_coding	chr6	26224403	-1	IMPUTED	4
rs337605	RP11-617D20.1_tss1	chr4	38666201	38666643	-	6.77372	7.03910198905881e-10	1.55131e-06	0.165302	TSS,S	RP11-617D20.1	nonCoding	processed_transcript	chr4	38647753	-18761	IMPUTED	7
rs62126382	CERS4_tss1	chr19	8274077	8274557	+	-6.7702	7.15998125116486e-10	1.57265e-06	-0.16379	TSS,S	CERS4	coding	protein_coding	chr19	8272916	-1336	IMPUTED	5
rs55710412	TSPAN11_tss1	chr12	31079236	31079732	+	6.76421	7.37031219976915e-10	1.61603e-06	0.362297	TSS,S	TSPAN11	coding	protein_coding	chr12	31067490	-11929	IMPUTED	5
rs12360957	RP11-469N6.1_tss1	chr11	134604844	134605091	+	-6.75384	7.7491535130409e-10	1.68792e-06	-0.338451	TSSregion500,S	RP11-469N6.1	nonCoding	lincRNA	chr11	134611417	6346	IMPUTED	4
rs2055568	FARP2_tss1	chr2	242295551	242295804	+	-6.75369	7.75503904531065e-10	1.68916e-06	-0.121733	TSS,S	FARP2	coding	protein_coding	chr2	242393574	97876	IMPUTED	5
rs11604780	AMPD3_tss2	chr11	10471281	10471774	+	6.75288	7.78536370988693e-10	1.6945e-06	0.242533	TSSregion100,S	AMPD3	nonCoding	processed_transcript	chr11	10468671	-2953	IMPUTED	7
rs6960865	STAG3L4_tss1	chr7	66767509	66767884	+	-6.74674	8.01991641979531e-10	1.7412e-06	-0.12255	TSS,S	STAG3L4	nonCoding	processed_transcript	chr7	66782477	14833	IMPUTED	7
rs1884450	RP5-1086L22.1_tss1	chr6	170571659	170571897	-	6.74298	8.1667183201095e-10	1.76967e-06	0.25051	TSSregion100,S	RP5-1086L22.1	nonCoding	antisense	chr6	170571570	-207	EXOME_IMPUTED	5
rs13488	HLA-K_tss1	chr6	29894894	29895177	+	6.73947	8.30640491058381e-10	1.79814e-06	0.580033	exon,S	HLA-K	pseudo	unprocessed_pseudogene	chr6	29913638	18666	IMPUTED	4
rs1862088	MDH1B_tss1	chr2	207629906	207630091	-	6.73852	8.34453685972583e-10	1.80608e-06	0.183373	TSS,S	MDH1B	coding	nonsense_mediated_decay	chr2	207625188	-4862	IMPUTED	6
rs9616118	CTA-29F11.1_tss1	chr22	47158293	47158514	-	-6.7378	8.37367656196241e-10	1.81175e-06	-0.236044	TSS,S	CTA-29F11.1	nonCoding	antisense	chr22	47153760	-4665	IMPUTED	7
rs11227332	SNX32_tss1	chr11	65601055	65601744	+	6.73492	8.49085794343493e-10	1.83559e-06	0.161166	TSS,S	SNX32	coding	protein_coding	chr11	65623739	22307	IMPUTED	4
rs2403454	RP11-179A10.1_tss1	chr11	11177966	11178162	-	6.7345	8.50803599779807e-10	1.83826e-06	0.225751	intron,AS	RP11-179A10.1	nonCoding	processed_transcript	chr11	11182288	4240	IMPUTED	5
rs143914440	RIPK1_tss1	chr6	3063987	3064321	+	6.73217	8.6042863862382e-10	1.85862e-06	0.478967	TSS,S	RIPK1	nonCoding	processed_transcript	chr6	2910645	-153554	IMPUTED	7
rs12061116	HPCA_tss3	chr1	33358576	33359233	+	6.73028	8.68312101313348e-10	1.87477e-06	0.226638	TSS,S	HPCA	nonCoding	processed_transcript	chr1	33358601	-525	IMPUTED	2b
rs61620607	POLR1A_tss1	chr2	86332807	86333057	-	-6.72183	9.04459987954049e-10	1.94799e-06	-0.170985	TSS,S	POLR1A	problem	retained_intron	chr2	86319467	-13531	IMPUTED	5
rs73212406	RAB7A_tss6	chr3	128532191	128532726	-	-6.717	9.25786949061769e-10	1.98746e-06	-0.367507	exon,AS	RAB7A	coding	protein_coding	chr3	128770574	238094	IMPUTED	5
rs72634819	CDK11B_tss2	chr1	1590610	1590733	-	-6.71513	9.34199013522071e-10	2.0047e-06	-0.311326	TSSregion500,S	CDK11B	coding	protein_coding	chr1	1596500	5830	EXOME	7
rs10099619	EMC2_tss2	chr8	109455646	109455779	-	6.70398	9.85767191324732e-10	2.10491e-06	0.191229	TSSregion100,AS	EMC2	coding	protein_coding	chr8	109446642	-9058	IMPUTED	7
rs11466815	CTB-109A12.1_tss1	chr5	156886967	156887232	-	6.70386	9.86330924636081e-10	2.10607e-06	0.590984	TSS,S	CTB-109A12.1	nonCoding	processed_transcript	chr5	156907171	20075	EXOME_IMPUTED	7
rs26901	RASGRF2_tss3	chr5	80361141	80361596	+	6.70264	9.92144970855267e-10	2.11795e-06	0.258156	intron,S	RASGRF2	coding	protein_coding	chr5	80361462	182	IMPUTED	5
rs56747346	FDPS_tss2	chr1	155279303	155279913	+	6.70117	9.99234674758224e-10	2.13148e-06	0.264651	exon,S	FDPS	coding	protein_coding	chr1	155521234	241715	IMPUTED	6
rs62378453	PCDHGA6_tss1	chr5	140753373	140753828	+	-6.69994	1.00516137337239e-09	2.14334e-06	-0.436375	TSS,S	PCDHGA6	coding	protein_coding	chr5	140787850	34370	EXOME_IMPUTED	3a
rs10424738	WDR18_tss2	chr19	982871	983012	+	6.69436	1.03255301641877e-09	2.19878e-06	0.256842	TSSregion500,S	WDR18	nonCoding	processed_transcript	chr19	986624	3714	IMPUTED	7
rs942655	ARHGEF7_tss2	chr13	111805928	111806809	+	6.69385	1.03508277004871e-09	2.20296e-06	0.146006	TSS,S	ARHGEF7	coding	protein_coding	chr13	111893709	87698	IMPUTED	5
rs982146	THAP9-AS1_tss1	chr4	83822018	83822169	-	-6.69377	1.03551364910451e-09	2.20296e-06	-0.264348	TSS,S	THAP9-AS1	nonCoding	processed_transcript	chr4	83822334	211	IMPUTED	1b
rs1971250	CPSF1_tss1	chr8	145634539	145634822	-	-6.69127	1.04804230606857e-09	2.2282e-06	-0.158853	TSS,S	CPSF1	coding	protein_coding	chr8	145627795	-6915	IMPUTED	5
rs10206487	AC011747.3_tss1	chr2	8715532	8715726	-	-6.68837	1.062800382668e-09	2.25728e-06	-0.330612	TSS,S	AC011747.3	nonCoding	lincRNA	chr2	8715582	28	IMPUTED	2b
rs302341	TMTC1_tss1	chr12	29936401	29937148	-	6.6876	1.06674884851068e-09	2.26532e-06	0.201954	TSS,S	TMTC1	coding	protein_coding	chr12	29939446	2581	IMPUTED	6
rs35565646	DISP2_tss1	chr15	40650417	40650620	+	-6.68289	1.09118779864622e-09	2.31149e-06	-0.270226	TSS,S	DISP2	coding	protein_coding	chr15	40660515	10030	EXOME_IMPUTED	2a
rs4508061	RP11-418J17.1_tss1	chr1	119682872	119683219	+	-6.67769	1.11883466400762e-09	2.36205e-06	-0.21262	TSS,S	RP11-418J17.1	nonCoding	antisense	chr1	119681589	-1449	IMPUTED	5
rs4876038	GS1-57L11.1_tss2	chr8	2584628	2585016	+	6.67734	1.12072873609671e-09	2.36596e-06	0.267637	TSS,S	GS1-57L11.1	nonCoding	lincRNA	chr8	2575116	-9694	IMPUTED	4
rs554709	SLC25A24_tss1	chr1	108742600	108743152	-	-6.66536	1.18724562013345e-09	2.48595e-06	-0.185503	TSS,S	SLC25A24	coding	protein_coding	chr1	108742892	23	IMPUTED	4
rs7245531	ZNF586_tss1	chr19	58280965	58281239	+	-6.66482	1.19031969573677e-09	2.48949e-06	-0.107435	TSS,S	ZNF586	coding	protein_coding	chr19	58388707	107671	IMPUTED	6
rs13176519	PCDHB9_tss1	chr5	140566606	140566912	+	-6.66158	1.20899244781038e-09	2.52534e-06	-0.240406	TSS,S	PCDHB9	pseudo	pseudogene	chr5	140564088	-2662	EXOME_IMPUTED	5
rs12670721	AC018633.4_tss1	chr7	32768289	32768505	-	6.65875	1.22558590252877e-09	2.5573e-06	0.21487	intron,S	AC018633.4	pseudo	unprocessed_pseudogene	chr7	32640279	-128123	IMPUTED	6
rs2070188	PSAP_tss1	chr10	73610908	73611175	-	6.65272	1.261616750813e-09	2.62466e-06	0.172523	TSS,S	PSAP	coding	protein_coding	chr10	73610982	-24	CAGE_EXOME_IMPUTED	4
chr3:66293093	SLC25A26_tss1	chr3	66271128	66271587	+	-6.65058	1.27464213972912e-09	2.65058e-06	-0.116839	TSS,S	SLC25A26	coding	protein_coding	chr3	66293093	21668	IMPUTED	7
rs11892876	RP11-570L15.2_tss1	chr2	144329455	144329845	-	6.65045	1.2754927311212e-09	2.65223e-06	0.257115	TSS,S	RP11-570L15.2	nonCoding	antisense	chr2	144326384	-3294	IMPUTED	7
rs16840309	TMEM108_tss4	chr3	133103180	133103515	-	6.64386	1.31650237140637e-09	2.73303e-06	0.393134	intron,AS	TMEM108	coding	protein_coding	chr3	133109606	6222	CHIP	7
rs28660352	SPON2_tss1	chr4	1202535	1202712	-	6.64346	1.31904231409428e-09	2.73799e-06	0.339476	TSS,S	SPON2	coding	protein_coding	chr4	1312920	110288	IMPUTED	4
rs73196950	RAB7A_tss5	chr3	128513993	128514241	+	-6.64164	1.33064348978378e-09	2.75861e-06	-0.418527	TSS,S	RAB7A	coding	protein_coding	chr3	128426974	-87150	IMPUTED	2a
rs74354842	chr6_-_134438731	chr6	134438688	134438860	-	-6.63821	1.35269486748639e-09	2.80086e-06	-0.349134	intergenic	NA	NA	NA	chr6	134451916	13185	IMPUTED	6
rs3752957	CYP46A1_tss2	chr14	100182100	100182298	+	6.63286	1.38789717402728e-09	2.86956e-06	0.32335	TSS,S	CYP46A1	coding	nonsense_mediated_decay	chr14	100182082	-172	IMPUTED	6
rs2074038	ACCS_tss1	chr11	44087635	44088125	+	6.62104	1.46895708817125e-09	3.02359e-06	0.426277	TSS,S	ACCS	coding	protein_coding	chr11	44087989	116	EXOME_IMPUTED	1b
rs3792723	TPPP_tss5	chr5	671267	671358	-	-6.61953	1.47960747487398e-09	3.04008e-06	-0.314139	intron,S	TPPP	coding	protein_coding	chr5	670706	-618	IMPUTED	4
rs1104873	RP11-87E22.2_tss1	chr8	22735443	22735546	+	-6.61644	1.50172396907173e-09	3.08277e-06	-0.321139	TSS,S	RP11-87E22.2	nonCoding	antisense	chr8	22733293	-2194	IMPUTED	7
rs6757373	CERS6_tss2	chr2	169500662	169500907	+	6.61049	1.54520600601405e-09	3.16621e-06	0.352815	intron,S	CERS6	coding	protein_coding	chr2	169499352	-1409	IMPUTED	7
rs7248755	CCDC94_tss1	chr19	4247030	4247186	+	6.60869	1.55855369333695e-09	3.19149e-06	0.141757	TSS,S	CCDC94	coding	protein_coding	chr19	4249033	1928	IMPUTED	5
rs932376	WBP2NL_tss2	chr22	42394710	42394859	+	-6.60747	1.56768169419837e-09	3.20917e-06	-0.2497	TSS,S	WBP2NL	coding	nonsense_mediated_decay	chr22	42614362	219558	IMPUTED	6
rs10435333	COL26A1_tss1	chr7	101005904	101006586	+	6.60588	1.57971084335717e-09	3.23275e-06	0.158289	TSS,S	COL26A1	coding	polymorphic_pseudogene	chr7	101025813	19648	IMPUTED	6
rs784081	C12orf73_tss1	chr12	104350432	104351064	-	-6.6048	1.58787299121472e-09	3.24696e-06	-0.199726	TSS,S	C12orf73	coding	protein_coding	chr12	104349986	-1005	IMPUTED	3a
rs13107209	UFSP2_tss1	chr4	186347016	186347180	-	-6.60033	1.6222774153662e-09	3.31345e-06	-0.121659	TSS,S	UFSP2	coding	nonsense_mediated_decay	chr4	186348817	1688	IMPUTED	6
rs549990	PUS3_tss1	chr11	125773019	125773159	-	-6.59842	1.63717945514866e-09	3.34179e-06	-0.197825	TSS,S	PUS3	coding	protein_coding	chr11	125766044	-7049	CHIP_EXOME	6
rs1147083	RP11-766N7.3_tss1	chr12	65277373	65277604	+	-6.59761	1.64359647419986e-09	3.35452e-06	-0.33348	TSS,S	RP11-766N7.3	nonCoding	lincRNA	chr12	65277530	-22	IMPUTED	2b
rs13262107	TRAPPC9_tss1	chr8	141467757	141467994	-	-6.5971	1.64757762024222e-09	3.36227e-06	-0.125596	TSS,S	TRAPPC9	coding	protein_coding	chr8	141455489	-12354	IMPUTED	4
rs12482429	RWDD2B_tss1	chr21	30391560	30391726	-	6.59446	1.66859729495242e-09	3.40303e-06	0.154587	TSS,S	RWDD2B	coding	protein_coding	chr21	30453746	62097	IMPUTED	7
rs34468460	SUSD4_tss1	chr1	223537115	223537844	-	-6.59197	1.68858558550315e-09	3.44202e-06	-0.118093	TSS,S	SUSD4	coding	protein_coding	chr1	223482641	-54868	IMPUTED	5
rs10180908	MZT2A_tss3	chr2	132249663	132249904	-	6.58868	1.71539670006079e-09	3.49519e-06	0.368155	TSSregion500,S	MZT2A	nonCoding	processed_transcript	chr2	132225484	-24398	IMPUTED	5
rs246697	PCDHGA1_tss3	chr5	140709935	140710287	+	6.58867	1.71551595722312e-09	3.4953e-06	0.299329	TSS,S	PCDHGA1	coding	protein_coding	chr5	140537004	-173083	EXOME_IMPUTED	5
rs10769248	DDB2_tss2	chr11	47235939	47236059	+	-6.5874	1.72597221864816e-09	3.51551e-06	-0.260418	TSSregion500,S	DDB2	coding	protein_coding	chr11	47219310	-16710	IMPUTED	7
rs12150387	MYO19_tss3	chr17	34900282	34900769	-	-6.58391	1.75504185130369e-09	3.56933e-06	-0.182654	TSSregion1000,S	MYO19	nonCoding	processed_transcript	chr17	34841669	-58991	IMPUTED	4
rs595741	RP11-677M14.7_tss1	chr11	124670284	124670397	+	6.57037	1.87250157384405e-09	3.78469e-06	0.187257	TSS,S	RP11-677M14.7	nonCoding	antisense	chr11	124681383	11041	IMPUTED	5
rs6484302	AMPD3_tss4	chr11	10476549	10477068	+	-6.5643	1.92763805267375e-09	3.88314e-06	-0.279759	TSS,S	AMPD3	coding	protein_coding	chr11	10488875	11923	IMPUTED	7
rs1326426	chr13_-_89815486	chr13	89815425	89815504	-	-6.56293	1.94036779722664e-09	3.90594e-06	-0.409522	intergenic	NA	NA	NA	chr13	89275195	-540291	CHIP	4
rs10182631	ORMDL1_tss2	chr2	190648580	190648939	-	6.56133	1.95522840088317e-09	3.93328e-06	0.178949	TSSregion500,S	ORMDL1	coding	protein_coding	chr2	190499959	-148797	IMPUTED	6
rs3811699	GPX1_tss1	chr3	49395688	49395736	-	6.55705	1.99563075697467e-09	4.00348e-06	0.292136	TSS,S	GPX1	coding	protein_coding	chr3	49396360	628	IMPUTED	2b
rs2346264	EXOC4_tss2	chr7	133246299	133246643	+	6.55516	2.01377243156407e-09	4.03746e-06	0.318927	intron,S	EXOC4	nonCoding	processed_transcript	chr7	133536351	289781	IMPUTED	5
rs6495421	CHRM5_tss1	chr15	34260596	34260829	+	6.54124	2.15221764499001e-09	4.29642e-06	0.51291	TSSregion100,S	CHRM5	coding	protein_coding	chr15	34276570	15811	IMPUTED	6
rs2274253	TTF2_tss1	chr1	117602822	117602973	+	6.53797	2.18611982774991e-09	4.36229e-06	0.452611	TSS,S	TTF2	coding	protein_coding	chr1	117603156	209	EXOME_IMPUTED	3a
chr17:45118886	RP11-156P1.3_tss1	chr17	45177227	45177672	-	6.53687	2.1975864234333e-09	4.38311e-06	0.133619	TSS,S	RP11-156P1.3	nonCoding	lincRNA	chr17	45118886	-58765	IMPUTED	6
rs1040644	chr6_+_164348093	chr6	164347650	164348208	+	6.53464	2.2211078661715e-09	4.42755e-06	0.35736	intergenic	NA	NA	NA	chr6	164347626	-467	CHIP	5
rs3733079	SELK_tss2	chr3	53925987	53926384	+	-6.53036	2.26699906796764e-09	4.51143e-06	-0.280242	TSS,AS	SELK	coding	protein_coding	chr3	53911540	-14548	IMPUTED	7
rs72704799	TPPP_tss2	chr5	663195	665417	-	6.52974	2.27370961339831e-09	4.52287e-06	0.234972	exon,S	TPPP	coding	protein_coding	chr5	551457	-112168	IMPUTED	6
chr17:43669800	DND1P1_tss2	chr17	43663697	43663738	-	-6.52622	2.31218117293216e-09	4.58603e-06	-0.396479	exon,AS	DND1P1	pseudo	processed_pseudogene	chr17	43669800	6099	IMPUTED	4
rs915804	SPATC1L_tss1	chr21	47604267	47604408	-	6.52511	2.32452498434008e-09	4.60878e-06	0.23276	TSS,S	SPATC1L	coding	protein_coding	chr21	47649802	45438	IMPUTED	4
rs6991838	CTD-3025N20.2_tss1	chr8	66474865	66475023	-	-6.52505	2.32522177137196e-09	4.61008e-06	-0.294764	TSS,S	CTD-3025N20.2	nonCoding	lincRNA	chr8	66470962	-3928	IMPUTED	1f
rs2302058	ZNF264_tss1	chr19	57702826	57702947	+	-6.52105	2.36995803686734e-09	4.69188e-06	-0.19612	TSS,S	ZNF264	coding	protein_coding	chr19	57703077	211	EXOME_IMPUTED	4
rs1055514	LRP2BP_tss2	chr4	186317338	186317844	-	6.5208	2.3727810615745e-09	4.69679e-06	0.446771	TSSregion500,S	LRP2BP	coding	protein_coding	chr4	186317041	-546	IMPUTED	4
rs2285640	GGNBP2_tss2	chr17	34900683	34901066	+	-6.52023	2.37922987211874e-09	4.70931e-06	-0.145754	TSS,S	GGNBP2	coding	protein_coding	chr17	34951204	50425	IMPUTED	3a
rs2585136	CTD-2292P10.4_tss1	chr8	143808311	143808519	-	-6.50951	2.50407516121211e-09	4.92434e-06	-0.228233	TSS,S	CTD-2292P10.4	nonCoding	antisense	chr8	143812141	3723	IMPUTED	6
rs9929071	FLYWCH1_tss1	chr16	2961781	2962087	+	-6.50933	2.50617716530091e-09	4.92777e-06	-0.121055	TSS,S	FLYWCH1	coding	protein_coding	chr16	2993814	31824	IMPUTED	6
rs73126664	SRGAP3_tss2	chr3	9404546	9404761	-	6.50876	2.51304836004098e-09	4.94084e-06	0.247724	TSS,S	SRGAP3	nonCoding	processed_transcript	chr3	9404650	-63	IMPUTED	4
rs16838112	chr4_-_6013597	chr4	6013555	6013728	-	-6.50755	2.52757021728915e-09	4.96674e-06	-0.583519	intergenic	NA	NA	NA	chr4	6050092	36495	IMPUTED	5
rs10849448	LTBR_tss1	chr12	6493180	6493440	+	6.5069	2.53536532513898e-09	4.97534e-06	0.22921	TSS,S	LTBR	coding	protein_coding	chr12	6493351	19	IMPUTED	4
rs2967367	MPHOSPH6_tss1	chr16	82203690	82203898	-	6.50364	2.5750130506383e-09	5.04616e-06	0.114567	TSS,S	MPHOSPH6	coding	nonsense_mediated_decay	chr16	82205377	1575	IMPUTED	7
rs4986004	chr17_-_21179145	chr17	21179092	21179208	-	-6.50148	2.60165856303296e-09	5.0926e-06	-0.203598	intergenic	NA	NA	NA	chr17	21178335	-810	IMPUTED	5
rs11818731	chr10_-_134797621	chr10	134797415	134797698	-	6.49091	2.73598181014118e-09	5.33956e-06	0.25716	intergenic	NA	NA	NA	chr10	134796449	-1172	IMPUTED	4
rs9975113	PFKL_tss2	chr21	45724938	45725296	+	-6.49064	2.73953989800837e-09	5.34603e-06	-0.392449	TSS,S	PFKL	coding	protein_coding	chr21	45725715	648	EXOME_IMPUTED	2b
rs1998800	SOHLH2_tss1	chr13	36871807	36872034	-	6.48944	2.75526248763054e-09	5.37586e-06	0.242186	TSS,S	SOHLH2	coding	protein_coding	chr13	36857639	-14304	EXOME_IMPUTED	1f
rs6700034	MUL1_tss1	chr1	20834335	20834705	-	6.48943	2.75538141271273e-09	5.376e-06	0.152231	TSS,S	MUL1	coding	protein_coding	chr1	20834610	-34	IMPUTED	2b
rs647117	C7orf25_tss1	chr7	42951395	42951731	-	-6.48781	2.7766664461976e-09	5.41466e-06	-0.129337	TSS,S	C7orf25	coding	protein_coding	chr7	42951515	-154	IMPUTED	4
rs12628	RNH1_tss1	chr11	506525	506935	-	-6.48457	2.81990527493001e-09	5.49656e-06	-0.172718	TSS,S	RNH1	coding	protein_coding	chr11	534242	27474	EXOME_IMPUTED	1f
rs28631185	NPY2R_tss1	chr4	156129657	156130161	+	6.48313	2.83924483560609e-09	5.52929e-06	0.485167	TSS,S	NPY2R	coding	protein_coding	chr4	156096343	-33443	IMPUTED	5
chr6:31556176	DDX39B_tss1	chr6	31509219	31509893	-	-6.48306	2.8401834209661e-09	5.53102e-06	-0.207126	TSS,S	DDX39B	problem	retained_intron	chr6	31556176	46396	IMPUTED	5
rs28362606	BTN3A2_tss1	chr6	26365388	26365532	+	-6.4774	2.91780015972396e-09	5.66969e-06	-0.411011	TSS,S	BTN3A2	coding	protein_coding	chr6	26365586	162	IMPUTED	4
rs17844666	PCDHB16_tss1	chr5	140561863	140562093	+	-6.47719	2.92061420896074e-09	5.67436e-06	-0.305923	exon,S	PCDHB16	coding	protein_coding	chr5	140564263	2303	EXOME_IMPUTED	4
rs6039006	TMX4_tss2	chr20	7999548	7999873	-	-6.4735	2.97230564357183e-09	5.77013e-06	-0.216301	exon,S	TMX4	coding	nonsense_mediated_decay	chr20	8006278	6508	IMPUTED	6
rs11738281	TPPP_tss4	chr5	692886	693078	-	-6.47334	2.9746303834536e-09	5.77433e-06	-0.41853	intron,S	TPPP	coding	protein_coding	chr5	662547	-30356	EXOME_IMPUTED	5
rs11709009	chr3_-_42515143	chr3	42515098	42515494	-	-6.47194	2.99451543811367e-09	5.80814e-06	-0.325091	intergenic	NA	NA	NA	chr3	42515122	-21	IMPUTED	2b
rs778368	C2orf82_tss2	chr2	233734681	233735063	+	-6.46987	3.02414627821889e-09	5.86159e-06	-0.389114	TSS,S	C2orf82	coding	protein_coding	chr2	233745333	10540	IMPUTED	5
rs11190741	FAM178A_tss2	chr10	102672877	102673171	-	6.46326	3.1206037495089e-09	6.01861e-06	0.188493	exon,AS	FAM178A	coding	protein_coding	chr10	102655313	-17793	IMPUTED	5
rs72941378	INTS4_tss1	chr11	77705571	77705762	-	6.45945	3.17762043353152e-09	6.12388e-06	0.19517	TSS,S	INTS4	coding	nonsense_mediated_decay	chr11	77706087	378	IMPUTED	4
rs11075725	chr16_+_69531818	chr16	69531646	69532012	+	6.45853	3.19158474592947e-09	6.14597e-06	0.256566	intergenic	NA	NA	NA	chr16	69532023	205	IMPUTED	5
rs35294414	CACNA2D3_tss5	chr3	54157374	54157532	-	6.45777	3.20316694863625e-09	6.1672e-06	0.335856	TSS,AS	CACNA2D3	coding	nonsense_mediated_decay	chr3	54157221	-248	IMPUTED	4
rs894976	RP11-559N14.5_tss2	chr17	76480862	76481021	+	6.45747	3.20777718018471e-09	6.17189e-06	0.305399	TSS,S	RP11-559N14.5	nonCoding	processed_transcript	chr17	76485661	4712	IMPUTED	4
rs557934	RNASEL_tss1	chr1	182558319	182558434	-	6.45297	3.27708829193742e-09	6.29528e-06	0.237334	TSS,S	RNASEL	coding	protein_coding	chr1	182548607	-9784	IMPUTED	6
rs56281704	ANKRD36B_tss3	chr2	98206171	98206224	-	6.45189	3.29381963435937e-09	6.32149e-06	0.218042	TSS,S	ANKRD36B	pseudo	transcribed_unprocessed_pseudogene	chr2	98293983	87799	IMPUTED	2b
rs11177615	YEATS4_tss1	chr12	69753477	69753779	+	-6.45171	3.29674871682413e-09	6.32415e-06	-0.130823	TSS,S	YEATS4	coding	protein_coding	chr12	69754189	666	IMPUTED	4
rs11745933	CTNNA1_tss3	chr5	137946591	137946742	+	-6.45127	3.30363466887433e-09	6.33505e-06	-0.203941	TSS,S	CTNNA1	coding	protein_coding	chr5	137940165	-6488	IMPUTED	5
rs115711809	HLCS_tss1	chr21	38362409	38362715	-	6.44064	3.4746295951242e-09	6.63488e-06	0.150258	TSS,S	HLCS	coding	protein_coding	chr21	38362498	-13	CAGE_IMPUTED	2c
rs1056820	TPTE2P5_tss1	chr13	41495776	41496147	-	-6.4359	3.55370327223391e-09	6.77873e-06	-0.128888	TSS,S	TPTE2P5	nonCoding	processed_transcript	chr13	41515286	19412	EXOME_IMPUTED	5
rs55802442	RPL21_tss3	chr13	27825240	27825496	-	6.43511	3.56696984094914e-09	6.80122e-06	0.487402	TSS,AS	RPL21	coding	protein_coding	chr13	27857806	32378	IMPUTED	6
rs554721	STT3A-AS1_tss1	chr11	125462270	125462552	-	6.43233	3.61443550587362e-09	6.86356e-06	0.301984	TSS,S	STT3A-AS1	nonCoding	antisense	chr11	125446513	-15868	IMPUTED	5
rs1887548	GSTM3_tss2	chr1	110279070	110279830	-	-6.42899	3.67207301000725e-09	6.95676e-06	-0.209388	exon,S	GSTM3	coding	protein_coding	chr1	110295890	16248	IMPUTED	1f
rs4796852	AC137723.5_tss1	chr17	79899542	79900022	+	6.42305	3.77698543360235e-09	7.14463e-06	0.247018	TSS,S	AC137723.5	nonCoding	antisense	chr17	79899698	-127	EXOME	4
rs28620710	MRVI1_tss1	chr11	10714950	10715647	-	-6.4216	3.80308867323601e-09	7.18995e-06	-0.310895	TSS,S	MRVI1	coding	protein_coding	chr11	10737293	21994	IMPUTED	3a
rs77116964	SYN2_tss1	chr3	12045321	12046105	+	-6.41974	3.83677008124165e-09	7.2462e-06	-0.21447	TSS,S	SYN2	coding	polymorphic_pseudogene	chr3	12045836	16	IMPUTED	4
rs7700970	BHMT_tss1	chr5	78407515	78407654	+	-6.41927	3.84529437223201e-09	7.2613e-06	-0.364934	TSS,S	BHMT	coding	protein_coding	chr5	78411324	3694	IMPUTED	5
rs10778647	ISCU_tss1	chr12	108956226	108956878	+	6.41784	3.87143960807778e-09	7.30407e-06	0.175736	TSS,S	ISCU	problem	retained_intron	chr12	108956417	39	IMPUTED	2a
rs3101747	ZFP30_tss1	chr19	38146170	38146775	-	-6.41676	3.89137623099385e-09	7.3308e-06	-0.122812	TSS,S	ZFP30	coding	protein_coding	chr19	38146386	20	IMPUTED	1f
rs28568334	CRYZ_tss1	chr1	75198473	75199204	-	6.41441	3.9348888755721e-09	7.40092e-06	0.310489	TSS,S	CRYZ	coding	protein_coding	chr1	75199299	567	IMPUTED	4
rs2665801	STRADA_tss1	chr17	61819066	61819288	-	6.41066	4.00554504738418e-09	7.51822e-06	0.140213	TSS,S	STRADA	coding	protein_coding	chr17	61952100	132944	IMPUTED	5
rs6812211	GUF1_tss1	chr4	44680370	44680852	+	6.41024	4.0135073792319e-09	7.53252e-06	0.083434	TSS,S	GUF1	nonCoding	processed_transcript	chr4	44701750	21282	EXOME_IMPUTED	1f
rs10178002	FEZ2_tss1	chr2	36824986	36825502	-	6.40818	4.05274562333322e-09	7.59173e-06	0.147257	TSS,S	FEZ2	coding	protein_coding	chr2	36785398	-39895	IMPUTED	7
rs2054365	QRSL1_tss1	chr6	107077397	107077555	+	-6.40644	4.08627076675753e-09	7.64521e-06	-0.108513	TSS,S	QRSL1	coding	protein_coding	chr6	107077502	48	CAGE_CHIP_EXOME	1b
rs6060348	EIF6_tss1	chr20	33872246	33872685	-	-6.40408	4.13222329356477e-09	7.71982e-06	-0.141143	TSS,S	EIF6	coding	nonsense_mediated_decay	chr20	33874159	1580	IMPUTED	4
rs4876038	GS1-57L11.1_tss1	chr8	2584432	2584538	+	6.39682	4.27673340253702e-09	7.92408e-06	0.345621	TSSregion500,S	GS1-57L11.1	nonCoding	lincRNA	chr8	2575116	-9380	IMPUTED	4
rs836910	CTC-559E9.6_tss1	chr19	19887346	19887651	+	-6.39475	4.31897544525229e-09	7.99658e-06	-0.176507	TSS,S	CTC-559E9.6	nonCoding	antisense	chr19	20207630	320227	IMPUTED	6
rs7785264	METTL2B_tss1	chr7	128116735	128116990	+	-6.3933	4.34852277587325e-09	8.04994e-06	-0.116129	TSS,S	METTL2B	problem	retained_intron	chr7	128141638	24826	IMPUTED	6
rs6510596	POLR2E_tss1	chr19	1095109	1095549	-	-6.39282	4.35855532099684e-09	8.06662e-06	-0.155202	TSS,S	POLR2E	coding	protein_coding	chr19	1099506	4132	IMPUTED	4
rs2994434	chr1_-_85086717	chr1	85086582	85086814	-	-6.39151	4.38561729339898e-09	8.11223e-06	-0.26135	intergenic	NA	NA	NA	chr1	85086434	-283	IMPUTED	1f
rs8073377	NUP88_tss1	chr17	5322622	5323077	-	-6.39105	4.39519885059913e-09	8.12615e-06	-0.0897028	TSS,S	NUP88	coding	protein_coding	chr17	5189616	-133366	IMPUTED	7
rs274625	GRM3_tss3	chr7	86274098	86274737	-	6.3905	4.40668615709278e-09	8.1467e-06	0.189183	TSS,AS	GRM3	coding	protein_coding	chr7	86276142	1822	IMPUTED	6
rs2227981	AC114730.3_tss1	chr2	242751590	242751838	-	6.38593	4.50292992845872e-09	8.28433e-06	0.577373	TSS,S	AC114730.3	nonCoding	antisense	chr2	242793273	41529	EXOME	5
rs3758758	CHORDC1_tss2	chr11	89956247	89956594	+	-6.38425	4.53882219512031e-09	8.34662e-06	-0.356962	TSS,AS	CHORDC1	coding	protein_coding	chr11	89956588	255	IMPUTED	1f
rs6873299	PJA2_tss3	chr5	108744810	108745222	-	6.38408	4.54259530365451e-09	8.35342e-06	0.443067	TSS,S	PJA2	nonCoding	processed_transcript	chr5	108681091	-63926	IMPUTED	5
rs10180908	MZT2A_tss1	chr2	132249951	132250259	-	6.37873	4.65898499261139e-09	8.54571e-06	0.274014	TSS,S	MZT2A	problem	retained_intron	chr2	132225484	-24486	IMPUTED	5
rs9925619	PDF_tss1	chr16	69364022	69364602	-	-6.37744	4.68745055006645e-09	8.58866e-06	-0.165504	TSS,S	PDF	coding	protein_coding	chr16	69391714	27223	IMPUTED	7
rs2402860	ZNF800_tss1	chr7	127032096	127032858	-	-6.37236	4.80135121604927e-09	8.77193e-06	-0.202564	TSS,S	ZNF800	coding	protein_coding	chr7	127047879	15121	IMPUTED	7
rs13302983	hsa-mir-6723_tss3	chr1	566531	566573	+	6.37205	4.80844857964336e-09	8.78475e-06	0.493905	exon,S	hsa-mir-6723	pseudo	unprocessed_pseudogene	chr1	914876	348311	EXOME	5
rs5820605	DND1P1_tss1	chr17	43662504	43662568	-	-6.36979	4.86000166356772e-09	8.87219e-06	-0.210249	TSSregion1000,AS	DND1P1	pseudo	processed_pseudogene	chr17	44102682	440138	INDEL	6
rs62456975	AC007255.7_tss1	chr7	29724440	29724739	-	-6.36503	4.97059601915694e-09	9.05182e-06	-0.265922	exon,S	AC007255.7	nonCoding	processed_transcript	chr7	29706330	-18235	IMPUTED	6
rs2273514	IFI27L2_tss1	chr14	94595564	94596188	-	-6.35338	5.25164892432803e-09	9.50853e-06	-0.186246	TSS,S	IFI27L2	problem	retained_intron	chr14	94595989	48	IMPUTED	1f
rs7368310	OR2L13_tss1	chr1	248100336	248100666	+	6.35187	5.28927306611915e-09	9.57117e-06	0.292221	TSS,S	OR2L13	coding	protein_coding	chr1	248120187	19745	IMPUTED	7
rs62214488	CDH22_tss1	chr20	44936892	44937703	-	6.34959	5.3464696995082e-09	9.66486e-06	0.200477	TSS,S	CDH22	coding	protein_coding	chr20	44907101	-30036	IMPUTED	5
rs35143465	chr1_-_194747269	chr1	194747168	194747377	-	-6.34426	5.48252701544803e-09	9.88528e-06	-0.326126	intergenic	NA	NA	NA	chr1	194747228	-41	IMPUTED	7
rs2672725	EXOC3_tss1	chr5	443207	443429	+	-6.33939	5.60989973757086e-09	1.01046e-05	-0.431135	TSS,S	EXOC3	coding	protein_coding	chr5	434981	-8308	EXOME_IMPUTED	4
rs61250660	RP11-143J24.1_tss1	chr15	30305118	30305242	+	6.33873	5.62754340395161e-09	1.01352e-05	0.453056	intron,AS	RP11-143J24.1	nonCoding	lincRNA	chr15	30311660	6480	IMPUTED	7
rs56367238	CCDC158_tss1	chr4	77341978	77342417	-	-6.33826	5.64004039624129e-09	1.01557e-05	-0.187359	intron,S	CCDC158	problem	retained_intron	chr4	77342159	-120	IMPUTED	3a
rs78041945	C8orf31_tss1	chr8	144120608	144120942	+	6.33504	5.72630356197609e-09	1.0303e-05	0.292565	TSS,S	C8orf31	nonCoding	processed_transcript	chr8	144124548	3851	IMPUTED	5
rs35214871	CAB39L_tss2	chr13	50018014	50018516	-	-6.33297	5.7824956761996e-09	1.03982e-05	-0.194745	TSS,S	CAB39L	coding	protein_coding	chr13	49918175	-100000	IMPUTED	5
rs6031849	PABPC1L_tss1	chr20	43538641	43538950	+	-6.33081	5.84162602457733e-09	1.0489e-05	-0.22539	TSS,S	PABPC1L	coding	protein_coding	chr20	43514337	-24362	CAGE_IMPUTED	4
rs210618	DCBLD1_tss1	chr6	117868871	117869476	+	-6.32986	5.86774283513333e-09	1.05342e-05	-0.231575	exon,S	DCBLD1	coding	protein_coding	chr6	117863264	-5857	IMPUTED	7
rs4872429	PHYHIP_tss3	chr8	22085732	22086516	-	6.32093	6.11999004323912e-09	1.0943e-05	0.309593	TSS,S	PHYHIP	problem	retained_intron	chr8	22087114	947	IMPUTED	5
rs73010517	ZNF826P_tss1	chr19	20607617	20607829	-	-6.32048	6.13309169110348e-09	1.09628e-05	-0.532971	TSS,S	ZNF826P	nonCoding	processed_transcript	chr19	20722063	114301	EXOME	6
rs12982014	SUGP2_tss2	chr19	19144584	19144705	-	6.31542	6.2809630188572e-09	1.12103e-05	0.219316	TSS,S	SUGP2	coding	nonsense_mediated_decay	chr19	19125967	-18664	IMPUTED	7
rs4808301	AKAP8_tss2	chr19	15471657	15471872	-	6.31373	6.33095720523374e-09	1.12964e-05	0.360621	exon,S	AKAP8	coding	protein_coding	chr19	15495932	24166	IMPUTED	7
rs7048129	HSDL2_tss2	chr9	115141946	115142217	-	-6.31212	6.37922741534588e-09	1.13745e-05	-0.25156	TSS,AS	HSDL2	coding	protein_coding	chr9	115245875	103782	CHIP	7
rs953934	IL18R1_tss1	chr2	102972184	102972422	+	6.31	6.44334742009212e-09	1.14794e-05	0.287126	TSS,S	IL18R1	coding	protein_coding	chr2	102932293	-39961	IMPUTED	4
rs9512753	POLR1D_tss2	chr13	28194801	28195375	+	-6.30944	6.46020805901219e-09	1.15055e-05	-0.138131	TSS,S	POLR1D	coding	protein_coding	chr13	28155994	-38911	IMPUTED	7
rs10039050	ARSI_tss2	chr5	149718812	149718981	-	6.30829	6.49536523400377e-09	1.15563e-05	0.227996	TSS,S	ARSI	coding	protein_coding	chr5	149718858	-12	IMPUTED	5
rs768474	KIAA1549L_tss1	chr11	33639476	33640183	+	-6.3034	6.64638669302499e-09	1.18031e-05	-0.231666	exon,S	KIAA1549L	coding	protein_coding	chr11	33640104	52	EXOME_IMPUTED	5
rs6752841	LRPPRC_tss1	chr2	44222864	44223215	-	6.30242	6.67731911505495e-09	1.18556e-05	0.068455	TSS,S	LRPPRC	coding	protein_coding	chr2	44209048	-14067	IMPUTED	6
rs10753258	COL16A1_tss1	chr1	32161794	32162014	-	-6.30213	6.68647745923766e-09	1.18661e-05	-0.257173	intron,S	COL16A1	coding	protein_coding	chr1	32161942	46	IMPUTED	5
rs6074148	PSMF1_tss1	chr20	1099122	1099546	+	-6.30103	6.72097761729288e-09	1.19189e-05	-0.0713924	TSS,S	PSMF1	coding	protein_coding	chr20	1098486	-792	CHIP	5
rs10774154	CCDC77_tss2	chr12	498474	498623	+	-6.30094	6.7239290650973e-09	1.19213e-05	-0.254141	TSS,S	CCDC77	coding	protein_coding	chr12	496695	-1816	IMPUTED	5
rs9913172	HSD17B1_tss1	chr17	40706790	40706952	+	6.2969	6.85279054265359e-09	1.21274e-05	0.196451	exon,S	HSD17B1	coding	protein_coding	chr17	40794305	87420	IMPUTED	6
rs10848782	TSPAN9_tss1	chr12	3186477	3186629	+	6.2961	6.87859483193469e-09	1.21515e-05	0.221531	TSS,S	TSPAN9	coding	protein_coding	chr12	3185365	-1178	IMPUTED	5
rs2242345	FAM222B_tss1	chr17	27169662	27169973	-	-6.29594	6.88394179846408e-09	1.21574e-05	-0.137306	TSS,S	FAM222B	coding	protein_coding	chr17	27185827	16026	EXOME_IMPUTED	1f
rs17647023	GFM2_tss1	chr5	74062627	74063086	-	-6.29033	7.06783930612181e-09	1.24514e-05	-0.116815	TSS,S	GFM2	coding	protein_coding	chr5	74062358	-585	IMPUTED	4
rs853684	ZSCAN31_tss1	chr6	28321779	28322131	-	6.2892	7.10546963392964e-09	1.25141e-05	0.299335	TSS,S	ZSCAN31	coding	protein_coding	chr6	28294550	-27431	CHIP_EXOME	1f
rs10186298	GCFC2_tss1	chr2	75937923	75938332	-	6.28437	7.26872997294963e-09	1.27733e-05	0.114468	TSS,S	GCFC2	coding	protein_coding	chr2	75936935	-1106	IMPUTED	5
rs6605502	chr6_-_157638969	chr6	157638840	157639168	-	6.28177	7.35819318938184e-09	1.29152e-05	0.328887	intergenic	NA	NA	NA	chr6	157711777	72808	EXOME	5
rs11202365	NUTM2A-AS1_tss1	chr10	89102036	89102232	-	-6.2791	7.45076381185351e-09	1.30629e-05	-0.25179	TSS,S	NUTM2A-AS1	nonCoding	antisense	chr10	88930249	-171848	EXOME_IMPUTED	7
rs1123110	SLC40A1_tss1	chr2	190445477	190446003	-	6.27834	7.47744327175694e-09	1.31016e-05	0.238113	TSS,S	SLC40A1	coding	protein_coding	chr2	190444199	-1310	IMPUTED	4
rs12828693	SCAF11_tss2	chr12	46385640	46385939	-	6.27829	7.4791539895773e-09	1.31038e-05	0.241004	TSS,S	SCAF11	coding	protein_coding	chr12	46385848	6	IMPUTED	4
rs7005392	TRMT12_tss1	chr8	125463026	125463722	+	-6.27474	7.6051101502831e-09	1.33156e-05	-0.16445	TSS,S	TRMT12	coding	protein_coding	chr8	125504255	41196	IMPUTED	7
rs1698114	MAMSTR_tss2	chr19	49219964	49220150	-	-6.2736	7.64573970969538e-09	1.33772e-05	-0.202859	TSS,S	MAMSTR	coding	protein_coding	chr19	49259854	39852	IMPUTED	5
rs10992489	ZNF484_tss1	chr9	95640300	95640328	-	-6.26566	7.93612709055258e-09	1.38443e-05	-0.208101	TSS,S	ZNF484	coding	protein_coding	chr9	95605067	-35237	CHIP	7
rs519790	STARD10_tss1	chr11	72492892	72493018	-	6.26523	7.95240641896341e-09	1.38701e-05	0.230891	TSS,S	STARD10	coding	protein_coding	chr11	72504141	11198	EXOME_IMPUTED	2b
rs330873	TSTD3_tss1	chr6	99968793	99969271	+	6.26485	7.96643433421058e-09	1.38908e-05	0.13227	exon,S	TSTD3	nonCoding	antisense	chr6	100017156	48233	IMPUTED	5
rs4699223	AP001816.1_tss2	chr4	102267638	102268465	+	-6.2625	8.05492180997924e-09	1.40166e-05	-0.263348	TSSregion500,S	AP001816.1	coding	protein_coding	chr4	102450930	182674	IMPUTED	7
rs12759296	AGMAT_tss1	chr1	15911213	15911632	-	6.26015	8.14415925536702e-09	1.41538e-05	0.176875	TSS,S	AGMAT	coding	protein_coding	chr1	15881237	-30281	IMPUTED	7
rs9900975	UBALD2_tss1	chr17	74261130	74262118	+	-6.2552	8.33564518629279e-09	1.44605e-05	-0.185688	TSS,S	UBALD2	coding	protein_coding	chr17	74206412	-55020	IMPUTED	7
rs1074789	LURAP1L_tss2	chr9	12774903	12775177	+	-6.2535	8.40204791904957e-09	1.4552e-05	-0.24207	TSS,S	LURAP1L	coding	protein_coding	chr9	12752340	-22677	IMPUTED	6
rs2235195	CCDC181_tss1	chr1	169396345	169396869	-	-6.24179	8.87639799026097e-09	1.5265e-05	-0.176138	TSS,S	CCDC181	coding	protein_coding	chr1	169396620	-80	CAGE_EXOME_IMPUTED	1b
rs79844519	chr3_+_87138439	chr3	87138399	87138715	+	-6.23916	8.98639086794885e-09	1.54383e-05	-0.331535	intergenic	NA	NA	NA	chr3	87138431	-8	IMPUTED	2b
rs1916311	RP11-54D18.2_tss1	chr9	14993193	14993490	+	-6.23732	9.06400424920917e-09	1.55521e-05	-0.167164	TSS,S	RP11-54D18.2	pseudo	unprocessed_pseudogene	chr9	15019719	26396	EXOME_IMPUTED	6
rs6657077	PTPRF_tss2	chr1	43991635	43991766	+	6.23699	9.07839556148276e-09	1.55729e-05	0.25599	intron,S	PTPRF	nonCoding	processed_transcript	chr1	43982426	-9280	IMPUTED	7
rs8102929	ZNF761_tss1	chr19	53935163	53935349	+	6.2366	9.0950010353958e-09	1.56004e-05	0.202073	TSS,S	ZNF761	nonCoding	processed_transcript	chr19	53947818	12583	IMPUTED	6
rs7681711	SCD5_tss2	chr4	83551168	83551875	-	-6.23282	9.25744448197817e-09	1.58486e-05	-0.233638	exon,S	SCD5	coding	protein_coding	chr4	83597069	45505	IMPUTED	7
rs61988258	TC2N_tss1	chr14	92302550	92303146	-	6.23025	9.36934195328508e-09	1.60295e-05	0.253132	TSS,S	TC2N	coding	protein_coding	chr14	92229227	-73605	IMPUTED	7
rs2972632	LINC00665_tss1	chr19	36822247	36822742	-	6.22928	9.41220051162153e-09	1.60986e-05	0.137678	TSS,S	LINC00665	nonCoding	lincRNA	chr19	36813084	-9566	IMPUTED	6
rs11231161	MTA2_tss2	chr11	62368500	62368803	-	6.22826	9.45704860295696e-09	1.6171e-05	0.222882	TSS,S	MTA2	coding	protein_coding	chr11	62378221	9502	IMPUTED	1b
rs76981923	RNF19A_tss2	chr8	101276285	101276400	-	6.2238	9.656770117561e-09	1.64338e-05	0.506452	TSS,S	RNF19A	nonCoding	processed_transcript	chr8	101668113	391778	IMPUTED	6
rs7104764	PSMD13_tss1	chr11	236840	237125	+	6.21983	9.83773724743556e-09	1.66891e-05	0.114349	TSS,S	PSMD13	coding	nonsense_mediated_decay	chr11	229977	-6997	IMPUTED	7
rs1232027	MSH3_tss1	chr5	79950412	79950614	+	-6.21422	1.00991163210551e-08	1.70913e-05	-0.145098	TSS,S	MSH3	coding	protein_coding	chr5	79915020	-35449	CHIP	1d
rs12128716	COLGALT2_tss2	chr1	184005484	184005880	-	6.21259	1.0176395557833e-08	1.72161e-05	0.291309	intron,S	COLGALT2	coding	protein_coding	chr1	183991905	-13685	IMPUTED	4
rs11100583	FAM218A_tss1	chr4	165878050	165878501	+	-6.20585	1.05024217330609e-08	1.77107e-05	-0.248151	TSS,S	FAM218A	coding	protein_coding	chr4	165877645	-475	IMPUTED	7
rs9438931	PPIE_tss2	chr1	40157414	40158000	+	6.20397	1.05951688056719e-08	1.78554e-05	0.178162	TSS,S	PPIE	coding	protein_coding	chr1	40142041	-15597	IMPUTED	6
rs62116613	ZNF155_tss1	chr19	44488204	44488415	+	-6.20205	1.06903054935927e-08	1.80064e-05	-0.311893	TSS,S	ZNF155	problem	retained_intron	chr19	44488352	14	IMPUTED	2a
rs12407757	ACP6_tss2	chr1	147142305	147142458	-	-6.20168	1.07091254097897e-08	1.80345e-05	-0.230466	TSS,S	ACP6	coding	protein_coding	chr1	147104814	-37560	IMPUTED	6
rs202083	KATNAL1_tss1	chr13	30880856	30881965	-	-6.20164	1.07109061179048e-08	1.80359e-05	-0.126038	TSS,S	KATNAL1	coding	protein_coding	chr13	30881316	-245	IMPUTED	2a
rs2742241	CSGALNACT2_tss1	chr10	43633800	43634472	+	6.19875	1.08566565261697e-08	1.82724e-05	0.159816	TSS,S	CSGALNACT2	coding	protein_coding	chr10	43625223	-8673	EXOME_IMPUTED	4
rs11250608	ADARB2-AS1_tss1	chr10	1588777	1589068	+	-6.19567	1.10141843699349e-08	1.84948e-05	-0.496242	intron,S	ADARB2-AS1	nonCoding	antisense	chr10	1588977	52	IMPUTED	5
rs11621680	FUT8_tss3	chr14	65878840	65879610	-	6.19495	1.10510180697983e-08	1.85515e-05	0.177918	TSS,AS	FUT8	coding	protein_coding	chr14	66014681	135417	IMPUTED	7
rs8000062	RP11-29G8.3_tss1	chr13	76123792	76124100	+	6.19154	1.12283798506253e-08	1.88233e-05	0.10711	TSS,S	RP11-29G8.3	nonCoding	processed_transcript	chr13	76170468	46543	IMPUTED	6
rs71955480	ULK4_tss1	chr3	42003320	42003874	-	6.1892	1.13519701407664e-08	1.90129e-05	0.187717	TSS,S	ULK4	coding	protein_coding	chr3	41872503	-131067	IMPUTED	6
rs28507502	ELP3_tss1	chr8	27950549	27950820	+	6.18664	1.14884812703908e-08	1.92244e-05	0.108947	TSS,S	ELP3	coding	nonsense_mediated_decay	chr8	27950008	-653	IMPUTED	3a
rs5771096	SELO_tss2	chr22	50639020	50639362	-	6.18566	1.15409904394222e-08	1.92845e-05	0.403559	TSSregion100,AS	SELO	coding	protein_coding	chr22	50638502	-675	IMPUTED	4
rs7284847	RP1-272J12.1_tss1	chr22	35393690	35393884	-	-6.18488	1.15830247181708e-08	1.93527e-05	-0.331024	exon,S	RP1-272J12.1	nonCoding	antisense	chr22	35389829	-3970	IMPUTED	2b
rs7814148	RP11-378A12.1_tss2	chr8	2481038	2481160	-	6.18432	1.16134860627662e-08	1.93995e-05	0.309852	TSSregion1000,S	RP11-378A12.1	nonCoding	processed_transcript	chr8	2464130	-16951	IMPUTED	6
rs1250095	CTBP1_tss3	chr4	1243075	1243904	-	-6.17905	1.19026900068287e-08	1.97959e-05	-0.152882	TSS,S	CTBP1	coding	protein_coding	chr4	1239312	-3906	IMPUTED	4
rs7258385	ZFP30_tss2	chr19	38182911	38183361	-	6.17844	1.19365468014266e-08	1.98349e-05	0.194279	TSS,S	ZFP30	coding	protein_coding	chr19	38183232	16	IMPUTED	4
rs3782848	UTP20_tss2	chr12	101693655	101693937	-	6.17707	1.20132334926329e-08	1.99566e-05	0.316752	exon,AS	UTP20	coding	protein_coding	chr12	101739860	46046	IMPUTED	5
chr15:85063771	SCAND2P_tss1	chr15	85174610	85174920	+	6.17493	1.21338101244788e-08	2.01487e-05	0.244792	TSS,S	SCAND2P	nonCoding	processed_transcript	chr15	85063771	-110924	IMPUTED	7
rs4149362	NQO2_tss1	chr6	2999939	3000361	+	6.1734	1.22202200712035e-08	2.02794e-05	0.154708	TSS,S	NQO2	coding	protein_coding	chr6	3007428	7318	IMPUTED	7
rs60736451	DBF4B_tss1	chr17	42785828	42786550	+	-6.17251	1.22711192549766e-08	2.03613e-05	-0.192818	TSS,S	DBF4B	coding	protein_coding	chr17	42676628	-109429	IMPUTED	4
rs35765800	BRD4_tss3	chr19	15442508	15442834	-	-6.16937	1.2452292598845e-08	2.05916e-05	-0.249117	TSS,S	BRD4	coding	protein_coding	chr19	15336930	-105788	IMPUTED	5
rs675241	DLEU1_tss2	chr13	51289661	51289921	+	-6.16894	1.24772165356437e-08	2.06316e-05	-0.43005	intron,S	DLEU1	nonCoding	processed_transcript	chr13	51328797	39040	CHIP	5
rs946713	UCK1_tss1	chr9	134406443	134406702	-	6.16801	1.25313041222871e-08	2.07133e-05	0.13943	TSS,S	UCK1	coding	protein_coding	chr9	134389870	-16758	IMPUTED	5
rs7812363	RP11-383J24.5_tss1	chr8	125486307	125486857	-	-6.16371	1.27850335696367e-08	2.10996e-05	-0.184103	TSS,S	RP11-383J24.5	nonCoding	processed_transcript	chr8	125470047	-16758	IMPUTED	5
rs77170714	IFT57_tss2	chr3	107885663	107885843	-	6.16328	1.28107241685281e-08	2.11162e-05	0.668279	exon,S	IFT57	coding	protein_coding	chr3	106924699	-961076	IMPUTED	6
chr1:171659599	VAMP4_tss1	chr1	171710643	171711354	-	-6.16114	1.29395182207099e-08	2.13142e-05	-0.0968592	TSS,S	VAMP4	coding	protein_coding	chr1	171659599	-51618	IMPUTED	7
rs2595688	POLR2J4_tss1	chr7	44058712	44058789	-	6.15797	1.31320781450099e-08	2.15786e-05	0.159462	TSS,S	POLR2J4	nonCoding	processed_transcript	chr7	44062341	3593	IMPUTED	7
rs2880663	TNRC6A_tss1	chr16	24740631	24741802	+	-6.15634	1.32320948112289e-08	2.17162e-05	-0.14034	TSS,S	TNRC6A	coding	protein_coding	chr16	24777746	36717	IMPUTED	7
rs1128349	DNAJC30_tss1	chr7	73097270	73097879	-	-6.15221	1.34891678077065e-08	2.21011e-05	-0.127803	TSS,S	DNAJC30	coding	protein_coding	chr7	73097654	-107	CHIP_EXOME	4
rs2904592	MICB_tss1	chr6	31465776	31465947	+	6.15088	1.3572778311474e-08	2.22127e-05	0.218916	TSS,S	MICB	coding	protein_coding	chr6	31460056	-5797	IMPUTED	4
rs2246816	FN3KRP_tss1	chr17	80674466	80674750	+	-6.15064	1.35881571939465e-08	2.22359e-05	-0.121166	TSS,S	FN3KRP	coding	protein_coding	chr17	80679042	4446	IMPUTED	6
rs9498255	RP1-111D6.3_tss1	chr6	149538934	149539186	+	6.14918	1.36804209737228e-08	2.23558e-05	0.545479	TSS,S	RP1-111D6.3	nonCoding	processed_transcript	chr6	149538517	-551	IMPUTED	5
rs442719	CCDC171_tss1	chr9	15552789	15553583	+	6.14368	1.40356879293754e-08	2.28622e-05	0.153519	TSS,S	CCDC171	coding	protein_coding	chr9	15631279	78240	IMPUTED	7
rs13146272	CYP4V2_tss1	chr4	187112387	187113390	+	6.14283	1.40907937290366e-08	2.29187e-05	0.159647	TSS,S	CYP4V2	coding	protein_coding	chr4	187120211	7274	CHIP_EXOME	6
rs11147930	CCDC122_tss1	chr13	44453358	44454021	-	-6.1408	1.42250857400838e-08	2.31245e-05	-0.193945	TSS,S	CCDC122	coding	protein_coding	chr13	44453905	246	IMPUTED	2b
rs11539489	ATP1B3_tss1	chr3	141594975	141595986	+	6.13993	1.42826432144041e-08	2.31844e-05	0.206918	TSS,S	ATP1B3	coding	protein_coding	chr3	141595527	44	IMPUTED	2b
rs7789666	TSPAN13_tss4	chr7	16815146	16815716	+	6.13558	1.45743198402081e-08	2.3572e-05	0.213226	TSS,S	TSPAN13	nonCoding	processed_transcript	chr7	16809196	-6145	IMPUTED	7
rs77768380	WNT3_tss1	chr17	44910405	44910691	-	6.13291	1.47570001094484e-08	2.3829e-05	0.806466	TSS,S	WNT3	nonCoding	processed_transcript	chr17	44891767	-18701	IMPUTED	5
rs35939843	TRIM2_tss3	chr4	154143324	154144177	+	-6.12854	1.50593476418821e-08	2.42798e-05	-0.194438	exon,S	TRIM2	nonCoding	processed_transcript	chr4	154242757	99091	IMPUTED	5
rs2842956	MRPL18_tss2	chr6	160210774	160211070	+	6.12805	1.50936636274925e-08	2.43277e-05	0.306502	TSS,S	MRPL18	nonCoding	processed_transcript	chr6	160106463	-104519	IMPUTED	7
rs4823982	chr22_-_49448225	chr22	49447958	49448254	-	-6.12535	1.52845721796348e-08	2.46182e-05	-0.324517	intergenic	NA	NA	NA	chr22	49448259	34	IMPUTED	2b
rs56363376	STX4_tss1	chr16	31044474	31045180	+	-6.12109	1.55904390836071e-08	2.50524e-05	-0.174214	TSS,S	STX4	coding	protein_coding	chr16	31024650	-20227	IMPUTED	5
rs10274148	SUMF2_tss1	chr7	56131910	56132113	+	6.11562	1.59917525769583e-08	2.56329e-05	0.0967427	TSS,S	SUMF2	coding	protein_coding	chr7	56093454	-38523	IMPUTED	7
rs11665713	DENND1C_tss1	chr19	6476197	6476317	-	-6.1145	1.60752237791725e-08	2.57018e-05	-0.220112	TSS,S	DENND1C	problem	retained_intron	chr19	6476686	437	IMPUTED	4
rs10760718	LINC00092_tss3	chr9	98790222	98790350	-	6.11373	1.61322120329178e-08	2.57855e-05	0.179994	TSS,S	LINC00092	nonCoding	lincRNA	chr9	98794679	4437	IMPUTED	1f
rs1255412	LINC00839_tss2	chr10	42970689	42970874	-	6.10815	1.65563820759472e-08	2.63523e-05	0.298525	TSSregion500,AS	LINC00839	nonCoding	lincRNA	chr10	42968035	-2748	IMPUTED	4
rs2035844	ZNF215_tss1	chr11	6947681	6948325	-	6.10644	1.66878364126131e-08	2.65394e-05	0.226493	TSS,AS	ZNF215	nonCoding	processed_transcript	chr11	6942952	-5146	EXOME_IMPUTED	7
rs16981829	CTC-453G23.8_tss1	chr19	48707228	48707710	+	-6.10608	1.67156443152912e-08	2.65825e-05	-0.23373	TSS,S	CTC-453G23.8	nonCoding	antisense	chr19	48725423	18060	IMPUTED	6
rs76958034	DHRS4-AS1_tss1	chr14	24423137	24423428	-	-6.09988	1.72039646389433e-08	2.72524e-05	-0.323718	TSS,S	DHRS4-AS1	nonCoding	processed_transcript	chr14	24405635	-17757	IMPUTED	2b
rs33972170	CTC-338M12.3_tss1	chr5	180688054	180688473	+	-6.09957	1.72282323982509e-08	2.72893e-05	-0.208749	TSS,S	CTC-338M12.3	nonCoding	antisense	chr5	180687428	-784	INDEL	3a
rs7587563	AC010884.1_tss1	chr2	105654258	105654393	-	6.09875	1.72942679424905e-08	2.73739e-05	0.255842	intron,S	AC010884.1	nonCoding	antisense	chr2	105654446	102	IMPUTED	4
rs12418573	SHANK2_tss8	chr11	70455016	70455108	+	6.09653	1.7473639394472e-08	2.76377e-05	0.273461	intron,AS	SHANK2	coding	protein_coding	chr11	69936270	-518795	IMPUTED	7
rs116898157	SLC2A11_tss3	chr22	24199578	24200048	-	6.09558	1.75505490934951e-08	2.77426e-05	0.360984	TSS,AS	SLC2A11	coding	nonsense_mediated_decay	chr22	24199787	-47	IMPUTED	3a
rs7554208	MPZ_tss2	chr1	161279718	161279919	-	6.09343	1.77265701173767e-08	2.79769e-05	0.360578	TSS,S	MPZ	coding	nonsense_mediated_decay	chr1	161278720	-1038	IMPUTED	5
rs2334991	B4GALT7_tss1	chr5	177026996	177027600	+	-6.09286	1.77735367830161e-08	2.80414e-05	-0.121291	TSS,S	B4GALT7	coding	protein_coding	chr5	177058766	31626	EXOME_IMPUTED	5
rs941238	ERO1LB_tss1	chr1	236444963	236445366	-	6.08648	1.8306737863297e-08	2.87086e-05	0.146993	TSS,S	ERO1LB	coding	protein_coding	chr1	236394926	-50332	CHIP	5
rs199555462	AMZ2_tss2	chr17	66243624	66244030	+	-6.08503	1.84301856252519e-08	2.88286e-05	-0.236761	TSS,S	AMZ2	coding	protein_coding	chr17	66265367	21554	IMPUTED	5
rs2685080	AC093415.2_tss1	chr3	37903130	37903388	-	6.07988	1.88757117891216e-08	2.94667e-05	0.167579	TSS,S	AC093415.2	nonCoding	antisense	chr3	37832386	-70866	IMPUTED	6
rs1687225	VWA5B2_tss1	chr3	183947111	183947741	+	-6.07362	1.94311357660641e-08	3.02966e-05	-0.204232	TSSregion500,S	VWA5B2	coding	protein_coding	chr3	183948663	1292	IMPUTED	4
rs11660391	AC139100.2_tss2	chr18	77917675	77918335	+	6.07209	1.95693372265252e-08	3.04851e-05	0.405734	intron,S	AC139100.2	coding	protein_coding	chr18	77936214	18148	EXOME_IMPUTED	5
rs2937158	CTD-2561J22.5_tss1	chr19	21646567	21646919	-	-6.0615	2.05525942985154e-08	3.18163e-05	-0.26665	TSS,S	CTD-2561J22.5	nonCoding	lincRNA	chr19	21616033	-30673	IMPUTED	7
rs61781469	LUZP1_tss3	chr1	23493994	23494587	-	6.0601	2.06856075448801e-08	3.20134e-05	0.296106	intron,S	LUZP1	coding	protein_coding	chr1	23494289	-81	IMPUTED	4
rs17029711	BCL11A_tss1	chr2	60780682	60782357	-	-6.05925	2.07671095033316e-08	3.21341e-05	-0.363266	TSS,S	BCL11A	coding	protein_coding	chr2	60784033	3244	CHIP	4
rs678393	TMEM171_tss1	chr5	72416346	72416498	+	6.05921	2.07713675307193e-08	3.21389e-05	0.243851	TSS,S	TMEM171	coding	protein_coding	chr5	72418309	1909	IMPUTED	6
rs76259794	C9orf163_tss1	chr9	139377157	139377740	-	-6.05371	2.13058417080062e-08	3.28798e-05	-0.130123	TSSregion500,AS	C9orf163	coding	protein_coding	chr9	139377405	-88	IMPUTED	4
rs1631346	ELP2_tss2	chr18	33709395	33709708	+	6.05357	2.13198983091878e-08	3.29011e-05	0.181337	TSS,S	ELP2	coding	protein_coding	chr18	33709664	249	IMPUTED	4
rs2920350	SEC14L1_tss2	chr17	75084692	75085099	+	-6.04945	2.17297109994788e-08	3.34924e-05	-0.160729	TSS,S	SEC14L1	coding	protein_coding	chr17	75081859	-2976	IMPUTED	7
rs11689265	MITD1_tss1	chr2	99797208	99797597	-	6.04808	2.18685755427328e-08	3.36872e-05	0.110209	TSS,S	MITD1	coding	protein_coding	chr2	99799267	1817	IMPUTED	6
rs113361809	HSPH1_tss5	chr13	31736321	31736393	+	6.04068	2.26288100054565e-08	3.47749e-05	0.336235	TSSregion500,AS	HSPH1	coding	protein_coding	chr13	31662989	-73352	IMPUTED	5
rs13024076	C2orf40_tss1	chr2	106681543	106682273	+	-6.03992	2.27081500459405e-08	3.48847e-05	-0.273436	TSS,S	C2orf40	coding	protein_coding	chr2	106706647	24505	IMPUTED	7
rs2531716	TANGO2_tss2	chr22	20004475	20004557	+	-6.03727	2.29878784076905e-08	3.52621e-05	-0.185241	TSS,S	TANGO2	problem	retained_intron	chr22	20004704	160	IMPUTED	4
rs175033	EIF2B2_tss1	chr14	75469504	75470099	+	-6.0337	2.33701015110754e-08	3.58037e-05	-0.130539	TSS,S	EIF2B2	coding	protein_coding	chr14	75462343	-7279	IMPUTED	7
rs632862	UCP2_tss1	chr11	73693815	73693951	-	6.0277	2.40265721745699e-08	3.66419e-05	0.243483	TSS,S	UCP2	coding	protein_coding	chr11	73693421	-467	IMPUTED	3a
rs1468612	RP11-420N3.2_tss1	chr16	6429893	6430305	+	6.02611	2.42042459437425e-08	3.68834e-05	0.283492	intron,S	RP11-420N3.2	nonCoding	processed_transcript	chr16	6428381	-1874	CHIP	7
rs73198843	RAB7A_tss4	chr3	128516779	128516893	+	-6.02275	2.45815081029829e-08	3.73634e-05	-0.265163	exon,S	RAB7A	coding	protein_coding	chr3	128502514	-14277	IMPUTED	7
chr17:41680264	VPS25_tss1	chr17	40925431	40925578	+	-6.01991	2.49056752904614e-08	3.77825e-05	-0.353557	TSS,S	VPS25	coding	protein_coding	chr17	41680264	754792	IMPUTED	6
rs113144433	FAM182B_tss2	chr20	25834550	25834689	-	-6.01207	2.58230500550053e-08	3.90184e-05	-0.324988	intron,S	FAM182B	coding	protein_coding	chr20	25943931	109274	IMPUTED	5
rs184681245	RNU5F-1_tss1	chr1	45187555	45187583	-	6.01032	2.60324768267638e-08	3.9315e-05	0.362555	TSS,S	RNU5F-1	nonCoding	snRNA	chr1	45262010	74435	IMPUTED	6
rs440984	PDIA2_tss1	chr16	333113	333326	+	-6.00956	2.6123520892635e-08	3.94428e-05	-0.343248	TSS,S	PDIA2	coding	protein_coding	chr16	331279	-1883	IMPUTED	2b
rs7650535	KIAA1143_tss1	chr3	44803081	44803195	-	-6.0053	2.66410620116712e-08	4.01262e-05	-0.0993161	TSS,S	KIAA1143	coding	protein_coding	chr3	44827676	24565	IMPUTED	6
rs902471	SLIT1_tss2	chr10	98887308	98887515	-	6.0043	2.67649878014488e-08	4.03002e-05	0.319557	intron,S	SLIT1	coding	protein_coding	chr10	98854678	-32722	IMPUTED	6
rs11782167	EPB49_tss2	chr8	21906195	21906815	+	6.00174	2.70826299959394e-08	4.06998e-05	0.167992	TSS,S	EPB49	coding	protein_coding	chr8	21906359	-81	IMPUTED	4
rs4786494	CORO7-PAM16_tss1	chr16	4466463	4466821	-	-5.9979	2.75659251987823e-08	4.13772e-05	-0.114907	TSS,S	CORO7-PAM16	coding	protein_coding	chr16	4506232	39635	EXOME_IMPUTED	1f
rs1923186	C6orf62_tss1	chr6	24719690	24721161	-	5.99737	2.76331790701254e-08	4.14708e-05	0.144772	TSS,S	C6orf62	coding	protein_coding	chr6	24721584	520	IMPUTED	4
rs138787234	C1orf204_tss1	chr1	159824534	159824911	-	5.99686	2.76977382732726e-08	4.15592e-05	0.129554	TSS,S	C1orf204	nonCoding	processed_transcript	chr1	159815289	-9450	IMPUTED	5
rs28400019	COCH_tss1	chr14	31343288	31344160	+	5.99662	2.77279734766061e-08	4.16035e-05	0.292026	TSS,S	COCH	problem	retained_intron	chr14	31343494	-269	IMPUTED	2b
rs11084527	CTD-2368P22.1_tss1	chr19	58514209	58514531	+	5.99538	2.78868667471297e-08	4.17931e-05	0.133707	TSS,S	CTD-2368P22.1	coding	protein_coding	chr19	58511682	-2578	IMPUTED	6
rs12925958	RBFOX1_tss12	chr16	7532778	7532995	+	5.99462	2.79845863336651e-08	4.19089e-05	0.244752	intron,S	RBFOX1	nonCoding	processed_transcript	chr16	7534569	1723	IMPUTED	7
rs9464420	RNF182_tss2	chr6	13924532	13925033	+	-5.99441	2.80125620285326e-08	4.19428e-05	-0.24127	TSS,S	RNF182	coding	protein_coding	chr6	13925892	1203	IMPUTED	4
rs4900986	METTL21D_tss1	chr14	50582826	50583403	-	-5.98844	2.87931969613691e-08	4.29953e-05	-0.147715	TSS,S	METTL21D	problem	retained_intron	chr14	50547428	-35862	IMPUTED	6
rs8110252	RP11-678G14.2_tss1	chr19	21751966	21752117	-	-5.98733	2.89402476612646e-08	4.31909e-05	-0.306214	TSS,S	RP11-678G14.2	nonCoding	antisense	chr19	21736237	-15810	IMPUTED	7
rs13104953	GABRG1_tss1	chr4	46125849	46126192	-	-5.98425	2.93534364821221e-08	4.36709e-05	-0.252477	TSS,S	GABRG1	coding	protein_coding	chr4	46071720	-54351	IMPUTED	6
chr17:44755729	KANSL1_tss2	chr17	44248714	44249415	-	5.97879	3.00997221857863e-08	4.46634e-05	0.260355	TSSregion500,S	KANSL1	problem	retained_intron	chr17	44755729	506755	IMPUTED	6
rs11659091	ABCA6_tss1	chr17	67137928	67138119	-	-5.97718	3.03238552127491e-08	4.49514e-05	-0.309397	TSS,S	ABCA6	coding	protein_coding	chr17	67109662	-28374	IMPUTED	7
rs11979051	ZNF138_tss1	chr7	64254715	64254926	+	-5.97599	3.04900567962926e-08	4.5179e-05	-0.210339	TSS,S	ZNF138	coding	protein_coding	chr7	64213120	-41684	IMPUTED	5
rs36172808	ZNF268_tss1	chr12	133758004	133758215	+	-5.96951	3.14108827475418e-08	4.63624e-05	-0.14663	TSS,S	ZNF268	coding	protein_coding	chr12	133781231	23133	INDEL	5
rs1135628	AP006621.5_tss1	chr11	777486	777700	+	-5.96146	3.25947102159337e-08	4.79717e-05	-0.150149	TSS,S	AP006621.5	nonCoding	processed_transcript	chr11	823809	46229	EXOME_IMPUTED	5
rs680695	MRE11A_tss1	chr11	94226871	94227107	-	5.95889	3.2981943338726e-08	4.84848e-05	0.108961	TSS,S	MRE11A	coding	protein_coding	chr11	94212154	-14856	IMPUTED	7
rs6876713	FBLL1_tss2	chr5	167956039	167956410	-	5.9578	3.3147370526483e-08	4.87222e-05	0.224744	TSS,AS	FBLL1	coding	protein_coding	chr5	167907762	-48503	CHIP	2b
rs1127101	CNPPD1_tss1	chr2	220041513	220042238	-	-5.95642	3.33576318046177e-08	4.89896e-05	-0.126587	TSS,S	CNPPD1	coding	protein_coding	chr2	220040330	-1367	EXOME_IMPUTED	6
rs1203010	ZNF426_tss2	chr19	9649326	9649649	+	5.95447	3.36581291586458e-08	4.94046e-05	0.228877	TSSregion100,AS	ZNF426	coding	protein_coding	chr19	9669468	20055	CHIP	5
rs1973369	TRPV3_tss1	chr17	3433440	3433624	-	-5.95245	3.39721417493858e-08	4.97902e-05	-0.54092	TSS,S	TRPV3	problem	retained_intron	chr17	3447489	13990	IMPUTED	7
rs11563	LDLRAP1_tss1	chr1	25870006	25870222	+	5.94962	3.441641819642e-08	5.04073e-05	0.150534	TSS,S	LDLRAP1	coding	protein_coding	chr1	25894853	24708	EXOME_IMPUTED	2b
rs3806607	MRPL53_tss1	chr2	74699449	74699881	-	-5.9445	3.52330919943994e-08	5.14698e-05	-0.192572	TSS,S	MRPL53	coding	protein_coding	chr2	74735614	35800	IMPUTED	1d
rs941683	SFT2D1_tss2	chr6	166756062	166756251	+	-5.94317	3.54489152048252e-08	5.1768e-05	-0.251596	TSS,AS	SFT2D1	coding	protein_coding	chr6	166740270	-15878	IMPUTED	1f
rs28360884	PIDD_tss2	chr11	804940	805832	-	-5.94064	3.58623960247212e-08	5.22966e-05	-0.168369	TSS,S	PIDD	coding	nonsense_mediated_decay	chr11	802902	-2351	IMPUTED	2b
rs55911515	KBTBD11_tss2	chr8	1948447	1950583	+	-5.9402	3.59357454383996e-08	5.23994e-05	-0.244882	exon,S	KBTBD11	coding	protein_coding	chr8	1706971	-243199	IMPUTED	4
rs2234069	ETV7_tss1	chr6	36355341	36355841	-	5.93899	3.61358727738505e-08	5.26572e-05	0.286359	TSS,S	ETV7	coding	protein_coding	chr6	36355483	39	IMPUTED	4
rs11196870	RP11-106M7.1_tss1	chr10	116527794	116528647	-	5.92874	3.78733322062328e-08	5.50715e-05	0.232698	intron,AS	RP11-106M7.1	nonCoding	lincRNA	chr10	116442854	-85165	IMPUTED	5
rs6591654	TMEM216_tss1	chr11	61159757	61160166	+	5.92825	3.79587991291815e-08	5.51812e-05	0.210993	TSS,S	TMEM216	coding	protein_coding	chr11	61219181	59074	IMPUTED	7
rs753510	AC008060.7_tss1	chr7	155174675	155174904	+	5.92709	3.81602274597005e-08	5.54456e-05	0.300224	TSS,S	AC008060.7	coding	protein_coding	chr7	155192921	18174	IMPUTED	5
rs2915228	PDHX_tss2	chr11	34937115	34937825	+	-5.92691	3.81923047994333e-08	5.54864e-05	-0.185008	TSS,S	PDHX	coding	protein_coding	chr11	34901878	-35376	IMPUTED	6
rs787213	AC018633.4_tss3	chr7	32768197	32768253	-	-5.92193	3.90723317770391e-08	5.65377e-05	-0.199572	intron,S	AC018633.4	pseudo	unprocessed_pseudogene	chr7	32577750	-190467	IMPUTED	6
rs13234331	FIGNL1_tss1	chr7	50517961	50518123	-	5.91553	4.02345663868519e-08	5.80251e-05	0.143208	TSS,S	FIGNL1	coding	protein_coding	chr7	50560314	42269	IMPUTED	4
rs2431835	ZNF329_tss1	chr19	58666229	58666549	-	5.91422	4.04761143677305e-08	5.83285e-05	0.178404	TSS,S	ZNF329	coding	nonsense_mediated_decay	chr19	58647214	-19257	CHIP	6
rs67006615	CLGN_tss1	chr4	141348710	141349066	-	-5.91235	4.08245842381915e-08	5.88077e-05	-0.244499	TSS,S	CLGN	coding	protein_coding	chr4	141290945	-57824	IMPUTED	6
rs36087603	ERVK13-1_tss1	chr16	2723233	2723523	-	-5.89775	4.36428692936053e-08	6.24971e-05	-0.168543	TSS,S	ERVK13-1	nonCoding	lincRNA	chr16	2722530	-886	IMPUTED	5
rs11054841	LOH12CR1_tss1	chr12	12509804	12510447	+	5.89594	4.40051992637014e-08	6.29776e-05	0.0954183	TSS,S	LOH12CR1	coding	protein_coding	chr12	12509314	-736	EXOME_IMPUTED	7
rs76378380	WDR64_tss1	chr1	241853766	241853985	+	5.89147	4.49148763919272e-08	6.40887e-05	0.383653	intron,S	WDR64	coding	nonsense_mediated_decay	chr1	241820087	-33775	IMPUTED	7
rs1711612	chr3_-_75629429	chr3	75629415	75629466	-	-5.88672	4.58981688950276e-08	6.53779e-05	-0.244118	intergenic	NA	NA	NA	chr3	75558532	-70897	IMPUTED	7
rs11043426	MGST1_tss2	chr12	16753610	16753769	+	5.88082	4.71525059862112e-08	6.70394e-05	0.318286	intron,S	MGST1	nonCoding	processed_transcript	chr12	17538011	784339	IMPUTED	7
rs550404	SYTL2_tss4	chr11	85416100	85416604	-	5.87964	4.74062638393155e-08	6.73915e-05	0.261811	TSS,S	SYTL2	problem	retained_intron	chr11	85435730	19406	EXOME_IMPUTED	7
rs1271004	PTPLB_tss1	chr3	123303306	123304096	-	-5.8659	5.04721819848355e-08	7.13839e-05	-0.155206	TSS,S	PTPLB	coding	protein_coding	chr3	123303821	-105	IMPUTED	4
rs4716545	chr7_+_155195942	chr7	155195852	155196060	+	-5.86208	5.13590538159233e-08	7.24945e-05	-0.288635	intergenic	NA	NA	NA	chr7	155195759	-183	IMPUTED	4
rs71412306	RP11-433J8.1_tss1	chr14	97059022	97059229	+	-5.85825	5.22648258791783e-08	7.36271e-05	-0.457164	TSS,S	RP11-433J8.1	nonCoding	lincRNA	chr14	97059590	487	IMPUTED	4
rs10738903	APTX_tss2	chr9	33024897	33025220	-	-5.85544	5.29359291857537e-08	7.45006e-05	-0.160021	TSS,S	APTX	coding	nonsense_mediated_decay	chr9	32964077	-61063	IMPUTED	6
rs3888004	RP11-665J16.1_tss1	chr15	74471469	74471805	-	-5.85378	5.33398492719842e-08	7.49623e-05	-0.370122	TSS,S	RP11-665J16.1	nonCoding	antisense	chr15	74468766	-2932	EXOME_IMPUTED	1f
rs9813802	chr3_-_195681397	chr3	195681387	195681472	-	-5.84615	5.52248729550072e-08	7.72785e-05	-0.428151	intergenic	NA	NA	NA	chr3	195665645	-15752	IMPUTED	6
rs2041073	ACOT1_tss1	chr14	74003787	74003854	+	-5.84388	5.57992168944011e-08	7.79508e-05	-0.315863	TSS,S	ACOT1	coding	protein_coding	chr14	73972535	-31310	CHIP	6
rs62419226	DOPEY1_tss1	chr6	83777291	83777585	+	-5.84253	5.61427420477678e-08	7.83617e-05	-0.149436	TSS,S	DOPEY1	coding	protein_coding	chr6	83777413	3	CAGE_EXOME_IMPUTED	2b
rs10141263	chr14_+_24476294	chr14	24476283	24476328	+	-5.84201	5.62742039569833e-08	7.846e-05	-0.515482	intergenic	NA	NA	NA	chr14	24429720	-46574	IMPUTED	7
rs80118539	HLA-L_tss1	chr6	30227273	30227408	+	-5.83484	5.81408905643627e-08	8.08059e-05	-0.221228	TSS,S	HLA-L	nonCoding	processed_transcript	chr6	30276664	49286	IMPUTED	6
rs79662437	RP11-276E15.4_tss1	chr9	115512771	115512952	-	5.83432	5.82781883614574e-08	8.09448e-05	0.343309	TSSregion100,S	RP11-276E15.4	nonCoding	antisense	chr9	115522818	9973	IMPUTED	6
rs79788268	CRNDE_tss1	chr16	54962667	54962833	-	5.83416	5.83195960995749e-08	8.10003e-05	0.155059	TSS,S	CRNDE	nonCoding	antisense	chr16	54899725	-63071	IMPUTED	6
rs12764568	RP11-12J10.3_tss1	chr10	126480171	126480557	-	5.82818	5.99288249235861e-08	8.28204e-05	0.0926232	TSS,S	RP11-12J10.3	coding	nonsense_mediated_decay	chr10	126544646	64207	IMPUTED	6
rs62090064	CLUL1_tss1	chr18	596951	597131	+	5.82704	6.02404026518553e-08	8.31699e-05	0.367349	TSS,S	CLUL1	coding	protein_coding	chr18	596890	-101	IMPUTED	2b
chr7:65175064	CRCP_tss1	chr7	65579698	65579958	+	-5.82629	6.0443852299055e-08	8.34404e-05	-0.116221	TSS,S	CRCP	coding	protein_coding	chr7	65175064	-404771	IMPUTED	6
rs1285293	TBC1D16_tss3	chr17	77924193	77924742	-	-5.82562	6.06293898153198e-08	8.36694e-05	-0.290202	TSS,S	TBC1D16	coding	protein_coding	chr17	77924776	124	CHIP	4
rs2071353	HLA-DPB1_tss2	chr6	33048054	33048538	+	5.82196	6.16448376803094e-08	8.48917e-05	0.271094	TSS,S	HLA-DPB1	nonCoding	processed_transcript	chr6	33044257	-3978	IMPUTED	4
rs3849909	ANKRD18B_tss2	chr9	33523404	33523649	+	5.82142	6.17986484765457e-08	8.50675e-05	0.195928	TSSregion1000,S	ANKRD18B	coding	protein_coding	chr9	33511087	-12329	IMPUTED	2b
rs2073684	RPL27A_tss2	chr11	8704161	8704293	-	5.8204	6.20844929885171e-08	8.54142e-05	0.195072	TSSregion100,AS	RPL27A	problem	retained_intron	chr11	8704965	753	IMPUTED	3a
rs78220453	POLR2B_tss2	chr4	57843791	57844016	+	-5.80832	6.55844061778364e-08	8.98604e-05	-0.29828	TSS,S	POLR2B	coding	protein_coding	chr4	57797308	-46574	EXOME	5
rs12700457	FAM221A_tss1	chr7	23719625	23719898	+	-5.80574	6.63570489319519e-08	9.08683e-05	-0.136634	TSS,S	FAM221A	coding	protein_coding	chr7	23720720	900	CHIP	4
rs6857156	TDO2_tss1	chr4	156775821	156776132	+	-5.8057	6.63691300048175e-08	9.08691e-05	-0.38487	TSS,S	TDO2	nonCoding	processed_transcript	chr4	156819306	43380	IMPUTED	7
rs17682788	chr4_+_28227534	chr4	28227500	28227641	+	-5.80327	6.71041536322544e-08	9.17585e-05	-0.216934	intergenic	NA	NA	NA	chr4	28333579	106045	IMPUTED	7
rs4882977	A2M_tss1	chr12	9268317	9268849	-	5.80249	6.73416573354077e-08	9.20639e-05	0.253346	TSS,S	A2M	coding	protein_coding	chr12	9212146	-56370	IMPUTED	5
rs577168	STPG1_tss2	chr1	24739754	24740211	+	-5.79793	6.87501222422454e-08	9.34603e-05	-0.171904	exon,AS	STPG1	coding	protein_coding	chr1	24725076	-14947	CHIP	6
rs114202986	HLA-B_tss1	chr6	31324892	31325034	-	-5.79637	6.92373104692586e-08	9.40925e-05	-0.746485	TSS,S	HLA-B	coding	protein_coding	chr6	31375917	50961	IMPUTED	5
rs1695213	KRBA2_tss1	chr17	8279641	8280095	-	-5.79137	7.08240490389719e-08	9.60624e-05	-0.128863	TSS,S	KRBA2	coding	protein_coding	chr17	8279324	-698	CHIP	4
rs2326415	PANK2_tss2	chr20	3869241	3869595	+	5.78864	7.17066847812386e-08	9.71214e-05	0.189152	TSS,S	PANK2	coding	protein_coding	chr20	4034918	165429	IMPUTED	7
rs67831887	ATP9B_tss1	chr18	76829055	76829552	+	-5.78589	7.26059090881026e-08	9.81422e-05	-0.139452	TSS,S	ATP9B	coding	nonsense_mediated_decay	chr18	76829773	381	IMPUTED	4
chr14:24436798	DHRS4L2_tss1	chr14	24439154	24439198	+	5.78568	7.26748356072513e-08	9.82318e-05	0.598415	exon,S	DHRS4L2	coding	protein_coding	chr14	24436798	-2367	IMPUTED	7
rs2838512	PWP2_tss1	chr21	45527065	45527380	+	5.78488	7.29383323828688e-08	9.85566e-05	0.113636	TSS,S	PWP2	coding	protein_coding	chr21	45595124	67880	IMPUTED	3a
rs1001821	DFNA5_tss1	chr7	24796856	24797634	-	5.78149	7.40681137581025e-08	9.99843e-05	0.183005	TSS,S	DFNA5	coding	protein_coding	chr7	24796541	-513	IMPUTED	2b
rs3793767	SCD_tss10	chr10	102108006	102108105	+	5.77959	7.47059942792057e-08	0.000100741	0.217391	exon,S	SCD	coding	protein_coding	chr10	102115746	7687	IMPUTED	5
rs62396776	MYLIP_tss1	chr6	16129234	16129421	+	-5.77888	7.49475147683723e-08	0.000101052	-0.212874	TSS,S	MYLIP	coding	protein_coding	chr6	15800012	-329280	IMPUTED	7
rs141352868	POLR2J2_tss1	chr7	102312150	102312215	-	5.77354	7.67815075084547e-08	0.000103164	2.36588	TSS,S	POLR2J2	coding	protein_coding	chr7	102389697	77520	EXOME	4
rs364287	RNF14_tss1	chr5	141348512	141349006	+	5.77022	7.79444459273329e-08	0.000104485	0.130174	TSS,S	RNF14	coding	protein_coding	chr5	141367807	19139	EXOME_IMPUTED	5
rs6912265	chr6_+_158653225	chr6	158652475	158653926	+	-5.76939	7.82370585269829e-08	0.000104839	-0.09427	intergenic	NA	NA	NA	chr6	158695726	42501	IMPUTED	7
rs9379832	HIST1H2BE_tss1	chr6	26183863	26184072	+	-5.76789	7.8768459620577e-08	0.000105471	-0.198734	TSS,S	HIST1H2BE	coding	protein_coding	chr6	26186200	2213	IMPUTED	5
rs76085768	ATG10_tss2	chr5	81267969	81268201	+	-5.76687	7.91333469644184e-08	0.000105921	-0.260467	TSS,S	ATG10	coding	protein_coding	chr5	81518296	250199	IMPUTED	6
rs55929017	UBE2Z_tss2	chr17	46987969	46988270	+	-5.76288	8.05741959448606e-08	0.000107645	-0.248927	TSS,S	UBE2Z	coding	nonsense_mediated_decay	chr17	46995304	7242	IMPUTED	6
rs72880705	ARHGAP28_tss1	chr18	6729579	6730152	+	5.76074	8.13566371828033e-08	0.000108583	0.171754	TSS,S	ARHGAP28	coding	protein_coding	chr18	6686951	-42725	IMPUTED	5
rs2562118	ADAMTS18_tss2	chr16	77468856	77469087	-	5.75887	8.20479375124337e-08	0.000109393	0.189917	TSS,S	ADAMTS18	coding	protein_coding	chr16	77397321	-71610	IMPUTED	6
rs2753	RP11-386G11.10_tss1	chr12	49525229	49525639	+	-5.75805	8.23533426557507e-08	0.0001097	-0.176439	TSS,S	RP11-386G11.10	nonCoding	antisense	chr12	49521672	-3715	EXOME_IMPUTED	1f
rs6796490	NME6_tss1	chr3	48342804	48343017	-	-5.75656	8.29068473447051e-08	0.000110402	-0.159713	TSS,S	NME6	coding	protein_coding	chr3	48237104	-105753	IMPUTED	6
rs34481144	IFITM3_tss1	chr11	320670	320991	-	-5.75649	8.29329936224611e-08	0.000110436	-0.472119	TSS,S	IFITM3	coding	nonsense_mediated_decay	chr11	320836	-12	EXOME	2b
rs8108926	AC020910.2_tss1	chr19	35167695	35168270	-	-5.75459	8.36502741138484e-08	0.000111337	-0.132718	exon,S	AC020910.2	pseudo	pseudogene	chr19	35158807	-9363	IMPUTED	5
rs10230567	ZNF804B_tss2	chr7	88388593	88388794	+	-5.75352	8.40550558377461e-08	0.000111805	-0.195889	TSS,S	ZNF804B	coding	protein_coding	chr7	88340148	-48640	IMPUTED	7
rs16990001	RFPL2_tss1	chr22	32600562	32600882	-	5.75332	8.41297631730658e-08	0.000111895	0.313033	TSS,S	RFPL2	coding	protein_coding	chr22	32600915	185	IMPUTED	4
rs4692684	CBR4_tss1	chr4	169931085	169931553	-	5.75298	8.426123528129e-08	0.000112035	0.12727	TSS,S	CBR4	coding	nonsense_mediated_decay	chr4	169934205	2799	IMPUTED	7
rs9310433	chr3_+_13937062	chr3	13936879	13937206	+	-5.74971	8.55153097633829e-08	0.000113518	-0.152209	intergenic	NA	NA	NA	chr3	13948900	11838	CHIP	6
rs2302486	GABARAPL1_tss1	chr12	10365016	10365751	+	5.74732	8.64411724256198e-08	0.000114609	0.131632	TSS,S	GABARAPL1	coding	nonsense_mediated_decay	chr12	10365574	100	EXOME_IMPUTED	2b
rs66648401	KB-1980E6.3_tss1	chr8	103540761	103541206	+	5.74382	8.78205475194277e-08	0.00011631	0.19414	TSS,S	KB-1980E6.3	nonCoding	processed_transcript	chr8	103541502	521	IMPUTED	3a
rs2864861	KLHDC8A_tss2	chr1	205325909	205326214	-	5.74317	8.80779251543689e-08	0.000116612	0.3214	TSS,S	KLHDC8A	coding	protein_coding	chr1	205322974	-3055	IMPUTED	4
rs12035825	CDK18_tss3	chr1	205498247	205498547	+	5.74201	8.85393082633425e-08	0.000117185	0.364081	TSS,S	CDK18	nonCoding	processed_transcript	chr1	205499495	1143	IMPUTED	4
rs7591775	FAM178B_tss1	chr2	97578514	97578909	-	-5.74086	8.90018371790093e-08	0.00011768	-0.30032	intron,S	FAM178B	coding	protein_coding	chr2	97579270	576	IMPUTED	4
rs5997112	MIAT_tss4	chr22	27043081	27043346	-	-5.73441	9.16271130474732e-08	0.000120851	-0.218862	TSS,AS	MIAT	nonCoding	processed_transcript	chr22	27061791	18525	EXOME_IMPUTED	4
rs335484	FAM153C_tss1	chr5	177433862	177433894	+	5.72816	9.42458258862042e-08	0.000123819	0.309944	TSSregion100,S	FAM153C	coding	protein_coding	chr5	176992859	-441033	IMPUTED	7
rs2153463	ACP6_tss1	chr1	147142544	147142682	-	-5.72718	9.46666073923154e-08	0.000124221	-0.203411	TSS,S	ACP6	coding	protein_coding	chr1	147124310	-18335	EXOME_IMPUTED	1f
rs17525495	LTA4H_tss1	chr12	96429003	96429498	-	-5.72662	9.49051303921105e-08	0.00012446	-0.224503	TSS,S	LTA4H	coding	protein_coding	chr12	96429377	22	IMPUTED	4
rs28380	NEFH_tss2	chr22	29875963	29877145	-	-5.71888	9.8271746726497e-08	0.000128623	-0.100203	TSS,AS	NEFH	coding	protein_coding	chr22	29866456	-10422	IMPUTED	4
rs10938202	ATP8A1_tss1	chr4	42658901	42659278	-	5.71813	9.86054471577992e-08	0.000129005	0.22328	TSS,S	ATP8A1	coding	protein_coding	chr4	42652337	-6773	IMPUTED	6
rs147319710	TCTN2_tss1	chr12	124155599	124155782	+	-5.71577	9.96587254963104e-08	0.000130217	-0.268637	TSS,S	TCTN2	coding	nonsense_mediated_decay	chr12	124167536	11878	IMPUTED	6
rs1941982	RP11-742D12.2_tss1	chr18	44336448	44337038	+	5.71403	1.00443825985827e-07	0.000131178	0.166586	TSS,S	RP11-742D12.2	nonCoding	antisense	chr18	44337725	825	IMPUTED	3a
rs3916205	C10orf112_tss1	chr10	19777876	19778049	+	5.71093	1.0185487383046e-07	0.000132768	0.456858	TSS,S	C10orf112	coding	protein_coding	chr10	19835037	57025	IMPUTED	7
rs598376	C11orf54_tss1	chr11	93474680	93474915	+	5.71092	1.01861225627015e-07	0.000132768	0.110491	TSS,S	C11orf54	coding	protein_coding	chr11	93515058	40211	IMPUTED	7
rs13283724	LCN12_tss1	chr9	139847022	139847384	+	-5.70683	1.03752464588391e-07	0.000134971	-0.29598	TSS,S	LCN12	nonCoding	processed_transcript	chr9	139847089	3	IMPUTED	2b
rs3823532	AC093726.4_tss2	chr7	154863190	154863454	-	5.70307	1.0552209684971e-07	0.00013648	0.219126	TSS,S	AC093726.4	coding	protein_coding	chr7	154672057	-191213	IMPUTED	5
rs76981923	ZNF706_tss5	chr8	102213930	102213972	-	5.70083	1.06592781714768e-07	0.000137686	0.81149	TSSregion100,S	ZNF706	coding	protein_coding	chr8	101668113	-545819	IMPUTED	6
chr15:40974819	C15orf57_tss1	chr15	40857102	40857412	-	-5.7001	1.06940804469398e-07	0.000138095	-0.157234	TSS,S	C15orf57	coding	protein_coding	chr15	40974819	117606	IMPUTED	7
rs74551240	GPM6A_tss6	chr4	176882432	176882990	-	-5.69821	1.07855339322242e-07	0.00013915	-0.601038	exon,S	GPM6A	coding	protein_coding	chr4	176835484	-47323	IMPUTED	6
rs604402	MED22_tss1	chr9	136214796	136215150	-	5.69781	1.08049938018588e-07	0.000139378	0.107891	TSS,S	MED22	coding	protein_coding	chr9	136213056	-1881	IMPUTED	5
rs75487452	chr3_-_16008755	chr3	16008751	16008778	-	5.6968	1.0853903206714e-07	0.000139968	0.700325	intergenic	NA	NA	NA	chr3	15173371	-835384	IMPUTED	5
rs10018828	TRIM2_tss2	chr4	154178097	154179030	+	-5.69624	1.08811386458421e-07	0.000140296	-0.237006	TSS,S	TRIM2	nonCoding	processed_transcript	chr4	154175191	-3355	IMPUTED	7
rs9359658	SNHG5_tss1	chr6	86387872	86388680	-	-5.69235	1.1073125722954e-07	0.000142461	-0.108574	TSS,S	SNHG5	nonCoding	lincRNA	chr6	86305769	-82685	IMPUTED	4
rs9893005	CENPV_tss1	chr17	16256360	16257100	-	5.69066	1.11579582795046e-07	0.000143451	0.15085	TSS,S	CENPV	coding	protein_coding	chr17	16225506	-31240	IMPUTED	7
rs7295347	SDSL_tss1	chr12	113860094	113860290	+	5.68945	1.12183635390255e-07	0.000144027	0.344368	TSS,S	SDSL	coding	protein_coding	chr12	113860162	-54	IMPUTED	4
rs7765391	BPHL_tss1	chr6	3118836	3119162	+	-5.6869	1.13478080578634e-07	0.000145428	-0.172721	TSS,S	BPHL	coding	nonsense_mediated_decay	chr6	3138499	19545	IMPUTED	5
rs1890946	NRD1_tss1	chr1	52343868	52344521	-	5.6834	1.15276691056539e-07	0.000147363	0.0795109	TSS,S	NRD1	coding	protein_coding	chr1	52342427	-1972	IMPUTED	5
rs11674612	CAPG_tss1	chr2	85641076	85641375	-	5.68032	1.16882581142853e-07	0.000149309	0.223014	TSS,S	CAPG	coding	protein_coding	chr2	85658232	17093	IMPUTED	2b
rs116404831	chr6_+_32862521	chr6	32862474	32862779	+	-5.6785	1.1784149104678e-07	0.000150447	-0.318692	intergenic	NA	NA	NA	chr6	32866174	3653	IMPUTED	7
rs34850018	C17orf76-AS1_tss1	chr17	16342090	16342823	+	-5.67672	1.18784704829031e-07	0.000151586	-0.150402	TSS,S	C17orf76-AS1	nonCoding	antisense	chr17	16372769	30420	IMPUTED	2b
rs62275311	RP11-649A16.1_tss2	chr3	147088399	147088529	-	5.67617	1.19081428435344e-07	0.000151933	0.17318	TSS,S	RP11-649A16.1	nonCoding	antisense	chr3	147034001	-54508	IMPUTED	7
rs7174744	HERC2P10_tss1	chr15	31115719	31115880	+	5.67493	1.19744227987575e-07	0.000152717	0.325582	exon,S	HERC2P10	pseudo	unprocessed_pseudogene	chr15	31183747	67901	CHIP	5
rs72941378	INTS4_tss2	chr11	77705788	77705991	-	-5.67385	1.20326721310385e-07	0.000153303	-0.27347	TSSregion100,S	INTS4	coding	nonsense_mediated_decay	chr11	77706087	185	IMPUTED	4
rs7807934	GATS_tss3	chr7	99869601	99869649	-	-5.67357	1.20478440807086e-07	0.000153477	-0.268488	TSS,S	GATS	nonCoding	processed_transcript	chr7	99880017	10406	IMPUTED	6
rs7166	ECI2_tss1	chr6	4135724	4136052	-	-5.67078	1.21993325131461e-07	0.000155058	-0.133138	TSS,S	ECI2	coding	protein_coding	chr6	4116262	-19547	EXOME_IMPUTED	4
rs6916610	RP1-90J20.7_tss1	chr6	2988135	2988331	+	-5.67029	1.22264569204024e-07	0.000155332	-0.481148	TSS,S	RP1-90J20.7	nonCoding	processed_transcript	chr6	3825165	836966	IMPUTED	7
rs6963304	NPY_tss1	chr7	24323260	24323884	+	5.66993	1.22463597477454e-07	0.000155577	0.377053	TSS,S	NPY	coding	protein_coding	chr7	24282999	-40808	IMPUTED	5
rs76608813	AC004076.9_tss1	chr19	57988607	57988989	-	-5.66559	1.24866515201808e-07	0.000158286	-0.14128	TSS,S	AC004076.9	coding	protein_coding	chr19	57903918	-84987	IMPUTED	7
rs7245624	MRPL54_tss1	chr19	3762625	3762816	+	-5.66498	1.25213787763567e-07	0.000158699	-0.145156	TSS,S	MRPL54	coding	protein_coding	chr19	3762926	248	IMPUTED	4
rs9694484	RP11-150O12.1_tss1	chr8	37351338	37351506	-	5.66423	1.25633627533696e-07	0.000159213	0.287685	TSS,S	RP11-150O12.1	nonCoding	lincRNA	chr8	37348070	-3314	IMPUTED	6
rs8135444	CLTCL1_tss1	chr22	19279154	19279351	-	5.66363	1.25968881057241e-07	0.000159614	0.326335	TSS,S	CLTCL1	coding	protein_coding	chr22	19262458	-16784	IMPUTED	7
rs11082962	CABYR_tss1	chr18	21718900	21719174	+	-5.66189	1.26958422888409e-07	0.000160691	-0.155312	TSS,S	CABYR	coding	protein_coding	chr18	21714791	-4233	EXOME_IMPUTED	6
rs2987792	SYCE1_tss1	chr10	135378879	135379200	-	-5.66026	1.27890527213581e-07	0.000161747	-0.384645	TSS,S	SYCE1	problem	retained_intron	chr10	135371466	-7592	IMPUTED	5
rs16987712	FAM83D_tss1	chr20	37554944	37555194	+	-5.65821	1.29067726856119e-07	0.00016313	-0.234122	TSS,S	FAM83D	coding	protein_coding	chr20	37601243	46185	EXOME_IMPUTED	6
rs7221353	RP11-333E1.1_tss1	chr17	5095207	5095461	+	5.65723	1.29637153919109e-07	0.000163797	0.125458	TSS,S	RP11-333E1.1	nonCoding	antisense	chr17	5166760	71394	IMPUTED	6
chr3:195664496	TNK2_tss1	chr3	195619263	195619765	-	-5.65012	1.33831293805632e-07	0.000168632	-0.271573	TSS,S	TNK2	coding	protein_coding	chr3	195664496	44900	IMPUTED	7
rs10865927	GTDC2_tss1	chr3	43147261	43147708	-	5.64484	1.37035064567988e-07	0.000172219	0.106351	TSS,S	GTDC2	coding	protein_coding	chr3	43173042	25475	IMPUTED	6
rs2285796	RPP21_tss1	chr6	30312847	30313327	+	5.64445	1.37273637698157e-07	0.000172462	0.111204	TSS,S	RPP21	coding	protein_coding	chr6	30120450	-192473	IMPUTED	4
rs57453172	chr1_-_224180296	chr1	224180237	224180344	-	-5.64302	1.38158385522041e-07	0.000173519	-0.180597	intergenic	NA	NA	NA	chr1	224040473	-139823	IMPUTED	6
rs7247757	CTD-2583A14.9_tss1	chr19	58427897	58428011	-	-5.638	1.4129282526405e-07	0.000177095	-0.0911095	TSS,S	CTD-2583A14.9	coding	nonsense_mediated_decay	chr19	58401258	-26702	IMPUTED	5
rs10813244	RP11-32F11.2_tss1	chr9	3181294	3181821	-	5.63159	1.45402375272931e-07	0.000181635	0.287258	TSS,AS	RP11-32F11.2	nonCoding	processed_transcript	chr9	3049015	-132740	IMPUTED	6
rs1249622	CCL20_tss1	chr2	228678555	228678564	+	5.63092	1.45841292370482e-07	0.000182126	0.309046	TSS,S	CCL20	coding	protein_coding	chr2	227929648	-748911	IMPUTED	5
rs6848299	HNRPDL_tss2	chr4	83350796	83351753	-	5.63008	1.46390854745536e-07	0.00018267	0.246333	TSS,S	HNRPDL	coding	protein_coding	chr4	83345632	-5953	EXOME_IMPUTED	4
rs7225329	DCAKD_tss1	chr17	43128749	43129088	-	-5.62977	1.46594514993917e-07	0.000182915	-0.111532	TSS,S	DCAKD	coding	protein_coding	chr17	43101382	-27594	EXOME_IMPUTED	1f
rs1736895	RP5-874C20.3_tss1	chr6	28234739	28235165	+	-5.62785	1.47853152548124e-07	0.000184369	-0.0748286	TSS,S	RP5-874C20.3	pseudo	unprocessed_pseudogene	chr6	28219826	-15102	EXOME_IMPUTED	4
rs12695694	MRPS22_tss3	chr3	139000530	139000656	+	-5.62641	1.48810518457469e-07	0.00018538	-0.251306	TSS,S	MRPS22	nonCoding	processed_transcript	chr3	139000458	-113	IMPUTED	2b
rs34271193	PIP4K2C_tss1	chr12	57984837	57985241	+	5.62172	1.51960259960127e-07	0.000188712	0.113921	TSS,S	PIP4K2C	coding	protein_coding	chr12	58028361	43388	IMPUTED	2b
rs334555	RP11-174O3.3_tss1	chr3	120067963	120068593	+	5.61507	1.56543853250173e-07	0.000193702	0.623423	TSS,S	RP11-174O3.3	nonCoding	antisense	chr3	119804136	-264156	IMPUTED	6
rs7081690	NSUN6_tss1	chr10	18940076	18940650	-	-5.61463	1.56847578481539e-07	0.00019403	-0.0938685	TSS,S	NSUN6	coding	protein_coding	chr10	18933661	-6852	IMPUTED	6
rs6687647	ADORA3_tss1	chr1	112031301	112031669	-	5.61311	1.57919662426285e-07	0.000195304	0.329038	TSS,S	ADORA3	nonCoding	processed_transcript	chr1	111524493	-506953	CHIP	6
rs3754226	SLC2A1-AS1_tss1	chr1	43424562	43424795	+	5.61123	1.59248145528293e-07	0.000196769	0.230105	TSS,S	SLC2A1-AS1	nonCoding	lincRNA	chr1	43424812	97	IMPUTED	4
rs143306888	TAPBP_tss1	chr6	33281103	33282480	-	-5.61098	1.59426981301981e-07	0.000196908	-0.126252	TSS,S	TAPBP	coding	protein_coding	chr6	33281843	-11	EXOME	2a
rs4863780	LINC00499_tss1	chr4	139230634	139230974	+	5.61036	1.59868796389514e-07	0.000197418	0.609667	TSS,S	LINC00499	nonCoding	lincRNA	chr4	139230820	-74	IMPUTED	5
rs7254608	NUCB1_tss1	chr19	49403280	49404176	+	-5.60682	1.62412807927133e-07	0.000200118	-0.0967465	TSS,S	NUCB1	coding	protein_coding	chr19	49395774	-7826	IMPUTED	3a
rs113878002	NKG2-E_tss1	chr12	10588530	10588619	-	5.60633	1.62767650900737e-07	0.000200421	0.399935	TSS,S	NKG2-E	coding	protein_coding	chr12	10548852	-39707	IMPUTED	5
rs10780853	RP11-373A9.3_tss1	chr9	72873597	72873856	-	-5.60604	1.62984333138142e-07	0.000200685	-0.170087	TSS,S	RP11-373A9.3	nonCoding	antisense	chr9	72767252	-106530	IMPUTED	5
rs7599687	PPP3R1_tss1	chr2	68479275	68479970	-	5.60497	1.63759357724016e-07	0.000201584	0.10991	TSS,S	PPP3R1	coding	protein_coding	chr2	68348011	-131618	IMPUTED	5
rs62168961	MGAT5_tss3	chr2	134949009	134949013	+	5.60181	1.66088241052065e-07	0.000204221	0.430396	intron,S	MGAT5	nonCoding	processed_transcript	chr2	135219638	270628	IMPUTED	5
rs12139915	LAMTOR5_tss1	chr1	110950250	110950442	-	5.5991	1.68102938185134e-07	0.000206581	0.136445	TSS,S	LAMTOR5	coding	protein_coding	chr1	110938185	-12131	IMPUTED	6
rs67616642	POMC_tss1	chr2	25384400	25384532	-	-5.59767	1.6917787122638e-07	0.000207807	-0.253515	exon,S	POMC	coding	protein_coding	chr2	25333205	-51292	IMPUTED	6
rs1693917	GRPEL2_tss1	chr5	148724980	148725292	+	5.59399	1.719761507347e-07	0.000210638	0.0949859	TSS,S	GRPEL2	coding	protein_coding	chr5	148742693	17603	IMPUTED	7
rs4239538	PPP5C_tss1	chr19	46850159	46850517	+	-5.59314	1.72633203596247e-07	0.000211389	-0.0937139	TSS,S	PPP5C	coding	protein_coding	chr19	46878989	28654	EXOME_IMPUTED	5
rs13074206	MFN1_tss1	chr3	179065429	179065594	+	5.58697	1.77439566227247e-07	0.000216601	0.122531	TSS,S	MFN1	coding	protein_coding	chr3	179125637	60116	IMPUTED	7
rs6752958	BBS5_tss1	chr2	170335801	170336103	+	5.58637	1.77914128525423e-07	0.000217147	0.187306	TSS,S	BBS5	problem	retained_intron	chr2	170368798	32796	CHIP	3a
rs108775	RP11-15A1.2_tss1	chr19	44405974	44406134	+	-5.58374	1.80016003700497e-07	0.000219392	-0.176228	TSSregion100,S	RP11-15A1.2	nonCoding	antisense	chr19	44405922	-96	CAGE_IMPUTED	4
rs1981412	DHCR7_tss2	chr11	71159044	71159291	-	5.58254	1.80975020120461e-07	0.00022042	0.208693	TSS,S	DHCR7	coding	protein_coding	chr11	71138710	-20377	IMPUTED	6
rs4821700	TRIOBP_tss1	chr22	38142189	38142457	+	-5.58115	1.82096590804955e-07	0.000221598	-0.138096	TSS,S	TRIOBP	coding	protein_coding	chr22	38120041	-22202	IMPUTED	5
rs9883641	CCDC66_tss2	chr3	56590954	56591154	-	5.57938	1.83543233566866e-07	0.000223246	0.207022	TSSregion100,AS	CCDC66	coding	protein_coding	chr3	56616876	25760	IMPUTED	6
rs10862334	chr12_-_76408973	chr12	76408969	76408976	-	5.57902	1.83834714053041e-07	0.000223593	0.381402	intergenic	NA	NA	NA	chr12	77069205	660232	IMPUTED	5
rs2284017	CACNG2_tss1	chr22	37098443	37099838	-	-5.57769	1.84928685983736e-07	0.000224038	-0.104658	TSS,S	CACNG2	coding	protein_coding	chr22	37096927	-2821	IMPUTED	5
rs141103174	VARS2_tss1	chr6	30881992	30882274	+	5.57699	1.85503513954851e-07	0.000224718	0.168499	TSS,S	VARS2	coding	protein_coding	chr6	30918400	36364	EXOME	7
rs8112358	CALM3_tss6	chr19	47111728	47112044	+	5.57505	1.87109405332737e-07	0.000226635	0.117452	exon,S	CALM3	coding	protein_coding	chr19	46691165	-420659	IMPUTED	7
rs114014717	PLEKHA6_tss5	chr1	204336718	204337117	-	5.57372	1.88224655920408e-07	0.00022785	0.367987	exon,S	PLEKHA6	nonCoding	processed_transcript	chr1	204336631	-121	IMPUTED	5
rs79779016	RALGAPA2_tss1	chr20	20693041	20693623	-	-5.57192	1.89738103127052e-07	0.000229383	-0.334851	TSS,S	RALGAPA2	coding	protein_coding	chr20	20657607	-35704	IMPUTED	6
rs2657621	FAM57A_tss1	chr17	635407	635974	+	5.56526	1.9543726680315e-07	0.000235832	0.15103	TSS,S	FAM57A	coding	nonsense_mediated_decay	chr17	635080	-725	IMPUTED	1f
rs11492464	ARMC3_tss2	chr10	23244033	23244642	+	5.56509	1.95589099685802e-07	0.000235985	0.242727	TSS,S	ARMC3	nonCoding	processed_transcript	chr10	23177805	-66366	IMPUTED	7
rs73580414	ZNF613_tss1	chr19	52430566	52430805	+	5.56374	1.96764978225448e-07	0.00023724	0.138877	TSS,S	ZNF613	coding	protein_coding	chr19	53235501	804774	IMPUTED	6
rs2032450	chr6_+_25992932	chr6	25992820	25993124	+	-5.56201	1.98279974917683e-07	0.000238495	-0.162109	intergenic	NA	NA	NA	chr6	25993114	182	IMPUTED	3a
rs2247762	TRIM4_tss2	chr7	99517128	99517379	+	5.56125	1.98954519745523e-07	0.000239278	0.132832	TSS,AS	TRIM4	coding	protein_coding	chr7	99500899	-16332	EXOME_IMPUTED	7
rs3096108	CTD-2015H6.3_tss1	chr5	79783623	79784124	-	5.56112	1.99065729513072e-07	0.000239396	0.201235	TSS,S	CTD-2015H6.3	nonCoding	antisense	chr5	79712254	-71511	IMPUTED	7
rs12461217	ZNF135_tss1	chr19	58570556	58570797	+	5.55853	2.01368208089575e-07	0.000241871	0.123805	TSS,S	ZNF135	coding	protein_coding	chr19	58579927	9292	EXOME_IMPUTED	4
rs67434950	RP11-1260E13.4_tss1	chr17	180836	181178	+	-5.55767	2.02142743751579e-07	0.00024249	-0.216697	TSS,S	RP11-1260E13.4	nonCoding	antisense	chr17	177359	-3692	EXOME_IMPUTED	5
rs73032245	CTC-459F4.3_tss2	chr19	28284247	28284535	+	-5.55541	2.0418449658531e-07	0.000244774	-0.163983	TSS,S	CTC-459F4.3	nonCoding	processed_transcript	chr19	28128040	-156329	IMPUTED	6
rs4317086	MANF_tss1	chr3	51422615	51422854	+	-5.55413	2.0534648235431e-07	0.000245957	-0.238588	TSS,S	MANF	coding	nonsense_mediated_decay	chr3	51652016	229296	IMPUTED	7
rs9271700	HLA-DRB9_tss1	chr6	32427693	32427778	-	-5.55157	2.07696463567329e-07	0.000248199	-0.325295	exon,S	HLA-DRB9	pseudo	unprocessed_pseudogene	chr6	32593198	165450	IMPUTED	3a
rs141401080	UBE2S_tss1	chr19	55919095	55919297	-	-5.55061	2.08581393565294e-07	0.0002492	-0.292427	TSS,S	UBE2S	coding	protein_coding	chr19	56729871	810715	IMPUTED	6
rs11070292	RMDN3_tss1	chr15	41047045	41047600	-	-5.5492	2.09887687762271e-07	0.000250628	-0.142524	TSS,S	RMDN3	coding	nonsense_mediated_decay	chr15	41031686	-15760	IMPUTED	4
rs10206196	ADCY3_tss1	chr2	25142375	25143356	-	-5.54856	2.10484518170643e-07	0.000251297	-0.0960168	TSS,S	ADCY3	coding	protein_coding	chr2	25137323	-5775	IMPUTED	6
rs6702608	PRRX1_tss1	chr1	170632214	170633580	+	-5.54465	2.14173942014323e-07	0.000255413	-0.168289	TSS,S	PRRX1	coding	protein_coding	chr1	170341244	-291057	IMPUTED	7
rs3856342	LANCL1_tss2	chr2	211342218	211342400	-	-5.5429	2.15841878130614e-07	0.000257205	-0.229642	TSS,S	LANCL1	coding	protein_coding	chr2	211335599	-6708	IMPUTED	6
rs1814083	RP11-88H9.2_tss1	chr1	112532364	112533052	+	5.54103	2.1763761461832e-07	0.000259166	0.295951	TSS,S	RP11-88H9.2	nonCoding	processed_transcript	chr1	112537203	4527	IMPUTED	5
rs10924948	RP11-488L18.8_tss1	chr1	247373924	247374236	-	5.53822	2.20372867718018e-07	0.000262104	0.160327	exon,S	RP11-488L18.8	nonCoding	processed_transcript	chr1	247349064	-25070	IMPUTED	5
rs3855610	DPY19L2_tss1	chr12	64062206	64062468	-	-5.53758	2.2099481384648e-07	0.000262787	-0.256972	TSS,S	DPY19L2	coding	protein_coding	chr12	64061385	-897	CHIP	6
rs12461753	ZFP30_tss3	chr19	38146688	38146896	+	-5.53684	2.21724682243919e-07	0.000263599	-0.202524	TSS,AS	ZFP30	coding	protein_coding	chr19	38202515	55751	EXOME_IMPUTED	5
rs4446400	chr4_-_118735133	chr4	118735015	118735335	-	5.53413	2.24405355310709e-07	0.000266531	0.292571	intergenic	NA	NA	NA	chr4	118732670	-2463	IMPUTED	7
rs2041387	TAPBPL_tss1	chr12	6561120	6561415	+	5.5317	2.26827090288522e-07	0.000269181	0.196026	TSS,S	TAPBPL	nonCoding	processed_transcript	chr12	6562823	1577	EXOME_IMPUTED	1f
rs1667605	BOLA3-AS1_tss1	chr2	74374789	74375656	+	-5.53101	2.27529920102519e-07	0.000269871	-0.132759	TSS,S	BOLA3-AS1	nonCoding	antisense	chr2	74374884	-220	IMPUTED	4
rs2640779	ACAT1_tss1	chr11	107992019	107992562	+	5.52636	2.32259628365012e-07	0.00027477	0.121095	TSS,S	ACAT1	coding	protein_coding	chr11	108381247	388984	CHIP	1f
rs392844	AP1M1_tss1	chr19	16308641	16308863	+	-5.52352	2.35198737251892e-07	0.000277926	-0.190659	TSS,S	AP1M1	coding	protein_coding	chr19	16293537	-15183	IMPUTED	3a
rs9814256	ZNF502_tss1	chr3	44754116	44754309	+	5.52253	2.36235768984962e-07	0.000278892	0.15085	TSS,S	ZNF502	coding	protein_coding	chr3	44668037	-86151	IMPUTED	6
rs10160932	PYROXD1_tss1	chr12	21590472	21591001	+	5.52235	2.36426060523694e-07	0.000278992	0.157097	TSS,S	PYROXD1	coding	protein_coding	chr12	21626944	36334	IMPUTED	6
rs2388553	PITRM1_tss1	chr10	3214836	3215197	-	-5.52177	2.37031268127043e-07	0.00027943	-0.106048	TSS,S	PITRM1	coding	protein_coding	chr10	3195683	-19291	IMPUTED	6
rs3750862	VCL_tss2	chr10	75873711	75874157	+	-5.5213	2.37526602266678e-07	0.000279742	-0.252174	exon,S	VCL	coding	protein_coding	chr10	75851249	-22700	IMPUTED	5
rs111876693	RP4-758J18.2_tss1	chr1	1334839	1335082	+	-5.5211	2.37732364174265e-07	0.000279924	-0.282008	TSS,S	RP4-758J18.2	coding	protein_coding	chr1	1336006	1076	EXOME	4
rs2803899	SSTR1_tss5	chr14	38677345	38677878	-	-5.52065	2.38209481769161e-07	0.000280477	-0.344465	exon,AS	SSTR1	coding	protein_coding	chr14	38674215	-3456	IMPUTED	5
rs117932352	ARAP1_tss3	chr11	72504103	72504800	-	-5.51883	2.40139690320131e-07	0.000282479	-0.226977	TSS,S	ARAP1	coding	protein_coding	chr11	72624996	120294	IMPUTED	6
rs10775251	VPS33B_tss1	chr15	91565596	91565982	-	-5.51758	2.41464917744283e-07	0.000283914	-0.0889608	TSS,S	VPS33B	coding	protein_coding	chr15	91554425	-11401	IMPUTED	5
rs4908554	PLEKHG5_tss5	chr1	6550526	6550668	-	5.51508	2.44161138859665e-07	0.000286975	0.160444	TSS,S	PLEKHG5	coding	protein_coding	chr1	6568387	17747	CHIP	5
rs1322253	GNG10_tss1	chr9	114423535	114423885	+	-5.51097	2.48636766332184e-07	0.000291623	-0.283062	TSS,S	GNG10	coding	protein_coding	chr9	114422193	-1690	IMPUTED	5
rs62502378	STMN4_tss1	chr8	27115867	27116419	-	-5.50818	2.51725919520769e-07	0.000294754	-0.150078	TSS,S	STMN4	coding	protein_coding	chr8	27119012	3091	IMPUTED	7
rs1057077	LRRC23_tss1	chr12	7013898	7014602	+	5.50417	2.56224265119973e-07	0.000299368	0.0939131	TSS,S	LRRC23	coding	nonsense_mediated_decay	chr12	7022085	8101	EXOME_IMPUTED	1f
rs12933410	SYNGR3_tss1	chr16	2039829	2040223	+	-5.50406	2.56351977322637e-07	0.000299476	-0.126828	TSS,S	SYNGR3	coding	protein_coding	chr16	2066458	26469	IMPUTED	2b
rs8024481	IQCH-AS1_tss1	chr15	67813231	67813536	-	-5.50403	2.56391131628508e-07	0.000299519	-0.259154	TSS,S	IQCH-AS1	nonCoding	lincRNA	chr15	67744630	-68696	IMPUTED	7
rs4242004	IGFBP7_tss1	chr4	57976058	57976912	-	-5.50292	2.57650419218499e-07	0.00030086	-0.178934	TSS,S	IGFBP7	coding	protein_coding	chr4	57953278	-23273	IMPUTED	4
chr1:174816213	RABGAP1L_tss6	chr1	174306618	174306750	+	5.50001	2.60988267211426e-07	0.000304131	0.302013	intron,S	RABGAP1L	coding	protein_coding	chr1	174816213	509508	IMPUTED	7
rs12455589	TUBB6_tss1	chr18	12308137	12308318	+	5.49737	2.64043191979751e-07	0.00030687	0.293911	TSS,S	TUBB6	coding	protein_coding	chr18	12303307	-4931	IMPUTED	7
rs361828	IGLV2-8_tss1	chr22	23165271	23165278	+	5.49532	2.66444207451347e-07	0.000309566	0.370155	exon,S	IGLV2-8	coding	IG_V_gene	chr22	22876386	-288886	IMPUTED	6
rs223895	COQ9_tss1	chr16	57481291	57481489	+	5.49478	2.67085486874368e-07	0.000310275	0.113067	TSS,S	COQ9	problem	retained_intron	chr16	57440896	-40496	CHIP	1f
rs2011616	KHK_tss1	chr2	27309464	27310204	+	5.49465	2.67237547229243e-07	0.000310439	0.100467	TSS,S	KHK	coding	protein_coding	chr2	27302561	-7052	CHIP	1f
rs6128652	RP4-719C8.1_tss1	chr20	58203177	58203382	-	-5.49426	2.6770053127975e-07	0.000310856	-0.353647	TSS,S	RP4-719C8.1	nonCoding	antisense	chr20	58210276	7017	IMPUTED	6
rs10886794	WDR11_tss1	chr10	122610509	122611305	+	-5.4941	2.67884876957535e-07	0.000311063	-0.0706823	TSS,S	WDR11	coding	protein_coding	chr10	122652817	41915	IMPUTED	7
rs3762607	GABRB1_tss3	chr4	46996009	46996468	+	-5.49407	2.67925337723421e-07	0.000311075	-0.360817	intron,S	GABRB1	coding	protein_coding	chr4	46996338	31	IMPUTED	4
rs6716381	MCFD2_tss1	chr2	47142828	47143288	-	-5.49089	2.71709684098768e-07	0.000315154	-0.0833556	TSS,S	MCFD2	coding	protein_coding	chr2	47148163	5235	IMPUTED	7
rs71478979	DKK3_tss1	chr11	12029913	12031562	-	-5.49066	2.71984627327176e-07	0.000315456	-0.236864	TSS,S	DKK3	nonCoding	processed_transcript	chr11	11718825	-311348	IMPUTED	7
rs13119490	PET112_tss2	chr4	152681989	152682234	-	-5.49032	2.72391712165659e-07	0.000315849	-0.0823916	TSS,S	PET112	coding	protein_coding	chr4	152713412	31275	IMPUTED	6
rs7503278	ACTG1_tss7	chr17	79477921	79478081	-	5.48788	2.75341670570201e-07	0.000319069	0.325643	exon,S	ACTG1	coding	protein_coding	chr17	79479808	1793	CAGE_IMPUTED	4
rs55963716	DGCR6_tss1	chr22	18893674	18894091	+	-5.48655	2.76971340366135e-07	0.000320677	-0.241287	TSS,S	DGCR6	coding	protein_coding	chr22	18895875	2046	IMPUTED	5
rs140540092	FUBP1_tss1	chr1	78444566	78444998	-	-5.48631	2.77258557863471e-07	0.00032091	-0.239415	TSS,S	FUBP1	coding	nonsense_mediated_decay	chr1	78444765	9	INDEL	3a
rs56247903	MTPAP_tss1	chr10	30637794	30638276	-	5.48541	2.78364643339695e-07	0.000322126	0.161716	TSS,S	MTPAP	coding	protein_coding	chr10	30612583	-25625	IMPUTED	7
rs3900008	PRKCB_tss4	chr16	23847817	23848812	+	5.48358	2.80616834756635e-07	0.000324468	0.162267	TSS,S	PRKCB	coding	protein_coding	chr16	23847013	-1684	IMPUTED	4
rs4129005	PTGER3_tss1	chr1	71512716	71513566	-	5.4833	2.80965919323687e-07	0.000324824	0.301192	TSS,S	PTGER3	coding	protein_coding	chr1	71035970	-477524	IMPUTED	7
rs10160015	TRUB1_tss1	chr10	116697885	116698270	+	5.48282	2.81567666591629e-07	0.000325492	0.091147	TSS,S	TRUB1	coding	protein_coding	chr10	116687056	-10913	IMPUTED	7
rs4935	C5orf45_tss1	chr5	179285712	179285910	-	-5.48124	2.83533744511978e-07	0.000327659	-0.115823	TSS,S	C5orf45	coding	protein_coding	chr5	179260153	-25666	EXOME_IMPUTED	1b
rs61932682	RP11-629N8.3_tss1	chr12	65153210	65153535	+	-5.48105	2.83772835595794e-07	0.000327928	-0.215101	TSS,S	RP11-629N8.3	nonCoding	antisense	chr12	65154730	1458	IMPUTED	5
rs1126931	BMP1_tss1	chr8	22022123	22022924	+	5.48057	2.84369438033807e-07	0.000328594	0.242424	TSS,S	BMP1	coding	protein_coding	chr8	22021933	-477	EXOME_IMPUTED	3a
rs232319	AQP4-AS1_tss2	chr18	24445095	24445340	+	5.47817	2.87399977654473e-07	0.000331756	0.209137	TSS,S	AQP4-AS1	nonCoding	antisense	chr18	24500151	54951	CHIP	5
rs12574777	CNTN5_tss2	chr11	99941093	99941270	+	5.47567	2.90591269347381e-07	0.000334723	0.418991	TSS,S	CNTN5	problem	retained_intron	chr11	99814117	-127073	IMPUTED	6
rs9472831	SLC25A27_tss1	chr6	46620534	46621734	+	5.47439	2.92230829876089e-07	0.000336514	0.0809167	TSS,S	SLC25A27	coding	protein_coding	chr6	46689847	69137	IMPUTED	7
rs2819941	ANXA11_tss2	chr10	81961609	81961951	-	-5.47306	2.93949976551432e-07	0.000338437	-0.248612	intron,S	ANXA11	nonCoding	processed_transcript	chr10	81961021	-711	CHIP	5
rs17785370	C1orf123_tss1	chr1	53685854	53686360	-	-5.47114	2.96442202762886e-07	0.000341143	-0.0785704	TSS,S	C1orf123	coding	protein_coding	chr1	53705174	18891	IMPUTED	3a
rs12254219	KCNMA1_tss1	chr10	79396831	79398058	-	-5.47073	2.96985047395708e-07	0.000341697	-0.162149	TSS,S	KCNMA1	coding	protein_coding	chr10	79443520	46025	CHIP	6
rs7131729	RP13-977J11.2_tss1	chr12	132674061	132674521	-	5.4634	3.06728918704451e-07	0.000351489	0.194324	TSS,S	RP13-977J11.2	nonCoding	lincRNA	chr12	132663423	-10826	CHIP	4
rs35201547	RP13-578N3.3_tss1	chr4	144620975	144621962	+	5.46181	3.08882107756573e-07	0.000353747	0.252875	TSS,S	RP13-578N3.3	nonCoding	antisense	chr4	144890181	268809	IMPUTED	6
chr20:46528154	RP4-569M23.2_tss1	chr20	45981218	45981501	+	5.46163	3.09129323352876e-07	0.000354023	0.21536	TSS,S	RP4-569M23.2	nonCoding	processed_transcript	chr20	46528154	546806	IMPUTED	7
rs7580151	ARL4C_tss1	chr2	235403607	235405974	-	-5.46067	3.10443798413333e-07	0.0003553	-0.125974	TSS,S	ARL4C	coding	protein_coding	chr2	235411903	6158	IMPUTED	4
rs75004680	DNAH14_tss1	chr1	225117287	225117548	+	-5.45795	3.14175068024742e-07	0.000359184	-0.307744	TSS,S	DNAH14	coding	protein_coding	chr1	225043138	-74254	IMPUTED	6
rs2234185	CNPY3_tss2	chr6	42896790	42897069	+	-5.45473	3.18668555442404e-07	0.000363592	-0.162779	TSS,S	CNPY3	coding	protein_coding	chr6	42897074	163	CHIP_EXOME	1f
rs1129593	C12orf45_tss1	chr12	105380014	105380233	+	-5.45452	3.18955638418403e-07	0.000363863	-0.107687	TSS,S	C12orf45	coding	protein_coding	chr12	105380152	38	CHIP_EXOME	1d
rs7955787	ENO2_tss2	chr12	7024450	7025062	+	-5.45277	3.2142649574881e-07	0.000366218	-0.146398	TSS,S	ENO2	coding	protein_coding	chr12	7022823	-2154	IMPUTED	7
rs7989823	COL4A2_tss1	chr13	110959318	110959851	+	5.45231	3.22073922350906e-07	0.000366887	0.235431	TSS,S	COL4A2	coding	protein_coding	chr13	110959643	13	CAGE	4
rs17215225	CDKL2_tss1	chr4	76555323	76555815	-	5.45155	3.23162593477637e-07	0.000367972	0.116097	TSS,S	CDKL2	coding	protein_coding	chr4	76557048	1374	IMPUTED	7
rs62465340	AC018633.4_tss2	chr7	32710298	32710422	-	5.45012	3.25199837303716e-07	0.000369838	0.334999	intron,S	AC018633.4	pseudo	unprocessed_pseudogene	chr7	32868638	158329	IMPUTED	7
rs61736926	NSL1_tss2	chr1	212965582	212965878	-	5.44996	3.25426424239788e-07	0.00037	0.226772	TSSregion500,S	NSL1	coding	protein_coding	chr1	212965284	-503	EXOME_IMPUTED	4
rs192517687	RASA3_tss4	chr13	114806921	114807112	-	-5.4495	3.26080544490016e-07	0.000370684	-0.244623	intron,S	RASA3	coding	protein_coding	chr13	114835177	28126	IMPUTED	5
rs1440412	RP11-284M14.1_tss1	chr4	144105531	144106087	-	5.44921	3.26506801119277e-07	0.000371123	0.147781	TSS,S	RP11-284M14.1	nonCoding	antisense	chr4	144158275	52451	IMPUTED	5
rs2846200	MRGPRF_tss1	chr11	68780579	68781033	-	5.44469	3.33052001867025e-07	0.000377619	0.206652	TSS,S	MRGPRF	coding	protein_coding	chr11	68761038	-19795	IMPUTED	7
rs2069465	BRIX1_tss1	chr5	34915705	34916026	+	-5.44443	3.33429198948635e-07	0.00037795	-0.178288	TSS,S	BRIX1	problem	retained_intron	chr5	34915948	129	EXOME_IMPUTED	4
rs17135394	RP11-371M22.1_tss1	chr5	113391474	113391846	+	5.44143	3.37857478442975e-07	0.000382452	0.355784	TSS,S	RP11-371M22.1	nonCoding	lincRNA	chr5	112513985	-877715	IMPUTED	5
rs220027	SNRPN_tss1	chr15	25199844	25201365	+	5.43984	3.40235811781936e-07	0.000384829	0.133773	TSS,S	SNRPN	coding	protein_coding	chr15	25196960	-3174	IMPUTED	6
rs12289253	IFT46_tss1	chr11	118436546	118436794	-	-5.4397	3.40448075588827e-07	0.000385061	-0.163088	TSS,S	IFT46	coding	protein_coding	chr11	118405068	-31578	EXOME_IMPUTED	4
rs79881545	AL121656.5_tss1	chr2	33152046	33152203	+	-5.43952	3.40709810052322e-07	0.000385346	-0.334893	TSS,S	AL121656.5	nonCoding	lincRNA	chr2	33147127	-4996	IMPUTED	7
rs1789134	MBP_tss4	chr18	74799265	74799793	-	-5.43627	3.45605556811565e-07	0.000390603	-0.199411	TSS,S	MBP	nonCoding	processed_transcript	chr18	74796157	-3374	CHIP	5
rs62114322	CTD-2162K18.4_tss1	chr19	37263985	37264347	+	5.43436	3.48517247323045e-07	0.000393367	0.165939	TSS,S	CTD-2162K18.4	coding	protein_coding	chr19	37314968	50915	IMPUTED	7
rs2120259	RP11-535M15.1_tss1	chr9	99449143	99449583	+	-5.43312	3.50428966185972e-07	0.000395307	-0.216483	TSS,S	RP11-535M15.1	nonCoding	lincRNA	chr9	99477843	28503	IMPUTED	7
rs27129	LMBRD2_tss1	chr5	36151260	36152155	-	5.43229	3.51702647564447e-07	0.000396574	0.150773	TSS,S	LMBRD2	coding	protein_coding	chr5	36163411	11422	IMPUTED	4
rs2014308	RBPJ_tss4	chr4	26421971	26421985	+	5.43156	3.52833589789102e-07	0.000397649	0.198588	TSSregion500,S	RBPJ	problem	retained_intron	chr4	26573764	151780	CHIP	7
rs59681627	RP11-252A24.2_tss1	chr16	74402035	74402078	-	-5.4301	3.55110553677969e-07	0.000399932	-0.233634	TSS,S	RP11-252A24.2	problem	retained_intron	chr16	74311453	-90605	IMPUTED	5
rs112070416	TYSND1_tss1	chr10	71906323	71906526	-	-5.43003	3.55209821526276e-07	0.000400035	-0.263785	TSS,S	TYSND1	coding	protein_coding	chr10	71765137	-141308	IMPUTED	6
rs62454524	AC018647.3_tss2	chr7	35755869	35756128	+	-5.42445	3.6401780273545e-07	0.000409138	-0.199578	TSS,S	AC018647.3	nonCoding	lincRNA	chr7	35963355	207281	IMPUTED	7
rs11671580	ZNF257_tss1	chr19	22235116	22235335	+	-5.42317	3.66077279442516e-07	0.000411378	-0.266159	TSS,S	ZNF257	coding	nonsense_mediated_decay	chr19	22326439	91155	IMPUTED	7
rs11889996	ANKRD36_tss1	chr2	97778876	97778952	+	5.42283	3.66620462696614e-07	0.000411963	0.183386	TSSregion500,S	ANKRD36	coding	protein_coding	chr2	97594366	-184539	IMPUTED	4
rs62289785	MFSD1_tss1	chr3	158519612	158520248	+	-5.4215	3.68768377507161e-07	0.0004142	-0.170562	TSS,S	MFSD1	coding	protein_coding	chr3	158324791	-195083	IMPUTED	6
rs140688679	ACOT7_tss2	chr1	6445796	6445944	-	-5.4184	3.73817562127507e-07	0.000419211	-0.375424	TSS,S	ACOT7	coding	protein_coding	chr1	6654589	208732	IMPUTED	7
rs76109085	ACAA1_tss1	chr3	38178275	38178849	-	-5.41777	3.74848911864899e-07	0.000420308	-0.160415	TSS,S	ACAA1	coding	protein_coding	chr3	38338042	159474	IMPUTED	5
rs12180739	XXyac-YX65C7_A.2_tss1	chr6	169613227	169613414	+	5.41329	3.82281356567774e-07	0.000427658	0.161781	TSS,S	XXyac-YX65C7_A.2	nonCoding	antisense	chr6	169614713	1434	IMPUTED	5
rs57296469	UBE2F_tss2	chr2	238877362	238877434	+	5.41296	3.82832204655734e-07	0.000428243	0.171338	TSSregion100,S	UBE2F	coding	protein_coding	chr2	239018760	141332	IMPUTED	6
rs2687512	SPATA5L1_tss1	chr15	45694498	45694802	+	5.41289	3.8296033577517e-07	0.000428352	0.155761	TSS,S	SPATA5L1	coding	protein_coding	chr15	45581495	-113037	IMPUTED	4
rs2837020	SH3BGR_tss2	chr21	40823622	40824040	+	5.40997	3.87895344873862e-07	0.000433377	0.301052	TSS,S	SH3BGR	coding	protein_coding	chr21	40793911	-29846	CHIP	5
rs73158767	SLC2A11_tss1	chr22	24199852	24200187	+	-5.40903	3.89495353715469e-07	0.000434879	-0.251192	TSS,S	SLC2A11	problem	retained_intron	chr22	24200260	200	IMPUTED	4
rs7503637	SLC25A10_tss2	chr17	79679114	79679327	-	5.40849	3.90403554337237e-07	0.000435774	0.313081	TSS,AS	SLC25A10	coding	nonsense_mediated_decay	chr17	79649515	-29731	IMPUTED	7
rs17167799	PCBD2_tss3	chr5	134262513	134262635	+	5.40538	3.95774802834208e-07	0.000441017	0.466875	intron,S	PCBD2	coding	protein_coding	chr5	134402996	140445	IMPUTED	5
rs4285263	FGF1_tss2	chr5	142077208	142077665	-	-5.40534	3.95836299907089e-07	0.000441081	-0.319446	TSS,S	FGF1	problem	retained_intron	chr5	142076023	-1540	IMPUTED	5
rs11604726	TIMM10B_tss1	chr11	6502563	6502909	+	5.40299	3.99932745976805e-07	0.000445094	0.139459	TSS,S	TIMM10B	coding	protein_coding	chr11	6502727	-2	IMPUTED	4
rs10837315	chr11_+_39959870	chr11	39959838	39959902	+	-5.40076	4.03851393540441e-07	0.000449216	-0.247771	intergenic	NA	NA	NA	chr11	39990153	30283	IMPUTED	4
rs1797076	RSU1_tss1	chr10	16859283	16859683	-	5.3993	4.06453993255185e-07	0.000452047	0.0763477	TSS,S	RSU1	coding	protein_coding	chr10	16853076	-6374	IMPUTED	1f
rs3814424	LINC00461_tss2	chr5	87968488	87969491	-	5.39889	4.07180505175531e-07	0.000452773	0.158013	TSS,S	LINC00461	nonCoding	lincRNA	chr5	87968953	-190	IMPUTED	4
rs183488561	PTPRN2_tss1	chr7	158380358	158380739	-	-5.39853	4.07822749935269e-07	0.000453442	-0.110968	TSS,S	PTPRN2	coding	protein_coding	chr7	158380436	-46	CAGE	4
rs55681357	CHST1_tss1	chr11	45686195	45687414	-	-5.39832	4.08193425195585e-07	0.000453804	-0.117069	TSS,S	CHST1	coding	protein_coding	chr11	45687366	219	IMPUTED	4
rs140086611	POC1B_tss1	chr12	89918880	89919538	-	-5.39826	4.08300359126873e-07	0.000453918	-0.205591	TSS,S	POC1B	coding	protein_coding	chr12	90138745	219538	IMPUTED	6
rs61904435	CLMP_tss1	chr11	123065598	123066085	-	-5.39781	4.09109738954028e-07	0.000454699	-0.225064	TSS,S	CLMP	coding	protein_coding	chr11	123059021	-6919	IMPUTED	4
rs10034288	ANXA5_tss1	chr4	122617712	122618616	-	-5.39413	4.15749317955033e-07	0.000461448	-0.12761	TSS,S	ANXA5	coding	protein_coding	chr4	122608225	-9905	IMPUTED	6
rs7531118	NEGR1_tss1	chr1	72747646	72748302	-	5.39371	4.16507805664265e-07	0.000462257	0.0887031	TSS,S	NEGR1	coding	protein_coding	chr1	72837239	89058	CHIP	4
rs7207452	ABR_tss11	chr17	1029825	1030023	-	5.39121	4.21092163515829e-07	0.000466582	0.206123	TSS,S	ABR	coding	protein_coding	chr17	1029903	28	IMPUTED	3a
rs12991777	PNO1_tss1	chr2	68384933	68385333	+	-5.38995	4.23413352775915e-07	0.000468473	-0.131453	TSS,S	PNO1	coding	protein_coding	chr2	68351332	-33720	IMPUTED	7
rs13399044	GLS_tss1	chr2	191745353	191746221	+	5.38857	4.25984807931026e-07	0.000471154	0.142409	TSS,S	GLS	coding	protein_coding	chr2	191809570	64025	IMPUTED	7
rs4794210	NME1-NME2_tss2	chr17	49243145	49243289	+	-5.38716	4.28616992527331e-07	0.000473923	-0.151701	TSS,S	NME1-NME2	coding	protein_coding	chr17	49250235	7053	IMPUTED	6
rs6775384	UBA7_tss1	chr3	49851270	49851408	-	-5.38652	4.29813686858992e-07	0.000474847	-0.219502	TSS,S	UBA7	coding	protein_coding	chr3	49853073	1727	IMPUTED	6
rs3751120	FERMT3_tss1	chr11	63974050	63974249	+	5.38153	4.39297313989329e-07	0.00048335	0.474233	TSS,S	FERMT3	coding	protein_coding	chr11	63884453	-89738	CHIP_EXOME	5
rs11101995	GSTM5_tss2	chr1	110259958	110260345	+	-5.37405	4.53897901254927e-07	0.000498457	-0.216953	exon,S	GSTM5	coding	protein_coding	chr1	110270600	10526	IMPUTED	7
rs1046789	TCFL5_tss1	chr20	61492803	61493310	-	5.37382	4.54351667978653e-07	0.000498916	0.142326	TSS,S	TCFL5	coding	protein_coding	chr20	61472596	-20571	EXOME_IMPUTED	6
rs2581276	chr16_+_87036478	chr16	87036476	87036480	+	5.37307	4.55830871666219e-07	0.000500322	0.279802	intergenic	NA	NA	NA	chr16	86320621	-715857	IMPUTED	4
rs11538549	NUDC_tss1	chr1	27248034	27248531	+	5.37293	4.56110733386399e-07	0.000500599	0.175257	TSS,S	NUDC	coding	protein_coding	chr1	27248283	38	EXOME_IMPUTED	2a
rs9842934	PTPRG-AS1_tss1	chr3	62304461	62304642	-	-5.37276	4.5646732101229e-07	0.000500956	-0.163774	TSS,S	PTPRG-AS1	nonCoding	antisense	chr3	62272079	-32488	CHIP	6
rs62476120	AC004967.7_tss1	chr7	97601534	97601710	-	-5.37138	4.59217301655699e-07	0.000503829	-0.215311	TSS,S	AC004967.7	pseudo	unprocessed_pseudogene	chr7	97580800	-20833	IMPUTED	4
rs11644779	GPRC5B_tss6	chr16	19896550	19897397	-	5.36843	4.65178160097474e-07	0.000509858	0.228538	TSS,S	GPRC5B	coding	protein_coding	chr16	19895892	-919	IMPUTED	4
rs2797828	SARDH_tss1	chr9	136603443	136603551	-	5.36661	4.68879315969324e-07	0.000513563	0.20098	TSS,S	SARDH	coding	protein_coding	chr9	136547832	-55640	IMPUTED	5
rs3795823	DRAM2_tss1	chr1	111682538	111683003	-	5.36356	4.75162610230259e-07	0.000519565	0.12346	TSS,S	DRAM2	coding	protein_coding	chr1	111726869	44088	EXOME_IMPUTED	1f
rs10423424	LENG8-AS1_tss1	chr19	54960091	54960302	-	5.36234	4.77696039264956e-07	0.000521531	0.151127	TSS,S	LENG8-AS1	nonCoding	antisense	chr19	54973280	13061	EXOME_IMPUTED	1d
rs11732776	RP11-15B17.1_tss1	chr4	100871555	100871922	+	5.3604	4.81762290083774e-07	0.000525317	0.145027	TSS,S	RP11-15B17.1	nonCoding	antisense	chr4	100854329	-17306	IMPUTED	6
rs11123861	ANKRD36B_tss2	chr2	98206704	98206750	-	-5.3599	4.82805205851155e-07	0.000526366	-0.169255	TSSregion500,S	ANKRD36B	nonCoding	processed_transcript	chr2	98309882	103156	CHIP	6
rs7536099	HHLA3_tss1	chr1	70820354	70820920	+	-5.35989	4.82822781690109e-07	0.00052637	-0.168968	TSS,S	HHLA3	coding	protein_coding	chr1	70821757	1265	IMPUTED	4
rs112332160	EBPL_tss1	chr13	50265445	50265699	-	-5.35708	4.88779793681107e-07	0.000532072	-0.122703	TSS,S	EBPL	nonCoding	processed_transcript	chr13	50277342	11720	IMPUTED	6
rs77087385	COL18A1_tss2	chr21	46875333	46875486	+	-5.35476	4.937565336737e-07	0.000536913	-0.495071	TSS,S	COL18A1	coding	protein_coding	chr21	46856628	-18806	IMPUTED	2b
rs143938661	BAG6_tss2	chr6	31619582	31620127	-	-5.35128	5.01292804828742e-07	0.000544226	-0.178968	TSS,S	BAG6	coding	protein_coding	chr6	31606901	-13042	INDEL	4
rs3027260	PFAS_tss1	chr17	8152526	8152757	+	5.35003	5.04034735380835e-07	0.000546907	0.172727	TSS,S	PFAS	coding	protein_coding	chr17	8113186	-39418	CHIP	2b
rs11702306	C21orf119_tss1	chr21	33765337	33765600	+	-5.34891	5.06493577224817e-07	0.000549408	-0.19577	TSS,S	C21orf119	coding	protein_coding	chr21	33765560	123	CHIP_EXOME	2a
rs80126717	MEGF11_tss1	chr15	66546042	66546296	-	5.34446	5.16410883440074e-07	0.000557238	0.238057	TSS,S	MEGF11	coding	protein_coding	chr15	66587581	41493	IMPUTED	4
rs891187	SYT5_tss2	chr19	55686160	55686534	-	5.34381	5.17872215660528e-07	0.0005586	0.264017	TSS,S	SYT5	coding	protein_coding	chr19	55671374	-15055	EXOME_IMPUTED	5
rs57905614	TMX3_tss1	chr18	66381883	66382547	-	5.34349	5.18604341524698e-07	0.00055929	0.1347	TSS,S	TMX3	coding	protein_coding	chr18	67310710	928365	IMPUTED	7
rs907612	LSP1_tss1	chr11	1874247	1874384	+	5.34269	5.20420303207275e-07	0.000560643	0.252968	exon,S	LSP1	coding	protein_coding	chr11	1874221	-111	EXOME_IMPUTED	4
rs2589974	ZNF774_tss1	chr15	90895452	90895705	+	5.34258	5.20660036575194e-07	0.000560863	0.134601	TSS,S	ZNF774	coding	protein_coding	chr15	90891566	-3948	EXOME_IMPUTED	5
rs10491486	RASGRF2_tss4	chr5	80338583	80338803	+	5.34067	5.25018174515707e-07	0.000564305	0.287239	exon,S	RASGRF2	coding	protein_coding	chr5	80323414	-15344	IMPUTED	5
rs72811404	ZC3H18_tss2	chr16	88689332	88689732	+	5.33782	5.31549998655188e-07	0.000570821	0.260498	TSSregion1000,S	ZC3H18	coding	protein_coding	chr16	88700061	10510	IMPUTED	4
rs59925771	PTCH1_tss3	chr9	98268687	98269599	-	5.33361	5.41381024840939e-07	0.000579757	0.430795	TSS,S	PTCH1	coding	protein_coding	chr9	98210941	-57948	IMPUTED	3a
rs339030	ARSB_tss1	chr5	78280777	78281662	-	5.33349	5.41677998547427e-07	0.000580064	0.128188	TSS,S	ARSB	coding	protein_coding	chr5	78130051	-151199	IMPUTED	6
rs34900851	RAD51C_tss1	chr17	56769903	56770119	+	-5.33245	5.44114931367257e-07	0.000582374	-0.101034	TSS,S	RAD51C	coding	protein_coding	chr17	56566399	-203562	IMPUTED	5
rs1399025	SAAL1_tss1	chr11	18127326	18127704	-	-5.33222	5.44676073626096e-07	0.000582907	-0.124507	TSS,S	SAAL1	coding	protein_coding	chr11	18135997	8387	IMPUTED	6
rs3746746	HAR1B_tss2	chr20	61734189	61734527	-	-5.3293	5.51633069161027e-07	0.000589668	-0.223409	TSSregion1000,S	HAR1B	nonCoding	processed_transcript	chr20	61735112	724	EXOME_IMPUTED	4
rs378066	ZNF83_tss2	chr19	53141543	53141719	-	-5.32668	5.57945808235693e-07	0.000595725	-0.122156	TSS,S	ZNF83	coding	protein_coding	chr19	53135758	-5851	IMPUTED	7
rs1643487	KCNJ14_tss1	chr19	48957648	48957804	+	5.32603	5.59533727926001e-07	0.000597242	0.297724	TSSregion1000,S	KCNJ14	coding	protein_coding	chr19	48949286	-8442	EXOME_IMPUTED	2b
rs6856589	KIAA1430_tss1	chr4	186124962	186125521	-	-5.32447	5.63338251227808e-07	0.000601082	-0.0944655	TSS,S	KIAA1430	coding	protein_coding	chr4	186079682	-45438	IMPUTED	7
rs4267886	CAST_tss2	chr5	95997541	95998397	+	5.32437	5.63571319139915e-07	0.000601261	0.200596	TSS,S	CAST	coding	protein_coding	chr5	95997266	-824	IMPUTED	1f
rs318950	NTM_tss6	chr11	131451751	131451967	+	-5.32203	5.69350930842491e-07	0.000606924	-0.261522	TSS,S	NTM	coding	protein_coding	chr11	131436564	-15280	IMPUTED	5
rs2451991	FXYD1_tss4	chr19	35631427	35632176	+	5.32188	5.69723749817674e-07	0.000607263	0.205319	TSS,S	FXYD1	problem	retained_intron	chr19	35626373	-5367	IMPUTED	2a
rs7099314	PIP4K2A_tss3	chr10	22911234	22911683	-	5.32034	5.7354077192796e-07	0.000610543	0.248297	intron,S	PIP4K2A	coding	protein_coding	chr10	22895740	-15548	IMPUTED	5
rs42337	CAV1_tss2	chr7	116166236	116166662	+	-5.31952	5.75580567488236e-07	0.000612496	-0.26236	TSS,S	CAV1	coding	protein_coding	chr7	116472532	306118	IMPUTED	6
rs56334856	MLC1_tss3	chr22	50513365	50513371	+	5.31911	5.76606097161129e-07	0.000613487	0.311177	TSSregion500,AS	MLC1	nonCoding	processed_transcript	chr22	50933788	420421	IMPUTED	7
rs4950475	RP11-337C18.8_tss1	chr1	146644069	146644590	+	5.3188	5.77399084685233e-07	0.000614307	0.145612	TSSregion500,S	RP11-337C18.8	nonCoding	processed_transcript	chr1	146511926	-132398	IMPUTED	7
rs11758573	CD83_tss1	chr6	14117311	14118276	+	-5.31762	5.80353256581948e-07	0.000617118	-0.216293	TSS,S	CD83	coding	protein_coding	chr6	14130037	12034	IMPUTED	3a
rs9525306	RASA3_tss2	chr13	114801377	114801820	-	-5.31739	5.80925495148631e-07	0.000617714	-0.33361	intron,S	RASA3	coding	protein_coding	chr13	114774439	-27096	IMPUTED	5
rs72761015	SNHG7_tss1	chr9	139622532	139622699	-	-5.31662	5.82886922616839e-07	0.000619651	-0.262093	TSS,S	SNHG7	nonCoding	antisense	chr9	139620333	-2299	EXOME_IMPUTED	2b
rs7255821	SNRPA_tss1	chr19	41256920	41257351	+	-5.31497	5.87076567207312e-07	0.000623595	-0.123367	TSS,S	SNRPA	coding	protein_coding	chr19	41252772	-4327	IMPUTED	7
rs2925052	OSGIN1_tss1	chr16	83986751	83986899	+	5.31446	5.88379428597882e-07	0.000624925	0.278956	TSS,S	OSGIN1	coding	protein_coding	chr16	84605654	618811	IMPUTED	5
rs2269989	MAGI2-AS3_tss1	chr7	79082740	79083853	+	-5.31358	5.90640036105767e-07	0.000627055	-0.0864805	TSS,S	MAGI2-AS3	nonCoding	antisense	chr7	79090031	6727	IMPUTED	6
rs4603418	chr13_-_87503131	chr13	87503043	87503308	-	-5.31255	5.93287895482657e-07	0.000629643	-0.364436	intergenic	NA	NA	NA	chr13	87498637	-4494	IMPUTED	7
rs13394175	LIPT1_tss1	chr2	99771375	99771785	+	-5.31239	5.93691039837007e-07	0.000630058	-0.137704	TSS,S	LIPT1	coding	protein_coding	chr2	99590713	-180748	IMPUTED	6
rs7551006	DDX59_tss1	chr1	200638939	200639255	-	-5.31178	5.95266123505449e-07	0.000631512	-0.126555	TSS,S	DDX59	coding	protein_coding	chr1	200642089	3026	IMPUTED	6
rs2365703	MED16_tss1	chr19	893097	893270	-	5.31102	5.97234676547234e-07	0.000633272	0.16189	TSS,S	MED16	coding	protein_coding	chr19	892615	-572	IMPUTED	2b
rs967886	C19orf44_tss1	chr19	16607083	16607267	+	-5.30528	6.12280125890854e-07	0.00064677	-0.209899	TSS,S	C19orf44	coding	protein_coding	chr19	16607233	0	CAGE_EXOME_IMPUTED	2b
rs12447090	PDXDC2P_tss1	chr16	70099753	70099912	-	5.30463	6.14024742423161e-07	0.000648507	0.185712	TSS,S	PDXDC2P	nonCoding	processed_transcript	chr16	70516109	416268	IMPUTED	4
rs34019756	MBTPS1_tss1	chr16	84150099	84150723	-	5.30345	6.17179540325017e-07	0.000651671	0.0722877	TSS,S	MBTPS1	coding	protein_coding	chr16	84113752	-36775	IMPUTED	5
rs703527	ZNF585B_tss1	chr19	37701243	37701482	-	5.3012	6.232262535611e-07	0.000656814	0.0745665	TSS,S	ZNF585B	coding	nonsense_mediated_decay	chr19	37497159	-204248	IMPUTED	7
rs12000073	LINC00476_tss2	chr9	98638147	98638665	-	5.30094	6.23940880404644e-07	0.00065748	0.18176	TSS,S	LINC00476	nonCoding	processed_transcript	chr9	98616126	-22135	IMPUTED	6
rs4472366	CLVS2_tss3	chr6	123317564	123317888	-	5.30043	6.25312923580147e-07	0.000658693	0.133091	TSS,AS	CLVS2	coding	protein_coding	chr6	123318301	476	IMPUTED	5
rs34631206	PAH_tss2	chr12	103351872	103352192	-	5.29933	6.28298432798636e-07	0.000661253	0.233227	TSS,S	PAH	coding	protein_coding	chr12	103350467	-1702	IMPUTED	3a
rs690528	ERCC6L2_tss1	chr9	98637802	98638463	+	5.29929	6.28397783057357e-07	0.000661351	0.0967098	TSS,S	ERCC6L2	coding	protein_coding	chr9	98638288	358	EXOME_IMPUTED	4
rs739544	IFITM10_tss1	chr11	1770030	1770781	-	5.296	6.37437723647874e-07	0.000668169	0.123472	TSS,S	IFITM10	nonCoding	processed_transcript	chr11	2271122	500789	IMPUTED	6
rs10823595	ADAMTS14_tss1	chr10	72432194	72432481	+	5.29514	6.39806957818837e-07	0.000670576	0.231405	TSSregion100,S	ADAMTS14	coding	protein_coding	chr10	72422354	-9964	IMPUTED	4
rs6031848	YWHAB_tss1	chr20	43514283	43514504	+	-5.29491	6.40440586168037e-07	0.000671075	-0.151198	TSS,S	YWHAB	coding	protein_coding	chr20	43514210	-134	IMPUTED	2b
rs2236276	SERPINB9_tss1	chr6	2903455	2903748	-	-5.29455	6.41444782762369e-07	0.000672006	-0.483208	TSS,S	SERPINB9	coding	protein_coding	chr6	2903584	41	IMPUTED	2b
rs2278043	TAF1C_tss1	chr16	84220540	84220723	-	-5.29438	6.41919057364982e-07	0.000672451	-0.109806	TSS,S	TAF1C	coding	protein_coding	chr16	84213965	-6678	IMPUTED	1f
rs35760290	RGS11_tss1	chr16	325044	326165	-	-5.29313	6.45400032036897e-07	0.000675516	-0.125427	TSS,S	RGS11	coding	protein_coding	chr16	290304	-35637	IMPUTED	4
rs838145	RASIP1_tss2	chr19	49232216	49232871	-	5.29289	6.46075208045988e-07	0.000676133	0.216262	exon,S	RASIP1	coding	protein_coding	chr19	49248730	16404	IMPUTED	3a
rs798443	KIDINS220_tss4	chr2	8876996	8877143	-	5.28912	6.56713778013651e-07	0.000685134	0.231611	exon,S	KIDINS220	coding	protein_coding	chr2	7968275	-908852	CHIP	7
rs950651	PAPD7_tss2	chr5	6713982	6714333	+	5.28555	6.66940295941356e-07	0.000695036	0.15115	TSSregion500,S	PAPD7	coding	protein_coding	chr5	5876623	-837506	CHIP	6
rs72809561	YWHAE_tss2	chr17	1268151	1268318	-	5.28503	6.68449504349585e-07	0.000696477	0.535526	exon,S	YWHAE	coding	protein_coding	chr17	1977716	709495	IMPUTED	7
rs8651	LSS_tss1	chr21	47648392	47648956	-	-5.28372	6.72271233447364e-07	0.000700044	-0.191988	TSS,S	LSS	coding	protein_coding	chr21	47717616	68928	EXOME_IMPUTED	5
rs12269414	RP11-170M17.1_tss2	chr10	65632268	65632349	+	-5.27498	6.98167843200318e-07	0.000723848	-0.215927	intron,S	RP11-170M17.1	nonCoding	lincRNA	chr10	65632274	-73	IMPUTED	1a
rs1290618	CYP4F3_tss2	chr19	15751978	15752200	+	-5.27494	6.98299517693272e-07	0.000723903	-0.238909	TSS,S	CYP4F3	coding	nonsense_mediated_decay	chr19	15752137	35	CHIP	4
rs12147221	DHRS4_tss1	chr14	24422730	24423088	+	-5.27465	6.99168873955415e-07	0.000724736	-0.606798	TSS,S	DHRS4	coding	protein_coding	chr14	24424367	1390	EXOME_IMPUTED	4
rs115662838	MTATP6P1_tss1	chr1	569003	569094	+	5.27122	7.09618237468913e-07	0.000734549	0.301409	TSS,S	MTATP6P1	pseudo	unprocessed_pseudogene	chr1	1026913	457904	EXOME	5
rs79478560	CCDC92_tss2	chr12	124456181	124456786	-	-5.2712	7.09672962050162e-07	0.000734599	-0.213429	TSS,S	CCDC92	coding	protein_coding	chr12	124399155	-57220	IMPUTED	5
rs12910	FYN_tss1	chr6	112194190	112194791	-	-5.26966	7.14426486657276e-07	0.000739326	-0.168199	TSS,S	FYN	coding	protein_coding	chr6	112101775	-92872	EXOME_IMPUTED	5
rs1044717	CCDC163P_tss2	chr1	45962236	45962448	-	-5.26959	7.14619425716047e-07	0.000739518	-0.27789	exon,S	CCDC163P	coding	nonsense_mediated_decay	chr1	45976587	14279	EXOME_IMPUTED	3a
rs9526067	TPT1-AS1_tss1	chr13	45915368	45915857	+	-5.26773	7.20418019133179e-07	0.000743071	-0.112258	TSS,S	TPT1-AS1	nonCoding	processed_transcript	chr13	45975804	60237	IMPUTED	6
rs628335	FBXO27_tss2	chr19	39523098	39523844	-	5.26417	7.31562586897158e-07	0.000753245	0.103179	TSS,S	FBXO27	coding	protein_coding	chr19	39541687	18503	IMPUTED	6
rs4395734	RPS12_tss2	chr6	133135224	133135473	-	5.26325	7.34487132297837e-07	0.000755561	0.210581	TSSregion500,AS	RPS12	coding	protein_coding	chr6	133383469	248107	IMPUTED	4
rs6073431	HNF4A_tss1	chr20	43052382	43052470	+	-5.26171	7.39403197447623e-07	0.000760391	-0.194395	intron,S	HNF4A	coding	protein_coding	chr20	43040569	-11878	IMPUTED	7
rs7255951	AC002116.7_tss1	chr19	36505675	36507104	+	-5.26145	7.4021538141397e-07	0.000761198	-0.368703	intron,S	AC002116.7	nonCoding	antisense	chr19	35831092	-675265	IMPUTED	4
rs11761361	POLR2J_tss1	chr7	102119338	102119384	-	-5.25889	7.48452042406459e-07	0.000768811	-0.155875	TSS,S	POLR2J	coding	protein_coding	chr7	102107697	-11649	IMPUTED	1a
rs6076494	ITPA_tss1	chr20	3189887	3190442	+	5.25878	7.48798647300779e-07	0.000769138	0.104912	TSS,S	ITPA	coding	protein_coding	chr20	3195627	5482	IMPUTED	6
rs34360926	BRSK2_tss5	chr11	1410718	1411063	-	5.25781	7.5195794905468e-07	0.000772024	0.205753	TSSregion100,AS	BRSK2	coding	protein_coding	chr11	1406922	-3857	IMPUTED	5
rs2071887	RP3-508I15.9_tss1	chr22	39077730	39077975	-	-5.25757	7.52722521851425e-07	0.000772703	-0.153515	TSS,S	RP3-508I15.9	nonCoding	antisense	chr22	38879010	-198851	EXOME_IMPUTED	1b
rs72990152	ANKRD24_tss1	chr19	4184000	4184834	+	-5.25618	7.5725002371792e-07	0.000776614	-0.389471	intron,S	ANKRD24	coding	protein_coding	chr19	5032040	847857	IMPUTED	4
rs12879871	PPP2R3C_tss1	chr14	35591129	35591550	-	-5.25253	7.6928989041763e-07	0.000787356	-0.0903372	TSS,S	PPP2R3C	coding	nonsense_mediated_decay	chr14	35582138	-9038	IMPUTED	5
rs34436552	CTD-2380F24.1_tss1	chr16	19777364	19777424	-	-5.25114	7.73906972772642e-07	0.000791657	-0.347413	TSS,S	CTD-2380F24.1	nonCoding	antisense	chr16	19782653	5261	IMPUTED	7
rs7922157	KIAA1598_tss5	chr10	118699995	118700127	-	5.24724	7.87029934925571e-07	0.000803512	0.838201	exon,S	KIAA1598	coding	protein_coding	chr10	119184174	484124	IMPUTED	6
rs1881973	ECE2_tss1	chr3	183993058	183994079	+	-5.24696	7.8800752940015e-07	0.000804458	-0.130499	TSS,S	ECE2	coding	protein_coding	chr3	184056101	62287	IMPUTED	5
rs12233033	UBXN2A_tss1	chr2	24163254	24163497	+	5.24587	7.91705694293607e-07	0.000808092	0.107443	TSS,S	UBXN2A	coding	protein_coding	chr2	23898765	-264566	IMPUTED	6
rs34771920	chr3_+_28877439	chr3	28877340	28877531	+	5.24475	7.95545121366866e-07	0.000811854	0.316424	intergenic	NA	NA	NA	chr3	29816198	938759	IMPUTED	5
rs6820415	SPARCL1_tss6	chr4	88451970	88452401	-	5.24351	7.99812336597568e-07	0.000815704	0.222873	TSS,S	SPARCL1	coding	protein_coding	chr4	88447303	-4735	IMPUTED	6
rs10097092	ZNF623_tss1	chr8	144718115	144718598	+	5.24074	8.09402398757211e-07	0.000824823	0.0957331	TSS,S	ZNF623	coding	protein_coding	chr8	144717155	-1071	IMPUTED	5
rs3741915	GAPDH_tss3	chr12	6646893	6647108	+	-5.23998	8.12072115667968e-07	0.000827307	-0.189196	exon,S	GAPDH	coding	protein_coding	chr12	6643927	-3161	IMPUTED	3a
rs1537697	chr1_-_208443942	chr1	208443869	208444105	-	-5.23869	8.16601511900584e-07	0.000831355	-0.294745	intergenic	NA	NA	NA	chr1	208447622	3680	IMPUTED	5
rs134144	CTA-445C9.14_tss1	chr22	26908422	26908972	+	-5.23801	8.1898290115908e-07	0.000833319	-0.278805	TSS,S	CTA-445C9.14	nonCoding	antisense	chr22	26908970	459	IMPUTED	4
rs56056027	ZIC1_tss16	chr3	147125573	147125611	+	5.23669	8.23666994572635e-07	0.000837823	0.363942	intron,S	ZIC1	coding	protein_coding	chr3	147643011	517407	IMPUTED	6
rs6083630	chr20_-_24861103	chr20	24861010	24861223	-	-5.23583	8.26725757399213e-07	0.00084046	-0.179824	intergenic	NA	NA	NA	chr20	24799468	-61635	IMPUTED	5
rs2499740	RP3-391O22.3_tss1	chr6	34544466	34544484	-	-5.23456	8.31238288810509e-07	0.000844716	-2.07785	TSSregion100,S	RP3-391O22.3	pseudo	processed_pseudogene	chr6	33912408	-632060	IMPUTED	3a
rs10413282	NUDT19_tss1	chr19	33182531	33182976	+	-5.23434	8.32027003530042e-07	0.000845425	-0.172626	TSS,S	NUDT19	coding	protein_coding	chr19	33182751	-12	IMPUTED	4
rs11670538	SYT5_tss3	chr19	55690163	55690933	-	-5.2301	8.47365988411077e-07	0.000859991	-0.241206	TSS,S	SYT5	coding	protein_coding	chr19	55664563	-26153	IMPUTED	7
rs1465658	KIF12_tss1	chr9	116860427	116860842	-	-5.23	8.47734978378181e-07	0.000860322	-0.211469	TSSregion500,S	KIF12	nonCoding	processed_transcript	chr9	116863357	2755	IMPUTED	5
rs3761220	CDC25B_tss1	chr20	3776287	3777044	+	-5.22797	8.55176384669688e-07	0.000866415	-0.166466	TSS,S	CDC25B	nonCoding	processed_transcript	chr20	3776400	-34	IMPUTED	4
rs55682260	PSKH1_tss1	chr16	67927096	67927274	+	5.22642	8.60923620298141e-07	0.00087148	0.23549	TSS,S	PSKH1	problem	retained_intron	chr16	68057880	130714	IMPUTED	5
rs7171982	MESDC1_tss2	chr15	81292803	81293276	-	-5.2246	8.67668035761394e-07	0.00087583	-0.212733	TSSregion100,AS	MESDC1	coding	protein_coding	chr15	81290783	-2375	IMPUTED	4
rs12441242	C15orf40_tss1	chr15	83680115	83680472	-	-5.22249	8.75594248838342e-07	0.000883121	-0.102603	TSS,S	C15orf40	coding	protein_coding	chr15	83894069	213702	IMPUTED	7
rs4803241	SUPT5H_tss1	chr19	39936075	39936606	+	-5.22216	8.76839561924134e-07	0.000884273	-0.0866839	TSS,S	SUPT5H	coding	protein_coding	chr19	39956238	20018	IMPUTED	5
rs557593	IQSEC1_tss1	chr3	13114524	13115217	-	-5.22208	8.77119847403857e-07	0.000884531	-0.0860741	TSS,S	IQSEC1	coding	protein_coding	chr3	13145718	31101	IMPUTED	5
rs12738714	GPR37L1_tss2	chr1	202092309	202092727	+	5.21857	8.90481211381155e-07	0.000896183	0.170668	exon,S	GPR37L1	coding	protein_coding	chr1	201995577	-96800	IMPUTED	7
rs2075674	MOSPD3_tss2	chr7	100209680	100209900	+	-5.2183	8.91498076255808e-07	0.00089697	-0.17504	TSS,S	MOSPD3	coding	protein_coding	chr7	100225031	15242	EXOME_IMPUTED	1f
rs8070030	SLFN12L_tss1	chr17	33864643	33864913	-	5.21656	8.98200487855502e-07	0.00090304	0.299823	TSS,S	SLFN12L	coding	protein_coding	chr17	33864830	52	EXOME_IMPUTED	2a
chr6:116205218	FAM162B_tss1	chr6	117085990	117087452	-	-5.2164	8.98842000470918e-07	0.000903676	-0.262303	TSS,S	FAM162B	coding	protein_coding	chr6	116205218	-881664	IMPUTED	6
rs12489829	TMEM44-AS1_tss1	chr3	194304602	194304894	+	5.21493	9.04537847453716e-07	0.00090861	0.189721	TSS,S	TMEM44-AS1	nonCoding	antisense	chr3	194304741	0	IMPUTED	4
rs6420555	MALT1_tss1	chr18	56338597	56339068	+	5.21377	9.09054306040962e-07	0.000912704	0.108996	TSS,S	MALT1	coding	protein_coding	chr18	56358841	20185	IMPUTED	5
rs13008088	PIGF_tss1	chr2	46843756	46844319	-	-5.21366	9.09465566232493e-07	0.000913012	-0.109031	TSS,S	PIGF	coding	protein_coding	chr2	46781580	-62598	IMPUTED	7
rs3758410	VIM_tss1	chr10	17271150	17271963	+	5.21302	9.1199111938744e-07	0.000915432	0.247293	TSS,S	VIM	coding	protein_coding	chr10	17271400	125	EXOME_IMPUTED	4
rs12685723	ANKRD18CP_tss1	chr9	99983793	99984030	-	-5.21291	9.12412854608385e-07	0.000915747	-0.15798	TSSregion500,S	ANKRD18CP	pseudo	unprocessed_pseudogene	chr9	99983906	3	IMPUTED	4
rs13099253	RP11-81N13.1_tss1	chr3	67704917	67705379	+	-5.21201	9.15945478875906e-07	0.000918793	-0.172772	TSS,S	RP11-81N13.1	nonCoding	processed_transcript	chr3	67712970	7801	IMPUTED	6
rs504892	ZNF33B_tss2	chr10	43133641	43133895	+	5.21163	9.17446741197884e-07	0.000920181	0.180902	intron,AS	ZNF33B	nonCoding	processed_transcript	chr10	43209943	76192	IMPUTED	7
rs11637	RCHY1_tss1	chr4	76439400	76439944	-	-5.21105	9.19751502745036e-07	0.000922422	-0.0598146	TSS,S	RCHY1	coding	protein_coding	chr4	76407217	-32396	INDEL	6
rs2487718	NIPSNAP3A_tss1	chr9	107509700	107510113	+	5.20942	9.2621361844968e-07	0.000928402	0.143423	TSS,S	NIPSNAP3A	coding	protein_coding	chr9	107534906	24901	IMPUTED	5
rs2007935	COL1A1_tss1	chr17	48278981	48278994	-	5.2083	9.30666721598628e-07	0.000932175	0.307824	TSS,S	COL1A1	coding	protein_coding	chr17	49020695	741705	IMPUTED	5
rs6981609	ZNF252P_tss1	chr8	146227969	146228451	-	5.20823	9.30956073974341e-07	0.000932175	0.203532	TSS,S	ZNF252P	nonCoding	processed_transcript	chr8	146222424	-5857	EXOME_IMPUTED	6
rs75990250	PPDPF_tss4	chr20	62153124	62153506	-	-5.2076	9.33473323599969e-07	0.000934527	-0.501442	exon,AS	PPDPF	coding	protein_coding	chr20	62060911	-92409	IMPUTED	5
rs17673983	BCAR1_tss3	chr16	75281977	75282211	-	5.20598	9.39976968127582e-07	0.000940306	0.239684	TSS,S	BCAR1	coding	protein_coding	chr16	75268523	-13526	IMPUTED	2b
rs58937600	RP11-586K2.1_tss2	chr8	89339991	89340193	+	5.20186	9.56790930189509e-07	0.00095463	0.295739	TSS,S	RP11-586K2.1	nonCoding	processed_transcript	chr8	89414684	74613	IMPUTED	7
rs147378830	NKAIN4_tss1	chr20	61885682	61886013	-	5.20171	9.57369711733038e-07	0.000955138	0.338402	TSS,S	NKAIN4	coding	protein_coding	chr20	61885230	-585	IMPUTED	4
rs187590314	chr12_+_95730476	chr12	95730170	95730566	+	-5.20134	9.58926900756397e-07	0.000956519	-0.180315	intergenic	NA	NA	NA	chr12	95733661	3185	IMPUTED	7
rs11206422	TTC4_tss1	chr1	55181425	55181627	+	5.20093	9.60592212874885e-07	0.000957895	0.162835	TSS,S	TTC4	coding	protein_coding	chr1	55191401	9865	IMPUTED	7
rs12593629	LINGO1_tss4	chr15	78111292	78111999	-	5.20003	9.64310685604152e-07	0.000961283	0.132172	TSS,S	LINGO1	coding	protein_coding	chr15	77853736	-257995	IMPUTED	7
rs2428117	AD000671.6_tss1	chr19	36236213	36236476	-	-5.19864	9.70088389527855e-07	0.00096634	-0.122285	TSS,S	AD000671.6	coding	nonsense_mediated_decay	chr19	36188946	-47369	IMPUTED	6
rs6804230	LXN_tss1	chr3	158390158	158390541	-	5.19788	9.73271794928059e-07	0.000968087	0.226109	TSS,S	LXN	coding	protein_coding	chr3	158314188	-76288	CHIP	7
rs10908520	MRPL24_tss1	chr1	156710812	156710950	-	-5.19573	9.82293556332956e-07	0.000976424	-0.0713492	TSS,S	MRPL24	coding	protein_coding	chr1	156735183	24303	IMPUTED	7
rs2853840	ZNF488_tss2	chr10	48359250	48359458	+	-5.19552	9.83183226816601e-07	0.000976442	-0.179789	TSS,S	ZNF488	coding	protein_coding	chr10	48442146	82778	CHIP	7
rs2907605	TULP3_tss2	chr12	2999979	3000136	+	-5.19532	9.84011566179521e-07	0.000976442	-0.138038	TSS,S	TULP3	coding	protein_coding	chr12	3001268	1213	IMPUTED	7
rs7267608	EDEM2_tss1	chr20	33865687	33866090	-	-5.19526	9.84265145834181e-07	0.000976685	-0.144628	TSS,S	EDEM2	coding	protein_coding	chr20	33882791	16866	IMPUTED	7
rs28470912	PDE6B_tss1	chr4	657157	658076	-	-5.19282	9.94605037183364e-07	0.000985645	-0.252276	TSS,AS	PDE6B	problem	retained_intron	chr4	665737	7738	IMPUTED	4
rs11149617	SLC38A8_tss1	chr16	84074695	84074899	-	5.19252	9.95896479328835e-07	0.000986509	0.233705	exon,S	SLC38A8	coding	protein_coding	chr16	84071061	-3701	IMPUTED	3a
rs2168031	SPCS3_tss1	chr4	177240942	177242058	+	-5.19204	9.97950666263233e-07	0.000988217	-0.101541	TSS,S	SPCS3	coding	protein_coding	chr4	177259491	18347	IMPUTED	7
rs116209043	PHOSPHO2_tss1	chr2	170550909	170551153	+	-5.19159	9.99877606390139e-07	0.000989593	-0.167814	TSS,S	PHOSPHO2	coding	protein_coding	chr2	170379531	-171446	IMPUTED	5
rs1147096	GNS_tss1	chr12	65152771	65153353	-	-5.18986	1.00730666371857e-06	0.000996527	-0.0905284	TSS,S	GNS	coding	protein_coding	chr12	65146532	-6684	EXOME_IMPUTED	5
rs35758483	LRRC38_tss1	chr1	13840121	13840695	-	-5.18845	1.0134377931423e-06	0.00100134	-0.286005	TSS,S	LRRC38	coding	protein_coding	chr1	13825313	-15185	IMPUTED	4
rs11057734	TMEM132B_tss5	chr12	126138106	126138520	+	5.18784	1.01610817897484e-06	0.00100365	0.355153	exon,S	TMEM132B	coding	protein_coding	chr12	125147430	-990680	IMPUTED	7
rs7337945	DOCK9_tss6	chr13	99500290	99500525	-	5.1873	1.01845203032416e-06	0.00100584	0.247609	TSSregion500,S	DOCK9	coding	protein_coding	chr13	99407093	-93391	IMPUTED	6
rs7546983	RP11-5P4.1_tss1	chr1	63476810	63477159	-	-5.18419	1.03209357537183e-06	0.00101797	-0.255989	TSS,S	RP11-5P4.1	nonCoding	lincRNA	chr1	63476796	-111	CHIP	4
rs28585023	NUDT5_tss1	chr10	12237766	12238205	-	5.18232	1.04042093800073e-06	0.00102532	0.153187	TSS,S	NUDT5	coding	protein_coding	chr10	12164407	-73483	EXOME_IMPUTED	5
rs1925717	DUSP5P1_tss1	chr1	228782488	228782605	+	-5.18136	1.04469807370489e-06	0.00102914	-0.375793	intron,S	DUSP5P1	pseudo	processed_pseudogene	chr1	228707734	-74832	IMPUTED	6
rs6496370	NTRK3_tss2	chr15	88410042	88410199	-	5.18105	1.04608215674598e-06	0.00103026	0.398083	exon,S	NTRK3	coding	protein_coding	chr15	87455335	-954784	IMPUTED	6
rs6726441	ATRAID_tss1	chr2	27434676	27435544	+	5.17873	1.05652198461437e-06	0.0010397	0.247356	TSS,S	ATRAID	coding	protein_coding	chr2	27397436	-37791	IMPUTED	4
rs12602030	GAS7_tss4	chr17	9963030	9963224	-	-5.17688	1.06493538696145e-06	0.00104709	-0.205691	TSS,S	GAS7	coding	protein_coding	chr17	9946097	-17008	IMPUTED	4
rs11041723	TUB_tss2	chr11	8040099	8040912	+	5.17538	1.07182106193672e-06	0.00105174	0.106598	TSS,S	TUB	coding	protein_coding	chr11	8078704	37873	CHIP	4
rs4844393	CD46_tss1	chr1	207925342	207926028	+	-5.17412	1.07758690551742e-06	0.00105706	-0.10532	TSS,S	CD46	coding	protein_coding	chr1	207994429	69000	EXOME_IMPUTED	4
rs9346417	chr6_+_71738354	chr6	71738295	71738470	+	-5.17212	1.08686482678999e-06	0.0010648	-0.288946	intergenic	NA	NA	NA	chr6	71738105	-249	IMPUTED	3a
rs13006009	OBSL1_tss4	chr2	220417460	220417616	+	5.17083	1.09287414532549e-06	0.00107045	0.276342	TSSregion100,AS	OBSL1	problem	retained_intron	chr2	221387160	969671	IMPUTED	6
rs1198982	TIE1_tss2	chr1	43769976	43770138	+	-5.17054	1.09425136413419e-06	0.00107175	-0.170334	intron,S	TIE1	coding	protein_coding	chr1	43782846	12741	IMPUTED	2b
rs1023995	CTD-2020K17.3_tss1	chr17	43318914	43319547	-	5.17025	1.09558274669649e-06	0.00107296	0.156793	TSS,S	CTD-2020K17.3	nonCoding	antisense	chr17	43316520	-2581	IMPUTED	5
rs4627053	DCHS1_tss1	chr11	6676731	6677945	-	5.16937	1.0997158805177e-06	0.0010763	0.13244	TSS,S	DCHS1	coding	protein_coding	chr11	6681545	4505	IMPUTED	7
rs140021095	TTC27_tss1	chr2	32853077	32853185	+	-5.16512	1.11992129153431e-06	0.00109142	-0.149057	TSS,S	TTC27	coding	protein_coding	chr2	32887074	33898	IMPUTED	7
rs746401	CCDC61_tss2	chr19	46498675	46498937	+	5.16457	1.12252637506236e-06	0.00109389	0.110438	TSS,S	CCDC61	problem	retained_intron	chr19	46498827	104	IMPUTED	1b
rs11857247	ZFYVE19_tss2	chr15	41099232	41099369	+	-5.16442	1.12329158117985e-06	0.0010946	-0.155845	TSS,S	ZFYVE19	coding	protein_coding	chr15	40828922	-270363	IMPUTED	1f
rs7730048	CCNO_tss2	chr5	54528270	54528836	-	-5.16392	1.12569586992339e-06	0.00109679	-0.245661	exon,S	CCNO	coding	nonsense_mediated_decay	chr5	54518660	-9849	IMPUTED	4
rs28536022	chr9_-_45357054	chr9	45356978	45357122	-	-5.16381	1.12620745285442e-06	0.00109726	-0.208391	intergenic	NA	NA	NA	chr9	45357023	-31	CAGE	5
rs3784870	NOMO3_tss1	chr16	16326330	16326396	+	-5.16028	1.14332644826751e-06	0.0011116	-0.34344	TSS,S	NOMO3	coding	protein_coding	chr16	16270877	-55506	IMPUTED	5
rs2362450	TREX1_tss2	chr3	48507008	48507557	+	-5.16017	1.14386207775022e-06	0.0011121	-0.175814	TSS,S	TREX1	coding	protein_coding	chr3	48461313	-45917	EXOME_IMPUTED	1f
rs111261071	AC012146.7_tss1	chr17	5015120	5015458	+	-5.15881	1.15054684806288e-06	0.00111823	-0.239097	TSS,S	AC012146.7	nonCoding	antisense	chr17	4985233	-30017	IMPUTED	7
rs34646323	MTUS1_tss1	chr8	17554779	17555358	-	-5.15821	1.15349016539058e-06	0.00112103	-0.168534	TSS,S	MTUS1	coding	protein_coding	chr8	17531285	-23894	IMPUTED	5
rs6935460	PLA2G7_tss1	chr6	46702938	46703714	-	5.1551	1.1689338776252e-06	0.00113459	0.168963	TSS,S	PLA2G7	coding	protein_coding	chr6	46702810	-330	IMPUTED	4
rs116875739	SRR_tss1	chr17	2207136	2207312	+	-5.15404	1.17423954135805e-06	0.00113928	-0.121437	TSS,S	SRR	coding	protein_coding	chr17	2211001	3753	IMPUTED	5
rs3209852	DDX55_tss1	chr12	124086586	124086929	+	-5.1529	1.17996785773687e-06	0.0011443	-0.154655	TSS,S	DDX55	problem	retained_intron	chr12	124105174	18466	IMPUTED	6
rs7033638	NINJ1_tss2	chr9	95896692	95897059	-	-5.15146	1.18724607019782e-06	0.00115015	-0.205002	TSSregion500,S	NINJ1	coding	protein_coding	chr9	95883785	-13081	EXOME_IMPUTED	5
rs11635997	SCG5_tss4	chr15	32933987	32934191	-	5.15104	1.18935082526446e-06	0.0011517	0.167502	intron,AS	SCG5	coding	protein_coding	chr15	32934093	-54	CHIP	4
rs72829536	SORBS1_tss7	chr10	97181951	97182302	-	5.15065	1.1913496593882e-06	0.00115343	0.247234	exon,S	SORBS1	coding	protein_coding	chr10	98167265	985210	IMPUTED	7
rs113790722	RP11-274B21.1_tss2	chr7	128171665	128171894	+	5.15017	1.19378307376734e-06	0.0011556	0.162205	TSS,S	RP11-274B21.1	nonCoding	processed_transcript	chr7	128171094	-597	IMPUTED	1f
rs7241000	TMEM241_tss1	chr18	21017617	21017987	-	-5.14998	1.19475730349386e-06	0.00115651	-0.127341	TSS,S	TMEM241	coding	protein_coding	chr18	21064374	46489	CHIP	7
rs2407976	CCNO_tss1	chr5	54529359	54529664	-	-5.14797	1.20508682176877e-06	0.00116498	-0.351466	TSS,S	CCNO	coding	nonsense_mediated_decay	chr5	54778766	249330	IMPUTED	6
rs12904026	RP11-566K19.6_tss1	chr15	23115254	23115302	-	5.14778	1.20607080362215e-06	0.0011658	0.165501	TSS,S	RP11-566K19.6	nonCoding	processed_transcript	chr15	23069270	-46006	IMPUTED	7
rs879477	C21orf67_tss1	chr21	46359708	46359931	-	-5.14699	1.21011231260561e-06	0.00116943	-0.159523	TSS,S	C21orf67	coding	protein_coding	chr21	46399998	40181	IMPUTED	4
rs78929764	chr5_+_6773581	chr5	6773435	6773668	+	5.14694	1.21035728646863e-06	0.00116966	0.376457	intergenic	NA	NA	NA	chr5	6777700	4119	IMPUTED	6
rs501428	SOGA2_tss6	chr18	8704570	8704852	+	-5.14682	1.21100055241149e-06	0.00117026	-0.118979	TSSregion1000,S	SOGA2	coding	protein_coding	chr18	8696032	-8638	IMPUTED	5
chr19:57994571	AC006115.3_tss1	chr19	57276681	57276777	+	-5.14583	1.21614042652478e-06	0.00117338	-0.184966	TSS,S	AC006115.3	nonCoding	antisense	chr19	57994571	717855	IMPUTED	7
rs4630205	LIPA_tss1	chr10	91102370	91102600	-	-5.14563	1.21718599331978e-06	0.00117432	-0.107699	TSS,S	LIPA	coding	protein_coding	chr10	91092706	-9740	IMPUTED	1f
rs2229917	CERCAM_tss3	chr9	131182440	131183667	+	5.14469	1.22203512758651e-06	0.00117859	0.198572	TSS,S	CERCAM	coding	protein_coding	chr9	130980937	-202199	EXOME_IMPUTED	4
rs10764663	MASTL_tss2	chr10	27444215	27444429	+	5.14466	1.22219563573778e-06	0.00117866	0.167166	TSS,S	MASTL	coding	protein_coding	chr10	27317159	-127131	IMPUTED	6
rs58930655	LINC00263_tss1	chr10	102133206	102134209	+	-5.14425	1.22437556386761e-06	0.00118055	-0.257711	TSS,S	LINC00263	nonCoding	processed_transcript	chr10	102287282	153900	IMPUTED	7
rs16989291	chr22_-_32904901	chr22	32904496	32905019	-	5.14399	1.22571741493556e-06	0.00118158	0.377408	intergenic	NA	NA	NA	chr22	31971282	-933619	EXOME_IMPUTED	5
rs34747104	CDC7_tss1	chr1	91966615	91967389	+	5.14272	1.23240078781207e-06	0.00118759	0.153856	TSS,S	CDC7	coding	protein_coding	chr1	91964021	-2646	IMPUTED	7
rs7529639	RP4-717I23.3_tss1	chr1	93811095	93811461	-	-5.14249	1.2336030628443e-06	0.00118847	-0.138861	TSS,S	RP4-717I23.3	nonCoding	antisense	chr1	93837484	26085	IMPUTED	7
rs16964178	AP4E1_tss2	chr15	51200686	51200840	-	5.14164	1.2380495002605e-06	0.00119244	0.225496	TSSregion100,AS	AP4E1	coding	nonsense_mediated_decay	chr15	51491599	290803	IMPUTED	5
rs4296334	C18orf8_tss1	chr18	21083298	21083807	+	-5.14164	1.23806425373565e-06	0.00119244	-0.11368	TSS,S	C18orf8	coding	protein_coding	chr18	21157139	73658	IMPUTED	7
rs4969273	ACTG1_tss2	chr17	79478179	79478882	-	-5.14059	1.2436442461903e-06	0.00119746	-0.250053	TSS,S	ACTG1	problem	retained_intron	chr17	79426481	-52031	IMPUTED	2b
rs17622121	PACRGL_tss1	chr4	20701990	20702412	+	-5.13866	1.2539161947936e-06	0.00120642	-0.116259	TSS,S	PACRGL	coding	protein_coding	chr4	20665730	-36349	IMPUTED	7
rs72928971	FAM117B_tss1	chr2	203499658	203500097	+	-5.13861	1.25419798289593e-06	0.00120665	-0.135285	TSS,S	FAM117B	coding	protein_coding	chr2	203591967	92268	IMPUTED	6
rs7736142	PARP8_tss2	chr5	49963582	49963873	-	-5.13807	1.25707674719696e-06	0.00120921	-0.254194	TSS,AS	PARP8	nonCoding	processed_transcript	chr5	49936964	-26649	IMPUTED	7
rs117223322	ZNF175_tss1	chr19	52074484	52074803	+	-5.13694	1.26314673150592e-06	0.00121472	-0.237105	TSS,S	ZNF175	coding	protein_coding	chr19	51238987	-835551	IMPUTED	7
rs1737185	SHPRH_tss1	chr6	146284891	146285662	-	-5.13633	1.26640679023577e-06	0.00121732	-0.0706075	TSS,S	SHPRH	coding	protein_coding	chr6	145984695	-300797	IMPUTED	7
rs4919690	C10orf32_tss1	chr10	104613928	104614163	+	-5.13415	1.27826729710421e-06	0.00122741	-0.142082	TSS,S	C10orf32	coding	protein_coding	chr10	104616500	2483	IMPUTED	1f
rs7207644	RNASEK-C17orf49_tss1	chr17	6916615	6916837	+	5.13379	1.28022929949793e-06	0.00122924	0.175939	TSSregion500,S	RNASEK-C17orf49	coding	protein_coding	chr17	5932243	-984496	CHIP	6
rs144210466	PIH1D1_tss1	chr19	49954776	49955212	-	-5.1295	1.30381661158856e-06	0.00124923	-0.227022	TSS,S	PIH1D1	coding	nonsense_mediated_decay	chr19	50065935	110864	IMPUTED	7
rs9834560	CPNE4_tss2	chr3	131756322	131756842	-	-5.12774	1.31364434527061e-06	0.0012566	-0.320564	TSS,S	CPNE4	coding	protein_coding	chr3	131716105	-40499	CHIP	7
rs769765	KIAA1024_tss1	chr15	79724298	79724904	+	-5.12716	1.31692366473032e-06	0.00125959	-0.153688	TSS,S	KIAA1024	coding	protein_coding	chr15	79711390	-13286	CHIP	5
rs78782442	RP11-402L6.1_tss1	chr3	132975810	132976087	-	5.12576	1.3247674056922e-06	0.00126446	0.289981	TSS,S	RP11-402L6.1	nonCoding	antisense	chr3	132925943	-50035	IMPUTED	2b
rs2686470	RAPGEF5_tss2	chr7	22232895	22233793	-	-5.12499	1.32915984998309e-06	0.00126776	-0.139176	TSS,S	RAPGEF5	coding	protein_coding	chr7	22299619	66256	IMPUTED	7
rs3848345	GNG13_tss1	chr16	850389	850972	-	-5.12481	1.33017644079438e-06	0.00126869	-0.481887	TSS,S	GNG13	coding	protein_coding	chr16	1055808	205074	IMPUTED	5
rs34014405	CACNB3_tss1	chr12	49211969	49212798	+	-5.12472	1.33068466007076e-06	0.00126908	-0.178425	TSS,S	CACNB3	nonCoding	processed_transcript	chr12	49211913	-393	IMPUTED	4
rs61675507	PCDHGA3_tss1	chr5	140723331	140723624	+	5.12468	1.33086674430142e-06	0.00126923	0.273606	TSS,S	PCDHGA3	coding	protein_coding	chr5	140761777	38337	IMPUTED	6
rs1055699	HLCS_tss3	chr21	38338648	38339090	-	5.12238	1.34400283032978e-06	0.00127999	0.154823	TSS,S	HLCS	coding	protein_coding	chr21	38338651	-318	IMPUTED	4
rs28362590	PRELID1_tss1	chr5	176730706	176730992	+	-5.11884	1.36440281301703e-06	0.0012978	-0.101869	TSS,S	PRELID1	coding	protein_coding	chr5	176731452	654	IMPUTED	2b
rs188872	POLR2C_tss1	chr16	57496515	57496729	+	5.1186	1.3658216596509e-06	0.00129895	0.117932	TSS,S	POLR2C	problem	retained_intron	chr16	57452165	-44413	IMPUTED	4
rs12879256	COX16_tss1	chr14	70825993	70826635	-	-5.11834	1.3673330047357e-06	0.00129989	-0.121506	TSS,S	COX16	coding	protein_coding	chr14	70817627	-8773	IMPUTED	7
rs62216164	MIR3197_tss1	chr21	42539246	42539402	+	5.11677	1.37645626061082e-06	0.00130783	0.311755	TSSregion100,S	MIR3197	nonCoding	miRNA	chr21	43157384	618007	IMPUTED	5
rs4090558	chr5_+_151754590	chr5	151754367	151754797	+	-5.11649	1.37811812981917e-06	0.00130925	-0.307806	intergenic	NA	NA	NA	chr5	151700725	-53865	IMPUTED	6
rs184810356	RP13-25N22.1_tss2	chr11	1594421	1595096	+	5.1161	1.38039564244694e-06	0.00131127	0.186703	TSS,S	RP13-25N22.1	nonCoding	processed_transcript	chr11	1593698	-1081	IMPUTED	2b
rs56054119	IMMT_tss1	chr2	86422482	86422781	-	5.11575	1.38242915100593e-06	0.00131311	0.0947844	TSS,S	IMMT	coding	protein_coding	chr2	86035133	-387432	IMPUTED	5
rs868093	APBB1IP_tss2	chr10	26727564	26727773	+	5.11516	1.38595066994664e-06	0.00131635	0.15159	exon,S	APBB1IP	coding	protein_coding	chr10	26705832	-21870	IMPUTED	7
rs8038281	BLOC1S6_tss3	chr15	45880062	45880366	+	5.11414	1.39198224481803e-06	0.00132137	0.215839	exon,S	BLOC1S6	nonCoding	processed_transcript	chr15	46825630	945450	IMPUTED	7
rs6461933	AC004540.4_tss1	chr7	26415630	26415989	-	5.114	1.39279375166135e-06	0.00132213	0.259414	TSS,S	AC004540.4	nonCoding	antisense	chr7	26416413	526	IMPUTED	4
rs1061808	ATP6V1G2_tss1	chr6	31515082	31515343	-	-5.10804	1.4285436388212e-06	0.00135056	-0.190728	TSSregion500,S	ATP6V1G2	coding	protein_coding	chr6	32136547	621332	EXOME	1f
rs6921694	FBXL4_tss1	chr6	99395489	99395930	-	-5.10711	1.43418266180374e-06	0.00135538	-0.0694479	TSS,S	FBXL4	coding	protein_coding	chr6	99396735	873	IMPUTED	7
rs8084817	DTNA_tss2	chr18	32397635	32398575	+	5.10673	1.43653438215187e-06	0.00135744	0.482131	TSS,S	DTNA	coding	protein_coding	chr18	32393352	-4990	IMPUTED	7
rs36110240	SRD5A3_tss1	chr4	56212245	56212564	+	5.10666	1.43692310633156e-06	0.00135778	0.161724	TSS,S	SRD5A3	coding	protein_coding	chr4	56217015	4553	IMPUTED	7
rs12754545	CROCC_tss1	chr1	17240510	17240816	+	5.10641	1.43846270431597e-06	0.00135883	0.236678	intron,S	CROCC	nonCoding	processed_transcript	chr1	17306762	66116	IMPUTED	3a
rs8025706	RP11-386M24.4_tss1	chr15	93277423	93277482	-	-5.10568	1.44294489298782e-06	0.00136201	-0.107311	TSS,S	RP11-386M24.4	pseudo	transcribed_processed_pseudogene	chr15	93251289	-26155	CHIP	4
rs2395786	TOMM6_tss2	chr6	41754285	41754532	+	-5.10501	1.44703328080287e-06	0.00136571	-0.119462	TSSregion1000,S	TOMM6	coding	protein_coding	chr6	41723141	-31291	IMPUTED	7
rs35866622	MAMSTR_tss1	chr19	49217228	49217566	-	-5.10391	1.45382047936087e-06	0.00137144	-0.120272	exon,S	MAMSTR	coding	protein_coding	chr19	49218060	756	IMPUTED	4
rs11078680	ZBTB4_tss2	chr17	7387102	7387758	-	-5.10192	1.46620291170857e-06	0.00138207	-0.12009	TSS,S	ZBTB4	coding	protein_coding	chr17	7386428	-1140	IMPUTED	4
rs111801073	CD276_tss1	chr15	73976524	73977190	+	-5.10007	1.47774029592027e-06	0.00138991	-0.230521	TSS,S	CD276	coding	protein_coding	chr15	73995165	18443	EXOME	5
rs7134809	CHFR_tss2	chr12	133485242	133485385	+	5.09841	1.48819776991653e-06	0.00139769	0.239757	exon,AS	CHFR	coding	protein_coding	chr12	133389998	-95301	CHIP_EXOME	5
rs16824722	EPHA10_tss2	chr1	38218571	38218948	-	5.09719	1.49591337811686e-06	0.00140306	0.225323	TSS,S	EPHA10	coding	nonsense_mediated_decay	chr1	38650057	431149	IMPUTED	6
rs13028288	ACVR1_tss1	chr2	158732277	158733013	-	-5.09686	1.4980476017335e-06	0.00140498	-0.189835	TSS,S	ACVR1	coding	protein_coding	chr2	158178551	-554291	IMPUTED	5
rs939916	RIC8A_tss1	chr11	208466	209152	+	-5.09675	1.49875218653382e-06	0.00140549	-0.0915617	TSS,S	RIC8A	coding	protein_coding	chr11	202253	-6531	IMPUTED	4
chr15:83360589	TM6SF1_tss1	chr15	83775642	83776638	+	-5.0967	1.49904380068535e-06	0.00140574	-0.260399	TSS,S	TM6SF1	coding	protein_coding	chr15	83360589	-415806	IMPUTED	5
rs6748458	ANKRD36_tss2	chr2	97779334	97779398	+	-5.09665	1.49935797170089e-06	0.00140597	-0.20821	exon,S	ANKRD36	coding	protein_coding	chr2	98766550	987167	CHIP	6
rs28845550	RP11-849I19.1_tss3	chr18	76739871	76740126	-	-5.09466	1.51212254311243e-06	0.00141697	-0.215247	TSSregion1000,S	RP11-849I19.1	nonCoding	lincRNA	chr18	76857754	117795	IMPUTED	6
rs7255142	OCEL1_tss1	chr19	17336958	17337209	+	-5.09361	1.51885718030284e-06	0.00142095	-0.291241	TSS,S	OCEL1	coding	protein_coding	chr19	17336962	-71	IMPUTED	2a
rs1321997	TPR_tss2	chr1	186331992	186332086	-	5.09352	1.51943644779685e-06	0.00142095	0.453413	exon,S	TPR	coding	protein_coding	chr1	185518666	-813415	IMPUTED	7
rs12667788	RNF32_tss1	chr7	156433344	156433861	+	-5.09329	1.52092174691506e-06	0.00142232	-0.157747	TSS,S	RNF32	coding	protein_coding	chr7	157312680	879214	IMPUTED	4
rs2678070	HSD17B4_tss2	chr5	118812117	118812426	+	-5.09307	1.52234331449864e-06	0.00142325	-0.276786	TSS,S	HSD17B4	nonCoding	processed_transcript	chr5	118812180	-88	CHIP	5
rs62193014	AC131097.3_tss2	chr2	242875919	242876126	+	5.09309	1.52219900140726e-06	0.00142325	0.33498	TSS,S	AC131097.3	nonCoding	antisense	chr2	242541765	-334192	IMPUTED	4
rs34831139	C12orf52_tss1	chr12	113623270	113623788	+	-5.08975	1.54392230711554e-06	0.00143973	-0.167921	TSS,S	C12orf52	coding	protein_coding	chr12	113629471	5914	EXOME_IMPUTED	2b
rs11126399	ALMS1_tss2	chr2	73613044	73613338	+	5.08956	1.54517100640314e-06	0.00144075	0.114942	exon,S	ALMS1	coding	protein_coding	chr2	73613341	189	IMPUTED	2a
rs35882341	AC096558.1_tss1	chr2	144141592	144141710	-	5.08929	1.54696278802283e-06	0.00144215	0.314881	intron,S	AC096558.1	nonCoding	antisense	chr2	143336400	-805210	IMPUTED	5
rs1141321	MUT_tss1	chr6	49430832	49431062	-	5.08861	1.55144842449589e-06	0.00144607	0.097405	TSS,S	MUT	coding	protein_coding	chr6	49412433	-18533	EXOME_IMPUTED	7
rs117124975	PHACTR3_tss4	chr20	58238162	58238676	+	-5.08726	1.56034088358359e-06	0.00145366	-0.317286	intron,S	PHACTR3	coding	protein_coding	chr20	57578268	-660079	IMPUTED	2b
rs13146434	SCRG1_tss1	chr4	174320236	174320643	-	5.08704	1.56176597602216e-06	0.00145493	0.17147	exon,S	SCRG1	coding	nonsense_mediated_decay	chr4	174353004	32740	IMPUTED	7
rs3762951	ZDHHC11_tss2	chr5	784640	784699	-	5.08664	1.56447598911575e-06	0.00145722	0.365505	intron,S	ZDHHC11	coding	protein_coding	chr5	662613	-122045	EXOME_IMPUTED	5
rs77676336	TMEM173_tss2	chr5	138861801	138862059	-	-5.08642	1.5658910287598e-06	0.00145846	-0.48254	TSS,S	TMEM173	coding	protein_coding	chr5	138096816	-765079	IMPUTED	2b
rs13378674	LMO7_tss2	chr13	76334388	76335158	+	-5.08612	1.56791108837199e-06	0.00146011	-0.191692	TSS,S	LMO7	coding	protein_coding	chr13	76274802	-59971	CHIP	5
rs71628184	HSPA7_tss1	chr1	161575957	161575974	+	5.08581	1.56998749937449e-06	0.00146192	0.333498	TSSregion500,S	HSPA7	pseudo	unprocessed_pseudogene	chr1	160596935	-979024	IMPUTED	4
rs1004807	NEK4_tss2	chr3	52804974	52805169	+	5.08571	1.57063955850071e-06	0.00146222	0.180706	TSSregion100,AS	NEK4	coding	protein_coding	chr3	53140603	335512	CHIP	1f
rs855661	ZNF467_tss1	chr7	149470528	149470912	-	-5.08547	1.57220980089594e-06	0.00146355	-0.244609	TSS,S	ZNF467	coding	protein_coding	chr7	149456907	-13743	IMPUTED	5
rs3010456	C10orf82_tss1	chr10	118429614	118429846	-	-5.082	1.59552656378418e-06	0.00148238	-0.180779	TSS,S	C10orf82	problem	retained_intron	chr10	118426199	-3594	IMPUTED	5
rs1010552	NT5DC2_tss1	chr3	52567552	52568092	-	5.08157	1.59842823317348e-06	0.00148498	0.136012	TSS,S	NT5DC2	coding	protein_coding	chr3	52540544	-27284	IMPUTED	1f
chr15:64569815	RBPMS2_tss1	chr15	65042567	65042997	-	5.08092	1.60284769314144e-06	0.00148847	0.295112	exon,S	RBPMS2	coding	protein_coding	chr15	64569815	-473089	IMPUTED	5
rs6863367	MRPL36_tss2	chr5	1800014	1800192	+	-5.07961	1.61176973563679e-06	0.00149619	-0.220496	TSSregion100,AS	MRPL36	coding	protein_coding	chr5	1812906	12815	IMPUTED	5
rs77736980	LINC00847_tss3	chr5	180257863	180258278	+	5.07891	1.61658385354833e-06	0.00150046	0.278437	TSS,S	LINC00847	nonCoding	processed_transcript	chr5	180433125	175117	EXOME_IMPUTED	7
rs16868546	GS1-124K5.12_tss1	chr7	66057223	66057423	-	-5.07832	1.62062215974662e-06	0.00150399	-0.122644	TSS,S	GS1-124K5.12	pseudo	unprocessed_pseudogene	chr7	66019649	-37724	EXOME_IMPUTED	5
rs61817725	S100A10_tss1	chr1	151966249	151966635	-	-5.07678	1.63121715500129e-06	0.00151139	-0.203176	TSS,S	S100A10	nonCoding	processed_transcript	chr1	151923177	-43138	IMPUTED	6
rs72857612	USP47_tss1	chr11	11862775	11864152	+	-5.07652	1.63303215261817e-06	0.00151296	-0.121236	TSS,S	USP47	coding	protein_coding	chr11	11936361	72854	IMPUTED	6
rs12606261	RP11-739N10.1_tss1	chr18	25174748	25174753	+	5.07466	1.64591820313443e-06	0.00152361	0.275403	intron,AS	RP11-739N10.1	nonCoding	lincRNA	chr18	24620537	-554215	IMPUTED	6
rs13044567	NKAIN4_tss3	chr20	61885227	61885514	+	-5.07303	1.65731837113046e-06	0.00153348	-0.266483	TSSregion500,AS	NKAIN4	coding	protein_coding	chr20	61874435	-10892	IMPUTED	5
rs2987792	SYCE1_tss2	chr10	135379270	135379475	+	-5.07223	1.66297912979129e-06	0.00153784	-0.294145	TSSregion500,AS	SYCE1	problem	retained_intron	chr10	135371466	-7957	IMPUTED	5
rs7088334	CAMK1D_tss7	chr10	12822522	12822725	-	5.07183	1.66579578041578e-06	0.00154005	0.270643	intron,AS	CAMK1D	coding	protein_coding	chr10	13649549	826888	IMPUTED	6
rs7198068	ATP2C2_tss1	chr16	84401651	84402323	+	5.07176	1.66628980092776e-06	0.00154041	0.172568	TSS,S	ATP2C2	coding	protein_coding	chr16	83612216	-790065	IMPUTED	7
rs6895532	chr5_+_162993836	chr5	162993737	162993889	+	5.0703	1.67663070343773e-06	0.00154937	0.190098	intergenic	NA	NA	NA	chr5	163070267	76431	IMPUTED	6
rs11981974	HIPK2_tss5	chr7	139257562	139257655	-	-5.06909	1.68520169715551e-06	0.00155682	-0.225378	exon,S	HIPK2	coding	protein_coding	chr7	139767574	509930	IMPUTED	5
rs58367941	ARHGDIG_tss1	chr16	330542	331000	+	-5.06868	1.68816993540659e-06	0.00155904	-0.189816	TSS,S	ARHGDIG	coding	protein_coding	chr16	435460	104871	IMPUTED	7
rs2080216	AC007092.1_tss1	chr2	58655158	58655642	+	5.06862	1.68857803682577e-06	0.00155938	0.114519	TSS,S	AC007092.1	nonCoding	lincRNA	chr2	59172847	517376	CHIP	6
rs9881968	ERC2_tss4	chr3	56115334	56115615	-	-5.06785	1.69412156833384e-06	0.00156369	-0.265804	intron,S	ERC2	coding	protein_coding	chr3	56115188	-187	IMPUTED	6
rs10237176	RSBN1L-AS1_tss1	chr7	77325252	77325642	-	-5.06771	1.69507831361721e-06	0.0015645	-0.197832	TSS,S	RSBN1L-AS1	nonCoding	processed_transcript	chr7	77377233	51661	IMPUTED	5
rs7835845	RP11-586K2.1_tss3	chr8	89338976	89339450	+	-5.06732	1.69789505938266e-06	0.00156696	-0.166875	TSS,S	RP11-586K2.1	nonCoding	processed_transcript	chr8	89338155	-1183	IMPUTED	1f
rs342933	ZIC1_tss10	chr3	147131771	147131994	+	5.06708	1.69967067444291e-06	0.00156842	0.194407	exon,S	ZIC1	coding	protein_coding	chr3	146353527	-778249	IMPUTED	6
rs12450747	PIK3R5_tss1	chr17	8868929	8869080	-	-5.06617	1.70621110498646e-06	0.00157316	-0.189213	TSS,S	PIK3R5	coding	nonsense_mediated_decay	chr17	9812562	943538	CHIP	5
rs9577008	LHFP_tss2	chr13	40174956	40175567	-	-5.06287	1.73018278182938e-06	0.00159277	-0.377138	exon,S	LHFP	coding	protein_coding	chr13	40951148	776002	IMPUTED	2a
rs140513	CHKB_tss1	chr22	51020505	51021063	-	-5.06281	1.73062572912996e-06	0.00159315	-0.139205	TSS,S	CHKB	problem	retained_intron	chr22	51028255	7423	IMPUTED	7
rs10920265	SHISA4_tss2	chr1	201857557	201857708	+	-5.06196	1.7368874422257e-06	0.00159814	-0.167938	TSSregion100,S	SHISA4	nonCoding	processed_transcript	chr1	201822955	-34682	IMPUTED	6
rs666751	SLN_tss1	chr11	107582691	107582920	-	5.06165	1.73914054172101e-06	0.00159949	0.404313	TSS,S	SLN	coding	protein_coding	chr11	107649162	66380	IMPUTED	7
rs3813094	CBLN2_tss1	chr18	70210205	70211401	-	5.06046	1.74789811045304e-06	0.00160695	0.148791	TSS,S	CBLN2	coding	protein_coding	chr18	70211874	1094	IMPUTED	2b
rs198850	HIST1H4C_tss1	chr6	26104057	26104411	+	-5.05974	1.75325323617931e-06	0.00161143	-0.195187	TSS,S	HIST1H4C	coding	protein_coding	chr6	26104670	511	IMPUTED	2b
rs41278942	CHCHD5_tss1	chr2	113341924	113342377	+	5.05872	1.76085152654769e-06	0.00161691	0.194202	TSS,S	CHCHD5	coding	protein_coding	chr2	113346480	4296	EXOME_IMPUTED	4
rs7508389	ZIM2_tss1	chr19	57351870	57352248	-	5.05798	1.76636434361577e-06	0.00162105	0.0883521	TSS,S	ZIM2	coding	protein_coding	chr19	57560532	208438	IMPUTED	6
rs190369032	ZNRD1-AS1_tss1	chr6	30028758	30028993	-	5.05599	1.78124330946132e-06	0.00163359	0.191051	TSS,S	ZNRD1-AS1	nonCoding	antisense	chr6	29900607	-128327	IMPUTED	6
rs11723950	ZNF721_tss1	chr4	492821	493005	-	-5.05541	1.78563849997582e-06	0.001637	-0.13536	TSS,S	ZNF721	coding	protein_coding	chr4	409696	-83249	IMPUTED	6
rs1341214	IKBKAP_tss1	chr9	111696077	111696450	-	-5.05365	1.79898358265423e-06	0.00164707	-0.0937229	TSS,S	IKBKAP	coding	protein_coding	chr9	111772918	76551	IMPUTED	5
rs749213	TINCR_tss1	chr19	5567761	5568184	-	5.05312	1.8030030915335e-06	0.0016506	0.170494	TSS,S	TINCR	nonCoding	lincRNA	chr19	5564240	-3767	IMPUTED	2a
rs6805556	IQCJ-SCHIP1_tss1	chr3	159481346	159483264	+	-5.05234	1.8089359218083e-06	0.00165553	-0.135338	TSS,S	IQCJ-SCHIP1	coding	protein_coding	chr3	159495842	13963	IMPUTED	6
rs9446267	C6orf57_tss1	chr6	71276482	71276703	+	-5.05144	1.81586328949169e-06	0.00166052	-0.147077	TSS,S	C6orf57	nonCoding	processed_transcript	chr6	71275040	-1591	IMPUTED	5
rs793491	FILIP1L_tss1	chr3	99594831	99595090	-	5.04887	1.83565792873697e-06	0.00167474	0.212424	TSS,S	FILIP1L	nonCoding	processed_transcript	chr3	99497713	-97302	IMPUTED	7
rs13211352	GUCA1A_tss1	chr6	42145906	42146073	+	5.04869	1.83710681805473e-06	0.00167594	0.309503	exon,S	GUCA1A	coding	protein_coding	chr6	42152050	6076	EXOME_IMPUTED	7
rs9653688	MRPL39_tss1	chr21	26979698	26979934	-	-5.04699	1.8503425932177e-06	0.00168661	-0.105983	TSS,S	MRPL39	coding	protein_coding	chr21	26979628	-165	IMPUTED	4
rs3812486	RP11-706J10.2_tss1	chr8	77316184	77316930	+	5.04641	1.85483608671999e-06	0.00169029	0.170366	TSS,S	RP11-706J10.2	nonCoding	lincRNA	chr8	77316610	258	IMPUTED	5
rs7158187	TRAF3_tss4	chr14	103243143	103243253	+	-5.04304	1.88147626734531e-06	0.00171304	-0.166738	TSSregion1000,S	TRAF3	coding	protein_coding	chr14	103241845	-1365	IMPUTED	7
rs67661616	NRXN1_tss6	chr2	51260097	51260366	-	-5.04278	1.88353028246587e-06	0.00171474	-0.167148	TSSregion500,S	NRXN1	coding	protein_coding	chr2	51255832	-4471	EXOME_IMPUTED	5
rs35030773	DFFB_tss1	chr1	3773796	3774273	+	-5.03935	1.91099332532187e-06	0.00173493	-0.200162	TSS,S	DFFB	coding	nonsense_mediated_decay	chr1	4527964	753942	IMPUTED	6
rs75970036	SAMD5_tss1	chr6	147829497	147829906	+	-5.03831	1.91941229695642e-06	0.00174176	-0.316627	TSSregion500,S	SAMD5	coding	protein_coding	chr6	147201590	-628230	IMPUTED	4
rs11130215	BHLHE40_tss3	chr3	5022885	5023328	+	-5.03807	1.92130642678745e-06	0.00174312	-0.267589	exon,S	BHLHE40	coding	protein_coding	chr3	5026008	2923	EXOME_IMPUTED	2a
rs2042280	chr19_-_51111309	chr19	51111211	51111431	-	5.03705	1.92958046990902e-06	0.00174938	0.191164	intergenic	NA	NA	NA	chr19	51103383	-7926	CHIP	3a
rs34661933	CTNNA3_tss2	chr10	68174574	68174576	+	5.03696	1.93037636131764e-06	0.00175001	0.612257	intron,AS	CTNNA3	coding	protein_coding	chr10	67587180	-587394	IMPUTED	5
rs117881296	C2CD2_tss1	chr21	43373402	43374434	-	5.03615	1.93697184742544e-06	0.00175575	0.192071	TSS,S	C2CD2	coding	protein_coding	chr21	43374248	121	IMPUTED	4
rs7822242	PSD3_tss9	chr8	18743542	18743715	+	-5.03601	1.93811211622303e-06	0.00175644	-0.176973	intron,AS	PSD3	coding	protein_coding	chr8	18750238	6618	IMPUTED	6
rs11219168	chr11_+_123358148	chr11	123358037	123358228	+	5.03547	1.94252729102955e-06	0.00175964	0.190344	intergenic	NA	NA	NA	chr11	123358301	153	IMPUTED	5
rs77604525	SELENBP1_tss1	chr1	151345138	151345247	-	-5.03416	1.95328261264914e-06	0.00176876	-0.41032	TSS,S	SELENBP1	coding	protein_coding	chr1	150593391	-751788	IMPUTED	6
rs11659048	NLRP1_tss2	chr17	5487721	5487865	-	-5.03266	1.96567450660181e-06	0.00177808	-0.224931	TSS,S	NLRP1	coding	nonsense_mediated_decay	chr17	6044404	556575	CHIP	7
rs1324193	chr9_+_13526488	chr9	13526488	13526489	+	5.03255	1.96660320950863e-06	0.00177886	0.294737	intergenic	NA	NA	NA	chr9	13616063	89575	IMPUTED	5
rs7578157	chr2_-_8595516	chr2	8595336	8595642	-	5.03104	1.97917435678275e-06	0.00178919	0.253316	intergenic	NA	NA	NA	chr2	8595245	-271	IMPUTED	5
rs5997988	SFI1_tss2	chr22	31892022	31892332	+	5.03079	1.98120121634621e-06	0.00179095	0.103332	TSS,S	SFI1	coding	protein_coding	chr22	31838085	-54091	EXOME_IMPUTED	5
rs67030464	PDE6B_tss5	chr4	650504	650789	+	5.02901	1.99617304805762e-06	0.00180095	0.340311	exon,S	PDE6B	coding	protein_coding	chr4	645680	-4993	IMPUTED	5
rs35840747	TSSC1_tss2	chr2	3296267	3296639	-	-5.02858	1.9997697233263e-06	0.00180389	-0.252318	intron,S	TSSC1	coding	protein_coding	chr2	3291614	-4790	IMPUTED	5
rs1061666	LINC00667_tss1	chr18	5237989	5238216	+	-5.02855	2.00007364565647e-06	0.00180413	-0.0841119	TSS,S	LINC00667	nonCoding	lincRNA	chr18	5238208	111	EXOME_IMPUTED	4
chr1:110223389	GSTM4_tss1	chr1	110198437	110199020	+	5.02811	2.00373361193641e-06	0.00180721	0.155557	TSS,S	GSTM4	coding	protein_coding	chr1	110223389	24440	IMPUTED	7
rs62113669	CTD-2017D11.1_tss1	chr19	24216096	24216394	+	5.02748	2.00904569913299e-06	0.00181147	0.100392	TSS,S	CTD-2017D11.1	nonCoding	lincRNA	chr19	24224877	8628	IMPUTED	7
rs6124341	LPIN3_tss1	chr20	39969361	39969590	+	5.0272	2.01144718324717e-06	0.00181325	0.159434	TSS,S	LPIN3	coding	protein_coding	chr20	39954604	-14855	IMPUTED	7
chr17:44698173	CRHR1_tss1	chr17	43861306	43861957	+	5.0271	2.0122586570307e-06	0.00181396	0.205511	TSS,S	CRHR1	coding	nonsense_mediated_decay	chr17	44698173	836489	IMPUTED	7
rs2412920	TRIM69_tss1	chr15	45021125	45021751	+	-5.02573	2.02394647694379e-06	0.00182305	-0.150302	TSS,S	TRIM69	coding	protein_coding	chr15	45070190	48921	IMPUTED	6
rs8079556	LUC7L3_tss1	chr17	48796821	48797444	+	-5.02493	2.03080263448672e-06	0.00182859	-0.215838	TSS,S	LUC7L3	coding	protein_coding	chr17	48749743	-47219	IMPUTED	3a
rs11221432	ARHGAP32_tss5	chr11	128891372	128891460	-	5.02158	2.05963995668928e-06	0.00185237	0.288483	intron,S	ARHGAP32	coding	protein_coding	chr11	128555076	-336301	IMPUTED	4
rs117275955	SLC39A4_tss1	chr8	145638862	145639087	-	-5.02144	2.06089050961816e-06	0.00185341	-0.333051	TSS,S	SLC39A4	nonCoding	processed_transcript	chr8	145591475	-47494	IMPUTED	6
rs4479880	ATP10B_tss1	chr5	160278968	160279281	-	5.01884	2.08352001771369e-06	0.00187132	0.153637	TSS,S	ATP10B	coding	protein_coding	chr5	160196305	-82842	CHIP	6
rs2965216	GCDH_tss1	chr19	13001889	13002054	+	-5.01832	2.0880958074829e-06	0.00187437	-0.124071	TSS,S	GCDH	coding	protein_coding	chr19	13071082	69090	IMPUTED	6
rs62264957	RP11-384F7.1_tss2	chr3	118093139	118093364	-	5.016	2.10857266762943e-06	0.00189072	0.248149	intron,S	RP11-384F7.1	nonCoding	lincRNA	chr3	117532595	-560645	IMPUTED	6
rs9898046	ENGASE_tss1	chr17	77070940	77071190	+	5.01518	2.11590374011576e-06	0.00189687	0.183162	TSS,S	ENGASE	coding	nonsense_mediated_decay	chr17	77343507	272488	IMPUTED	6
rs11592061	PFKP_tss7	chr10	3141721	3142094	+	5.01385	2.1277411792873e-06	0.00190665	0.24099	intron,S	PFKP	coding	protein_coding	chr10	3132945	-9013	IMPUTED	5
rs2864861	NFASC_tss1	chr1	204797566	204798326	+	5.01363	2.12976771332299e-06	0.00190786	0.0855142	TSS,S	NFASC	nonCoding	processed_transcript	chr1	205322974	525173	IMPUTED	4
rs7151406	L2HGDH_tss1	chr14	50778717	50779025	-	-5.01242	2.14059058589631e-06	0.00191626	-0.11479	TSS,S	L2HGDH	coding	protein_coding	chr14	50806723	27779	CHIP	6
rs10423411	UBE2S_tss2	chr19	55918934	55918936	+	5.01168	2.14724609195011e-06	0.0019213	0.461632	intron,AS	UBE2S	coding	protein_coding	chr19	56517008	598073	IMPUTED	6
rs9520847	chr13_+_108987746	chr13	108987643	108987900	+	5.00864	2.17492686263778e-06	0.00194293	0.248377	intergenic	NA	NA	NA	chr13	108995325	7579	IMPUTED	5
rs2407156	RPS23_tss1	chr5	81573861	81574299	-	-5.00792	2.18149819866701e-06	0.0019481	-0.122048	TSS,S	RPS23	coding	protein_coding	chr5	81636368	62195	IMPUTED	6
rs61953412	SETD8_tss1	chr12	123868614	123868757	+	-5.00672	2.19253914872528e-06	0.00195685	-0.139172	TSS,S	SETD8	coding	nonsense_mediated_decay	chr12	123762572	-106065	IMPUTED	5
rs11856633	CHRM5_tss2	chr15	34260413	34260567	+	5.00572	2.2017508169405e-06	0.00196477	0.293897	TSSregion500,S	CHRM5	coding	protein_coding	chr15	34329327	68862	IMPUTED	6
rs149592854	chr1_-_26202166	chr1	26201543	26202451	-	-5.00542	2.2046135692511e-06	0.00196707	-0.201001	intergenic	NA	NA	NA	chr1	26723276	521110	IMPUTED	6
rs4708805	RSPH3_tss1	chr6	159420484	159420977	-	5.00357	2.22180818228474e-06	0.00198106	0.133813	TSS,S	RSPH3	coding	protein_coding	chr6	159350966	-69871	IMPUTED	5
rs12563370	CAPZB_tss3	chr1	19810811	19811847	-	-5.0035	2.22243706099742e-06	0.00198133	-0.201122	TSS,S	CAPZB	coding	protein_coding	chr1	19869411	58436	IMPUTED	6
rs2357830	REEP6_tss1	chr19	1490931	1491367	+	-5.00266	2.23033288826879e-06	0.00198791	-0.122479	TSS,S	REEP6	coding	protein_coding	chr19	1502273	11118	IMPUTED	5
rs1778120	RP11-640M9.1_tss1	chr1	144521185	144521275	-	-5.00264	2.2305243909014e-06	0.00198803	-0.396169	TSS,S	RP11-640M9.1	nonCoding	antisense	chr1	144879090	357851	EXOME	5
rs10774276	GALNT8_tss1	chr12	4923035	4924103	+	-5.00135	2.2426315579219e-06	0.00199756	-0.151203	TSS,S	GALNT8	nonCoding	processed_transcript	chr12	4959987	36133	EXOME_IMPUTED	5
rs55800929	RP11-218M22.1_tss1	chr12	751732	752268	+	4.99981	2.25713116268211e-06	0.00200913	0.229013	TSS,S	RP11-218M22.1	nonCoding	antisense	chr12	752360	517	IMPUTED	4
rs77855246	CAMK2N1_tss2	chr1	20810882	20811676	-	4.99967	2.25847462385694e-06	0.00201031	0.215018	TSS,S	CAMK2N1	nonCoding	processed_transcript	chr1	20819606	8447	IMPUTED	6
rs709683	EMC1_tss1	chr1	19577931	19578289	-	-4.99799	2.27450369564113e-06	0.00202297	-0.0837096	TSS,S	EMC1	coding	protein_coding	chr1	19565344	-12672	EXOME_IMPUTED	5
rs10930074	KCNH7_tss3	chr2	163694938	163695239	+	-4.99771	2.27717095456487e-06	0.00202467	-0.15392	TSS,AS	KCNH7	coding	protein_coding	chr2	163709629	14457	IMPUTED	5
rs475716	SQSTM1_tss2	chr5	179233904	179234110	+	-4.99765	2.27774370442414e-06	0.00202473	-0.140076	TSSregion500,S	SQSTM1	nonCoding	processed_transcript	chr5	179249433	15426	IMPUTED	4
rs2281642	RASSF2_tss2	chr20	4802913	4803080	+	-4.99751	2.27908940876246e-06	0.00202509	-0.159463	exon,AS	RASSF2	coding	protein_coding	chr20	4803592	587	IMPUTED	4
rs3936747	PKP4_tss2	chr2	159536927	159537408	+	-4.99504	2.30282391076715e-06	0.00204447	-0.193596	exon,S	PKP4	coding	nonsense_mediated_decay	chr2	159120721	-416521	CHIP	7
rs62018201	RSL24D1_tss1	chr15	55489005	55489285	-	-4.99484	2.30483139525619e-06	0.00204613	-0.162406	TSS,S	RSL24D1	coding	protein_coding	chr15	55405074	-84042	IMPUTED	7
rs11144527	PCSK5_tss1	chr9	78505368	78506264	+	-4.99482	2.30503204995993e-06	0.00204624	-0.16283	TSS,S	PCSK5	coding	protein_coding	chr9	78240300	-265294	IMPUTED	5
rs1076095	SPA17_tss1	chr11	124543612	124543982	+	-4.99468	2.30638367443532e-06	0.00204741	-0.195612	TSS,S	SPA17	coding	protein_coding	chr11	124627479	83681	CHIP	5
rs6436982	GPR55_tss1	chr2	231773099	231773584	-	-4.99334	2.3193560261596e-06	0.00205575	-0.259605	exon,S	GPR55	coding	protein_coding	chr2	231797391	23954	IMPUTED	4
rs145906258	C6orf70_tss1	chr6	170151631	170152079	+	-4.99255	2.32710452001763e-06	0.00205925	-0.185273	TSS,S	C6orf70	coding	protein_coding	chr6	170044604	-107115	IMPUTED	5
rs117984039	KAT8_tss1	chr16	31128894	31129551	+	4.99077	2.34455380757144e-06	0.00207035	0.204421	TSS,S	KAT8	coding	protein_coding	chr16	30784011	-344975	IMPUTED	5
rs1013662	C5orf63_tss1	chr5	126409105	126409366	-	-4.98969	2.35512472264284e-06	0.00207846	-0.136811	TSS,S	C5orf63	coding	protein_coding	chr5	126363854	-45331	IMPUTED	6
rs72693387	PPID_tss1	chr4	159644081	159644646	-	-4.98889	2.36307360104329e-06	0.00208384	-0.158009	TSS,S	PPID	coding	protein_coding	chr4	159581074	-63470	IMPUTED	7
rs56074046	CHRNB1_tss1	chr17	7358773	7359231	+	-4.98854	2.36653142200583e-06	0.00208553	-0.125976	TSS,S	CHRNB1	coding	protein_coding	chr17	7358930	19	IMPUTED	2b
rs7096456	chr10_+_133849874	chr10	133849607	133850414	+	4.98823	2.36963347162219e-06	0.00208808	0.153	intergenic	NA	NA	NA	chr10	133953469	103595	CHIP	5
rs11585441	MTOR_tss1	chr1	11322490	11322748	-	-4.98802	2.37168266264347e-06	0.00208823	-0.246473	TSS,S	MTOR	coding	protein_coding	chr1	11501431	178834	CHIP	5
rs79352728	KCNH5_tss2	chr14	63512590	63512907	-	-4.98811	2.37087756813523e-06	0.00208823	-0.378028	TSSregion500,S	KCNH5	coding	protein_coding	chr14	63762613	249911	IMPUTED	6
rs2576530	GNAO1_tss8	chr16	56329769	56329839	-	4.98689	2.38303453787389e-06	0.00209432	0.295058	intron,AS	GNAO1	coding	protein_coding	chr16	55483191	-846608	IMPUTED	5
rs6714963	CHN1_tss10	chr2	175757719	175757993	-	4.98674	2.38450733146424e-06	0.00209553	0.213151	intron,S	CHN1	coding	protein_coding	chr2	175470048	-287784	IMPUTED	6
rs2676075	RP11-489D6.2_tss1	chr15	33602707	33603123	-	4.98655	2.38643504047106e-06	0.00209709	0.251285	TSS,S	RP11-489D6.2	nonCoding	antisense	chr15	33600430	-2345	IMPUTED	5
rs1038804	RP11-140A10.3_tss1	chr10	134000166	134000384	-	4.9857	2.39492985694729e-06	0.00210417	0.182012	TSSregion1000,S	RP11-140A10.3	nonCoding	antisense	chr10	134026447	26193	IMPUTED	5
rs117467952	BBS1_tss1	chr11	66278043	66278609	+	-4.98451	2.40693467044775e-06	0.00211237	-0.124955	TSS,S	BBS1	coding	nonsense_mediated_decay	chr11	65854553	-423551	IMPUTED	5
rs4686341	OXTR_tss1	chr3	8811052	8811211	-	4.98443	2.40768313458592e-06	0.00211296	0.346851	TSSregion1000,S	OXTR	coding	protein_coding	chr3	9345703	534534	IMPUTED	5
rs6050535	NINL_tss1	chr20	25520890	25521096	-	4.98409	2.41120241868089e-06	0.00211583	0.166644	intron,S	NINL	coding	protein_coding	chr20	25311544	-209465	IMPUTED	7
rs10996599	RP11-222A11.1_tss1	chr10	67330192	67330330	+	4.98315	2.42071767764994e-06	0.00212288	0.434468	TSS,S	RP11-222A11.1	nonCoding	lincRNA	chr10	67459878	129586	IMPUTED	5
rs7990581	CKAP2_tss1	chr13	53029536	53029764	+	4.9817	2.43543153546333e-06	0.00213357	0.102433	TSS,S	CKAP2	coding	protein_coding	chr13	53019433	-10161	IMPUTED	5
rs1556340	PCNT_tss1	chr21	47743910	47744174	+	4.98121	2.44047929199131e-06	0.0021376	0.123332	TSS,S	PCNT	coding	protein_coding	chr21	47574960	-169113	IMPUTED	5
rs11570816	CDKL1_tss3	chr14	50862959	50863226	-	-4.9802	2.45078975775137e-06	0.002144	-0.218305	TSSregion500,S	CDKL1	coding	protein_coding	chr14	50825033	-37952	IMPUTED	5
rs12981989	PPFIA3_tss2	chr19	49653126	49653338	+	-4.97982	2.45473530982853e-06	0.00214691	-0.171421	TSS,S	PPFIA3	problem	retained_intron	chr19	49704429	51253	IMPUTED	5
rs76810131	SAMD9L_tss1	chr7	92777531	92777761	-	-4.97937	2.45937244306468e-06	0.00214998	-0.435744	TSS,S	SAMD9L	coding	protein_coding	chr7	92861661	83979	EXOME_IMPUTED	4
rs8000386	GPR183_tss1	chr13	99959592	99959708	-	-4.97768	2.47688575975749e-06	0.0021625	-0.322576	TSS,S	GPR183	coding	protein_coding	chr13	99426007	-533673	IMPUTED	5
rs2021091	PHLDB3_tss1	chr19	44007943	44008417	-	-4.97685	2.48550982235474e-06	0.00216788	-0.154676	exon,S	PHLDB3	coding	protein_coding	chr19	43963333	-44953	IMPUTED	6
rs11201769	TMEM254-AS1_tss1	chr10	81838348	81839036	-	4.97597	2.49467168310029e-06	0.00217484	0.241142	TSS,S	TMEM254-AS1	nonCoding	processed_transcript	chr10	81876918	38310	IMPUTED	7
rs62341273	chr4_-_190285288	chr4	190285245	190285373	-	4.97584	2.49603511253359e-06	0.00217594	0.387896	intergenic	NA	NA	NA	chr4	189512894	-772394	IMPUTED	6
rs115130739	ICA1L_tss1	chr2	203735823	203736888	-	-4.97498	2.50499322228472e-06	0.00218265	-0.120072	TSS,S	ICA1L	coding	protein_coding	chr2	203725677	-10518	IMPUTED	6
rs5747264	ATP6V1E1_tss1	chr22	18111275	18111685	-	-4.97375	2.51800197728889e-06	0.00219182	-0.0936892	TSS,S	ATP6V1E1	coding	protein_coding	chr22	18091363	-20152	IMPUTED	5
rs4990700	ZBTB38_tss7	chr3	141161309	141162598	+	-4.97314	2.52437484046888e-06	0.00219703	-0.177379	exon,S	ZBTB38	coding	protein_coding	chr3	140466325	-695746	IMPUTED	6
rs12494966	NEK10_tss1	chr3	27410600	27410985	-	4.97267	2.52939789018167e-06	0.00220112	0.135468	TSS,S	NEK10	coding	protein_coding	chr3	27394419	-16455	IMPUTED	6
rs12448530	NDRG4_tss1	chr16	58533824	58534506	+	4.97195	2.53707830878322e-06	0.00220731	0.0861182	TSS,S	NDRG4	coding	protein_coding	chr16	57664983	-869062	IMPUTED	4
rs60982137	ZNF707_tss1	chr8	144766583	144766741	+	-4.97092	2.54795532811053e-06	0.00221368	-0.161469	TSS,S	ZNF707	problem	retained_intron	chr8	144769697	3042	IMPUTED	7
rs75893216	ETS2_tss1	chr21	40176935	40178807	+	-4.97086	2.54860220371887e-06	0.00221417	-0.217331	TSS,S	ETS2	coding	protein_coding	chr21	40230018	52167	IMPUTED	6
rs45607935	CTB-12A17.3_tss1	chr19	47112402	47113791	-	-4.96986	2.55937145836565e-06	0.00222179	-0.486699	exon,S	CTB-12A17.3	nonCoding	antisense	chr19	47735875	622570	EXOME	4
rs113908215	PNMA2_tss5	chr8	26362222	26362803	-	4.96897	2.56887241506809e-06	0.0022283	0.344831	exon,S	PNMA2	coding	protein_coding	chr8	26306644	-56051	IMPUTED	4
rs11664127	DLGAP1-AS4_tss1	chr18	3992933	3993196	+	4.96749	2.58485639747613e-06	0.00224036	0.145385	exon,S	DLGAP1-AS4	nonCoding	antisense	chr18	3982406	-10681	IMPUTED	6
rs2036584	FGF12_tss4	chr3	192232532	192232915	-	4.96652	2.59539367461381e-06	0.00224848	0.174757	intron,S	FGF12	coding	protein_coding	chr3	192424560	191882	IMPUTED	5
rs13377762	TMEM132B_tss4	chr12	125900071	125900357	+	4.96116	2.6542479569316e-06	0.00229077	0.719673	exon,S	TMEM132B	coding	protein_coding	chr12	125047128	-852996	IMPUTED	5
rs4714772	HSP90AB1_tss2	chr6	44213803	44214060	+	-4.96032	2.66358547295002e-06	0.00229838	-0.21038	TSSregion1000,S	HSP90AB1	coding	protein_coding	chr6	44207117	-6762	IMPUTED	5
rs17726513	RP1-232L24.3_tss1	chr6	80129886	80130188	+	4.95954	2.67228190851881e-06	0.002305	0.19156	TSS,S	RP1-232L24.3	nonCoding	lincRNA	chr6	80130318	339	IMPUTED	5
rs3002178	chr13_-_25621530	chr13	25621288	25621586	-	4.95768	2.69317707120057e-06	0.00232103	0.212369	intergenic	NA	NA	NA	chr13	25636485	14955	IMPUTED	7
rs7346822	LAMA5_tss4	chr20	60927590	60927792	-	4.95605	2.71161898105677e-06	0.00233454	0.144625	TSSregion1000,S	LAMA5	nonCoding	processed_transcript	chr20	61505422	577707	IMPUTED	4
rs12524720	SRSF12_tss2	chr6	89827715	89827900	+	4.95595	2.71277487167599e-06	0.00233552	0.169374	TSS,AS	SRSF12	coding	protein_coding	chr6	89809195	-18567	IMPUTED	6
rs7256281	NAPSB_tss1	chr19	50848001	50848080	-	-4.95477	2.72614843164408e-06	0.00234484	-0.3023	TSS,S	NAPSB	nonCoding	processed_transcript	chr19	50827474	-20550	IMPUTED	5
rs12633707	CCDC13-AS1_tss1	chr3	42773981	42774094	+	-4.9546	2.72812927752198e-06	0.00234614	-0.193721	TSS,S	CCDC13-AS1	nonCoding	antisense	chr3	42773423	-642	IMPUTED	5
rs7317260	FAM124A_tss1	chr13	51796393	51796682	+	-4.95376	2.73770377810696e-06	0.00235173	-0.121939	TSS,S	FAM124A	coding	protein_coding	chr13	51654820	-141712	IMPUTED	7
rs11537599	ANLN_tss1	chr7	36445757	36446222	+	4.95228	2.75465845346967e-06	0.0023646	0.239774	TSS,S	ANLN	coding	nonsense_mediated_decay	chr7	36193025	-252984	EXOME_IMPUTED	4
rs2290306	RPUSD3_tss1	chr3	9885340	9885802	-	-4.95207	2.75705770973017e-06	0.00236655	-0.15804	TSS,S	RPUSD3	coding	protein_coding	chr3	9885615	-64	EXOME_IMPUTED	4
rs72984659	PERP_tss1	chr6	138428479	138428898	-	-4.9512	2.76713268201163e-06	0.0023748	-0.219229	TSS,S	PERP	coding	protein_coding	chr6	138434222	5635	IMPUTED	5
rs73056605	CD4_tss1	chr12	6898604	6898805	+	-4.9493	2.78914601530494e-06	0.00238879	-0.227778	TSS,S	CD4	coding	protein_coding	chr12	7894056	995356	EXOME_IMPUTED	6
rs112948387	QSER1_tss3	chr11	32953685	32954066	+	4.94874	2.79568086792935e-06	0.00239385	0.310729	exon,S	QSER1	coding	protein_coding	chr11	33946325	992599	IMPUTED	6
rs640282	chr9_+_27075456	chr9	27075332	27075474	+	-4.94811	2.80307504943839e-06	0.00239833	-0.23628	intergenic	NA	NA	NA	chr9	27097030	21574	IMPUTED	5
rs12127701	PSRC1_tss1	chr1	109825154	109826171	-	4.94504	2.83928151877837e-06	0.00242209	0.299894	TSS,S	PSRC1	coding	protein_coding	chr1	109838264	12497	IMPUTED	5
rs1986316	SUPT16H_tss2	chr14	21837976	21838050	-	-4.944	2.85164660472509e-06	0.00243168	-0.161031	exon,S	SUPT16H	coding	protein_coding	chr14	21111373	-726630	IMPUTED	6
rs571918	WDR96_tss2	chr10	105991450	105991678	+	-4.944	2.85162907629719e-06	0.00243168	-0.201658	intron,AS	WDR96	coding	protein_coding	chr10	106000973	9347	IMPUTED	6
rs11073961	RCCD1_tss2	chr15	91498021	91498180	+	-4.94345	2.85811041738589e-06	0.00243623	-0.202666	TSS,S	RCCD1	coding	protein_coding	chr15	91483392	-14727	CHIP	6
rs1382629	chr4_+_56915295	chr4	56914895	56915458	+	4.9433	2.85991344894403e-06	0.00243748	0.207693	intergenic	NA	NA	NA	chr4	57069663	154368	IMPUTED	5
rs7152502	ELMSAN1_tss2	chr14	74185625	74185969	-	4.94317	2.86152136446214e-06	0.00243871	0.270144	exon,S	ELMSAN1	coding	protein_coding	chr14	74104528	-81325	IMPUTED	6
rs112413187	CALD1_tss1	chr7	134617498	134618417	+	4.94068	2.89146789684128e-06	0.00246194	1.06624	exon,S	CALD1	coding	protein_coding	chr7	134962860	344913	IMPUTED	6
rs73976112	TRAPPC1_tss1	chr17	7835005	7835505	-	-4.94027	2.89634200124943e-06	0.00246546	-0.182441	TSS,S	TRAPPC1	coding	protein_coding	chr17	6844853	-990411	IMPUTED	5
rs67629832	chr5_+_141263117	chr5	141263023	141263306	+	-4.93936	2.90737104119569e-06	0.00247384	-0.160172	intergenic	NA	NA	NA	chr5	141267025	3908	IMPUTED	6
rs10432735	SLC12A5_tss2	chr20	44650141	44650393	+	-4.93814	2.92216779347517e-06	0.0024832	-0.1437	TSS,S	SLC12A5	coding	protein_coding	chr20	44650318	-5	IMPUTED	4
rs4791204	chr17_-_62962187	chr17	62962152	62962197	-	4.93761	2.9287474312746e-06	0.00248849	0.335771	intergenic	NA	NA	NA	chr17	63279525	317338	IMPUTED	5
rs114723647	CNTNAP2_tss9	chr7	148027886	148028872	+	-4.93558	2.95361022644869e-06	0.00250538	-0.189748	intron,S	CNTNAP2	coding	protein_coding	chr7	148028045	-468	IMPUTED	5
rs9498255	TAB2_tss2	chr6	149539535	149539872	+	4.9352	2.95822716629895e-06	0.0025087	0.285937	TSS,S	TAB2	coding	protein_coding	chr6	149538517	-1258	IMPUTED	5
rs67665719	NOV_tss2	chr8	120428947	120429257	-	-4.93497	2.96106511057575e-06	0.00251105	-0.162569	exon,AS	NOV	coding	protein_coding	chr8	120395996	-33168	IMPUTED	7
rs62108332	ZNF429_tss1	chr19	21688335	21688536	+	4.93276	2.98857260791289e-06	0.00253174	0.125196	TSS,S	ZNF429	coding	protein_coding	chr19	21710881	22479	IMPUTED	7
rs9532831	RGCC_tss2	chr13	42033311	42033804	+	4.93267	2.98964125476741e-06	0.0025326	0.337805	intron,S	RGCC	coding	protein_coding	chr13	42043406	9730	IMPUTED	6
rs17017927	GUSBP5_tss1	chr4	144480071	144480925	+	4.93015	3.02127091296031e-06	0.00255511	0.172891	TSS,S	GUSBP5	nonCoding	processed_transcript	chr4	144501206	20583	CHIP	6
rs921673	TPCN2_tss1	chr11	68816306	68816576	+	-4.92974	3.02643828277051e-06	0.00255907	-0.114654	TSS,S	TPCN2	coding	protein_coding	chr11	68871411	54998	IMPUTED	1f
rs62053772	VPS53_tss1	chr17	617602	618307	-	4.92792	3.04946093439258e-06	0.00257309	0.0796394	TSS,S	VPS53	coding	protein_coding	chr17	552252	-65824	IMPUTED	7
rs10139340	PAPOLA_tss2	chr14	97031439	97031577	+	4.92724	3.05811627373655e-06	0.00257966	0.29481	exon,S	PAPOLA	coding	protein_coding	chr14	97637040	605542	IMPUTED	7
rs16923862	GOLT1B_tss1	chr12	21654650	21654858	+	4.9267	3.06501770760046e-06	0.00258511	0.135999	TSS,S	GOLT1B	nonCoding	processed_transcript	chr12	21659973	5252	IMPUTED	7
rs7628295	chr3_-_14597563	chr3	14597358	14597918	-	4.92499	3.08686535952447e-06	0.00260187	0.188527	intergenic	NA	NA	NA	chr3	14605229	7666	IMPUTED	5
rs6887	DKFZP761J1410_tss1	chr19	11465937	11466994	+	-4.92438	3.0947333764767e-06	0.00260786	-0.0976333	TSS,S	DKFZP761J1410	coding	protein_coding	chr19	11465316	-790	EXOME_IMPUTED	4
chr17:18730531	PRPSAP2_tss1	chr17	18761273	18761887	+	4.92375	3.10294459309024e-06	0.00261395	0.11307	TSS,S	PRPSAP2	coding	nonsense_mediated_decay	chr17	18730531	-30939	IMPUTED	7
rs616836	SURF2_tss1	chr9	136223373	136223603	+	4.92338	3.107695446439e-06	0.00261777	0.0851188	TSS,S	SURF2	coding	protein_coding	chr9	136213521	-9898	EXOME_IMPUTED	1f
rs761357	AHI1_tss1	chr6	135818627	135819373	-	-4.9231	3.11130742503109e-06	0.00262055	-0.101943	TSS,S	AHI1	coding	protein_coding	chr6	135902599	83721	IMPUTED	1f
rs1174546	FAM154B_tss1	chr15	82555061	82555273	+	4.92291	3.11376991131647e-06	0.00262255	0.130849	TSS,S	FAM154B	coding	protein_coding	chr15	82437968	-117189	IMPUTED	6
rs6549861	AZI2_tss1	chr3	28389829	28390671	-	4.92144	3.13295079946398e-06	0.002637	0.100759	TSS,S	AZI2	coding	protein_coding	chr3	28629298	238991	IMPUTED	3b
rs3744311	LINC00511_tss2	chr17	70466214	70466639	-	-4.91859	3.17033275171394e-06	0.00266295	-0.184874	TSS,S	LINC00511	nonCoding	lincRNA	chr17	70407856	-58592	IMPUTED	4
rs78077033	TPM4_tss4	chr19	16188024	16188475	-	-4.91856	3.17066788120666e-06	0.00266321	-0.201346	intron,AS	TPM4	coding	protein_coding	chr19	17141245	953169	IMPUTED	5
rs2074081	ZNF417_tss1	chr19	58331033	58331344	+	4.91793	3.17909478348531e-06	0.00266954	0.123168	TSS,S	ZNF417	coding	protein_coding	chr19	58258589	-72508	IMPUTED	4
rs2290536	METTL6_tss1	chr3	15468866	15469230	-	4.91664	3.19609744777186e-06	0.00268231	0.13659	TSS,S	METTL6	coding	protein_coding	chr3	15469001	-33	CHIP_EXOME	2b
rs147599626	CEP350_tss2	chr1	179923634	179923804	+	-4.91572	3.20836880319188e-06	0.00269179	-0.215043	TSSregion100,S	CEP350	coding	protein_coding	chr1	179806538	-117178	IMPUTED	7
rs10824305	RP11-399K21.10_tss1	chr10	77191172	77191490	+	-4.91487	3.21977120834255e-06	0.00270002	-0.168952	TSS,AS	RP11-399K21.10	nonCoding	antisense	chr10	77140469	-50911	IMPUTED	6
rs2169764	CTB-55O6.8_tss1	chr19	14183973	14184723	+	4.91461	3.22320980015885e-06	0.00270272	0.158813	TSS,S	CTB-55O6.8	coding	protein_coding	chr19	14193735	9119	IMPUTED	7
rs7241422	METTL4_tss1	chr18	2570912	2571546	-	-4.91346	3.23870968088977e-06	0.00271467	-0.0954141	TSS,S	METTL4	coding	protein_coding	chr18	2631687	60185	IMPUTED	5
chr7:150343012	GIMAP7_tss1	chr7	150211878	150212034	+	-4.91189	3.25996688275071e-06	0.00273145	-0.449444	TSS,S	GIMAP7	coding	protein_coding	chr7	150343012	131054	IMPUTED	6
rs11697707	SRSF6_tss1	chr20	42086459	42086740	+	4.91101	3.27190435474636e-06	0.0027387	0.141393	TSS,S	SRSF6	coding	nonsense_mediated_decay	chr20	42532294	445760	IMPUTED	7
chr14:23105174	JPH4_tss1	chr14	24044912	24048484	-	-4.91097	3.27243374830814e-06	0.00273912	-0.0959351	TSS,S	JPH4	coding	protein_coding	chr14	23105174	-942852	IMPUTED	7
rs76550751	SS18_tss2	chr18	23658060	23658177	-	4.91006	3.28493574350754e-06	0.00274823	1.36193	exon,S	SS18	coding	protein_coding	chr18	24657629	999516	IMPUTED	7
rs13385191	C2orf43_tss1	chr2	21022687	21022972	-	-4.90934	3.29465798002719e-06	0.00275599	-0.117455	TSS,S	C2orf43	coding	protein_coding	chr2	20888265	-134596	CHIP	6
rs4424863	RFX7_tss1	chr15	56535619	56536329	-	4.90826	3.30961278461682e-06	0.0027662	0.0860731	TSSregion500,S	RFX7	coding	protein_coding	chr15	56118461	-417557	IMPUTED	5
rs7198389	NAGPA_tss2	chr16	5078870	5079336	-	-4.90557	3.34672368949377e-06	0.00278803	-0.208496	TSS,S	NAGPA	problem	retained_intron	chr16	5061487	-17572	IMPUTED	5
rs3814738	TMEM151A_tss2	chr11	66059124	66059413	-	4.90505	3.354074908017e-06	0.00279354	0.165578	TSS,AS	TMEM151A	coding	protein_coding	chr11	66060538	1352	IMPUTED	3a
rs6994371	ASAH1_tss1	chr8	17941399	17942155	-	-4.90489	3.35629226080543e-06	0.00279533	-0.0780076	TSS,S	ASAH1	coding	protein_coding	chr8	17659081	-282570	IMPUTED	2b
rs9755751	NCKIPSD_tss1	chr3	48722883	48723433	-	-4.90402	3.36846681136346e-06	0.00280454	-0.112347	TSS,S	NCKIPSD	coding	protein_coding	chr3	48912829	189503	IMPUTED	7
rs112825656	DYNLRB1_tss4	chr20	33103269	33103660	+	4.90323	3.37944400341528e-06	0.00281279	0.227017	TSSregion1000,S	DYNLRB1	coding	protein_coding	chr20	32948518	-154887	IMPUTED	7
rs765224	RGL1_tss6	chr1	183835516	183835897	+	4.90206	3.39592735472684e-06	0.00282444	0.308085	intron,S	RGL1	coding	protein_coding	chr1	184015663	179952	CHIP	7
rs34606938	PLK5_tss1	chr19	1523997	1524252	+	4.90195	3.39747470179173e-06	0.00282484	0.318921	TSS,S	PLK5	coding	protein_coding	chr19	690684	-833390	IMPUTED	4
chr1:110243608	GSTM1_tss1	chr1	110230400	110230506	+	4.90082	3.41344341481017e-06	0.00283549	1.708	TSS,S	GSTM1	nonCoding	processed_transcript	chr1	110243608	13142	IMPUTED	7
rs4477641	AAGAB_tss1	chr15	67546652	67547707	-	-4.90013	3.42323749812687e-06	0.00284043	-0.118874	TSS,S	AAGAB	coding	protein_coding	chr15	67055801	-491191	IMPUTED	4
rs11025953	NELL1_tss1	chr11	20690284	20691317	+	4.89996	3.42566569965776e-06	0.00284191	0.13481	TSS,S	NELL1	coding	protein_coding	chr11	21188910	497696	IMPUTED	6
rs2898945	chr17_-_48554014	chr17	48553858	48554130	-	-4.89889	3.44098421236655e-06	0.00285289	-0.209478	intergenic	NA	NA	NA	chr17	48553916	-98	IMPUTED	4
rs9554872	FGF14_tss2	chr13	103046892	103047018	+	-4.8987	3.44365992169564e-06	0.00285487	-0.204822	intron,AS	FGF14	coding	protein_coding	chr13	103008694	-38281	IMPUTED	7
rs1201525	LINC00667_tss2	chr18	5237769	5237966	+	-4.89861	3.4449267947309e-06	0.00285585	-0.267163	TSS,S	LINC00667	nonCoding	lincRNA	chr18	5237823	-24	IMPUTED	2b
rs4061933	RTN3_tss7	chr11	63486465	63486949	+	4.89834	3.44889678240913e-06	0.00285846	0.210672	exon,S	RTN3	coding	protein_coding	chr11	62529532	-957024	CHIP	3a
rs7636269	NMNAT3_tss1	chr3	139396570	139396910	-	-4.89757	3.45985548735307e-06	0.00286701	-0.147994	TSS,S	NMNAT3	coding	nonsense_mediated_decay	chr3	139391168	-5646	IMPUTED	6
rs35791258	RNF220_tss1	chr1	45097588	45098201	+	-4.89691	3.46947248558111e-06	0.00287452	-0.0782054	TSS,S	RNF220	nonCoding	processed_transcript	chr1	45129394	31769	IMPUTED	5
rs16877850	RBPJ_tss1	chr4	26322245	26323534	+	4.89636	3.47731374947346e-06	0.00288026	0.0777683	TSS,S	RBPJ	problem	retained_intron	chr4	25975649	-346789	IMPUTED	5
rs80158681	WDR5B_tss2	chr3	122134769	122135024	-	4.89574	3.48627181427334e-06	0.00288708	0.147243	TSS,S	WDR5B	coding	protein_coding	chr3	122069823	-65110	IMPUTED	4
rs11039421	TRIM3_tss1	chr11	6494802	6495327	-	4.89367	3.51642122419359e-06	0.00290998	0.125551	TSS,S	TRIM3	coding	protein_coding	chr11	5897771	-597362	IMPUTED	7
rs56295829	TSPAN14_tss3	chr10	82213771	82213943	+	-4.89298	3.52645593986791e-06	0.00291523	-0.223437	TSS,S	TSPAN14	coding	protein_coding	chr10	82233371	19463	IMPUTED	2c
rs915451	RP11-38L15.3_tss1	chr10	46951383	46951515	+	4.89189	3.54252114926745e-06	0.00292607	0.24971	TSS,S	RP11-38L15.3	nonCoding	antisense	chr10	46970815	19352	IMPUTED	2b
rs2288733	IKBIP_tss1	chr12	99038455	99038652	-	4.89121	3.55255604939204e-06	0.00293362	0.185863	exon,S	IKBIP	coding	protein_coding	chr12	99054887	16321	IMPUTED	7
rs143665311	BTN2A1_tss1	chr6	26458110	26458416	+	4.89118	3.55292079297693e-06	0.0029339	0.119805	TSS,S	BTN2A1	coding	protein_coding	chr6	26444168	-14013	IMPUTED	6
rs2679792	PDS5A_tss1	chr4	39978706	39979336	-	-4.8911	3.55404596900767e-06	0.00293444	-0.099369	TSS,S	PDS5A	problem	retained_intron	chr4	39924791	-54438	IMPUTED	6
rs11637964	CSNK1G1_tss1	chr15	64648211	64648540	-	-4.89033	3.56554365439501e-06	0.00294224	-0.180179	TSS,S	CSNK1G1	coding	protein_coding	chr15	65241735	593363	IMPUTED	5
rs56023905	FAM66B_tss1	chr8	7212721	7212842	-	4.88994	3.57118751803441e-06	0.00294672	0.30927	exon,S	FAM66B	nonCoding	processed_transcript	chr8	7217172	4345	EXOME	7
rs13420578	IAH1_tss1	chr2	9614547	9614770	+	-4.88962	3.57603937751537e-06	0.00295061	-0.103673	TSS,S	IAH1	coding	protein_coding	chr2	9705899	91218	IMPUTED	4
rs78378550	DYM_tss1	chr18	46986760	46987206	-	-4.88913	3.58328809281e-06	0.00295155	-0.124706	TSS,S	DYM	coding	protein_coding	chr18	46986695	-355	IMPUTED	2b
chr4:103873616	UBE2D3_tss4	chr4	103789958	103790194	-	-4.88884	3.58766624845345e-06	0.00295494	-0.21585	TSS,S	UBE2D3	coding	protein_coding	chr4	103873616	83564	IMPUTED	7
rs6932214	TSPYL1_tss1	chr6	116599064	116601182	-	-4.88606	3.62924786938799e-06	0.00298554	-0.0823606	TSS,S	TSPYL1	coding	protein_coding	chr6	115682953	-918140	IMPUTED	6
rs4903163	PTGR2_tss1	chr14	74318454	74318867	+	4.88402	3.66011448771566e-06	0.00300811	0.168323	TSS,S	PTGR2	coding	protein_coding	chr14	74451171	132618	IMPUTED	7
rs12898838	GABRB3_tss1	chr15	27016613	27019000	-	4.88233	3.68584855897807e-06	0.00302614	0.132595	TSS,S	GABRB3	coding	protein_coding	chr15	27026674	8493	IMPUTED	6
rs17118812	CYSTM1_tss1	chr5	139554491	139555610	+	-4.88158	3.69724369431473e-06	0.00303452	-0.116466	TSS,S	CYSTM1	nonCoding	processed_transcript	chr5	139703286	148526	CHIP	4
rs610060	RP5-1157M23.2_tss1	chr3	52273179	52273453	+	4.8812	3.70301851269634e-06	0.00303859	0.165665	TSS,S	RP5-1157M23.2	nonCoding	processed_transcript	chr3	52273421	152	IMPUTED	1d
rs1473958	RPIA_tss2	chr2	88990900	88991056	-	4.88109	3.70477934343049e-06	0.00303994	0.151798	TSSregion500,AS	RPIA	coding	protein_coding	chr2	89001005	10023	IMPUTED	6
rs111952550	SYT3_tss2	chr19	51142887	51143318	-	-4.88104	3.70555321859136e-06	0.00304054	-0.165925	TSS,S	SYT3	coding	protein_coding	chr19	51151892	8786	IMPUTED	5
rs73886026	ACO2_tss1	chr22	41864978	41865546	+	-4.88092	3.70743181269705e-06	0.00304205	-0.169432	TSS,S	ACO2	coding	protein_coding	chr22	42695345	830226	IMPUTED	5
rs7304061	RP11-554D14.2_tss1	chr12	108297426	108297735	-	4.87771	3.75709623518868e-06	0.00307596	0.177059	TSS,S	RP11-554D14.2	pseudo	processed_pseudogene	chr12	108322618	25035	IMPUTED	6
rs3917980	OSCP1_tss2	chr1	36916132	36916335	+	4.87704	3.76748421734392e-06	0.00308343	0.164505	TSSregion100,AS	OSCP1	coding	protein_coding	chr1	36937065	20839	EXOME_IMPUTED	5
rs13003476	KIAA1715_tss1	chr2	176866889	176867117	-	4.87477	3.8030295708825e-06	0.00310864	0.0741951	TSS,S	KIAA1715	coding	protein_coding	chr2	176722658	-144360	IMPUTED	7
rs7257785	LINC00662_tss1	chr19	28283934	28284953	-	4.87439	3.80914400787799e-06	0.00311228	0.0748489	TSS,S	LINC00662	nonCoding	lincRNA	chr19	28141153	-143648	IMPUTED	7
rs287981	TAF1B_tss1	chr2	9983433	9983934	+	-4.87233	3.84173813884951e-06	0.00313418	-0.0887534	TSS,S	TAF1B	coding	protein_coding	chr2	9971562	-12070	IMPUTED	6
rs11145936	GPSM1_tss3	chr9	139242180	139242260	+	4.8723	3.84225637464661e-06	0.00313456	0.0889444	intron,S	GPSM1	coding	protein_coding	chr9	139834515	592278	IMPUTED	4
rs2843710	IFNAR1_tss2	chr21	34697018	34697260	-	-4.8722	3.8438414671063e-06	0.00313521	-0.161226	TSS,AS	IFNAR1	coding	protein_coding	chr21	34696707	-424	IMPUTED	4
rs2659536	ZNF706_tss4	chr8	102218005	102218474	+	-4.87143	3.85605599667709e-06	0.00314443	-0.160701	TSS,AS	ZNF706	coding	protein_coding	chr8	102054625	-163481	IMPUTED	6
rs17807215	TMEM140_tss1	chr7	134832762	134833024	+	4.87139	3.85678692144224e-06	0.00314475	0.221134	TSS,S	TMEM140	coding	protein_coding	chr7	134883991	51154	CHIP	5
rs59165439	PTGR1_tss1	chr9	114361566	114361780	-	-4.87107	3.86182373902972e-06	0.00314767	-0.166576	TSS,S	PTGR1	coding	protein_coding	chr9	114357952	-3736	IMPUTED	7
rs11603384	chr11_-_63949149	chr11	63949083	63949201	-	-4.87106	3.86205568353916e-06	0.00314776	-0.176213	intergenic	NA	NA	NA	chr11	63949095	-54	CHIP	1f
rs2072051	AP1B1_tss1	chr22	29784425	29784681	-	4.87055	3.87009611997037e-06	0.00315371	0.070568	TSS,S	AP1B1	coding	protein_coding	chr22	29755888	-28653	EXOME_IMPUTED	5
rs8007870	RNU6-41_tss1	chr14	32672696	32672952	+	-4.87022	3.87548595159822e-06	0.00315769	-0.177343	TSSregion500,AS	RNU6-41	nonCoding	snRNA	chr14	32634212	-38590	IMPUTED	5
rs73183490	EIF2B5_tss3	chr3	183852763	183852923	+	-4.86932	3.8899477244065e-06	0.0031662	-0.219607	TSS,S	EIF2B5	problem	retained_intron	chr3	183841760	-11034	IMPUTED	5
rs34074573	NGDN_tss1	chr14	23938676	23939022	+	-4.8688	3.89828623686981e-06	0.00317224	-0.102122	TSS,S	NGDN	coding	protein_coding	chr14	23789955	-148955	EXOME_IMPUTED	4
rs9282801	NOS2_tss1	chr17	26120654	26120988	-	-4.86875	3.89902559871503e-06	0.00317282	-0.185597	intron,S	NOS2	coding	protein_coding	chr17	26096473	-24280	IMPUTED	5
rs3760638	SERTAD3_tss1	chr19	40950141	40950344	-	-4.86858	3.90189997594978e-06	0.00317437	-0.245759	TSS,S	SERTAD3	coding	protein_coding	chr19	40950347	105	IMPUTED	4
rs4812900	NCOA5_tss2	chr20	44698875	44699199	-	-4.86798	3.91160931530097e-06	0.00317986	-0.244251	exon,S	NCOA5	coding	protein_coding	chr20	44051497	-647488	CHIP	6
rs4840159	RP3-467N11.1_tss1	chr6	101329216	101329450	+	-4.86761	3.91755981221375e-06	0.0031842	-0.182061	TSS,S	RP3-467N11.1	nonCoding	antisense	chr6	101330188	857	IMPUTED	4
rs871440	TEX29_tss2	chr13	111978224	111978545	+	4.86752	3.91893497228605e-06	0.00318527	0.207094	intron,S	TEX29	coding	nonsense_mediated_decay	chr13	112193423	215137	IMPUTED	5
rs59731339	SEC23B_tss1	chr20	18488466	18488617	+	4.86631	3.93869926914935e-06	0.00319946	0.183498	TSS,S	SEC23B	nonCoding	processed_transcript	chr20	18387034	-101506	IMPUTED	7
rs4835717	FAM53C_tss2	chr5	137682880	137683254	+	4.8656	3.95020512771277e-06	0.00320786	0.210996	exon,S	FAM53C	coding	protein_coding	chr5	136874636	-808389	IMPUTED	5
rs34713890	RSG1_tss1	chr1	16563423	16563743	-	4.86524	3.95607338835662e-06	0.00321227	0.144953	TSS,S	RSG1	coding	protein_coding	chr1	16596558	32909	IMPUTED	5
rs11704	ANKRD9_tss1	chr14	102975831	102976311	-	-4.86448	3.96856921333677e-06	0.00322093	-0.151232	TSS,S	ANKRD9	coding	protein_coding	chr14	102808655	-167335	EXOME_IMPUTED	6
chr8:125444122	TRMT12_tss2	chr8	125464197	125464310	+	4.86427	3.97212763998696e-06	0.00322325	0.359496	exon,S	TRMT12	coding	protein_coding	chr8	125444122	-20107	IMPUTED	7
chr4:5768326	CRMP1_tss1	chr4	5889975	5890564	-	-4.86366	3.98203471213262e-06	0.00323044	-0.11543	TSS,S	CRMP1	nonCoding	processed_transcript	chr4	5768326	-121880	IMPUTED	7
rs11986341	TM2D2_tss1	chr8	38853564	38854167	-	4.86353	3.98420830487567e-06	0.00323177	0.0957345	TSS,S	TM2D2	coding	protein_coding	chr8	38823511	-30525	IMPUTED	7
rs357614	SLC36A1_tss1	chr5	150827035	150828306	+	4.86303	3.99253363826011e-06	0.00323812	0.0909648	TSS,S	SLC36A1	coding	protein_coding	chr5	150843512	16343	IMPUTED	5
chr15:75593740	MAN2C1_tss1	chr15	75660822	75661050	-	4.86139	4.01959994404879e-06	0.00325881	0.118617	TSS,S	MAN2C1	coding	protein_coding	chr15	75593740	-67206	IMPUTED	5
rs10417981	ZNF581_tss1	chr19	56154828	56155107	+	4.85879	4.06307075079144e-06	0.00328966	0.201898	TSS,S	ZNF581	coding	protein_coding	chr19	55525388	-629625	IMPUTED	7
rs6733672	PXDN_tss1	chr2	1747980	1748418	-	4.8587	4.0647106015616e-06	0.00329092	0.145807	TSS,S	PXDN	coding	protein_coding	chr2	790657	-957630	IMPUTED	5
rs9995559	TRIM2_tss5	chr4	154073873	154074422	+	-4.85711	4.09139679744997e-06	0.00330625	-0.244296	TSS,S	TRIM2	coding	protein_coding	chr4	154187556	113268	IMPUTED	6
rs11633799	NDUFAF1_tss1	chr15	41694389	41694806	-	-4.85643	4.10294057238492e-06	0.00331461	-0.0975539	TSS,S	NDUFAF1	coding	protein_coding	chr15	41576538	-118156	IMPUTED	4
rs10133242	GPR135_tss1	chr14	59931276	59932300	-	-4.85626	4.10580198856798e-06	0.00331637	-0.123236	TSS,S	GPR135	coding	nonsense_mediated_decay	chr14	59993089	60990	IMPUTED	6
rs4748483	SLC39A12_tss2	chr10	18242040	18242336	+	4.85482	4.13027183604423e-06	0.00333482	0.226227	exon,S	SLC39A12	coding	protein_coding	chr10	18822667	580494	IMPUTED	6
rs9507403	CENPJ_tss1	chr13	25496927	25497154	-	-4.85173	4.18338937217333e-06	0.00336701	-0.108492	TSS,S	CENPJ	coding	protein_coding	chr13	25305446	-191553	IMPUTED	5
rs12544801	MSRA_tss5	chr8	10116927	10117948	+	-4.85039	4.20659605054057e-06	0.00338306	-0.263977	intron,S	MSRA	coding	protein_coding	chr8	10107382	-10065	IMPUTED	6
rs7161243	PIGH_tss1	chr14	68066825	68067070	-	-4.84846	4.24024516021271e-06	0.00340791	-0.112986	TSS,S	PIGH	coding	protein_coding	chr14	68073442	6457	IMPUTED	6
rs2074898	MUM1_tss1	chr19	1354795	1355552	+	4.84661	4.27281313659271e-06	0.00343012	0.0977184	TSS,S	MUM1	problem	retained_intron	chr19	1391361	36405	IMPUTED	3a
rs62173308	FASTKD1_tss1	chr2	170429848	170430482	-	-4.84633	4.27782021687984e-06	0.00343404	-0.0893288	TSS,S	FASTKD1	coding	protein_coding	chr2	170576381	146027	IMPUTED	6
rs6678526	CCDC23_tss1	chr1	43282391	43283141	-	4.84595	4.28452781686533e-06	0.00343923	0.111042	TSS,S	CCDC23	coding	protein_coding	chr1	43284052	1050	IMPUTED	3a
rs11556643	chr20_-_799962	chr20	799955	799971	-	4.8445	4.31026781527509e-06	0.0034567	0.251852	intergenic	NA	NA	NA	chr20	330408	-469554	EXOME	4
rs77769118	TGFBR1_tss1	chr9	101867236	101867692	+	-4.84449	4.31032644435369e-06	0.0034567	-0.291541	TSS,S	TGFBR1	coding	protein_coding	chr9	102175985	308589	IMPUTED	5
rs6478003	BSPRY_tss1	chr9	116111719	116112052	+	-4.84291	4.33856650034925e-06	0.00347738	-0.175126	TSS,S	BSPRY	coding	protein_coding	chr9	116108320	-3478	IMPUTED	5
rs184433034	ZSWIM6_tss1	chr5	60627968	60628396	+	4.84262	4.34374893291487e-06	0.00348068	0.186666	TSS,S	ZSWIM6	coding	protein_coding	chr5	60578185	-49898	IMPUTED	6
rs9805172	CKAP2_tss2	chr13	53029359	53029556	-	4.84142	4.36526313942958e-06	0.00349501	0.269696	TSSregion100,AS	CKAP2	coding	protein_coding	chr13	52128349	-901132	IMPUTED	6
rs6066909	STAU1_tss1	chr20	47804287	47805146	-	4.84118	4.36967614239216e-06	0.00349829	0.0664908	TSS,S	STAU1	coding	protein_coding	chr20	47529913	-274954	IMPUTED	7
rs7629273	TAMM41_tss1	chr3	11887994	11888443	-	-4.84071	4.37818499045359e-06	0.00350459	-0.0946237	TSS,S	TAMM41	coding	protein_coding	chr3	11836386	-51971	IMPUTED	6
rs9411050	ZFAND5_tss1	chr9	74979159	74980432	-	-4.84068	4.37866677188553e-06	0.00350472	-0.0815036	TSS,S	ZFAND5	coding	protein_coding	chr9	74956686	-23438	IMPUTED	4
rs4748099	RBM17_tss1	chr10	6130900	6131589	+	4.84062	4.37970919990495e-06	0.00350545	0.157619	TSS,S	RBM17	coding	protein_coding	chr10	6536608	405568	IMPUTED	5
rs10260418	PLEKHA8_tss1	chr7	30067906	30068281	+	-4.83873	4.41409517529719e-06	0.00353129	-0.124409	TSS,S	PLEKHA8	coding	protein_coding	chr7	30068028	2	CAGE_IMPUTED	2b
rs45490395	APP_tss19	chr21	27342704	27342957	-	-4.83649	4.455045108643e-06	0.00355954	-0.168916	intron,S	APP	coding	protein_coding	chr21	27263403	-79401	IMPUTED	6
chr11:50309299	RP11-707M1.1_tss1	chr11	49582377	49582436	+	-4.8359	4.46596103546354e-06	0.00356736	-0.18941	exon,S	RP11-707M1.1	nonCoding	processed_transcript	chr11	50309299	726893	IMPUTED	6
rs12519190	chr5_-_124748974	chr5	124748840	124749177	-	-4.83446	4.49257288847644e-06	0.00358629	-0.222247	intergenic	NA	NA	NA	chr5	125200963	451989	IMPUTED	3a
rs73222789	CIT_tss9	chr12	120295613	120295676	-	4.83444	4.49276629693383e-06	0.00358642	0.23501	TSSregion500,S	CIT	coding	protein_coding	chr12	121092809	797162	IMPUTED	5
rs1268083	HEY2_tss1	chr6	126070636	126071050	+	4.83411	4.49896192251416e-06	0.0035898	0.134785	TSS,S	HEY2	coding	protein_coding	chr6	126049040	-21721	IMPUTED	7
rs1532745	RP11-540B6.2_tss1	chr15	31175519	31175527	-	4.8341	4.49915751378699e-06	0.0035898	0.218782	TSSregion100,S	RP11-540B6.2	pseudo	processed_pseudogene	chr15	32124662	949138	IMPUTED	6
rs1775153	SLC45A3_tss2	chr1	205648920	205649469	-	4.83233	4.53206986282823e-06	0.00361157	0.172605	intron,S	SLC45A3	coding	protein_coding	chr1	205650271	1101	IMPUTED	5
rs117166735	C18orf54_tss1	chr18	51884168	51884760	+	-4.83092	4.5584615680243e-06	0.00363021	-0.25104	TSS,S	C18orf54	coding	protein_coding	chr18	52836380	952106	IMPUTED	5
rs3917490	AC002429.5_tss1	chr7	94843470	94843701	-	4.83039	4.56846788118994e-06	0.0036374	0.245739	TSS,S	AC002429.5	nonCoding	antisense	chr7	94948841	105197	IMPUTED	5
rs28041	ERAP1_tss1	chr5	96143558	96143924	-	-4.82985	4.57872580713016e-06	0.00364446	-0.10994	TSS,S	ERAP1	coding	protein_coding	chr5	96085423	-58219	IMPUTED	7
rs4239541	MARCH2_tss1	chr19	8477958	8478406	+	-4.82967	4.58201278114619e-06	0.0036469	-0.133855	TSS,S	MARCH2	coding	protein_coding	chr19	8564474	86287	IMPUTED	5
rs73920010	FAM228B_tss2	chr2	24345966	24346499	+	-4.82967	4.58202122316576e-06	0.0036469	-0.15575	TSS,S	FAM228B	coding	protein_coding	chr2	24347093	756	IMPUTED	5
rs8028947	GABRA5_tss1	chr15	27111552	27113356	+	4.8294	4.58712720731128e-06	0.00365091	0.161605	TSS,S	GABRA5	coding	protein_coding	chr15	27173882	61623	IMPUTED	6
rs9893808	UNC45B_tss1	chr17	33478134	33478376	-	-4.8286	4.60226004511362e-06	0.00366043	-0.32429	intron,AS	UNC45B	coding	protein_coding	chr17	32561013	-917260	IMPUTED	5
rs59428494	KALRN_tss4	chr3	124281383	124281751	+	-4.82843	4.605584907529e-06	0.00366281	-0.294526	TSS,S	KALRN	problem	retained_intron	chr3	124266394	-15164	IMPUTED	7
rs17344811	AC018730.3_tss1	chr2	105488718	105489158	-	4.82746	4.62394008873746e-06	0.00367405	0.180972	TSS,S	AC018730.3	nonCoding	antisense	chr2	104573946	-915109	IMPUTED	7
rs10035498	THBS4_tss2	chr5	79287040	79287204	+	-4.82661	4.64012616108497e-06	0.00368403	-0.133186	TSS,S	THBS4	nonCoding	processed_transcript	chr5	79292761	5608	IMPUTED	6
rs12541494	WDYHV1_tss1	chr8	124428755	124429320	+	4.82567	4.6582086200681e-06	0.0036965	0.106495	TSS,S	WDYHV1	coding	protein_coding	chr8	124429395	351	IMPUTED	1f
rs16996320	CTC-559E9.4_tss1	chr19	19932440	19932623	-	4.82562	4.65911679154639e-06	0.00369712	0.15579	TSS,S	CTC-559E9.4	nonCoding	lincRNA	chr19	19887292	-45267	IMPUTED	4
rs11622356	CKB_tss2	chr14	103986018	103987338	-	-4.82532	4.66486723122623e-06	0.00370128	-0.189226	TSS,S	CKB	problem	retained_intron	chr14	103912195	-74658	IMPUTED	5
rs35105438	ASRGL1_tss1	chr11	62104813	62105672	+	4.82501	4.67091158002351e-06	0.00370538	0.131335	TSS,S	ASRGL1	coding	protein_coding	chr11	62134796	29853	IMPUTED	7
rs71503192	REXO4_tss1	chr9	136283072	136283206	-	4.82272	4.71520342077586e-06	0.0037346	0.189592	TSS,S	REXO4	coding	protein_coding	chr9	136285173	2070	IMPUTED	6
rs62070807	TP53I13_tss1	chr17	27895306	27895617	-	4.82189	4.73121967841565e-06	0.00374517	0.189329	TSS,AS	TP53I13	coding	nonsense_mediated_decay	chr17	27897131	1597	IMPUTED	7
rs41299205	C14orf159_tss3	chr14	91580933	91581592	+	4.82165	4.7360366744327e-06	0.00374871	0.305171	TSS,S	C14orf159	coding	protein_coding	chr14	91581272	289	EXOME_IMPUTED	2a
rs13842	MRPL51_tss1	chr12	6602205	6602543	-	-4.82044	4.75964426014193e-06	0.00376621	-0.0905741	TSS,S	MRPL51	nonCoding	processed_transcript	chr12	6572561	-29865	EXOME_IMPUTED	4
rs2322967	ARHGAP44_tss1	chr17	12692691	12693232	+	4.82033	4.76180969320378e-06	0.00376717	0.13051	TSS,S	ARHGAP44	coding	protein_coding	chr17	13667571	974747	IMPUTED	5
rs62081792	RNF43_tss2	chr17	56492735	56492892	-	4.81777	4.81217169556283e-06	0.00380152	0.298975	exon,S	RNF43	coding	protein_coding	chr17	56016609	-476201	IMPUTED	7
rs56073408	ARL8B_tss3	chr3	5213810	5213926	+	-4.81759	4.81579223844126e-06	0.00380372	-0.23693	exon,S	ARL8B	coding	protein_coding	chr3	4609313	-604527	IMPUTED	7
rs12424358	NCOR2_tss3	chr12	125051734	125052165	-	-4.81723	4.82292315164536e-06	0.00380493	-0.128141	TSS,S	NCOR2	coding	protein_coding	chr12	125071358	19221	IMPUTED	3a
rs9517812	ZIC2_tss6	chr13	100633783	100633912	-	4.81668	4.8338263664983e-06	0.00381204	0.110719	TSSregion500,AS	ZIC2	coding	protein_coding	chr13	100302323	-331521	IMPUTED	7
rs71823709	AC016725.4_tss1	chr2	135676142	135676353	-	-4.81596	4.84807039608382e-06	0.00382095	-0.110166	TSS,S	AC016725.4	nonCoding	antisense	chr2	135605013	-71163	IMPUTED	6
rs4888432	TERF2IP_tss4	chr16	75688169	75688298	+	-4.81585	4.85026481163586e-06	0.00382255	-0.170503	exon,S	TERF2IP	coding	protein_coding	chr16	75510973	-177247	IMPUTED	2b
rs4819215	FTCD_tss1	chr21	47570355	47570547	-	-4.81508	4.865740257459e-06	0.00383376	-0.210331	exon,S	FTCD	coding	protein_coding	chr21	47623573	53084	IMPUTED	5
rs262239	ARL6IP5_tss1	chr3	69133880	69134400	+	4.81464	4.87450524705927e-06	0.00384007	0.136185	TSS,S	ARL6IP5	coding	protein_coding	chr3	68408117	-726046	IMPUTED	7
rs6057884	CDK5RAP1_tss1	chr20	31989263	31989412	-	-4.81448	4.87772173881981e-06	0.00384141	-0.104116	TSS,S	CDK5RAP1	nonCoding	processed_transcript	chr20	32296681	307356	IMPUTED	6
rs11990710	RP11-127H5.1_tss1	chr8	105715844	105715990	+	-4.81439	4.87947681952441e-06	0.00384204	-0.196562	TSS,S	RP11-127H5.1	coding	nonsense_mediated_decay	chr8	105682010	-33909	IMPUTED	3a
rs479306	KHDC1_tss1	chr6	74019401	74020244	-	-4.81317	4.90401081707619e-06	0.00385466	-0.168456	TSS,S	KHDC1	coding	protein_coding	chr6	74028761	8884	IMPUTED	6
rs17153906	AC004540.5_tss2	chr7	26438985	26439203	-	-4.81297	4.90813777530747e-06	0.00385705	-0.143533	exon,AS	AC004540.5	nonCoding	processed_transcript	chr7	26586556	147493	IMPUTED	6
rs2293243	RFC4_tss1	chr3	186524100	186524329	-	-4.81247	4.91819315705203e-06	0.00386421	-0.123031	TSS,S	RFC4	coding	protein_coding	chr3	186522737	-1534	IMPUTED	5
rs10401347	SULT2B1_tss1	chr19	49092250	49092414	+	4.81224	4.92287073842074e-06	0.00386704	0.331347	intron,S	SULT2B1	coding	protein_coding	chr19	49092551	219	IMPUTED	2b
rs2001380	NFE2L1_tss4	chr17	46136893	46137974	+	-4.81196	4.92847181731287e-06	0.00387116	-0.157132	exon,S	NFE2L1	coding	protein_coding	chr17	45940310	-197274	IMPUTED	4
rs4689144	ABLIM2_tss3	chr4	8021510	8021694	+	-4.81182	4.93136040145858e-06	0.0038734	-0.171223	intron,AS	ABLIM2	problem	retained_intron	chr4	7596151	-425426	IMPUTED	5
rs1042035	GALC_tss2	chr14	88458598	88459290	-	-4.81088	4.95054946898819e-06	0.00388503	-0.232514	TSS,S	GALC	coding	protein_coding	chr14	88399950	-59248	EXOME_IMPUTED	6
rs12624027	IGFBP2_tss2	chr2	217498298	217498662	+	-4.81031	4.96203076547117e-06	0.00389268	-0.177074	exon,S	IGFBP2	coding	protein_coding	chr2	217397419	-100894	CHIP	3a
rs1316453	C1QTNF1_tss1	chr17	77020086	77020554	+	4.81019	4.96456094964035e-06	0.00389459	0.243488	TSS,S	C1QTNF1	coding	protein_coding	chr17	77410859	390610	CHIP	5
rs57222630	RP11-17A1.3_tss1	chr11	22850925	22851057	+	4.81018	4.9647350474885e-06	0.00389462	0.227363	TSS,S	RP11-17A1.3	nonCoding	antisense	chr11	23849928	998972	IMPUTED	6
rs79471319	chr6_-_31789750	chr6	31789532	31790196	-	4.81015	4.96530450962054e-06	0.00389498	0.539804	intergenic	NA	NA	NA	chr6	32627777	838027	EXOME	4
rs117379156	chr11_+_123229249	chr11	123228703	123229483	+	4.80988	4.97087496084434e-06	0.00389896	0.45792	intergenic	NA	NA	NA	chr11	122997640	-231609	IMPUTED	5
rs9616911	SHANK3_tss2	chr22	51113236	51113730	+	4.80946	4.97949238609576e-06	0.00390384	0.133391	exon,S	SHANK3	coding	protein_coding	chr22	51114518	1200	IMPUTED	5
rs41264285	ADAM15_tss1	chr1	155023284	155023943	+	-4.80608	5.04917533787538e-06	0.00395283	-0.164182	TSS,S	ADAM15	problem	retained_intron	chr1	155033918	10145	EXOME_IMPUTED	4
rs76766784	CABLES2_tss1	chr20	60981987	60982436	-	-4.80537	5.06386021778593e-06	0.00396343	-0.163125	TSS,S	CABLES2	coding	protein_coding	chr20	59990110	-992231	IMPUTED	5
rs12799241	TRIM29_tss1	chr11	120053344	120053647	+	-4.80452	5.08150638946545e-06	0.0039755	-0.237903	intron,AS	TRIM29	coding	protein_coding	chr11	119980729	-72691	IMPUTED	5
rs12339673	LCNL1_tss2	chr9	139876020	139876191	-	-4.80447	5.08266047577649e-06	0.00397632	-0.235904	TSSregion500,AS	LCNL1	coding	nonsense_mediated_decay	chr9	139895482	19377	IMPUTED	2b
rs8134313	ITSN1_tss3	chr21	35144280	35144627	+	-4.80409	5.09058111115932e-06	0.00398215	-0.181881	exon,S	ITSN1	coding	protein_coding	chr21	34548081	-596375	CHIP	6
rs692227	INADL_tss1	chr1	62207683	62208225	+	-4.804	5.09252206121262e-06	0.00398333	-0.183261	TSS,S	INADL	coding	protein_coding	chr1	62222558	14621	IMPUTED	6
rs56877097	JAK1_tss1	chr1	65431640	65432334	-	4.80325	5.10827046393999e-06	0.00399432	0.18798	TSS,S	JAK1	coding	protein_coding	chr1	65440764	8532	IMPUTED	6
rs12094944	ROR1_tss1	chr1	64239493	64240127	+	-4.80295	5.11442601972107e-06	0.00399786	-0.178877	TSS,S	ROR1	coding	protein_coding	chr1	64561277	321591	IMPUTED	7
rs8054638	FAM192A_tss3	chr16	57206703	57206749	-	4.80269	5.1200575076459e-06	0.00400116	0.665859	exon,S	FAM192A	coding	protein_coding	chr16	57902085	695374	IMPUTED	6
rs12210517	RP11-398K22.12_tss1	chr6	73972742	73973137	+	4.80228	5.12860938752415e-06	0.00400668	0.161431	TSS,S	RP11-398K22.12	nonCoding	processed_transcript	chr6	73952058	-20908	IMPUTED	2b
rs10849428	PHB2_tss1	chr12	7079378	7080028	-	-4.80202	5.13402911539985e-06	0.00400874	-0.0888504	TSS,S	PHB2	coding	nonsense_mediated_decay	chr12	6369878	-709949	IMPUTED	7
rs73190197	CCT8_tss2	chr21	30445379	30445813	-	4.80158	5.14329071266464e-06	0.00401325	0.249862	TSS,S	CCT8	coding	protein_coding	chr21	30375159	-70561	IMPUTED	4
rs7221641	BCAS3_tss3	chr17	59118129	59118254	+	4.80113	5.15295656020311e-06	0.00401801	1.51827	exon,S	BCAS3	coding	protein_coding	chr17	58494204	-624006	CHIP	5
rs35194383	ZNF296_tss1	chr19	45578794	45579014	+	4.80059	5.16435004257128e-06	0.00402607	0.162088	exon,AS	ZNF296	coding	protein_coding	chr19	45516050	-62867	IMPUTED	7
rs9897759	DGKE_tss1	chr17	54911233	54912632	+	-4.79926	5.19251036146012e-06	0.00404486	-0.0907412	TSS,S	DGKE	coding	protein_coding	chr17	54940916	29402	EXOME_IMPUTED	5
rs12978806	chr19_+_46582388	chr19	46582368	46582666	+	-4.79911	5.19568329269259e-06	0.00404702	-0.159124	intergenic	NA	NA	NA	chr19	46020421	-561967	IMPUTED	6
rs2795294	KCNK1_tss1	chr1	233749424	233750247	+	-4.79823	5.21454688541544e-06	0.00406074	-0.136318	TSS,S	KCNK1	coding	protein_coding	chr1	233749855	5	IMPUTED	4
rs34773625	PCDH15_tss3	chr10	57388317	57388588	-	4.79765	5.22705406641891e-06	0.00407031	0.203516	TSSregion1000,S	PCDH15	coding	protein_coding	chr10	57890448	502074	IMPUTED	6
rs66823521	PCDHGB2_tss1	chr5	140739495	140739852	+	-4.79721	5.23641063335384e-06	0.00407705	-0.217014	TSS,S	PCDHGB2	coding	protein_coding	chr5	140720954	-18609	EXOME_IMPUTED	4
rs7999312	ZMYM5_tss1	chr13	20437550	20437845	-	-4.79717	5.23724472243894e-06	0.00407761	-0.134548	TSS,S	ZMYM5	problem	retained_intron	chr13	20374032	-63627	IMPUTED	7
rs12938689	RTN4RL1_tss1	chr17	1928074	1929090	-	-4.7969	5.24310726263381e-06	0.00408177	-0.12305	TSS,S	RTN4RL1	coding	protein_coding	chr17	2491875	563262	IMPUTED	6
rs2275244	LONP1_tss1	chr19	5719733	5720367	-	-4.79591	5.26455323862282e-06	0.00409608	-0.103459	TSS,S	LONP1	problem	retained_intron	chr19	5694231	-25926	IMPUTED	4
rs76460124	MMAB_tss1	chr12	110011103	110011454	-	4.79578	5.26719772399466e-06	0.00409802	0.181792	TSS,S	MMAB	coding	protein_coding	chr12	110084931	73636	IMPUTED	7
rs57923614	TNFAIP1_tss1	chr17	26662519	26662901	+	-4.79551	5.27312718323162e-06	0.00410252	-0.0782251	TSS,S	TNFAIP1	coding	protein_coding	chr17	27526077	863276	IMPUTED	6
rs12799135	USH1C_tss2	chr11	17565854	17566021	-	4.79399	5.30622931503591e-06	0.0041245	0.314781	TSS,S	USH1C	coding	nonsense_mediated_decay	chr11	18399906	833943	IMPUTED	7
rs35979584	GPC1_tss1	chr2	241374575	241375480	+	-4.79364	5.3137254908407e-06	0.00412995	-0.0960006	TSS,S	GPC1	coding	protein_coding	chr2	241331316	-43762	IMPUTED	5
rs4129058	AJAP1_tss1	chr1	4714478	4715492	+	4.79239	5.34097847506541e-06	0.0041485	0.101416	TSS,S	AJAP1	coding	protein_coding	chr1	5410542	695694	IMPUTED	7
rs117680812	ACVR1B_tss2	chr12	52345012	52345343	-	4.79207	5.34798532822093e-06	0.00415307	0.287413	TSSregion500,AS	ACVR1B	coding	protein_coding	chr12	53191310	846049	IMPUTED	3a
rs34269676	RP1-302D9.4_tss1	chr22	33617623	33617863	-	4.79181	5.3538308626657e-06	0.00415682	0.210472	TSS,S	RP1-302D9.4	nonCoding	processed_transcript	chr22	33612594	-5128	IMPUTED	6
rs10416349	APC2_tss2	chr19	1445968	1446445	+	4.79009	5.39160436501757e-06	0.00418225	0.10378	TSS,S	APC2	coding	protein_coding	chr19	2037440	591189	IMPUTED	4
rs4853894	chr2_-_2617167	chr2	2617078	2617310	-	-4.78999	5.39393781333909e-06	0.00418397	-0.152504	intergenic	NA	NA	NA	chr2	2616851	-316	IMPUTED	5
rs4963121	CTSD_tss1	chr11	1784976	1785314	-	4.78927	5.40992144789545e-06	0.00419263	0.068377	TSS,S	CTSD	coding	protein_coding	chr11	924117	-861040	IMPUTED	5
rs303218	IFIT5_tss1	chr10	91174294	91174588	+	-4.78884	5.4193829173566e-06	0.00419952	-0.110254	TSS,S	IFIT5	coding	protein_coding	chr10	91152593	-21908	IMPUTED	4
rs9375412	NCOA7_tss1	chr6	126111765	126112371	+	4.78757	5.44761362618974e-06	0.0042182	0.0920503	TSS,S	NCOA7	coding	protein_coding	chr6	126117840	5709	IMPUTED	5
rs72742822	ZWILCH_tss1	chr15	66797397	66797728	+	4.78615	5.47953180811577e-06	0.00423942	0.161725	TSS,S	ZWILCH	coding	protein_coding	chr15	66188317	-609345	EXOME_IMPUTED	5
rs4625053	CSGALNACT1_tss1	chr8	19459314	19460328	-	4.78444	5.51806078538865e-06	0.00426613	0.120797	TSS,S	CSGALNACT1	coding	protein_coding	chr8	19317270	-142470	IMPUTED	5
rs6691624	HTR6_tss1	chr1	19991140	19991866	+	4.78426	5.5220664064924e-06	0.00426794	0.134822	TSS,S	HTR6	coding	protein_coding	chr1	19987783	-3583	IMPUTED	6
rs35506173	IRF2BP1_tss1	chr19	46388834	46389483	-	4.78419	5.52361333781526e-06	0.0042691	0.107144	TSS,S	IRF2BP1	coding	protein_coding	chr19	46374916	-14452	IMPUTED	5
rs2663333	TIMM22_tss1	chr17	900259	900667	+	4.78392	5.52971395922966e-06	0.00427269	0.120487	TSS,S	TIMM22	coding	protein_coding	chr17	879710	-20657	IMPUTED	3a
rs614836	GIPC2_tss1	chr1	78444805	78445319	+	4.78383	5.53178483988543e-06	0.00427381	0.156463	TSS,S	GIPC2	nonCoding	processed_transcript	chr1	78595362	150503	IMPUTED	5
rs4720726	C1GALT1_tss1	chr7	7222102	7222453	+	4.78296	5.5515470238621e-06	0.00428734	0.123056	TSS,S	C1GALT1	coding	protein_coding	chr7	7225451	3200	IMPUTED	5
rs56107231	chr12_+_125424505	chr12	125424489	125424506	+	4.78243	5.56362864283809e-06	0.00429547	0.363986	intergenic	NA	NA	NA	chr12	125055895	-368610	IMPUTED	7
rs115534788	ZIC4_tss5	chr3	147121842	147121992	-	4.7814	5.58721134739802e-06	0.00431205	0.166649	TSSregion500,S	ZIC4	coding	protein_coding	chr3	147760255	638410	IMPUTED	3a
rs74777981	RPL36_tss1	chr19	5690151	5690534	+	4.78108	5.5945857964023e-06	0.00431573	0.196096	TSS,S	RPL36	coding	protein_coding	chr19	5189297	-501008	IMPUTED	4
rs2220232	MON1B_tss1	chr16	77224689	77225618	+	4.7807	5.60325709004144e-06	0.00432115	0.0674265	TSS,S	MON1B	coding	protein_coding	chr16	77117466	-107619	IMPUTED	7
rs17854454	TMEM17_tss1	chr2	62733204	62733552	-	-4.78058	5.60603962639519e-06	0.00432311	-0.152974	TSS,S	TMEM17	coding	protein_coding	chr2	62733189	-104	EXOME_IMPUTED	2a
rs7379017	BDP1_tss1	chr5	70751393	70752033	+	4.78042	5.60958724542889e-06	0.00432475	0.0884503	TSS,S	BDP1	coding	protein_coding	chr5	70939130	187654	IMPUTED	7
rs10002727	chr4_-_6310365	chr4	6310356	6310403	-	-4.77582	5.71642424343213e-06	0.00439247	-0.243985	intergenic	NA	NA	NA	chr4	6310367	2	IMPUTED	4
rs1875763	FCRLB_tss1	chr1	161696359	161696755	+	-4.77488	5.7383763074267e-06	0.00440795	-0.147559	exon,S	FCRLB	coding	protein_coding	chr1	161696998	384	IMPUTED	4
rs6937694	POLR1C_tss1	chr6	43484567	43484953	+	-4.77421	5.75412046177506e-06	0.00441873	-0.0997686	TSS,S	POLR1C	coding	protein_coding	chr6	44019518	534693	IMPUTED	4
rs12704363	RUNDC3B_tss1	chr7	87257475	87257886	+	4.77364	5.76751979679907e-06	0.00442776	0.115349	TSS,S	RUNDC3B	coding	protein_coding	chr7	87175626	-82177	IMPUTED	7
rs11014368	ENKUR_tss2	chr10	25305814	25306006	-	-4.77348	5.77129254209021e-06	0.00442998	-0.154342	TSSregion1000,S	ENKUR	coding	protein_coding	chr10	25348258	42352	IMPUTED	5
rs76906694	RP11-624C23.1_tss1	chr8	24770423	24771437	-	4.77282	5.78692750815033e-06	0.00443471	0.265204	TSSregion1000,S	RP11-624C23.1	nonCoding	antisense	chr8	24802078	31487	IMPUTED	5
rs1212955	MFN2_tss1	chr1	12040200	12040600	+	4.77225	5.80052279212863e-06	0.00444334	0.0588802	TSS,S	MFN2	coding	protein_coding	chr1	11988439	-52062	IMPUTED	4
rs4145103	NSUN2_tss2	chr5	6633285	6633466	-	-4.77217	5.80242320675838e-06	0.00444409	-0.200794	TSS,S	NSUN2	coding	protein_coding	chr5	6617481	-15923	IMPUTED	5
rs6971	TSPO_tss1	chr22	43547467	43547655	+	-4.77177	5.81193494423381e-06	0.00445076	-0.159433	TSS,S	TSPO	coding	protein_coding	chr22	43558926	11363	CHIP_EXOME	1f
rs6950140	CPVL_tss1	chr7	29185983	29186194	-	-4.77092	5.83222876160768e-06	0.00446457	-0.283207	TSS,S	CPVL	coding	protein_coding	chr7	29179891	-6260	IMPUTED	6
rs28692597	AC004603.4_tss1	chr19	43325908	43326044	+	-4.77074	5.83644966121992e-06	0.00446762	-0.438788	TSS,S	AC004603.4	nonCoding	lincRNA	chr19	43247012	-78947	IMPUTED	6
rs12702516	ACTB_tss2	chr7	5569035	5570048	-	-4.77049	5.84248521901128e-06	0.00447187	-0.117501	TSS,S	ACTB	problem	retained_intron	chr7	6526006	956702	IMPUTED	6
rs10048745	ARHGAP25_tss1	chr2	68961798	68962451	+	-4.7701	5.85165682986682e-06	0.0044782	-0.204813	TSS,S	ARHGAP25	coding	protein_coding	chr2	68962137	49	EXOME_IMPUTED	2b
rs2301614	CACFD1_tss1	chr9	136324995	136325326	+	-4.76986	5.85757158132983e-06	0.00448214	-0.128227	TSS,S	CACFD1	coding	protein_coding	chr9	136325160	41	EXOME_IMPUTED	4
rs8101679	YJEFN3_tss2	chr19	19639588	19639851	+	4.76976	5.85981459218036e-06	0.0044837	0.114194	TSS,S	YJEFN3	coding	protein_coding	chr19	19733877	94159	IMPUTED	7
rs7451214	chr6_-_123154550	chr6	123154299	123154600	-	-4.76788	5.90519256368062e-06	0.00451499	-0.185886	intergenic	NA	NA	NA	chr6	123263238	108688	IMPUTED	7
rs7330238	MCF2L_tss1	chr13	113698700	113700036	+	4.76775	5.90821540860962e-06	0.00451665	0.193169	TSS,S	MCF2L	nonCoding	processed_transcript	chr13	113703404	4433	IMPUTED	5
rs1777219	RP11-624M8.1_tss1	chr6	126070091	126070627	-	4.76771	5.90933449785664e-06	0.00451697	0.208533	TSS,S	RP11-624M8.1	nonCoding	processed_transcript	chr6	126025162	-45168	IMPUTED	6
rs111768895	SCD_tss5	chr10	102107629	102107957	+	4.7657	5.95796903330901e-06	0.00455138	0.166156	exon,S	SCD	coding	protein_coding	chr10	101584498	-523402	IMPUTED	7
rs688673	SLC8A1_tss8	chr2	40738985	40739200	+	4.76551	5.96256152111623e-06	0.00455425	0.258463	intron,AS	SLC8A1	coding	protein_coding	chr2	40406518	-332616	CHIP	7
rs55837201	NDN_tss1	chr15	23932271	23932528	-	4.76544	5.96438469090401e-06	0.00455543	0.181242	TSS,S	NDN	coding	protein_coding	chr15	23922386	-10066	IMPUTED	7
rs143898391	CNN2_tss1	chr19	1026544	1026699	+	-4.7642	5.99466380144939e-06	0.0045764	-0.266469	TSS,S	CNN2	coding	protein_coding	chr19	488474	-538152	IMPUTED	4
rs9470234	BRPF3_tss2	chr6	36165018	36165370	+	-4.76373	6.00620648748393e-06	0.00458461	-0.172631	TSS,S	BRPF3	coding	protein_coding	chr6	36198421	33261	EXOME_IMPUTED	5
rs329744	ZNF702P_tss1	chr19	53541021	53541215	-	4.76341	6.01408035047579e-06	0.00459043	0.379925	TSS,S	ZNF702P	nonCoding	processed_transcript	chr19	53541112	-20	IMPUTED	4
rs4400499	SDCCAG3_tss1	chr9	139304843	139305105	-	-4.76306	6.02265477861444e-06	0.00459599	-0.145239	TSS,S	SDCCAG3	coding	protein_coding	chr9	139305041	4	IMPUTED	2a
rs71477517	NPFFR1_tss2	chr10	72043339	72043600	-	4.76231	6.04119723787587e-06	0.00460722	0.114886	TSS,S	NPFFR1	coding	protein_coding	chr10	72659298	615732	IMPUTED	6
rs1983028	ADARB2_tss3	chr10	1246131	1246463	-	4.76193	6.05053674310744e-06	0.00461374	0.232069	TSS,S	ADARB2	coding	protein_coding	chr10	1245893	-432	IMPUTED	5
rs72735512	POMT2_tss2	chr14	77772658	77772966	-	-4.76191	6.050997392246e-06	0.00461406	-0.256255	TSS,S	POMT2	nonCoding	processed_transcript	chr14	77147049	-625797	IMPUTED	6
rs3759545	SSTR1_tss3	chr14	38677652	38678076	+	-4.76178	6.05423586066558e-06	0.00461637	-0.142102	exon,S	SSTR1	coding	protein_coding	chr14	39582888	905098	IMPUTED	5
rs12912687	FAM174B_tss3	chr15	93352556	93353030	+	4.76165	6.05752916260654e-06	0.00461879	0.175973	TSS,AS	FAM174B	coding	protein_coding	chr15	93617432	264728	IMPUTED	4
rs2407080	METRN_tss1	chr16	765030	765371	+	4.76164	6.05767472923758e-06	0.00461886	0.202015	TSS,S	METRN	coding	protein_coding	chr16	1276284	511141	IMPUTED	4
rs9777145	RNF207_tss1	chr1	6268728	6269087	+	-4.76144	6.06279463480464e-06	0.00462264	-0.17509	TSS,S	RNF207	problem	retained_intron	chr1	5963346	-305637	IMPUTED	7
rs7386016	ARHGEF10_tss2	chr8	1891597	1891939	+	4.76067	6.08172671150169e-06	0.0046355	0.67077	TSS,S	ARHGEF10	nonCoding	processed_transcript	chr8	1890533	-1225	CHIP	3a
rs66566761	RP11-430B1.2_tss1	chr15	52472169	52472553	+	-4.76034	6.09008435138948e-06	0.00464086	-0.218217	TSS,S	RP11-430B1.2	nonCoding	lincRNA	chr15	52478874	6682	IMPUTED	6
rs2467519	FAM167A_tss1	chr8	11324132	11324457	-	-4.76008	6.09651049234518e-06	0.00464521	-0.137028	TSS,S	FAM167A	coding	protein_coding	chr8	11399011	74749	IMPUTED	6
chr4:21108796	chr4_+_20253166	chr4	20253060	20253248	+	4.75982	6.10295921604281e-06	0.00464948	0.216969	intergenic	NA	NA	NA	chr4	21108796	855630	IMPUTED	7
rs11618165	IFT88_tss1	chr13	21140970	21141415	+	4.75899	6.12382731846385e-06	0.0046614	0.116642	TSS,S	IFT88	coding	protein_coding	chr13	21141482	185	IMPUTED	2b
rs1056688	PPP6R2_tss1	chr22	50781700	50782075	+	-4.75878	6.12902305098774e-06	0.00466523	-0.0633859	TSS,S	PPP6R2	coding	protein_coding	chr22	50881796	100036	IMPUTED	2b
rs13088781	LARS2_tss1	chr3	45429846	45430174	+	-4.75846	6.13700627191661e-06	0.00467063	-0.113419	TSS,S	LARS2	coding	protein_coding	chr3	45449933	19864	IMPUTED	5
rs10113386	TRAPPC9_tss3	chr8	141108579	141109454	-	-4.75844	6.13753861661438e-06	0.00467097	-0.106999	intron,S	TRAPPC9	coding	protein_coding	chr8	141095157	-14065	CHIP	7
rs62187027	KIAA1715_tss2	chr2	176867036	176867195	+	-4.7583	6.14100646917778e-06	0.00467296	-0.15836	TSS,AS	KIAA1715	coding	protein_coding	chr2	176854197	-12906	IMPUTED	6
rs144166209	SEMA4D_tss4	chr9	91985122	91985499	-	4.75652	6.18580801018386e-06	0.00470398	0.533261	TSSregion1000,S	SEMA4D	nonCoding	processed_transcript	chr9	92975418	989931	IMPUTED	5
rs6921959	CLIC5_tss1	chr6	45983243	45983846	-	-4.75638	6.18938465150334e-06	0.00470618	-0.177891	TSS,S	CLIC5	coding	protein_coding	chr6	45955331	-28266	IMPUTED	5
rs6940425	STXBP5-AS1_tss2	chr6	147525414	147525873	-	-4.75542	6.21357870386521e-06	0.00472172	-0.204738	TSS,S	STXBP5-AS1	nonCoding	processed_transcript	chr6	148035895	510080	IMPUTED	7
rs113033809	CCDC136_tss3	chr7	128431205	128431463	-	4.75523	6.21862376397728e-06	0.0047252	0.553944	TSSregion100,AS	CCDC136	coding	protein_coding	chr7	128523297	91921	IMPUTED	7
rs73225430	UBC_tss3	chr12	125401652	125401843	-	4.75491	6.22671478069551e-06	0.00472923	0.352182	exon,S	UBC	coding	protein_coding	chr12	124921684	-480099	IMPUTED	5
rs10160774	LRRC4C_tss2	chr11	41480961	41482286	-	-4.75463	6.2338062342996e-06	0.00473342	-0.107911	TSS,S	LRRC4C	coding	protein_coding	chr11	42282893	801134	CHIP	6
rs4899156	CHURC1_tss1	chr14	65381052	65381269	+	4.75457	6.2351946076167e-06	0.00473382	0.135486	TSS,S	CHURC1	coding	protein_coding	chr14	65432602	51428	IMPUTED	1f
rs17381858	EPB41L3_tss10	chr18	5420162	5420302	-	4.75291	6.27763835970878e-06	0.004759	0.199532	TSS,S	EPB41L3	nonCoding	processed_transcript	chr18	5420096	-93	IMPUTED	7
rs6010167	SHANK3_tss4	chr22	51112770	51113159	+	-4.75199	6.30121468453189e-06	0.00477166	-0.146851	TSS,S	SHANK3	coding	protein_coding	chr22	50526741	-586104	IMPUTED	6
rs16860081	TMEM41A_tss2	chr3	185216801	185217003	+	-4.75157	6.31213469539089e-06	0.00477954	-0.156503	TSS,AS	TMEM41A	coding	nonsense_mediated_decay	chr3	185218275	1334	IMPUTED	5
rs10659604	PEPD_tss1	chr19	34012625	34012900	-	4.75071	6.33426952015303e-06	0.00479534	0.0997915	TSS,S	PEPD	coding	protein_coding	chr19	33877913	-134784	INDEL	7
rs4809258	chr20_-_62960332	chr20	62960331	62960342	-	4.75006	6.35124993355758e-06	0.00480533	0.178951	intergenic	NA	NA	NA	chr20	62786373	-173959	CHIP	4
rs3856080	KIAA1614_tss1	chr1	180881900	180882406	+	-4.74737	6.42121964478898e-06	0.00484926	-0.212936	TSS,S	KIAA1614	nonCoding	processed_transcript	chr1	181134874	252550	CHIP	5
rs1788616	CYB5A_tss1	chr18	71959038	71959314	-	4.74678	6.43666738053076e-06	0.00485956	0.121319	TSS,S	CYB5A	coding	protein_coding	chr18	71922789	-36429	CHIP	4
rs56354209	TMEM234_tss1	chr1	32687583	32688000	-	-4.74618	6.45253763346754e-06	0.00486835	-0.146087	TSS,S	TMEM234	coding	nonsense_mediated_decay	chr1	32755993	68051	IMPUTED	4
rs10451030	SNHG14_tss2	chr15	25273341	25274295	+	-4.74532	6.4751950352311e-06	0.00488308	-0.183224	intron,S	SNHG14	nonCoding	antisense	chr15	26178157	904701	CHIP	5
rs56006828	HERC3_tss3	chr4	89444959	89445069	+	-4.7452	6.47841709969856e-06	0.00488541	-0.133897	TSS,S	HERC3	coding	protein_coding	chr4	88667148	-777844	IMPUTED	7
rs78972605	CLSTN3_tss4	chr12	7282622	7282890	+	-4.74429	6.50239857293799e-06	0.00489995	-0.267727	TSS,S	CLSTN3	coding	protein_coding	chr12	7665043	382242	IMPUTED	5
rs41290139	SMURF2P1_tss1	chr17	28927136	28927608	+	-4.74379	6.51561388944499e-06	0.00490861	-0.239421	TSSregion500,S	SMURF2P1	nonCoding	processed_transcript	chr17	28974565	47135	IMPUTED	6
rs7100744	STOX1_tss2	chr10	70586818	70587192	+	-4.74295	6.5380029119864e-06	0.00492303	-0.246964	TSSregion500,S	STOX1	coding	protein_coding	chr10	70400510	-186463	IMPUTED	7
rs6945425	SOSTDC1_tss1	chr7	16505110	16505608	-	4.74271	6.5444171990193e-06	0.00492763	0.295069	TSS,S	SOSTDC1	coding	protein_coding	chr7	16505341	-22	CHIP_EXOME	4
rs7285340	PARVB_tss1	chr22	44419568	44420331	+	-4.74264	6.54634845247106e-06	0.00492894	-0.0979947	TSS,S	PARVB	coding	protein_coding	chr22	44419871	-309	IMPUTED	4
rs11074146	CHD2_tss4	chr15	93443921	93444834	+	4.7415	6.57693617122155e-06	0.00494877	0.171617	exon,S	CHD2	coding	protein_coding	chr15	93706831	262898	IMPUTED	6
rs1991602	GPR155_tss1	chr2	175351479	175352147	-	-4.73974	6.62424179046978e-06	0.00497841	-0.104042	TSS,S	GPR155	coding	protein_coding	chr2	175360820	9063	IMPUTED	6
rs35478196	FAM185A_tss2	chr7	102389107	102389237	-	-4.73936	6.63441544949027e-06	0.0049846	-0.147347	TSSregion500,AS	FAM185A	nonCoding	processed_transcript	chr7	101630249	-758895	IMPUTED	5
rs183511929	DHFRP2_tss1	chr6	31334647	31334893	-	4.73847	6.65861447262964e-06	0.00500149	0.269589	TSS,S	DHFRP2	pseudo	processed_pseudogene	chr6	31454424	119610	IMPUTED	3a
rs757232	CFD_tss1	chr19	860595	860911	+	-4.73828	6.66381389070573e-06	0.00500522	-0.18346	exon,S	CFD	coding	protein_coding	chr19	1075979	215323	CHIP	4
chr6:133347154	EYA4_tss3	chr6	133562334	133562785	+	-4.73762	6.68179066950012e-06	0.00501801	-0.169305	TSS,S	EYA4	coding	protein_coding	chr6	133347154	-215564	IMPUTED	6
rs59230762	KANK1_tss6	chr9	684118	684562	+	-4.7363	6.71776221350063e-06	0.00504211	-0.42183	intron,S	KANK1	coding	protein_coding	chr9	669709	-14703	IMPUTED	3a
rs2772379	SLC29A4_tss1	chr7	5322501	5322593	+	4.73608	6.72368672226533e-06	0.00504635	0.111133	TSS,S	SLC29A4	coding	protein_coding	chr7	5776468	453895	IMPUTED	7
rs696096	CROCC_tss4	chr1	17231215	17231384	-	4.73605	6.72468733200884e-06	0.00504705	0.185068	intron,AS	CROCC	nonCoding	processed_transcript	chr1	16804745	-426585	IMPUTED	5
rs79476064	CELF1_tss3	chr11	47586865	47587196	-	4.73464	6.76342938457441e-06	0.00506817	0.226206	TSS,S	CELF1	coding	protein_coding	chr11	47721312	134262	IMPUTED	6
rs11258048	CCDC3_tss3	chr10	12939414	12940685	-	-4.73432	6.77226539149935e-06	0.00507445	-0.247382	exon,S	CCDC3	coding	protein_coding	chr10	12929613	-10094	IMPUTED	5
rs61858506	NUTM2A-AS1_tss2	chr10	89102298	89102378	-	-4.73401	6.78056580494303e-06	0.00508001	-0.370918	TSS,S	NUTM2A-AS1	nonCoding	antisense	chr10	89102129	-218	EXOME	5
rs6084965	SLC23A2_tss1	chr20	4981920	4982240	-	-4.73386	6.78486351924868e-06	0.00508185	-0.109927	TSS,S	SLC23A2	coding	protein_coding	chr20	5004413	22260	IMPUTED	6
rs1242483	CCDC144A_tss1	chr17	16593454	16593572	+	4.73257	6.82062472520583e-06	0.0051048	0.701259	TSS,S	CCDC144A	coding	protein_coding	chr17	17351675	758122	CHIP	5
rs11682422	DPP10_tss6	chr2	115708635	115708811	+	4.73224	6.82986322197513e-06	0.0051114	0.143047	intron,S	DPP10	problem	retained_intron	chr2	115511771	-196927	IMPUTED	7
rs9895270	RP11-477N12.3_tss2	chr17	9720499	9720626	-	-4.73182	6.84139394264842e-06	0.00511958	-0.141732	intron,S	RP11-477N12.3	coding	protein_coding	chr17	9717377	-3188	IMPUTED	6
rs10268340	CD36_tss1	chr7	80267926	80268031	+	4.72955	6.90495114517612e-06	0.00515167	0.194112	TSS,S	CD36	nonCoding	processed_transcript	chr7	80224798	-43158	IMPUTED	7
rs12769532	AKR1C1_tss1	chr10	5005566	5005651	+	-4.72904	6.91938223005081e-06	0.00516153	-0.282716	TSS,S	AKR1C1	coding	protein_coding	chr10	4858328	-147277	IMPUTED	2b
rs7589663	RNF181_tss1	chr2	85822730	85822937	+	-4.72861	6.93148142317777e-06	0.00516972	-0.176656	TSS,S	RNF181	problem	retained_intron	chr2	85662636	-160230	IMPUTED	4
rs2394086	chr10_+_66390526	chr10	66390459	66390819	+	-4.72837	6.93819385468812e-06	0.00517424	-0.162182	intergenic	NA	NA	NA	chr10	66364463	-26063	IMPUTED	6
chr2:167564179	AC010127.3_tss2	chr2	167005596	167006057	+	-4.72835	6.9388520095701e-06	0.00517448	-0.278216	intron,S	AC010127.3	nonCoding	antisense	chr2	167564179	558461	IMPUTED	7
chr5:177376843	RAB24_tss2	chr5	176729776	176729838	-	4.72781	6.95408006752674e-06	0.00518437	0.865814	exon,S	RAB24	problem	retained_intron	chr5	177376843	647023	IMPUTED	5
rs12120756	RP11-640M9.1_tss2	chr1	144520984	144521106	-	4.72759	6.96041218252814e-06	0.00518892	0.397003	TSS,S	RP11-640M9.1	nonCoding	antisense	chr1	145281613	760551	EXOME	4
rs17170483	BMPER_tss2	chr7	33945047	33945338	+	-4.72648	6.99167225229337e-06	0.00520878	-0.138542	TSS,S	BMPER	coding	protein_coding	chr7	33931586	-13610	IMPUTED	7
rs6802395	IFT122_tss1	chr3	129158851	129159315	+	-4.72605	7.00391101423744e-06	0.00521649	-0.131186	TSS,S	IFT122	coding	protein_coding	chr3	129216122	57034	IMPUTED	6
rs269449	CANX_tss9	chr5	179155868	179156654	+	4.72577	7.01197235186699e-06	0.00522144	0.153727	exon,S	CANX	coding	protein_coding	chr5	179261592	105186	IMPUTED	6
rs7984853	CCDC168_tss1	chr13	103383971	103384177	+	4.72552	7.01912966265808e-06	0.00522579	0.217622	exon,AS	CCDC168	coding	protein_coding	chr13	103557205	173138	CHIP	7
rs7197760	ZFHX3_tss2	chr16	72821395	72821644	-	4.72546	7.0207977462874e-06	0.00522696	0.214833	exon,S	ZFHX3	coding	protein_coding	chr16	73502212	680576	IMPUTED	6
rs11143116	TRPM3_tss2	chr9	73736164	73736850	-	4.72464	7.04419955084633e-06	0.00524187	0.199542	TSS,S	TRPM3	coding	protein_coding	chr9	74729250	992713	IMPUTED	5
rs72709554	MIR134_tss1	chr14	101520639	101520657	+	4.7243	7.05419479526253e-06	0.00524741	0.348824	TSSregion500,S	MIR134	nonCoding	miRNA	chr14	101880751	360111	IMPUTED	7
rs13104259	PCGF3_tss1	chr4	699499	699866	+	-4.72301	7.09120454483971e-06	0.00527011	-0.116716	TSS,S	PCGF3	coding	protein_coding	chr4	701885	2266	IMPUTED	5
chr3:130527614	PIK3R4_tss1	chr3	130465412	130465742	-	4.72291	7.09405732423966e-06	0.00527216	0.11855	TSS,S	PIK3R4	coding	protein_coding	chr3	130527614	61947	IMPUTED	7
rs78080032	PXN_tss2	chr12	120687708	120688027	-	-4.72223	7.11376534750582e-06	0.00528365	-0.364414	TSS,S	PXN	coding	protein_coding	chr12	121044381	356456	IMPUTED	3a
rs12277747	TMEM123_tss1	chr11	102323222	102323981	-	-4.72214	7.11620429878128e-06	0.00528461	-0.210296	TSS,S	TMEM123	coding	protein_coding	chr11	102281614	-41882	IMPUTED	2b
rs9934307	CES4A_tss3	chr16	67034773	67034979	-	-4.72188	7.1237786173131e-06	0.00528985	-0.161981	exon,AS	CES4A	coding	protein_coding	chr16	66102429	-932518	IMPUTED	6
rs12056347	LACTB2_tss1	chr8	71581224	71581623	-	-4.72167	7.12998737951629e-06	0.0052919	-0.115083	TSS,S	LACTB2	coding	protein_coding	chr8	71984609	403191	IMPUTED	6
rs2998667	AKT3_tss4	chr1	244013479	244014212	+	4.72089	7.15273694348744e-06	0.00530504	0.29217	TSSregion100,AS	AKT3	coding	protein_coding	chr1	243075470	-938242	IMPUTED	6
rs77129764	IL1R2_tss1	chr2	102608418	102608429	+	4.72035	7.16841002374036e-06	0.00531396	0.660869	TSS,S	IL1R2	nonCoding	processed_transcript	chr2	102325319	-283101	IMPUTED	7
rs56300719	SNHG14_tss8	chr15	25268984	25269598	+	4.72011	7.17548534630594e-06	0.00531913	0.221364	intron,S	SNHG14	nonCoding	antisense	chr15	26220134	950828	IMPUTED	7
rs3923475	WDR6_tss1	chr3	49044419	49045153	+	4.71996	7.17968048043914e-06	0.0053195	0.151696	TSS,S	WDR6	coding	protein_coding	chr3	49055788	10934	IMPUTED	4
rs55869514	RP11-395B7.4_tss1	chr7	100660675	100661098	-	-4.71941	7.19590610999983e-06	0.00532795	-0.180806	TSS,S	RP11-395B7.4	nonCoding	antisense	chr7	100659104	-1798	IMPUTED	5
rs10668	CCDC14_tss1	chr3	123679665	123680344	-	4.71783	7.24209547822296e-06	0.00535931	0.0877341	TSS,S	CCDC14	nonCoding	processed_transcript	chr3	123211064	-469012	IMPUTED	5
rs6947698	MRPS17_tss1	chr7	55954860	55955400	+	-4.71764	7.24788214915755e-06	0.00536281	-0.120066	TSS,S	MRPS17	coding	protein_coding	chr7	55954993	-154	IMPUTED	2b
rs1686182	PBX1_tss2	chr1	164669474	164670053	+	4.71737	7.25573327750614e-06	0.0053665	0.206817	intron,S	PBX1	coding	protein_coding	chr1	164670007	310	IMPUTED	7
[truncated: 411 more rows]
