# Supplementary material for: Comprehensive promoter level expression quantitative trait loci analysis of the human frontal lobe
Source: Genome Med. 2016 Jun 10;8:65. doi: 10.1186/s13073-016-0320-1 (PMC4903003; doi:10.1186/s13073-016-0320-1)
Supplement: Additional file 8: Table S17. — Overlap between GWAS database and identified eQTL variants. List of all the identified cis eQTL linked to GWAS variants. Provided in this table are: chromosomal locations of the CAGE-clusters and SNPs, FDR values, pubmed ID, and disease traits. (XLSX 207 kb) [file 13073_2016_320_MOESM8_ESM.xlsx]

## Sheet: GWAS eQTL intersection
BRAIN?	Date Added to Catalog	PUBMEDID	First Author	Date	Journal	Link	Study	Disease/Trait	Initial Sample Size	Replication Sample Size	Region	Chr_id	Chr_pos	Reported Gene(s)	Mapped_gene	Upstream_gene_id	Downstream_gene_id	Snp_gene_ids	Upstream_gene_distance	Downstream_gene_distance	Strongest SNP-Risk Allele	SNPs	Merged	Snp_id_current	Context	Intergenic	Risk Allele Frequency	p-Value	Pvalue_mlog	p-Value (text)	OR or beta	95% CI (text)	Platform [SNPs passing QC]	CNV
yes	2012-05-15	22488850	Zuo L	2012-04-04	Am J Med Genet B Neuropsychiatr Genet	http://www.ncbi.nlm.nih.gov/pubmed/22488850	Genome-wide search for replicable risk gene regions in alcohol and nicotine co-dependence.	Alcohol and nictotine co-dependence	818 European ancestry cases, 1,396 European ancestry controls, 449 African American cases, 480 African American controls	NR	20q12	20	39216834	LOC339568	LOC339568			339568			rs6028335-?	rs6028335	0	6028335	intron	0	NR	5e-06	5.30103		NR	NR	Illumina [805,814]	N
yes	2009-07-24	19581569	Treutlein J	2009-07-01	Arch Gen Psychiatry	http://www.ncbi.nlm.nih.gov/pubmed/19581569	Genome-wide association study of alcohol dependence.	Alcohol dependence	476 European ancestry cases, 1,358 European ancestry controls	1,024 European ancestry cases, 996 European ancestry controls	5q15	5	96775667	CAST, ERAP1	ERAP1			51752			rs13160562-G	rs13160562	0	13160562	intron	0	0.68	7e-06	5.1549		1.27	[1.14-1.41]	Illumina [524,396]	N
yes	2011-05-28	21529783	Heath AC	2011-04-27	Biol Psychiatry	http://www.ncbi.nlm.nih.gov/pubmed/21529783	A quantitative-trait genome-wide association study of alcoholism risk in the community: findings and implications.	Alcoholism (alcohol dependence factor score)	2,062 European ancestry alcohol dependence cases, 6,692 European ancestry controls	3,393 European ancestry individuals	6p21.31	6	35007638	ANKS1	ANKS1A			23294			rs2140418-C	rs2140418	0	2140418	intron	0	0.22	4e-06	5.39794		0.1	[NR] unit increase	Illumina [~300,000]	N
yes	2011-05-28	21529783	Heath AC	2011-04-27	Biol Psychiatry	http://www.ncbi.nlm.nih.gov/pubmed/21529783	A quantitative-trait genome-wide association study of alcoholism risk in the community: findings and implications.	Alcoholism (alcohol use disorder factor score)	2,062 European ancestry alcohol dependence cases, 6,692 European ancestry controls	3,393 European ancestry individuals	6p21.31	6	35007638	ANKS1	ANKS1A			23294			rs2140418-C	rs2140418	0	2140418	intron	0	0.22	4e-06	5.39794		0.1	[NR] unit increase	Illumina [~300,000]	N
yes	2014-04-16	24162737	European Alzheimer's Disease Initiative (EADI)	2013-10-27	Nat Genet	http://www.ncbi.nlm.nih.gov/pubmed/24162737	Meta-analysis of 74,046 individuals identifies 11 new susceptibility loci for Alzheimer's disease.	Alzheimer's disease (late onset)	17,008 European ancestry cases, 37,154 European ancestry controls	8,572 European ancestry cases, 11,312 European ancestry controls	17p13.2	17	5233752	SCIMP	SCIMP;LOC100130950			388325;100130950			rs7225151-A	rs7225151	0	7225151	intron;intron	0	0.121	4e-07	6.39794		1.1	[1.06-1.15]	Illumina [7,055,881] (Imputed)	N
yes	2012-11-20	22959728	Ahmeti KB	2012-09-05	Neurobiol Aging	http://www.ncbi.nlm.nih.gov/pubmed/22959728	Age of onset of amyotrophic lateral sclerosis is modulated by a locus on 1p34.1.	Amyotrophic lateral sclerosis	4,243 European ancestry cases, 5,112 European ancestry controls	NR	17p11.2	17	16342702	CENPV, PIGL	CENPV;LOC102724483			201161;102724483			rs7477-T	rs7477	0	7477	UTR-3;nearGene-5	0	0.48	3e-07	6.52288	(Joint)	1.3	[1.16-1.44]	Illumina [254,145]	N
yes	2012-11-20	22959728	Ahmeti KB	2012-09-05	Neurobiol Aging	http://www.ncbi.nlm.nih.gov/pubmed/22959728	Age of onset of amyotrophic lateral sclerosis is modulated by a locus on 1p34.1.	Amyotrophic lateral sclerosis	4,243 European ancestry cases, 5,112 European ancestry controls	NR	3q22.1	3	131994722	CPNE4	CPNE4			131034			rs1320900-?	rs1320900	0	1320900	intron	0	0.34	7e-06	5.1549	(Joint)	1.19	[1.09-1.3]	Illumina [254,145]	N
yes	2012-11-20	22959728	Ahmeti KB	2012-09-05	Neurobiol Aging	http://www.ncbi.nlm.nih.gov/pubmed/22959728	Age of onset of amyotrophic lateral sclerosis is modulated by a locus on 1p34.1.	Amyotrophic lateral sclerosis (age of onset)	4,243 European ancestry cases	NR	1p34.1	1	43853701	ST3GAL3	ST3GAL3			6487			rs3011225-G	rs3011225	0	3011225	intron	0	0.22	7e-08	7.1549	(Joint)	NR	NR	Illumina [254,145]	N
yes	2009-05-07	18839057	Lesch KP	2008-10-07	J Neural Transm	http://www.ncbi.nlm.nih.gov/pubmed/18839057?ordinalpos=16&itool=EntrezSystem2.PEntrez.Pubmed.Pubmed_ResultsPanel.Pubmed_DefaultReportPanel.Pubmed_RVDocSum	Molecular genetics of adult ADHD: converging evidence from genome-wide association and extended pedigree linkage studies.	Attention deficit hyperactivity disorder	343 European ancestry cases, 250 European ancestry controls, 54 controls	NA	5q13.2	5	72114529	MAP1B	MAP1B			4131			rs2199161-?	rs2199161	0	2199161	intron	0	NR	2e-06	5.69897		NR	NR	Affymetrix [504,219](pooled)	N
yes	2013-06-06	23453885	Smoller JW	2013-02-27	Lancet	http://www.ncbi.nlm.nih.gov/pubmed/23453885	Identification of risk loci with shared effects on five major psychiatric disorders: a genome-wide analysis.	Autism spectrum disorder, attention deficit-hyperactivity disorder, bipolar disorder, major depressive disorder, and schizophrenia (combined)	6,990 European ancestry Bipolar disorder cases, 9,227 European ancestry Major depressive disorder cases, 9,379 European ancestry Schizophrenia cases, 161 European ancestry Autism spectrum disorder cases, 4,788 European ancestry Autism spectrum disorder trio cases, 840 European ancestry Attention deficit-hyperactivity disorder cases, 1,947 European ancestry Attention defcit-hyperactivity disorder …	NR	11q24.2	11	125591814	STT3A	STT3A			3703			rs548181-?	rs548181	0	548181	nearGene-5	0	0.884	9e-07	6.04576	(Modelling analysis)	NR	NR	NR [1,252,901] (imputed)	N
yes	2012-01-24	21254220	Jiang Y	2011-02-01	Genet Epidemiol	http://www.ncbi.nlm.nih.gov/pubmed/21254220	Propensity score-based nonparametric test revealing genetic variants underlying bipolar disorder.	Bipolar disorder	1,868 European ancestry cases and 2,938 European ancestry controls	NA	14q32.33	14	104042739	NR	TDRD9			122402			rs11622475-?	rs11622475	0	11622475	intron	0	NR	2e-06	5.69897	(addtive)	NR	NR	Affymetrix [NR]	N
yes	2011-10-19	21926972	Sklar P	2011-09-18	Nat Genet	http://www.ncbi.nlm.nih.gov/pubmed/21926972	Large-scale genome-wide association analysis of bipolar disorder identifies a new susceptibility locus near ODZ4.	Bipolar disorder	7,481 European ancestry cases, 9,250 European ancestry controls	4,496 European ancestry cases, 42,422 European ancestry controls	19q13.33	19	48725015	SPHK2, SEC1, RPL18, RASIP1, NTN5, MAMSTR, IZUMO1, FUT2, FUT1, FGF21, FAM83E, DBP, CA11	RASIP1			54922			rs2287921-C	rs2287921	0	2287921	intron	0	NR	3e-06	5.52288		1.1	[NR]	Affymetrix & Illumina [2,415,422] (imputed)	N
yes	2008-11-25	17554300	WTCCC	2007-06-07	Nature	http://www.ncbi.nlm.nih.gov/pubmed/17554300	Genome-wide association study of 14,000 cases of seven common diseases and 3,000 shared controls.	Bipolar disorder	1,868 European ancestry cases, 2,938 European ancestry controls	NA	14q32.33	14	104042739	NR	TDRD9			122402			rs11622475-C	rs11622475	0	11622475	intron	0	0.7	8e-06	5.09691		1.13	[0.89-1.44]	Affymetrix [469,557]	N
yes	2013-01-09	23092984	Goes FS	2012-10-23	Transl Psychiatry	http://www.ncbi.nlm.nih.gov/pubmed/23092984	Genome-wide association of mood-incongruent psychotic bipolar disorder.	Bipolar disorder (mood-incongruent)	1,236 European ancestry cases, 960 Other ancestry cases, 8,148 European and other ancestry controls	NA	14q24.2	14	73300506	NUMB	NUMB			8650			rs2333194-?	rs2333194	0	2333194	intron	0	NR	7e-07	6.1549		1.2	[NR]	Affymetrix & Illumina [NR] (~2.5 Million)	N
yes	2012-11-02	20889312	Wang KS	2010-10-01	Schizophr Res	http://www.ncbi.nlm.nih.gov/pubmed/20889312	A genome-wide meta-analysis identifies novel loci associated with schizophrenia and bipolar disorder.	Bipolar disorder and schizophrenia	651 European ancestry bipolar cases, 1,171 European ancestry schizophrenia cases, 2,412 European ancestry controls	NA	11p15.3	11	10718819	NR	MRVI1 - CTR9	10335	9646		24.83	32.45	rs2018368-?	rs2018368	0	2018368	Intergenic	1	NR	1e-06	6		1.24	[NR]	Affymetrix [722,112]	N
yes	2012-11-02	20889312	Wang KS	2010-10-01	Schizophr Res	http://www.ncbi.nlm.nih.gov/pubmed/20889312	A genome-wide meta-analysis identifies novel loci associated with schizophrenia and bipolar disorder.	Bipolar disorder and schizophrenia	651 European ancestry bipolar cases, 1,171 European ancestry schizophrenia cases, 2,412 European ancestry controls	NA	22q13.2	22	42274959	NR	LOC388906			388906			rs134882-?	rs134882	0	134882	intron	0	NR	7e-06	5.1549		1.22	[NR]	Affymetrix [722,112]	N
yes	2012-11-08	19734545	Need AC	2009-09-04	Hum Mol Genet	http://www.ncbi.nlm.nih.gov/pubmed/19734545?ordinalpos=4&itool=EntrezSystem2.PEntrez.Pubmed.Pubmed_ResultsPanel.Pubmed_DefaultReportPanel.Pubmed_RVDocSum	A genome-wide study of common SNPs and CNVs in cognitive performance in the CANTAB.	Cognitive performance	Up to 1,295 individuals	NA	3q13.33	3	121625293	FBXO40	FBXO40			51725			rs3772130-?	rs3772130	0	3772130	intron	0	0.2284	6e-06	5.22185	(PC1)	NR	NR	Illumina [475,971]	N
yes	2014-03-20	23962720	Speed D	2013-08-19	Hum Mol Genet	http://www.ncbi.nlm.nih.gov/pubmed/23962720	A genome-wide association study and biological pathway analysis of epilepsy prognosis in a prospective cohort of newly treated epilepsy.	Epilepsy (remission after treatment)	889 Epilepsy cases	NA	15q13.2	15	30606129	ARHGAP11B	GOLGA8H;LOC101927579			728498;101927579			rs143536437-C	rs143536437	0	143536437	intron;intron	0	0.72	3e-06	5.52288		1.73	[NR]	Illumina [6,923,995] (Imputed)	N
yes	2012-07-31	22745009	Melville SA	2012-05-15	Ann Neurol	http://www.ncbi.nlm.nih.gov/pubmed/22745009	Multiple loci influencing hippocampal degeneration identified by genome scan.	Hippocampal atrophy	1149 European ancestry Alzheimer disease cases, 336 European ancestry individuals with mild cognitive impairment, 188 European ancestry controls	419 African American Alzheimer disease cases	21q22.3	21	45427029	COL18A1	COL18A1;COL18A1-AS1			80781;378832			rs2838923-A	rs2838923	0	2838923	intron;nearGene-5	0	0.73	8e-07	6.09691	(Hippocampal volume)	NR	NR	Illumina [2,131,250] (imputed)	N
yes	2013-04-27	23358156	Benyamin B	2013-01-29	Mol Psychiatry	http://www.ncbi.nlm.nih.gov/pubmed/23358156	Childhood intelligence is heritable, highly polygenic and associated with FNBP1L.	Intelligence (childhood)	12,441 European ancestry children	5,548 European ancestry children	2p21	2	43908175	NR	LRPPRC			10128			rs13387221-A	rs13387221	0	13387221	intron	0	0.187	9e-06	5.04576		0.06	[0.035-0.093] unit increase	Illumina & Affymetrix [138,093] (Imputed)	N
yes	2014-01-08	23793025	Anttila V	2013-06-23	Nat Genet	http://www.ncbi.nlm.nih.gov/pubmed/23793025	Genome-wide meta-analysis identifies new susceptibility loci for migraine.	Migraine	23,285 European ancestry cases, 95,425 European ancestry controls	NR	6q16.1	6	96617336	FHL5	FHL5			9457			rs11759769-A	rs11759769	0	11759769	UTR-3	0	0.22	1e-11	11		1.1	[1.07-1.13]	Affmetrix & Illumina [~2.3 million] (Imputed)	N
yes	2012-08-07	22683712	Freilinger T	2012-06-10	Nat Genet	http://www.ncbi.nlm.nih.gov/pubmed/22683712	Genome-wide association analysis identifies susceptibility loci for migraine without aura.	Migraine	2,326 European ancestry cases, 4,580 European ancestry controls	2,508 European ancestry cases, 2,652 European ancestry controls	6q16.1	6	96437010	FHL5	FUT9 - UFL1	10690	23376		221.4	84.82	rs11757063-A	rs11757063	0	11757063	Intergenic	1	0.21	6e-08	7.22185		1.2	[1.12-1.28]	Illumina [1,246,388] (imputed)	N
yes	2014-01-08	23793025	Anttila V	2013-06-23	Nat Genet	http://www.ncbi.nlm.nih.gov/pubmed/23793025	Genome-wide meta-analysis identifies new susceptibility loci for migraine.	Migraine	23,285 European ancestry cases, 95,425 European ancestry controls	NR	10p15.3	10	1200943	Intergenic	ADARB2			105			rs4880487-T	rs4880487	0	4880487	intron	0	0.25	3e-06	5.52288		1.06	[1.04-1.09]	Affmetrix & Illumina [~2.3 million] (Imputed)	N
yes	2014-01-08	23793025	Anttila V	2013-06-23	Nat Genet	http://www.ncbi.nlm.nih.gov/pubmed/23793025	Genome-wide meta-analysis identifies new susceptibility loci for migraine.	Migraine - clinic-based	5,175 European ancestry clinic-based cases, 13,972 European ancestry clinic-based controls	NR	6q16.1	6	96617336	FHL5	FHL5			9457			rs11759769-A	rs11759769	0	11759769	UTR-3	0	0.22	4e-07	6.39794		1.16	[1.09-1.23]	Affmetrix & Illumina [~2.3 million] (Imputed)	N
yes	2014-01-08	23793025	Anttila V	2013-06-23	Nat Genet	http://www.ncbi.nlm.nih.gov/pubmed/23793025	Genome-wide meta-analysis identifies new susceptibility loci for migraine.	Migraine without aura	7,107 European ancestry cases, 69,427 European ancestry controls	NR	6q16.1	6	96617336	FHL5	FHL5			9457			rs11759769-A	rs11759769	0	11759769	UTR-3	0	0.22	2e-12	11.699		1.18	[1.13-1.24]	Affmetrix & Illumina [~2.3 million] (Imputed)	N
yes	2014-01-08	23793025	Anttila V	2013-06-23	Nat Genet	http://www.ncbi.nlm.nih.gov/pubmed/23793025	Genome-wide meta-analysis identifies new susceptibility loci for migraine.	Migraine without aura	7,107 European ancestry cases, 69,427 European ancestry controls	NR	12q13.13	12	53601293	Intergenic	ATF7			11016			rs1485395-C	rs1485395	0	1485395	intron	0	0.16	7e-06	5.1549		1.13	[1.07-1.19]	Affmetrix & Illumina [~2.3 million] (Imputed)	N
yes	2014-01-08	23793025	Anttila V	2013-06-23	Nat Genet	http://www.ncbi.nlm.nih.gov/pubmed/23793025	Genome-wide meta-analysis identifies new susceptibility loci for migraine.	Migraine without aura	7,107 European ancestry cases, 69,427 European ancestry controls	NR	6p22.1	6	29639269	Intergenic	TRNAI25			100189401			rs3095267-?	rs3095267	0	3095267		0	0.81	9e-06	5.04576		1.12	[1.06-1.18]	Affmetrix & Illumina [~2.3 million] (Imputed)	N
yes	2012-10-24	21833088	Sawcer S	2011-08-11	Nature	http://www.ncbi.nlm.nih.gov/pubmed/21833088	Genetic risk and a primary role for cell-mediated immune mechanisms in multiple sclerosis.	Multiple sclerosis	9,772 European ancestry cases, 16,849 European ancestry controls	4,218 European ancestry cases, 7,296 European ancestry controls	6q23.3	6	135418217	AHI1	AHI1			54806			rs11154801-A	rs11154801	0	11154801	intron	0	NR	1e-13	13		1.13	[1.11-1.15]	Illumina [465,434]	N
yes	2009-06-30	19525955	Bahlo	2009-06-14	Nat Genet	http://www.ncbi.nlm.nih.gov/pubmed/19525955?ordinalpos=1&itool=EntrezSystem2.PEntrez.Pubmed.Pubmed_ResultsPanel.Pubmed_DefaultReportPanel.Pubmed_RVDocSum	Genome-wide association study identifies new multiple sclerosis susceptibility loci on chromosomes 12 and 20.	Multiple sclerosis	1,618 European ancestry cases, 3,413 European ancestry controls	2,256 European ancestry cases, 2,310 European ancestry controls	12q14.1	12	57768956	METTL1, CYP27B1	CYP27B1;METTL1			1594;4234			rs703842-A	rs703842	0	703842	nearGene-5;UTR-3	0	0.67	5e-11	10.301		1.23	[NR]	Illumina [302,098]	N
yes	2012-10-24	21833088	Sawcer S	2011-08-11	Nature	http://www.ncbi.nlm.nih.gov/pubmed/21833088	Genetic risk and a primary role for cell-mediated immune mechanisms in multiple sclerosis.	Multiple sclerosis	9,772 European ancestry cases, 16,849 European ancestry controls	4,218 European ancestry cases, 7,296 European ancestry controls	1p21.2	1	100941963	SLC30A7, VCAM1	SLC30A7			148867			rs11581062-G	rs11581062	0	11581062	intron	0	NR	3e-10	9.52288		1.12	[1.1-1.13]	Illumina [465,434]	N
yes	2012-10-24	21833088	Sawcer S	2011-08-11	Nature	http://www.ncbi.nlm.nih.gov/pubmed/21833088	Genetic risk and a primary role for cell-mediated immune mechanisms in multiple sclerosis.	Multiple sclerosis	9,772 European ancestry cases, 16,849 European ancestry controls	4,218 European ancestry cases, 7,296 European ancestry controls	12q14.1	12	57739473	AGAP2, CYP27B1	AGAP2			116986			rs12368653-A	rs12368653	0	12368653	intron	0	NR	2e-09	8.69897	(Conditioned on rs7238078)	1.1	[1.09-1.12]	Illumina [465,434]	N
yes	2012-10-24	21833088	Sawcer S	2011-08-11	Nature	http://www.ncbi.nlm.nih.gov/pubmed/21833088	Genetic risk and a primary role for cell-mediated immune mechanisms in multiple sclerosis.	Multiple sclerosis	9,772 European ancestry cases, 16,849 European ancestry controls	4,218 European ancestry cases, 7,296 European ancestry controls	22q11.21	22	21776836	MAPK1	MAPK1			5594			rs2283792-C	rs2283792	0	2283792	intron	0	NR	5e-09	8.30103		1.1	[1.08-1.11]	Illumina [465,434]	N
yes	2012-10-24	21833088	Sawcer S	2011-08-11	Nature	http://www.ncbi.nlm.nih.gov/pubmed/21833088	Genetic risk and a primary role for cell-mediated immune mechanisms in multiple sclerosis.	Multiple sclerosis	9,772 European ancestry cases, 16,849 European ancestry controls	4,218 European ancestry cases, 7,296 European ancestry controls	1p21.2	1	100865980	EXTL2, VCAM1	VCAM1 - EXTL2	7412	2135		126.94	6.39	rs12048904-A	rs12048904	0	12048904	Intergenic	1	NR	4e-08	7.39794	(Conditioned on rs11581062)	1.09	[1.08-1.11]	Illumina [465,434]	N
yes	2012-01-17	22190364	Patsopoulos NA	2011-12-01	Ann Neurol	http://www.ncbi.nlm.nih.gov/pubmed/22190364	Genome-wide meta-analysis identifies novel multiple sclerosis susceptibility loci.	Multiple sclerosis	5,545 European ancestry cases, 12,153 European ancestry controls	NR	17q21.32	17	47691470	KPNB1, TBKBP1, TBX21	KPNB1 - TBKBP1	3837	9755		7.83	2.59	rs8070463-T	rs8070463	0	8070463	Intergenic	1	0.5	1e-07	7		1.15	[NR]	Affymetrix & Illumina [2,529,394]	N
yes	2012-10-24	21833088	Sawcer S	2011-08-11	Nature	http://www.ncbi.nlm.nih.gov/pubmed/21833088	Genetic risk and a primary role for cell-mediated immune mechanisms in multiple sclerosis.	Multiple sclerosis	9,772 European ancestry cases, 16,849 European ancestry controls	4,218 European ancestry cases, 7,296 European ancestry controls	5q35.3	5	177357511	RGS14	RGS14			10636			rs4075958-A	rs4075958	0	4075958	nearGene-5	0	NR	5e-07	6.30103		1.09	[1.08-1.11]	Illumina [465,434]	N
yes	2012-01-17	22190364	Patsopoulos NA	2011-12-01	Ann Neurol	http://www.ncbi.nlm.nih.gov/pubmed/22190364	Genome-wide meta-analysis identifies novel multiple sclerosis susceptibility loci.	Multiple sclerosis	5,545 European ancestry cases, 12,153 European ancestry controls	NR	16p13.13	16	11312946	TNP2, PRM3, PRM2, PRM1, C16orf75	MIR548H2 - RMI2	100313773	116028		6.42	32.51	rs7191700-C	rs7191700	0	7191700	Intergenic	1	0.67	6e-07	6.22185		1.15	[NR]	Affymetrix & Illumina [2,529,394]	N
yes	2012-10-24	21833088	Sawcer S	2011-08-11	Nature	http://www.ncbi.nlm.nih.gov/pubmed/21833088	Genetic risk and a primary role for cell-mediated immune mechanisms in multiple sclerosis.	Multiple sclerosis	9,772 European ancestry cases, 16,849 European ancestry controls	4,218 European ancestry cases, 7,296 European ancestry controls	19q13.33	19	48711213	MAMSTR	FUT2 - MAMSTR	2524	284358		5.28	1.53	rs281380-G	rs281380	0	281380	Intergenic	1	NR	2e-06	5.69897	(Conditioned on rs2303759)	1.08	[1.07-1.09]	Illumina [465,434]	N
yes	2012-10-24	21833088	Sawcer S	2011-08-11	Nature	http://www.ncbi.nlm.nih.gov/pubmed/21833088	Genetic risk and a primary role for cell-mediated immune mechanisms in multiple sclerosis.	Multiple sclerosis	9,772 European ancestry cases, 16,849 European ancestry controls	4,218 European ancestry cases, 7,296 European ancestry controls	6q23.3	6	135173737	MYB	MIR3662 - MYB	100500880	4602		194.31	7.58	rs9321490-G	rs9321490	0	9321490	Intergenic	1	NR	2e-06	5.69897	(Conditioned on rs11154801)	1.1	[1.08-1.11]	Illumina [465,434]	N
yes	2012-10-24	21833088	Sawcer S	2011-08-11	Nature	http://www.ncbi.nlm.nih.gov/pubmed/21833088	Genetic risk and a primary role for cell-mediated immune mechanisms in multiple sclerosis.	Multiple sclerosis	9,772 European ancestry cases, 16,849 European ancestry controls	4,218 European ancestry cases, 7,296 European ancestry controls	5q31.3	5	142143435	NDFIP1	NDFIP1			80762			rs1062158-A	rs1062158	0	1062158	intron	0	NR	2e-06	5.69897		1.08	[1.07-1.1]	Illumina [465,434]	N
yes	2014-07-22	24234648	Goris A	2013-11-13	Hum Mol Genet	http://www.ncbi.nlm.nih.gov/pubmed/24234648	No evidence for shared genetic basis of common variants in multiple sclerosis and amyotrophic lateral sclerosis.	Multiple sclerosis or amyotrophic lateral sclerosis	4,088 Multiple sclerosis cases, 3,762 Amyotrophic lateralsclerosis cases, 12,030 controls	NA	17q21.32	17	47530206	NPEPPS	NPEPPS			9520			rs2935183-?	rs2935183	0	2935183	nearGene-5	0	NR	5e-07	6.30103		NR	NR	NR [5,440,446] (imputed)	N
yes	2010-09-27	20802204	Baranzini SE	2010-09-01	Brain	http://www.ncbi.nlm.nih.gov/pubmed/20802204	Genetic variation influences glutamate concentrations in brains of patients with multiple sclerosis.	Multiple sclerosis--Brain Glutamate Levels	382 cases	NA	14q23.3	14	65796245	FUT8	MIR625 - NCOA4P1	693210	326605		325.06	81.79	rs8007846-?	rs8007846	0	8007846	Intergenic	1	NR	9e-06	5.04576		NR	NR	Illumina [~500,000]	N
yes	2012-04-20	22451204	Pankratz N	2012-03-01	Ann Neurol	http://www.ncbi.nlm.nih.gov/pubmed/22451204	Meta-analysis of Parkinson's disease: identification of a novel locus, RIT2.	Parkinson's disease	4,238 European ancestry cases, 4,239 European ancestry controls	3,738 European ancestry cases, 2,111 European ancestry controls	17q21.31	17	46779275	WNT3	WNT3			7473			rs199515-?	rs199515	0	199515	intron	0	NR	3e-17	16.5229		1.32	[NR]	Illumina [2.5 million] (imputed)	N
yes	2009-12-10	19915575	Simon-Sanchez J	2009-11-15	Nat Genet	http://www.ncbi.nlm.nih.gov/pubmed/19915575?itool=EntrezSystem2.PEntrez.Pubmed.Pubmed_ResultsPanel.Pubmed_RVDocSum&ordinalpos=1	Genome-wide association study reveals genetic risk underlying Parkinson's disease.	Parkinson's disease	1,713 European ancestry cases, 3,978 European ancestry controls	3,361 European ancestry cases, 4,573 European ancestry controls	17q21.31	17	46751565	NSF	NSF			4905			rs199533-C	rs199533	0	199533	cds-synon	0	0.83	1e-14	14		1.28	[NR]	Illumina [463,185]	N
yes	2009-12-10	19915576	Satake W	2009-11-15	Nat Genet	http://www.ncbi.nlm.nih.gov/pubmed/19915576?itool=EntrezSystem2.PEntrez.Pubmed.Pubmed_ResultsPanel.Pubmed_RVDocSum&ordinalpos=1	Genome-wide association study identifies common variants at four loci as genetic risk factors for Parkinson's disease.	Parkinson's disease	988 Japanese ancestry cases, 2,521 Japanese ancestry controls	933 Japanese ancestry cases, 15,753 Japanese ancestry controls	1q32.1	1	205783537	PARK16, SLC45A3, NUCKS1, RAB7L1, SLC41A1, PM20D1	RAB7L1 - SLC41A1	8934	254428		8.05	5.56	rs947211-?	rs947211	0	947211	Intergenic	1	NR	2e-12	11.699		1.3	[1.21-1.39]	Illumina [435,470]	N
yes	2010-02-05	20070850	Edwards TL	2010-01-13	Ann Hum Genet	http://www.ncbi.nlm.nih.gov/pubmed/20070850?itool=EntrezSystem2.PEntrez.Pubmed.Pubmed_ResultsPanel.Pubmed_RVDocSum&ordinalpos=3	Genome-wide association study confirms SNPs in SNCA and the MAPT region as common risk factors for Parkinson disease.	Parkinson's disease	1,752 European ancestry cases, 1,745 European ancestry controls	NA	17q21.31	17	45436075	PLEKHM1, MAPT, IMP5	PLEKHM1			9842			rs11012-T	rs11012	0	11012	ncRNA	0	NR	6e-08	7.22185		1.43	[1.27-1.61]	Illumina [495,715] (imputed)	N
yes	2011-07-20	21738487	Do CB	2011-06-23	PLoS Genet	http://www.ncbi.nlm.nih.gov/pubmed/21738487	Web-based genome-wide association study identifies two novel loci and a substantial genetic component for Parkinson's disease.	Parkinson's disease	3,426 European ancestry cases, 29,624 European ancestry controls	NA	1q32.1	1	205795512	SLC41A1	SLC41A1			254428			rs823156-A	rs823156	0	823156	intron	0	0.82	1e-07	7		1.21	[1.12-1.30]	Illumina [522,782]	N
yes	2011-09-14	21812969	Liu X	2011-08-03	BMC Med Genet	http://www.ncbi.nlm.nih.gov/pubmed/21812969	Genome-wide association study identifies candidate genes for Parkinson's disease in an Ashkenazi Jewish population.	Parkinson's disease	268 Ashkenazi Jewish ancestry cases, 178 Ashkenazi Jewish ancestry controls	923 cases, 798 controls	17q21.31	17	46710944	NSF	NSF			4905			rs183211-T	rs183211	0	183211	intron	0	0.24	3e-07	6.52288		NR	NR	Illumina [525,124]	N
yes	2012-04-20	22451204	Pankratz N	2012-03-01	Ann Neurol	http://www.ncbi.nlm.nih.gov/pubmed/22451204	Meta-analysis of Parkinson's disease: identification of a novel locus, RIT2.	Parkinson's disease	4,238 European ancestry cases, 4,239 European ancestry controls	3,738 European ancestry cases, 2,111 European ancestry controls	16p11.2	16	31083850	POL3S	ZNF646;PRSS53			9726;339105			rs11865038-?	rs11865038	0	11865038	intron;intron	0	NR	4e-07	6.39794		1.14	[NR]	Illumina [2.5 million] (imputed)	N
yes	2011-09-14	21812969	Liu X	2011-08-03	BMC Med Genet	http://www.ncbi.nlm.nih.gov/pubmed/21812969	Genome-wide association study identifies candidate genes for Parkinson's disease in an Ashkenazi Jewish population.	Parkinson's disease	268 Ashkenazi Jewish ancestry cases, 178 Ashkenazi Jewish ancestry controls	923 cases, 798 controls	17q21.31	17	46781778	WNT3	WNT3			7473			rs415430-T	rs415430	0	415430	intron	0	0.786	7e-07	6.1549		NR	NR	Illumina [525,124]	N
yes	2010-09-22	20711177	Hamza TH	2010-08-15	Nat Genet	http://www.ncbi.nlm.nih.gov/pubmed/20711177	Common genetic variation in the HLA region is associated with late-onset sporadic Parkinson's disease.	Parkinson's disease	2,000 European ancestry cases, 1,986 European ancestry controls	Up to 1,447 cases, 1,468 controls	17q21.31	17	46751565	MAPT	NSF			4905			rs199533-C	rs199533	0	199533	cds-synon	0	0.78	1e-06	6		1.35	[1.19-1.52]	Illumina [811,597]	N
yes	2009-07-10	19571808	Stefansson H	2009-07-01	Nature	http://www.ncbi.nlm.nih.gov/pubmed/19571808	Common variants conferring risk of schizophrenia.	Schizophrenia	2,663 European ancestry cases, 13,498 European ancestry controls	10,282 European ancestry cases, 21,093 European ancestry controls	6p22.1	6	27281152	MHC, PRSS16	TRNAI25			100189401			rs6932590-T	rs6932590	0	6932590		0	0.78	1e-12	12		1.16	[NR]	Illumina [314,868]	N
yes	2012-08-14	22688191	Bergen SE	2012-06-12	Mol Psychiatry	http://www.ncbi.nlm.nih.gov/pubmed/22688191	Genome-wide association study in a Swedish population yields support for greater CNV and MHC involvement in schizophrenia compared with bipolar disorder.	Schizophrenia	2,111 European ancestry cases, 2,535 European ancestry controls	11,271 European ancestry cases, 14,601 European ancestry controls	6p22.1	6	27742386	MHC	TRNAI25			100189401			rs17693963-?	rs17693963	0	17693963		0	NR	3e-11	10.5229		1.24	[NR]	Affymetrix [745,006]	N
yes	2009-07-10	19571808	Stefansson H	2009-07-01	Nature	http://www.ncbi.nlm.nih.gov/pubmed/19571808	Common variants conferring risk of schizophrenia.	Schizophrenia	2,663 European ancestry cases, 13,498 European ancestry controls	10,282 European ancestry cases, 21,093 European ancestry controls	11q24.2	11	124736389	NRGN	SPA17 - NRGN	53340	4900		41.6	3.54	rs12807809-T	rs12807809	0	12807809	Intergenic	1	0.83	2e-09	8.69897		1.15	[NR]	Illumina [314,868]	N
yes	2014-03-18	23974872	Ripke S	2013-08-25	Nat Genet	http://www.ncbi.nlm.nih.gov/pubmed/23974872	Genome-wide association analysis identifies 13 new risk loci for schizophrenia.	Schizophrenia	5,001 European ancestry cases, 6,243 European ancestry controls, 8,832 cases, 12,067 controls	4,801 European ancestry cases, 4,741 European ancestry controls, 2,612 cases, 15,021 controls, 581 trios	5q21.1	5	102434022	SLCO6A1	SLCO6A1			133482			rs6878284-C	rs6878284	0	6878284	intron	0	0.363	9e-09	8.04576		1.09	[1.06-1.12]	Affymetrix & Illumina [9,871,789]	N
yes	2013-05-08	23894747	Aberg KA	2013-02-01	JAMA Psychiatry	http://www.ncbi.nlm.nih.gov/pubmed/23894747	A comprehensive family-based replication study of schizophrenia genes.	Schizophrenia	11,185 European ancestry cases, 10,768 European ancestry controls	1,262 African American ancestry individuals, 2,740 European ancestry individuals, 2,296 Asian ancestry individuals	6p22.1	6	27310241	POM121L2	POM121L2			94026			rs16897515-C	rs16897515	0	16897515	missense	0	0.16	4e-07	6.39794	(EA)	1.3	[NR]	NR [1,085,772] (Imputed)	N
yes	2013-05-02	23358160	Borglum AD	2013-01-29	Mol Psychiatry	http://www.ncbi.nlm.nih.gov/pubmed/23358160	Genome-wide study of association and interaction with maternal cytomegalovirus infection suggests new schizophrenia loci.	Schizophrenia	888 European ancestry cases, 882 European ancestry controls	2539 European ancestry cases, 5486 European ancestry controls	16p13.13	16	11983775	RUNDC2A	SNX29			92017			rs12922317-G	rs12922317	0	12922317	intron	0	0.339	9e-07	6.04576		1.17		Illumina [541,148]	N
yes	2011-10-17	21926974	Ripke S	2011-09-18	Nat Genet	http://www.ncbi.nlm.nih.gov/pubmed/21926974	Genome-wide association study identifies five new schizophrenia loci.	Schizophrenia	9,394 European ancestry cases, 12,462 European ancestry controls	8,442 European ancestry cases, 21,397 European ancestry controls	11q24.2	11	125591814	STT3A	STT3A			3703			rs548181-G	rs548181	0	548181	nearGene-5	0	0.88	1e-06	6		1.1	[1.06-1.14]	Affymetrix & Illumina [1,252,901] (imputed)	N
yes	2009-07-10	19571808	Stefansson H	2009-07-01	Nature	http://www.ncbi.nlm.nih.gov/pubmed/19571808	Common variants conferring risk of schizophrenia.	Schizophrenia	2,663 European ancestry cases, 13,498 European ancestry controls	10,282 European ancestry cases, 21,093 European ancestry controls	5q21.1	5	102523613	SLCO6A1	SLCO6A1 - LINC00492	133482	100861468		24.6	57.76	rs1502844-C	rs1502844	0	1502844	Intergenic	1	NR	1e-06	6		1.09	[NR]	Illumina [314,868]	N
yes	2013-05-08	23894747	Aberg KA	2013-02-01	JAMA Psychiatry	http://www.ncbi.nlm.nih.gov/pubmed/23894747	A comprehensive family-based replication study of schizophrenia genes.	Schizophrenia	11,185 European ancestry cases, 10,768 European ancestry controls	1,262 African American ancestry individuals, 2,740 European ancestry individuals, 2,296 Asian ancestry individuals	6p21.33	6	31635190	PRRC2A, BAG6	PRRC2A			7916			rs1046089-G	rs1046089	0	1046089	missense	0	0.34	4e-06	5.39794	(EA)	1.3	[NR]	NR [1,085,772] (Imputed)	N
yes	2013-05-02	23358160	Borglum AD	2013-01-29	Mol Psychiatry	http://www.ncbi.nlm.nih.gov/pubmed/23358160	Genome-wide study of association and interaction with maternal cytomegalovirus infection suggests new schizophrenia loci.	Schizophrenia	888 European ancestry cases, 882 European ancestry controls	2539 European ancestry cases, 5486 European ancestry controls	11p15.2	11	13309679	ARNTL	ARNTL			406			rs4757144-G	rs4757144	0	4757144	intron	0	0.418	5e-06	5.30103		1.15		Illumina [541,148]	N
yes	2013-05-01	23382809	Xu C	2013-01-29	PLoS One	http://www.ncbi.nlm.nih.gov/pubmed/23382809	BCL9 and C9orf5 are associated with negative symptoms in schizophrenia: meta-analysis of two genome-wide association studies.	Schizophrenia (negative symptoms)	1,774 European ancestry cases, 2,726 European ancestry controls		1q21.2	1	147611315	BCL9	BCL9			607			rs583583-A	rs583583	0	583583	intron	0	0.28	6e-07	6.22185		1.3	[NR]	Affymetrix [729,454]	N
yes	2014-06-28	24280982	Ruderfer DM	2013-11-26	Mol Psychiatry	http://www.ncbi.nlm.nih.gov/pubmed/24280982	Polygenic dissection of diagnosis and clinical dimensions of bipolar disorder and schizophrenia.	Schizophrenia or bipolar disorder	up to 2,461 European ancestry schizophrenia cases, up to 6,908 schizophrenia cases, up to 4,903 European ancestry bipolar disorder cases, up to 5,507 bipolar disorder cases, up to 7,213 European ancestry controls, up to 12,210 controls	NA	6p22.1	6	27742386	MHC	TRNAI25			100189401			rs17693963-?	rs17693963	0	17693963		0	NR	3e-11	10.5229	(SCZ and BP vs. controls)	NR	NR	Illumina and Affymetrix [~1.1 Million] (imputed)	N
yes	2014-06-28	24280982	Ruderfer DM	2013-11-26	Mol Psychiatry	http://www.ncbi.nlm.nih.gov/pubmed/24280982	Polygenic dissection of diagnosis and clinical dimensions of bipolar disorder and schizophrenia.	Schizophrenia or bipolar disorder	up to 2,461 European ancestry schizophrenia cases, up to 6,908 schizophrenia cases, up to 4,903 European ancestry bipolar disorder cases, up to 5,507 bipolar disorder cases, up to 7,213 European ancestry controls, up to 12,210 controls	NA	6p22.1	6	27742386	MHC	TRNAI25			100189401			rs17693963-?	rs17693963	0	17693963		0	NR	3e-09	8.52288	(SCZ vs. controls)	NR	NR	Illumina and Affymetrix [~1.1 Million] (imputed)	N
yes	2014-06-28	24280982	Ruderfer DM	2013-11-26	Mol Psychiatry	http://www.ncbi.nlm.nih.gov/pubmed/24280982	Polygenic dissection of diagnosis and clinical dimensions of bipolar disorder and schizophrenia.	Schizophrenia or bipolar disorder	up to 2,461 European ancestry schizophrenia cases, up to 6,908 schizophrenia cases, up to 4,903 European ancestry bipolar disorder cases, up to 5,507 bipolar disorder cases, up to 7,213 European ancestry controls, up to 12,210 controls	NA	17q21.32	17	48763179	NR	TTLL6			284076			rs7219021-?	rs7219021	0	7219021	intron	0	NR	1e-07	7	(SCZ vs. BP)	NR	NR	Illumina and Affymetrix [~1.1 Million] (imputed)	N
yes	2014-05-03	24166486	Sleiman P	2013-10-29	Sci Rep	http://www.ncbi.nlm.nih.gov/pubmed/24166486	GWAS meta analysis identifies TSNARE1 as a novel Schizophrenia / Bipolar susceptibility locus.	Schizophrenia, schizoaffective disorder or bipolar disorder	11,985 schizophrenia cases, 377 schizoaffective disorder cases, 1,032 bipolar disorder cases, 34,676 controls	2652 individuals	6p22.1	6	27742386	MHC	TRNAI25			100189401			rs17693963-?	rs17693963	0	17693963		0	0.904	2e-09	8.69897		NR	NR	Illumina & Affymetrix [NR] (imputed)	N
yes	2011-07-08	21681796	Fornage M	2011-06-16	Ann Neurol	http://www.ncbi.nlm.nih.gov/pubmed/21681796	Genome-wide association studies of cerebral white matter lesion burden: the CHARGE consortium.	White matter hyperintensity burden	9,361 European ancestry individuals	3,024 European ancestry individuals	17q25.1	17	75892591	TRIM65	TRIM65			201292			rs3744028-C	rs3744028	0	3744028	intron	0	0.18	4e-15	14.3979		NR	NR	Affymetrix & Illumina [2,153,274] (imputed)	N
yes	2011-07-08	21681796	Fornage M	2011-06-16	Ann Neurol	http://www.ncbi.nlm.nih.gov/pubmed/21681796	Genome-wide association studies of cerebral white matter lesion burden: the CHARGE consortium.	White matter hyperintensity burden	9,361 European ancestry individuals	3,024 European ancestry individuals	17q25.1	17	75876867	TRIM47	TRIM47			91107			rs1055129-G	rs1055129	0	1055129	intron	0	0.3	3e-11	10.5229		NR	NR	Affymetrix & Illumina [2,153,274] (imputed)	N
	2010-10-07	20876611	Wu Y	2010-09-27	Hum Mol Genet	http://www.ncbi.nlm.nih.gov/pubmed/20876611	Genome-wide association study for adiponectin levels in Filipino women identifies CDH13 and a novel uncommon haplotype at KNG1-ADIPOQ.	Adiponectin levels	1,776 Filipino ancestry women	1,774 independent Filipino ancestry offspring	3q27.3	3	186715310	KNG1	KNG1			3827			rs11924390-C	rs11924390	0	11924390	nearGene-5	0	0.5	2e-09	8.69897		0.06	[0.04-0.08] unit decrease	Affymetrix [2,073,674] (imputed)	N
	2014-04-26	24105470	Wu Y	2013-10-14	Hum Mol Genet	http://www.ncbi.nlm.nih.gov/pubmed/24105470	A meta-analysis of genome-wide association studies for adiponectin levels in East Asians identifies a novel locus near WDR11-FGFR2.	Adiponectin levels	6,110 East Asian ancestry individuals, 1,717 Filipino ancestry individuals	10,252 East Asian ancestry individuals	12q24.31	12	124006982	ZNF664	ZNF664;ZNF664-FAM101A;LOC102723902			144348;100533183;102723902			rs1187415-C	rs1187415	0	1187415	intron;intron;intron	0	0.92	2e-07	6.69897		0.11	[0.071-0.149] unit decrease	Illumina and Affymetrix [~2.5 million] (imputed)	N
	2013-11-14	23648065	Low SK	2013-05-04	Cancer Sci	http://www.ncbi.nlm.nih.gov/pubmed/23648065	Genome-wide association study of chemotherapeutic agent-induced severe neutropenia/leucopenia for patients in Biobank Japan.	Adverse response to chemotherapy (neutropenia/leucopenia) (cyclophosphamide)	168 Japanese ancestry cases, 335 Japanese ancestry controls	NA	19p13.3	19	6475602	DENND1C	DENND1C			79958			rs3745571-T	rs3745571	0	3745571	intron	0	0.67	8e-06	5.09691	(Dominant model)	1.73	[1.276-2.345]	Illumina [733,202]	N
	2013-11-14	23648065	Low SK	2013-05-04	Cancer Sci	http://www.ncbi.nlm.nih.gov/pubmed/23648065	Genome-wide association study of chemotherapeutic agent-induced severe neutropenia/leucopenia for patients in Biobank Japan.	Adverse response to chemotherapy (neutropenia/leucopenia) (paclitaxel)	218 Japanese ancestry cases, 364 Japanese controls	NA	8q22.2	8	98009781	MATN2	MATN2			4147			rs2444896-T	rs2444896	0	2444896	intron	0	0.603	2e-06	5.69897	(Dominant model)	1.75	[1.355-2.269]	Illumina [733,202]	N
	2012-08-15	22705344	Sobrin L	2012-06-15	Ophthalmology	http://www.ncbi.nlm.nih.gov/pubmed/22705344	Heritability and genome-wide association study to assess genetic differences between advanced age-related macular degeneration subtypes.	Age-related macular degeneration (GA)	819 European ancestry geographic atrophy cases, 4,134 European ancestry controls	NA	6q25.3	6	159650127	SOD2	FLJ27255 - SOD2	401281	6648		60.96	28.99	rs2842992-?	rs2842992	0	2842992	Intergenic	1	0.203	3e-07	6.52288		1.43	[1.25-1.64]	Affymetrix & Illumina [6,036,699] (imputed)	N
	2010-08-12	20596022	Petukhova L	2010-07-01	Nature	http://www.ncbi.nlm.nih.gov/pubmed/20596022	Genome-wide association study in alopecia areata implicates both innate and adaptive immunity.	Alopecia areata	Up to 1,054 European ancestry cases, 3,278 European ancestry controls	NA	11q13.1	11	64329761	PRDX5	LOC102723878			102723878			rs694739-A	rs694739	0	694739	intron	0	0.63	4e-07	6.39794		1.33	1.19-1.48]	Illumina [463,301]	N
	2011-07-30	21743469	Evans DM	2011-07-10	Nat Genet	http://www.ncbi.nlm.nih.gov/pubmed/21743469	Interaction between ERAP1 and HLA-B27 in ankylosing spondylitis implicates peptide handling in the mechanism for HLA-B27 in disease susceptibility.	Ankylosing spondylitis	3,023 European ancestry cases, 8,779 European ancestry controls	2,111 European ancestry cases, 4,483 European ancestry controls	17q21.32	17	47691470	TBKBP1	KPNB1 - TBKBP1	3837	9755		7.83	2.59	rs8070463-C	rs8070463	0	8070463	Intergenic	1	0.51	5e-08	7.30103		NR	NR	Illumina [2,223,620] (imputed)	N
	2012-01-27	22216198	Athanasiadis G	2011-12-28	PLoS One	http://www.ncbi.nlm.nih.gov/pubmed/22216198	A genome-wide association study of the Protein C anticoagulant pathway.	Anticoagulant levels	397 European ancestry families.	NR	15q24.3	15	77559193	LRRN6A	HMG20A - LINGO1	10363	84894		73.59	53.83	rs2137111-?	rs2137111	0	2137111	Intergenic	1	NR	7e-06	5.1549	(fPS)	NR	NR	Illumina [283,437]	N
	2012-09-27	22808956	Lyons PA	2012-07-19	N Engl J Med	http://www.ncbi.nlm.nih.gov/pubmed/22808956	Genetically distinct subsets within ANCA-associated vasculitis.	Antineutrophil cytoplasmic antibody-associated vasculitis	914 European ancestry cases, 5,259 European ancestry controls	1,454 European ancestry cases, 1,666 European ancestry controls	13q12.3	13	30311086	KATNAL1	PRDX2P1 - LINC00426	359844	100188949		14.1	29.18	rs185694-?	rs185694	0	185694	Intergenic	1	NR	4e-06	5.39794		NR	NR	Affymetrix [NR]	N
	2011-03-04	21223598	Wineinger NE	2011-01-11	BMC Med Genomics	http://www.ncbi.nlm.nih.gov/pubmed/21223598	Genome-wide joint SNP and CNV analysis of aortic root diameter in African Americans: the HyperGEN study.	Aortic root size	1,086 African American individuals	NA	7q11.21	7	66631041	KCTD7, RABGEF1	KCTD7			154881			rs10263935-?	rs10263935	0	10263935	intron	0	0.32	4e-07	6.39794		0.11	[0.070-0.159] cm increase	Affymetrix [NR]	N
	2011-03-04	21223598	Wineinger NE	2011-01-11	BMC Med Genomics	http://www.ncbi.nlm.nih.gov/pubmed/21223598	Genome-wide joint SNP and CNV analysis of aortic root diameter in African Americans: the HyperGEN study.	Aortic root size	1,086 African American individuals	NA	7q11.21	7	66152608	CRCP	CRCP			27297			rs875971-?	rs875971	0	875971	ncRNA	0	0.32	4e-06	5.39794		0.11	[0.063-0.151] cm increase	Affymetrix [NR]	N
	2011-03-04	21223598	Wineinger NE	2011-01-11	BMC Med Genomics	http://www.ncbi.nlm.nih.gov/pubmed/21223598	Genome-wide joint SNP and CNV analysis of aortic root diameter in African Americans: the HyperGEN study.	Aortic root size	1,086 African American individuals	NA	7q11.21	7	66565625	LOC401365, LOC493754	SKP1P1 - RPL35P5	6922	441246		141.64	41.08	rs801193-?	rs801193	0	801193	Intergenic	1	0.34	4e-06	5.39794		0.11	[0.068-0.155] cm increase	Affymetrix [NR]	N
	2013-02-08	23180272	Park BL	2012-11-21	Hum Genet	http://www.ncbi.nlm.nih.gov/pubmed/23180272	Genome-wide association study of aspirin-exacerbated respiratory disease in a Korean population.	Aspirin exacerbated respiratory disease in asthmatics	117 Korean ancestry cases, 685 Korean ancestry controls	142 Korean ancestry cases, 996 Korean ancestry controls	6p21.32	6	33080884	HLA-DPB1	HLA-DPA1;HLA-DPB1			3113;3115			rs1042151-G	rs1042151	0	1042151	nearGene-5;missense	0	0.083	5e-07	6.30103		2.4	[1.68-3.42]	Illumina [430,486]	N
	2011-07-13	21700618	Nan H	2011-06-23	Hum Mol Genet	http://www.ncbi.nlm.nih.gov/pubmed/21700618	Genome-wide association study identifies novel alleles associated with risk of cutaneous basal cell carcinoma and squamous cell carcinoma.	Basal cell carcinoma	2,045 European ancestry cases, 6,013 European ancestry controls	1,426 cases, 4,845 controls	16q24.3	16	89919709	MC1R	MC1R			4157			rs1805007-T	rs1805007	0	1805007	missense	0	0.07	4e-17	16.3979		1.55	[1.45-1.66]	Affymetrix & Illumina [2,318,094] (imputed)	N
	2014-02-11	19151717	Rafnar T	2009-01-18	Nat Genet	http://www.ncbi.nlm.nih.gov/pubmed/19151717	Sequence variants at the TERT-CLPTM1L locus associate with many cancer types.	Basal cell carcinoma	1,505 European ancestry cases, 28,890 European ancestry controls	1,060 European ancestry cases, 515 European ancestry controls	5p15.33	5	1321972	CLPTM1L, TERT	CLPTM1L			81037			rs401681-C	rs401681	0	401681	intron	0	0.56	4e-12	11.3979		1.25	[1.18-1.34]	Illumina [302,140]	N
	2009-03-31	19260141	Zemunik T	2009-02-01	Croat Med J	http://www.ncbi.nlm.nih.gov/pubmed/19260141?ordinalpos=2&itool=EntrezSystem2.PEntrez.Pubmed.Pubmed_ResultsPanel.Pubmed_DefaultReportPanel.Pubmed_RVDocSum	Genome-wide association study of biochemical traits in Korcula Island, Croatia.	Biochemical measures	898 Korculan individuals	NA	21q22.3	21	43016067	PKNOX1	PKNOX1			5316			rs2839619-G	rs2839619	0	2839619	intron	0	0.4	8e-06	5.09691	(total cholesterol)	0.13	[0.07-0.19] mmol/L increase	Illumina [316,730]	N
	2009-03-31	19260141	Zemunik T	2009-02-01	Croat Med J	http://www.ncbi.nlm.nih.gov/pubmed/19260141?ordinalpos=2&itool=EntrezSystem2.PEntrez.Pubmed.Pubmed_ResultsPanel.Pubmed_DefaultReportPanel.Pubmed_RVDocSum	Genome-wide association study of biochemical traits in Korcula Island, Croatia.	Biochemical measures	898 Korculan individuals	NA	21q22.3	21	43016067	PKNOX1	PKNOX1			5316			rs2839619-G	rs2839619	0	2839619	intron	0	0.4	8e-06	5.09691	(LDL cholesterol)	0.13	[0.08-0.18] mmol/L increase	Illumina [316,730]	N
	2014-03-13	23966204	Ledda M	2013-08-20	Hum Mol Genet	http://www.ncbi.nlm.nih.gov/pubmed/23966204	GWAS of human bitter taste perception identifies new loci and reveals additional complexity of bitter taste genetics.	Bitter taste perception	503 Brazillian ancestry individuals	104 Brazillian ancestry individuals	12p13.2	12	11126493	Tas2R31, Tas2R43	PRH1-PRR4			100533464			rs1031391-?	rs1031391	0	1031391	intron	0	NR	2e-19	18.699	(Quinine)	0.23	[0.18-0.28] unit increase	Illumina [~1 million]	N
	2008-11-25	18483556	Han J	2008-05-16	PLoS Genet	http://www.ncbi.nlm.nih.gov/pubmed/18483556?ordinalpos=1&itool=EntrezSystem2.PEntrez.Pubmed.Pubmed_ResultsPanel.Pubmed_RVDocSum	A genome-wide association study identifies novel alleles associated with hair color and skin pigmentation.	Black vs. red hair color	2,287 European ancestry women	8,465 European ancestry individuals	16q24.3	16	89689495	MC1R	CDK10			8558			rs258322-T	rs258322	0	258322	intron	0	NR	2e-23	22.699		0.36	[0.28-0.44] increase in hair color score	Illumina[528,173]	N
	2014-05-01	24163127	Figueroa JD	2013-10-24	Hum Mol Genet	http://www.ncbi.nlm.nih.gov/pubmed/24163127	Genome-wide association study identifies multiple loci associated with bladder cancer risk.	Bladder cancer	up to 2,305 European ancestry cases, up to 3,901 European ancestry controls	up to 13,298 cases, up to 54,535 controls	12q12	12	38045401	PSCA	RNA5SP357 - RNA5SP358	100873616	100873617		3839.58	116.07	rs2294008-T	rs2204008	0	2204008	Intergenic	1	0.46	3e-15	14.5229		1.13	[1.10-1.16]	Illumina [462,190]	N
	2014-05-01	24163127	Figueroa JD	2013-10-24	Hum Mol Genet	http://www.ncbi.nlm.nih.gov/pubmed/24163127	Genome-wide association study identifies multiple loci associated with bladder cancer risk.	Bladder cancer	up to 2,305 European ancestry cases, up to 3,901 European ancestry controls	up to 13,298 cases, up to 54,535 controls	5p15.33	5	1321972	TERT, CLPTML	CLPTM1L			81037			rs401681-C	rs401681	0	401681	intron	0	0.54	4e-11	10.3979		1.12	[1.08-1.16]	Illumina [462,190]	N
	2010-12-08	20972438	Rothman N	2010-10-24	Nat Genet	http://www.ncbi.nlm.nih.gov/pubmed/20972438	A multi-stage genome-wide association study of bladder cancer identifies multiple susceptibility loci.	Bladder cancer	3,532 European ancestry cases, 5,120 European ancestry controls	8,381 cases, 48,275 controls	8q24.3	8	142680513	PSCA	PSCA			8000			rs2294008-T	rs2294008	0	2294008	intron	0	0.46	4e-11	10.3979		1.13	[1.09-1.17]	Illumina [589,299]	N
	2009-08-21	19648920	Wu X	2009-08-02	Nat Genet	http://www.ncbi.nlm.nih.gov/pubmed/19648920	Genetic variation in the prostate stem cell antigen gene PSCA confers susceptibility to urinary bladder cancer.	Bladder cancer	969 European ancestry cases, 957 European ancestry controls	5,698 European ancestry cases, 38,633 European ancestry controls	8q24.3	8	142680513	PSCA	PSCA			8000			rs2294008-T	rs2294008	0	2294008	intron	0	0.46	2e-10	9.69897		1.15	[1.10-1.20]	Illumina [556,429]	N
	2010-12-08	20972438	Rothman N	2010-10-24	Nat Genet	http://www.ncbi.nlm.nih.gov/pubmed/20972438	A multi-stage genome-wide association study of bladder cancer identifies multiple susceptibility loci.	Bladder cancer	3,532 European ancestry cases, 5,120 European ancestry controls	8,381 cases, 48,275 controls	5p15.33	5	1321972	TERT,CLPTM1L	CLPTM1L			81037			rs401681-C	rs401681	0	401681	intron	0	0.54	5e-07	6.30103		1.11	[1.07-1.16]	Illumina [589,299]	N
	2008-11-25	17952075	Sulem P	2007-10-21	Nat Genet	http://www.ncbi.nlm.nih.gov/pubmed/17952075?ordinalpos=1&itool=EntrezSystem2.PEntrez.Pubmed.Pubmed_ResultsPanel.Pubmed_RVDocSum	Genetic determinants of hair, eye and skin pigmentation in Europeans.	Blond vs. brown hair color	2,986 European ancestry individuals	3,932 European ancestry individuals	16q24.3	16	89919709	MC1R	MC1R			4157			rs1805007-T	rs1805007	0	1805007	missense	0	0.08	2e-13	12.699		2.34	[1.69-3.24]	Illumina[317,511]	N
	2011-10-11	21909110	Wain LV	2011-09-11	Nat Genet	http://www.ncbi.nlm.nih.gov/pubmed/21909110	Genome-wide association study identifies six new loci influencing pulse pressure and mean arterial pressure.	Blood pressure	74,064 European ancestry individuals	48,607 European ancestry individuals	17q21.32	17	46935905	GOSR2	GOSR2			9570			rs17608766-T	rs17608766	0	17608766	intron	0	0.91	6e-15	14.2218	(Pulse Pressure)	0.53	[0.40-0.67] mmHg decrease	Affymetrix, Illumina, and Perlegen [NR] (imputed)	N
	2014-03-15	23972371	Franceschini N	2013-08-20	Am J Hum Genet	http://www.ncbi.nlm.nih.gov/pubmed/23972371	Genome-wide association analysis of blood-pressure traits in African-ancestry individuals reveals common associated genes in African and non-African populations.	Blood pressure	28,190 African American individuals, 1,188 Nigerian ancestry individuals	69,395 European ancestry individuals, 5,266 African American individuals, 6,497 African ancestry individuals, 19,601 East Asian ancestry individuals	3p22.1	3	41946428	ULK4	ULK4			54986			rs1717027-T	rs1717027	0	1717027	intron	0	0.64	5e-13	12.301	(DBP)	0.49	[0.29-0.69] unit increase	Affymetrix & Illumina [~2.42 million] (Imputed)	N
	2011-10-11	21909110	Wain LV	2011-09-11	Nat Genet	http://www.ncbi.nlm.nih.gov/pubmed/21909110	Genome-wide association study identifies six new loci influencing pulse pressure and mean arterial pressure.	Blood pressure	74,064 European ancestry individuals	48,607 European ancestry individuals	8q24.12	8	119423572	NOV	NOV			4856			rs2071518-T	rs2071518	0	2071518	UTR-3	0	0.17	4e-09	8.39794	(Pulse Pressure)	0.31	[0.21-0.41] mmHg increase	Affymetrix, Illumina, and Perlegen [NR] (imputed)	N
	2011-07-13	21572416	Kato N	2011-05-15	Nat Genet	http://www.ncbi.nlm.nih.gov/pubmed/21572416	Meta-analysis of genome-wide association studies identifies common variants associated with blood pressure variation in east Asians.	Blood pressure	19,608 East Asian ancestry individuals	30,765 East Asian ancestry individuals	1p13.2	1	112648185	ST7L, CAPZA1	CAPZA1			829			rs17030613-C	rs17030613	0	17030613	intron	0	0.49	1e-08	8	(Diastolic)	0.38	[0.24-0.52] mm Hg increase	Affymetrix & Illumina [1.7 million] (imputed)	N
	2011-10-11	21909110	Wain LV	2011-09-11	Nat Genet	http://www.ncbi.nlm.nih.gov/pubmed/21909110	Genome-wide association study identifies six new loci influencing pulse pressure and mean arterial pressure.	Blood pressure	74,064 European ancestry individuals	48,607 European ancestry individuals	17q21.32	17	46935905	GOSR2	GOSR2			9570			rs17608766-T	rs17608766	0	17608766	intron	0	0.91	2e-07	6.69897	(Mean Arterial Pressure)	0.36	[0.23-0.50] mmHg decrease	Affymetrix, Illumina, and Perlegen [NR] (imputed)	N
	2011-10-11	21909110	Wain LV	2011-09-11	Nat Genet	http://www.ncbi.nlm.nih.gov/pubmed/21909110	Genome-wide association study identifies six new loci influencing pulse pressure and mean arterial pressure.	Blood pressure	74,064 European ancestry individuals	48,607 European ancestry individuals	3p22.1	3	41835922	ULK4	ULK4			54986			rs3774372-T	rs3774372	0	3774372	missense	0	0.78	8e-07	6.09691	(Pulse Pressure)	0.3	[0.18-0.42] mmHg increase	Affymetrix, Illumina, and Perlegen [NR] (imputed)	N
	2011-07-13	21572416	Kato N	2011-05-15	Nat Genet	http://www.ncbi.nlm.nih.gov/pubmed/21572416	Meta-analysis of genome-wide association studies identifies common variants associated with blood pressure variation in east Asians.	Blood pressure	19,608 East Asian ancestry individuals	30,765 East Asian ancestry individuals	1p13.2	1	112648185	ST7L, CAPZA1	CAPZA1			829			rs17030613-C	rs17030613	0	17030613	intron	0	0.49	8e-06	5.09691	(Systolic)	0.49	[0.27-0.71] mm Hg increase	Affymetrix & Illumina [1.7 million] (imputed)	N
	2013-11-20	23720494	Evans DM	2013-05-29	Hum Mol Genet	http://www.ncbi.nlm.nih.gov/pubmed/23720494	Genome-wide association study identifies loci affecting blood copper, selenium and zinc.	Blood trace element (Se levels)	5477 European ancestry individuals	NR	5q14.1	5	79020653	DMGDH, BHMT2, BHMT	DMGDH			29958			rs921943-T	rs921943	0	921943	intron	0	NR	9e-28	27.0458		0.25	[0.20-0.29] unit increase	Illumina [>2.5 million] (Imputed)	N
	2013-11-20	23720494	Evans DM	2013-05-29	Hum Mol Genet	http://www.ncbi.nlm.nih.gov/pubmed/23720494	Genome-wide association study identifies loci affecting blood copper, selenium and zinc.	Blood trace element (Se levels)	5477 European ancestry individuals	NR	5q14.1	5	79118514	DMGDH, BHMT2, BHMT	BHMT			635			rs506500-?	rs506500	0	506500	intron	0	NR	8e-12	11.0969	(Conditioned on rs921943)	NR	NR	Illumina [>2.5 million] (Imputed)	N
	2010-11-17	20935630	Speliotes EK	2010-10-10	Nat Genet	http://www.ncbi.nlm.nih.gov/pubmed/20935630	Association analyses of 249,796 individuals reveal 18 new loci associated with body mass index.	Body mass index	Up to 123,865 European ancestry individuals	Up to 125,931 European ancestry individuals	1p31.1	1	72346757	NEGR1	RPL31P12 - KRT8P21	100270887	126811		44.89	758.02	rs2815752-A	rs2815752	0	2815752	Intergenic	1	0.61	2e-22	21.699		0.13	[0.09-0.17] kg/m2 increase	Affymetrix, Illumina and Perlegen [~2.8 million] (imputed)	N
	2010-11-17	20935630	Speliotes EK	2010-10-10	Nat Genet	http://www.ncbi.nlm.nih.gov/pubmed/20935630	Association analyses of 249,796 individuals reveal 18 new loci associated with body mass index.	Body mass index	Up to 123,865 European ancestry individuals	Up to 125,931 European ancestry individuals	16p12.3	16	19922278	GPRC5B, IQCK	GPRC5B - GPR139	51704	124274		36.23	109.38	rs12444979-C	rs12444979	0	12444979	Intergenic	1	0.87	3e-21	20.5229		0.17	[0.11-0.23] kg/m2 increase	Affymetrix, Illumina and Perlegen [~2.8 million] (imputed)	N
	2010-11-17	20935630	Speliotes EK	2010-10-10	Nat Genet	http://www.ncbi.nlm.nih.gov/pubmed/20935630	Association analyses of 249,796 individuals reveal 18 new loci associated with body mass index.	Body mass index	Up to 123,865 European ancestry individuals	Up to 125,931 European ancestry individuals	16p11.2	16	28874338	SH2B1, APOB48R, SULT1A2, AC138894.2, ATXN2L, TUFM	SH2B1			25970			rs7359397-T	rs7359397	0	7359397	nearGene-3	0	0.4	2e-20	19.699		0.15	[0.11-0.19] kg/m2 increase	Affymetrix, Illumina and Perlegen [~2.8 million] (imputed)	N
	2013-09-12	23563607	Berndt SI	2013-04-07	Nat Genet	http://www.ncbi.nlm.nih.gov/pubmed/23563607	Genome-wide meta-analysis identifies 11 new loci for anthropometric traits and provides insights into genetic architecture.	Body mass index	7,962 European ancestry individuals with high body mass index, 8,106 European ancestry individuals with low body mass index	4,900 European ancestry individuals with high body mass index, 4,891 European ancestry individuals with low body mass index	1p31.1	1	72299433	NEGR1	GDI2P2 - RPL31P12	100420259	100270887		24.28	2.01	rs2568958-A	rs2568958	0	2568958	Intergenic	1	0.6	2e-14	13.699		1.16	[NR]	Illumina & Affymetrix [~2.8 millions] (Imputed)	N
	2012-03-19	22344219	Wen W	2012-02-19	Nat Genet	http://www.ncbi.nlm.nih.gov/pubmed/22344219	Meta-analysis identifies common variants associated with body mass index in east Asians.	Body mass index	22,762 East Asian ancestry individuals, 2,522 Malay ancestry individuals, 2,431 Chinese, Malay and Asian Indian ancestry individuals	53,215 East Asian ancestry results, 2,118 Malay ancestry individuals	2p23.3	2	24908447	ADCY3, DNAJC27	ADCY3			109			rs6545814-G	rs6545814	0	6545814	intron	0	0.45	1e-13	13		3.26	[1.77-4.75] % increase	Affymetrix & Illumina [2,474,474] (imputed)	N
	2009-01-15	19079260	Thorleifsson G	2008-12-14	Nat Genet	http://www.ncbi.nlm.nih.gov/pubmed/19079260?ordinalpos=1&itool=EntrezSystem2.PEntrez.Pubmed.Pubmed_ResultsPanel.Pubmed_DefaultReportPanel.Pubmed_RVDocSum	Genome-wide association yields new sequence variants at seven loci that associate with measures of obesity.	Body mass index	72,598 European ancestry individuals, 1,160 African American individuals	Up to 11,036 European ancestry individuals, 32,615 individuals	1p31.1	1	72299433	NEGR1	GDI2P2 - RPL31P12	100420259	100270887		24.28	2.01	rs2568958-A	rs2568958	0	2568958	Intergenic	1	0.58	1e-11	11		3.77	[2.67-4.87] % SD	Illumina [305,846]	N
	2009-01-12	19079261	Willer CJ	2008-12-14	Nat Genet	http://www.ncbi.nlm.nih.gov/pubmed/19079261?ordinalpos=1&itool=EntrezSystem2.PEntrez.Pubmed.Pubmed_ResultsPanel.Pubmed_DefaultReportPanel.Pubmed_RVDocSum	Six new loci associated with body mass index highlight a neuronal influence on body weight regulation.	Body mass index	32,387 European ancestry individuals	59,082 European ancestry individuals	16p11.2	16	28871920	SH2B1	SH2B1			25970			rs7498665-G	rs7498665	0	7498665	missense	0	0.41	5e-11	10.301		0.15	[0.08-0.21] kg/m2 increase	Illumina and Affymetrix[2,399,588](imputed)	N
	2009-01-15	19079260	Thorleifsson G	2008-12-14	Nat Genet	http://www.ncbi.nlm.nih.gov/pubmed/19079260?ordinalpos=1&itool=EntrezSystem2.PEntrez.Pubmed.Pubmed_ResultsPanel.Pubmed_DefaultReportPanel.Pubmed_RVDocSum	Genome-wide association yields new sequence variants at seven loci that associate with measures of obesity.	Body mass index	72,598 European ancestry individuals, 1,160 African American individuals	Up to 11,036 European ancestry individuals, 32,615 individuals	16p11.2	16	28871920	SH2B1, ATP2A1	SH2B1			25970			rs7498665-G	rs7498665	0	7498665	missense	0	0.44	3e-10	9.52288		3.63	[2.49-4.77] % SD	Illumina [305,846]	N
	2009-01-12	19079261	Willer CJ	2008-12-14	Nat Genet	http://www.ncbi.nlm.nih.gov/pubmed/19079261?ordinalpos=1&itool=EntrezSystem2.PEntrez.Pubmed.Pubmed_ResultsPanel.Pubmed_DefaultReportPanel.Pubmed_RVDocSum	Six new loci associated with body mass index highlight a neuronal influence on body weight regulation.	Body mass index	32,387 European ancestry individuals	59,082 European ancestry individuals	1p31.1	1	72346757	NEGR1	RPL31P12 - KRT8P21	100270887	126811		44.89	758.02	rs2815752-A	rs2815752	0	2815752	Intergenic	1	0.62	6e-08	7.22185		0.1	[0.04-0.16] kg/m2 increase	Illumina and Affymetrix[2,399,588](imputed)	N
	2013-11-03	23669352	Graff M	2013-05-12	Hum Mol Genet	http://www.ncbi.nlm.nih.gov/pubmed/23669352	Genome-wide analysis of BMI in adolescents and young adults reveals additional insight into the effects of genetic loci over the life course.	Body mass index	Up to 13,627 European ancestry individuals	Up to 16,253 European ancestry individuals	1p31.1	1	72372723	NEGR1	RPL31P12 - KRT8P21	100270887	126811		70.85	732.06	rs10789336-A	rs10789336	0	10789336	Intergenic	1	0.62	1e-06	6		0.04	[0.024-0.060] unit increase	Illumina & Affymetrix [557,887] (imputed)	N
	2013-10-30	23517042	Melen E	2013-04-01	Clin Exp Allergy	http://www.ncbi.nlm.nih.gov/pubmed/23517042	Genome-wide association study of body mass index in 23 000 individuals with and without asthma.	Body mass index (non-asthmatics)	5,184 European ancestry children, 186 Other ancestry children, 7,861 European ancestry adults, 331 European and other ancestry adults, 192 Other ancestry adults	841 European ancestry children, 421 Hispanic children, 381 Other ancestry children	2p23.3	2	24880239	ADCY3	ADCY3			109			rs2033654-A	rs2033654	0	2033654	intron	0	0.42	2e-06	5.69897	(Children)	NR	NR	Illumina [536,451]	N
	2013-10-30	23517042	Melen E	2013-04-01	Clin Exp Allergy	http://www.ncbi.nlm.nih.gov/pubmed/23517042	Genome-wide association study of body mass index in 23 000 individuals with and without asthma.	Body mass index (non-asthmatics)	5,184 European ancestry children, 186 Other ancestry children, 7,861 European ancestry adults, 331 European and other ancestry adults, 192 Other ancestry adults	841 European ancestry children, 421 Hispanic children, 381 Other ancestry children	2p23.3	2	24874775	ADCY3	ADCY3			109			rs13407913-G	rs13407913	0	13407913	intron	0	0.43	3e-06	5.52288	(Children)	NR	NR	Illumina [536,451]	N
	2012-04-06	22417934	Athanasiu L	2012-03-12	Psychiatry Res	http://www.ncbi.nlm.nih.gov/pubmed/22417934	Genome-wide association study identifies genetic loci associated with body mass index and high density lipoprotein-cholesterol levels during psychopharmacological treatment - a cross-sectional naturalistic study.	Body mass index and cholesterol (psychopharmacological treatment)	283 European ancestry schizophrenia cases, 213 European ancestry bipolar disorder cases, 98 European ancestry psychosis cases	NR	8q21.3	8	88572819	MMP16	RNA5SP272 - RIPK2	100873525	8767		176.27	1184.91	rs7838490-?	rs7838490	0	7838490	Intergenic	1	NR	6e-08	7.22185	(BMI)	NR	NR	Affymetrix [608,239]	N
	2013-04-11	22504420	Estrada K	2012-04-15	Nat Genet	http://www.ncbi.nlm.nih.gov/pubmed/22504420	Genome-wide meta-analysis identifies 56 bone mineral density loci and reveals 14 loci associated with risk of fracture.	Bone mineral density	Up to 32,961 European and East Asian ancestry individuals	Up to 50,933 European and East Asian ancestry individuals	14q32.32	14	103417296	MARK3	MARK3			4140			rs11623869-T	rs11623869	0	11623869	intron	0	0.35	5e-16	15.301	(FNBMD)	0.04	[NR] unit decrease	Affymetrix & Illumina [~2.5 million] (imputed)	N
	2013-04-11	22504420	Estrada K	2012-04-15	Nat Genet	http://www.ncbi.nlm.nih.gov/pubmed/22504420	Genome-wide meta-analysis identifies 56 bone mineral density loci and reveals 14 loci associated with risk of fracture.	Bone mineral density	Up to 32,961 European and East Asian ancestry individuals	Up to 50,933 European and East Asian ancestry individuals	12q13.12	12	49080822	DHH	RHEBL1 - DHH	121268	50846		10.8	8.6	rs12821008-T	rs12821008	0	12821008	Intergenic	1	0.39	1e-15	15	(LSBMD)	0.05	[NR] unit increase	Affymetrix & Illumina [~2.5 million] (imputed)	N
	2013-04-11	22504420	Estrada K	2012-04-15	Nat Genet	http://www.ncbi.nlm.nih.gov/pubmed/22504420	Genome-wide meta-analysis identifies 56 bone mineral density loci and reveals 14 loci associated with risk of fracture.	Bone mineral density	Up to 32,961 European and East Asian ancestry individuals	Up to 50,933 European and East Asian ancestry individuals	8q13.3	8	70678968	XKR9	XKR9			389668			rs7017914-A	rs7017914	0	7017914	intron	0	0.49	2e-07	6.69897	(FNBMD)	0.03	[NR] unit increase	Affymetrix & Illumina [~2.5 million] (imputed)	N
	2013-04-11	22504420	Estrada K	2012-04-15	Nat Genet	http://www.ncbi.nlm.nih.gov/pubmed/22504420	Genome-wide meta-analysis identifies 56 bone mineral density loci and reveals 14 loci associated with risk of fracture.	Bone mineral density	Up to 32,961 European and East Asian ancestry individuals	Up to 50,933 European and East Asian ancestry individuals	11p15.5	11	202856	BET1L	BET1L			51272			rs11602954-A	rs11602954	0	11602954	intron	0	0.24	2e-06	5.69897	(LSBMD)	0.03	[NR] unit increase	Affymetrix & Illumina [~2.5 million] (imputed)	N
	2009-01-16	19079262	Styrkarsdottir U	2008-12-14	Nat Genet	http://www.ncbi.nlm.nih.gov/pubmed/19079262?ordinalpos=1&itool=EntrezSystem2.PEntrez.Pubmed.Pubmed_ResultsPanel.Pubmed_DefaultReportPanel.Pubmed_RVDocSum	New sequence variants associated with bone mineral density.	Bone mineral density (hip)	6,865 European ancestry individuals	8,510 European ancestry individuals	11p11.2	11	46827809	LRP4	CKAP5			9793			rs1007738-A	rs1007738	0	1007738	intron	0	0.77	7e-07	6.1549		0.08	[0.05-0.11] s.d. decrease	Illumina [305,051]	N
	2011-04-13	21424380	Sehrawat B	2011-03-19	Hum Genet	http://www.ncbi.nlm.nih.gov/pubmed/21424380	Potential novel candidate polymorphisms identified in genome-wide association study for breast cancer susceptibility.	Breast cancer	302 European ancestry female cases, 321 European ancestry female controls	1,153 European ancestry female cases, 1,215 European ancestry female controls	19q13.41	19	51869723	ZNF577	ZNF577			84765			rs10411161-T	rs10411161	0	10411161	intron	0	0.13	7e-06	5.1549		1.42	[1.22-1.65]	Affymetrix [782,838]	N
	2014-01-22	23872634	Bezzina CR	2013-07-21	Nat Genet	http://www.ncbi.nlm.nih.gov/pubmed/23872634	Common variants at SCN5A-SCN10A and HEY2 are associated with Brugada syndrome, a rare disease with high risk of sudden cardiac death.	Brugada syndrome	312 European ancestry cases, 1,115 European ancestry controls	594 European ancestry cases, 806 European ancestry controls, 208 Japanese ancestry cases, 1,1016 Japanese controls	6q22.31	6	125769231	HEY2, NCOA7	HEY2 - TRNAE19	23493	100189269		7.96	11.02	rs9388451-C	rs9388451	0	9388451	Intergenic	1	0.5	5e-17	16.301		1.58	[1.42-1.75]	Affymetrix [360,149]	N
	2014-03-27	24068962	O'Seaghdha CM	2013-09-19	PLoS Genet	http://www.ncbi.nlm.nih.gov/pubmed/24068962	Meta-analysis of genome-wide association studies identifies six new Loci for serum calcium concentrations.	Calcium levels	39,400 European ancestry individuals	Up to 21,679 European ancestry individuals	5q35.3	5	177370342	RGS14, SLC34A1	RGS14			10636			rs4074995-A	rs4074995	0	4074995	intron	0	0.28	5e-06	5.30103		0.01	[0.0071-0.0189] unit increase	Illumina & Affymetrix [2.5 million] (Imputed)	N
	2013-02-27	23247143	Yu B	2012-12-16	Circ Cardiovasc Genet	http://www.ncbi.nlm.nih.gov/pubmed/23247143	Association of genome-wide variation with highly sensitive cardiac troponin-T levels in European Americans and Blacks: a meta-analysis from atherosclerosis risk in communities and cardiovascular health studies.	Cardiac Troponin-T levels	9,491 European ancestry individuals, up to 2,053 African American individuals	NR	6p22.1	6	28053042	OR2B7P	TRNAI25			100189401			rs172166-C	rs172166	0	172166		0	NR	5e-06	5.30103	(Continous Variable)	0.04	[0.04-0.06] ug/L decrease	Affymetrix and Illumina [~2.5 Million] (imputed)	N
	2010-01-19	20009918	Shrestha S	2010-01-01	AIDS	http://www.ncbi.nlm.nih.gov/pubmed/20009918?itool=EntrezSystem2.PEntrez.Pubmed.Pubmed_ResultsPanel.Pubmed_RVDocSum&ordinalpos=4	A genome-wide association study of carotid atherosclerosis in HIV-infected men.	Carotid atherosclerosis in HIV infection	177 European ancestry individuals	NA	22q12.2	22	29451733	RFPL1, AP1B1, THOC5, NF2	RFPL1 - NEFH	5988	4744		9.28	28.46	rs13053817-A	rs13053817	0	13053817	Intergenic	1	0.18	2e-06	5.69897	(common cIMT)	NR	NR	Illumina [311,194]	N
	2010-03-29	20190752	Dubois PC	2010-02-28	Nat Genet	http://www.ncbi.nlm.nih.gov/pubmed/20190752	Multiple common variants for celiac disease influencing immune gene expression.	Celiac disease	4,533 European ancestry cases, 10,750 European ancestry controls	4,918 European ancestry cases, 5,684 European ancestry controls	2p16.1	2	60959694	REL, AHSA2	PUS10			150962			rs13003464-G	rs13003464	0	13003464	intron	0	0.4	4e-13	12.3979		1.15	[1.11-1.20]	Illumina [292,387]	N
	2010-03-29	20190752	Dubois PC	2010-02-28	Nat Genet	http://www.ncbi.nlm.nih.gov/pubmed/20190752	Multiple common variants for celiac disease influencing immune gene expression.	Celiac disease	4,533 European ancestry cases, 10,750 European ancestry controls	4,918 European ancestry cases, 5,684 European ancestry controls	16p13.13	16	11310036	CIITA, SOCS1, CLEC16A	MIR548H2 - RMI2	100313773	116028		3.51	35.42	rs12928822-?	rs12928822	0	12928822	Intergenic	1	0.84	3e-08	7.52288		1.16	[1.10-1.22]	Illumina [292,387]	N
	2010-03-29	20190752	Dubois PC	2010-02-28	Nat Genet	http://www.ncbi.nlm.nih.gov/pubmed/20190752	Multiple common variants for celiac disease influencing immune gene expression.	Celiac disease	4,533 European ancestry cases, 10,750 European ancestry controls	4,918 European ancestry cases, 5,684 European ancestry controls	17q21.31	17	46788073	Intergenic	WNT3			7473			rs2074404-?	rs2074404	0	2074404	intron	0	0.75	1e-06	6		1.11	[1.06-1.16]	Illumina [292,387]	N
	2011-04-06	21383967	Zhernakova A	2011-02-24	PLoS Genet	http://www.ncbi.nlm.nih.gov/pubmed/21383967	Meta-analysis of genome-wide association studies in celiac disease and rheumatoid arthritis identifies fourteen non-HLA shared loci.	Celiac disease and Rheumatoid arthritis	4,533 European ancestry celiac disease cases, 5,539 European ancestry rheumatoid arthritis cases, 27,981 European ancestry controls	2,169 European ancestry celiac disease cases, 2,845 European ancestry rheumatoid arthritis cases, European ancestry 7,199 controls	9q33.2	9	120878222	TRAF1	PHF19			26147			rs1953126-T	rs1953126	0	1953126	intron	0	NR	4e-11	10.3979		NR	NR	Illumina [472,854]	N
	2011-04-06	21383967	Zhernakova A	2011-02-24	PLoS Genet	http://www.ncbi.nlm.nih.gov/pubmed/21383967	Meta-analysis of genome-wide association studies in celiac disease and rheumatoid arthritis identifies fourteen non-HLA shared loci.	Celiac disease and Rheumatoid arthritis	4,533 European ancestry celiac disease cases, 5,539 European ancestry rheumatoid arthritis cases, 27,981 European ancestry controls	2,169 European ancestry celiac disease cases, 2,845 European ancestry rheumatoid arthritis cases, European ancestry 7,199 controls	12q13.3	12	57668884	CDK4	B4GALNT1 - RPL13AP23	2583	441641		35.65	5.78	rs10876993-?	rs10876993	0	10876993	Intergenic	1	NR	4e-06	5.39794		NR	NR	Illumina [472,854]	N
	2014-07-23	24324551	Deng X	2013-11-20	PLoS One	http://www.ncbi.nlm.nih.gov/pubmed/24324551	Genome wide association study (GWAS) of Chagas cardiomyopathy in Trypanosoma cruzi seropositive subjects.	Chagas cardiomyopathy in Tripanosoma cruzi seropositivity	207 Brazilian ancestry cases, 306 Brazilian ancestry controls	NA	19p12	19	21952468	NR	BNIP3P27 - ZNF208	100421708	7757		125.19	13.63	rs2262909-?	rs2262909	0	2262909	Intergenic	1	NR	4e-06	5.39794		NR	NR	Affymetrix [5,486,770] (Imputed)	N
	2014-05-12	24097068	Willer CJ	2013-10-06	Nat Genet	http://www.ncbi.nlm.nih.gov/pubmed/24097068	Discovery and refinement of loci associated with lipid levels.	Cholesterol, total	94,595 European ancestry individuals	93,982 European ancestry individuals	1p31.3	1	62560271	ANGPTL3	DOCK7			85440			rs2131925-G	rs2131925	0	2131925	intron	0	0.34	4e-80	79.3979		0.08	[NR] unit decrease	NR (Imputed)	N
	2012-01-25	20686565	Teslovich TM	2010-08-05	Nature	http://www.ncbi.nlm.nih.gov/pubmed/20686565	Biological, clinical and population relevance of 95 loci for blood lipids.	Cholesterol, total	100,184 European ancestry individuals	NA	1p31.3	1	62560271	ANGPTL3,DOCK7	DOCK7			85440			rs2131925-G	rs2131925	0	2131925	intron	0	0.32	5e-41	40.301		2.6	[2.21-2.99] mg/dL decrease	Affymetrix, Illumina & Perlegen [~2.6 million] (imputed)	N
	2014-05-12	24097068	Willer CJ	2013-10-06	Nat Genet	http://www.ncbi.nlm.nih.gov/pubmed/24097068	Discovery and refinement of loci associated with lipid levels.	Cholesterol, total	94,595 European ancestry individuals	93,982 European ancestry individuals	16q22.2	16	72074194	HPR	HPR;TXNL4B			3250;54957			rs2000999-A	rs2000999	0	2000999	intron;intron	0	0.2	7e-41	40.1549		0.06	[NR] unit increase	NR (Imputed)	N
	2014-05-12	24097068	Willer CJ	2013-10-06	Nat Genet	http://www.ncbi.nlm.nih.gov/pubmed/24097068	Discovery and refinement of loci associated with lipid levels.	Cholesterol, total	94,595 European ancestry individuals	93,982 European ancestry individuals	11q12.2	11	61802358	FADS1, FADS2, FADS3	FADS1			3992			rs174546-T	rs174546	0	174546	UTR-3	0	0.36	3e-37	36.5229		0.05	[NR] unit decrease	NR (Imputed)	N
	2012-01-25	20686565	Teslovich TM	2010-08-05	Nature	http://www.ncbi.nlm.nih.gov/pubmed/20686565	Biological, clinical and population relevance of 95 loci for blood lipids.	Cholesterol, total	100,184 European ancestry individuals	NA	16q22.2	16	72074194	HP,HPR,DHX38	HPR;TXNL4B			3250;54957			rs2000999-A	rs2000999	0	2000999	intron;intron	0	0.2	3e-24	23.5229		2.34	[1.87-2.81] mg/dL increase	Affymetrix, Illumina & Perlegen [~2.6 million] (imputed)	N
	2012-01-25	20686565	Teslovich TM	2010-08-05	Nature	http://www.ncbi.nlm.nih.gov/pubmed/20686565	Biological, clinical and population relevance of 95 loci for blood lipids.	Cholesterol, total	100,184 European ancestry individuals	NA	11q12.2	11	61802358	FADS1,FADS2,FADS3	FADS1			3992			rs174546-C	rs174546	0	174546	UTR-3	0	0.34	2e-22	21.699		1.78	[1.39-2.17] mg/dL decrease	Affymetrix, Illumina & Perlegen [~2.6 million] (imputed)	N
	2009-01-12	19060911	Aulchenko YS	2008-12-07	Nat Genet	http://www.ncbi.nlm.nih.gov/pubmed/19060911?ordinalpos=1&itool=EntrezSystem2.PEntrez.Pubmed.Pubmed_ResultsPanel.Pubmed_DefaultReportPanel.Pubmed_RVDocSum	Loci influencing lipid levels and coronary heart disease risk in 16 European population cohorts.	Cholesterol, total	21,848 European ancestry individuals, 714 Orcadian individuals	NA	1p31.3	1	62652525	DOCK7	DOCK7			85440			rs10889353-C	rs10889353	0	10889353	intron	0	0.32	4e-12	11.3979		0.08	[NR] s.d. decrease	Illumina and Affymetrix [up to ~600,000]	N
	2014-05-12	24097068	Willer CJ	2013-10-06	Nat Genet	http://www.ncbi.nlm.nih.gov/pubmed/24097068	Discovery and refinement of loci associated with lipid levels.	Cholesterol, total	94,595 European ancestry individuals	93,982 European ancestry individuals	10q11.21	10	45517829	MARCH8, ALOX5	2016-03-08			220972			rs970548-C	rs970548	0	970548	intron	0	0.26	8e-09	8.09691		0.03	[NR] unit increase	NR (Imputed)	N
	2012-01-25	20686565	Teslovich TM	2010-08-05	Nature	http://www.ncbi.nlm.nih.gov/pubmed/20686565	Biological, clinical and population relevance of 95 loci for blood lipids.	Cholesterol, total	100,184 European ancestry individuals	NA	17q21.32	17	47347749	OSBPL7	EFCAB13			124989			rs7206971-A	rs7206971	0	7206971	intron	0	0.49	1e-08	8		1.01	[0.62-1.4] mg/dL increase	Affymetrix, Illumina & Perlegen [~2.6 million] (imputed)	N
	2014-05-12	24097068	Willer CJ	2013-10-06	Nat Genet	http://www.ncbi.nlm.nih.gov/pubmed/24097068	Discovery and refinement of loci associated with lipid levels.	Cholesterol, total	94,595 European ancestry individuals	93,982 European ancestry individuals	17q21.32	17	47347749	OSBPL7	EFCAB13			124989			rs7206971-A	rs7206971	0	7206971	intron	0	0.49	1e-07	7		0.03	[NR] unit increase	NR (Imputed)	N
	2012-11-12	20173735	Fellay J	2010-02-21	Nature	http://www.ncbi.nlm.nih.gov/pubmed/20173735	ITPA gene variants protect against anaemia in patients treated for chronic hepatitis C.	Chronic hepatitis C infection	988 European ancestry cases, 198 African American cases, 100 Hispanic cases	NA	20p13	20	3213247	ITPA	ITPA			3704			rs7270101-C	rs7270101	0	7270101	intron	0	0.11	9e-76	75.0458		NR	NR	Illumina [565,759]	N
	2010-05-05	20383146	Kottgen A	2010-04-11	Nat Genet	http://www.ncbi.nlm.nih.gov/pubmed/20383146	New loci associated with kidney function and chronic kidney disease.	Chronic kidney disease	Up to 67,093 European ancestry individuals	Up to 22,982 European ancestry individuals	15q21.1	15	45349027	GATM, SPATA5L1	SLC28A2 - GATM	9153	2628		73.09	12.1	rs2453533-?	rs2453533	0	2453533	Intergenic	1	0.38	5e-22	21.301	(eGFRcrea)	NR	NR	Affymetrix & Illumina [~2.5 million] (imputed)	N
	2014-01-07	23770605	Berndt SI	2013-06-16	Nat Genet	http://www.ncbi.nlm.nih.gov/pubmed/23770605	Genome-wide association study identifies multiple risk loci for chronic lymphocytic leukemia.	Chronic lymphocytic leukemia	2,179 European ancestry cases, 6,221 European ancestry controls	1,709 European ancestry cases, 6,318 European ancestry controls	10q23.31	10	88999967	ACTA2, FAS	FAS			355			rs4406737-G	rs4406737	0	4406737	intron	0	0.57	1e-14	14		1.27	[1.19-1.33]	Illumina [549,934]	N
	2008-11-25	18758461	Di Bernardo MC	2008-08-31	Nat Genet	http://www.ncbi.nlm.nih.gov/pubmed/18758461?ordinalpos=1&itool=EntrezSystem2.PEntrez.Pubmed.Pubmed_ResultsPanel.Pubmed_RVDocSum	A genome-wide association study identifies six susceptibility loci for chronic lymphocytic leukemia.	Chronic lymphocytic leukemia	505 European ancestry cases, 1,438 European ancestry controls	1,024 European ancestry cases, 1,677 European ancestry controls	19q13.32	19	46704397	PRKD2,STRN4	PRKD2			25865			rs11083846-A	rs11083846	0	11083846	intron	0	0.22	4e-09	8.39794		1.35	[1.22-1.49]	Illumina[345,665]	N
	2014-06-19	24292274	Speedy HE	2013-12-01	Nat Genet	http://www.ncbi.nlm.nih.gov/pubmed/24292274	A genome-wide association study identifies multiple susceptibility loci for chronic lymphocytic leukemia.	Chronic lymphocytic leukemia	1,739 European ancestry cases, 5,199 European ancestry controls	1,144 European ancestry cases, 3,151 European ancestry controls	10q23.31	10	88990206	ACTA, FAS	ACTA2;FAS			59;355			rs1800682-A	rs1800682	0	1800682	intron;intron	0	0.54	2e-08	7.69897		1.25	[NR]	Illumina [450,000] (Imputed)	N
	2014-01-07	23770605	Berndt SI	2013-06-16	Nat Genet	http://www.ncbi.nlm.nih.gov/pubmed/23770605	Genome-wide association study identifies multiple risk loci for chronic lymphocytic leukemia.	Chronic lymphocytic leukemia	2,179 European ancestry cases, 6,221 European ancestry controls	1,709 European ancestry cases, 6,318 European ancestry controls	2q37.3	2	241431686	FARP2	FARP2			9855			rs757978-A	rs757978	0	757978	missense	0	0.11	1e-07	7		1.29	[NR]	Illumina [549,934]	N
	2014-06-19	24292274	Speedy HE	2013-12-01	Nat Genet	http://www.ncbi.nlm.nih.gov/pubmed/24292274	A genome-wide association study identifies multiple susceptibility loci for chronic lymphocytic leukemia.	Chronic lymphocytic leukemia	1,739 European ancestry cases, 5,199 European ancestry controls	1,144 European ancestry cases, 3,151 European ancestry controls	5p15.33	5	1344343	CLPTM1L	CLPTM1L			81037			rs31490-A	rs31490	0	31490	intron	0	NR	2e-07	6.69897		1.18	[1.11-1.26]	Illumina [450,000] (Imputed)	N
	2012-08-07	22700719	Slager SL	2012-06-13	Blood	http://www.ncbi.nlm.nih.gov/pubmed/22700719	Common variation at 6p21.31 (BAK1) influences the risk of chronic lymphocytic leukemia.	Chronic lymphocytic leukemia	1,121 European ancestry cases, 3,745 European ancestry controls	861 European ancestry cases, 2,033 European ancestry controls	2q37.3	2	241431686	NR	FARP2			9855			rs757978-T	rs757978	0	757978	missense	0	0.26	3e-06	5.52288		1.46	[1.25-1.72]	Affymetrix & Illumina [~1,500,000] (imputed)	N
	2012-11-05	22960237	Han Y	2012-08-31	Bone	http://www.ncbi.nlm.nih.gov/pubmed/22960237	Bivariate genome-wide association study suggests fatty acid desaturase genes and cadherin DCHS2 for variation of both compressive strength index and appendicular lean mass in males.	Comprehensive strength and appendicular lean mass	825 Chinese ancestry females, 802 Chinese ancestry males	1,059 European ancestry males, 2,227 European ancestry females	11q12.2	11	61803311	FADS1, FADS2	FADS1			3992			rs174547-C	rs174547	0	174547	intron	0	0.33	2e-07	6.69897	(Males + Females)	NR	NR	Affymetrix [701,525]	N
	2012-11-05	22960237	Han Y	2012-08-31	Bone	http://www.ncbi.nlm.nih.gov/pubmed/22960237	Bivariate genome-wide association study suggests fatty acid desaturase genes and cadherin DCHS2 for variation of both compressive strength index and appendicular lean mass in males.	Comprehensive strength and appendicular lean mass	825 Chinese ancestry females, 802 Chinese ancestry males	1,059 European ancestry males, 2,227 European ancestry females	11q12.2	11	61803910	FADS1, FADS2	FADS1			3992			rs174549-A	rs174549	0	174549	intron	0	0.3	8e-07	6.09691	(Males)	NR	NR	Affymetrix [701,525]	N
	2008-12-09	18846501	Sonuga-Barke EJ	2008-10-07	Am J Med Genet B Neuropsychiatr Genet	http://www.ncbi.nlm.nih.gov/pubmed/18846501?ordinalpos=12&itool=EntrezSystem2.PEntrez.Pubmed.Pubmed_ResultsPanel.Pubmed_DefaultReportPanel.Pubmed_RVDocSum	Does parental expressed emotion moderate genetic effects in ADHD? An exploration using a genome wide association scan.	Conduct disorder (interaction)	909 European ancestry trios	NA	1q22	1	155898834	RIT1	RIT1			6016			rs2282301-A	rs2282301	0	2282301	UTR-3	0	0.23	7e-06	5.1549	(int, MW)	2.88	[NR] unit increase	Perlegen [429,901)	N
	2013-05-10	23322567	Lopes MC	2013-01-15	Invest Ophthalmol Vis Sci	http://www.ncbi.nlm.nih.gov/pubmed/23322567	Identification of a candidate gene for astigmatism.	Corneal astigmatism	22,100 European ancestry individuals		4q26	4	119266456	NR	USP53			54532			rs11098499-C	rs11098499	0	11098499	intron	0	NR	9e-06	5.04576		0.05	[NR] unit increase	Illumina & Affymetrix [2.8 million] (Imputed)	N
	2013-03-28	23291589	Lu Y	2013-01-06	Nat Genet	http://www.ncbi.nlm.nih.gov/pubmed/23291589	Genome-wide association analyses identify multiple loci associated with central corneal thickness and keratoconus.	Corneal structure	13,057 European ancestry individuals, 2,538 Indian ancestry individuals, 2,542 Malay ancestry individuals, 1,883 Chinese ancestry individuals	NA	7q11.21	7	66956459	C7orf42	TMEM248			55069			rs4718428-T	rs4718428	0	4718428	UTR-3	0	0.65	3e-10	9.52288		0.05	[0.03-0.07] unit increase	Illumina & Affymetrix [~1 Million] (Imputed)	N
	2013-03-28	23291589	Lu Y	2013-01-06	Nat Genet	http://www.ncbi.nlm.nih.gov/pubmed/23291589	Genome-wide association analyses identify multiple loci associated with central corneal thickness and keratoconus.	Corneal structure	13,057 European ancestry individuals, 2,538 Indian ancestry individuals, 2,542 Malay ancestry individuals, 1,883 Chinese ancestry individuals	NA	7q11.21	7	65861834	VKORC1L1	DKFZP434F142 - VKORC1L1	84214	154807		19.44	11.44	rs11763147-A	rs11763147	0	11763147	Intergenic	1	0.45	4e-09	8.39794		0.07	[0.05-0.09] unit increase	Illumina & Affymetrix [~1 Million] (Imputed)	N
	2014-02-06	23870195	Wojczynski MK	2013-07-19	BMC Med Genet	http://www.ncbi.nlm.nih.gov/pubmed/23870195	Genetics of coronary artery calcification among African Americans, a meta-analysis.	Coronary artery calcification	5,823 African American individuals	9,992 European ancestry individuals	2p11.2	2	84482091	SUCLG1	SUCLG1 - DNAH6	8802	1768		22.63	34.36	rs7581224-T	rs7581224	0	7581224	Intergenic	1	0.14	2e-06	5.69897	(AA)	0.2	[0.12-0.28] unit decrease	Affymetrix & Illumina [up to 2,727,966] (imputed)	N
	2011-04-11	21378990	Schunkert H	2011-03-06	Nat Genet	http://www.ncbi.nlm.nih.gov/pubmed/21378990	Large-scale association analysis identifies 13 new susceptibility loci for coronary artery disease.	Coronary heart disease	22,233 European ancestry cases, 64,762 European ancestry controls	56,682 European ancestry cases and controls	17q21.32	17	48911235	UBE2Z, GIP, ATP5G1, SNF8	UBE2Z			65264			rs46522-T	rs46522	0	46522	intron	0	0.53	2e-08	7.69897		1.06	[1.04-1.08]	Affymetrix & Illumina {~2.3 million] (imputed)	N
	2010-05-05	20383145	Chambers JC	2010-04-11	Nat Genet	http://www.ncbi.nlm.nih.gov/pubmed/20383145	Genetic loci influencing kidney function and chronic kidney disease.	Creatinine levels	23,812 European ancestry individuals	16,626 European ancestry individuals	4q21.1	4	76439278	SHROOM3	SHROOM3			57619			rs9992101-?	rs9992101	0	9992101	intron	0	NR	6e-09	8.22185		NR	NR	Affymetrix, Illumina and Perlegen [~2.6 Million] (imputed)	N
	2012-10-19	21102463	Franke A	2010-11-21	Nat Genet	http://www.ncbi.nlm.nih.gov/pubmed/21102463	Genome-wide meta-analysis increases to 71 the number of confirmed Crohn's disease susceptibility loci.	Crohn's disease	6,333 European ancestry cases, 15,056 European ancestry controls	15,694 European ancestry cases, 14,026 European ancestry controls, 414 European ancestry parent-offspring trios	5q33.1	5	150890858	IRGM	IRGM - ZNF300	345611	91975		42.19	3.53	rs7714584-G	rs7714584	0	7714584	Intergenic	1	0.088	8e-19	18.0969		1.37	[1.28-1.47]	Affymetrix & Illumina [953,241] (imputed)	N
	2012-10-19	21102463	Franke A	2010-11-21	Nat Genet	http://www.ncbi.nlm.nih.gov/pubmed/21102463	Genome-wide meta-analysis increases to 71 the number of confirmed Crohn's disease susceptibility loci.	Crohn's disease	6,333 European ancestry cases, 15,056 European ancestry controls	15,694 European ancestry cases, 14,026 European ancestry controls, 414 European ancestry parent-offspring trios	3p21.31	3	49684099	MST1,GPX1,BSN	MST1			4485			rs3197999-A	rs3197999	0	3197999	missense	0	0.297	6e-17	16.2218		1.22	[1.16-1.27]	Affymetrix & Illumina [953,241] (imputed)	N
	2008-11-25	18587394	Barrett JC	2008-06-29	Nat Genet	http://www.ncbi.nlm.nih.gov/pubmed/18587394?ordinalpos=1&itool=EntrezSystem2.PEntrez.Pubmed.Pubmed_ResultsPanel.Pubmed_RVDocSum	Genome-wide association defines more than 30 distinct susceptibility loci for Crohn's disease.	Crohn's disease	3,230 European ancestry cases, 4,829 European ancestry controls	1,339 European ancestry trios, 2,325 European ancestry cases, 1,809 European ancestry controls	5q33.1	5	150879305	IRGM	IRGM - ZNF300	345611	91975		30.64	15.08	rs11747270-G	rs11747270	0	11747270	Intergenic	1	0.09	3e-16	15.5229		1.33	[NR]	Affymetrix and Illumina[635,547](imputed)	N
	2013-02-12	23128233	Jostins L	2012-11-01	Nature	http://www.ncbi.nlm.nih.gov/pubmed/23128233	Host-microbe interactions have shaped the genetic architecture of inflammatory bowel disease.	Crohn's disease	Up to 12,924 European ancestry cases, up to 21,442 European ancestry controls	Up to 25,683 European ancestry cases, up to 17,015 European ancestry controls	19q13.33	19	48702915	DBP,SPHK2,IZUMO1,FUT2	FUT2			2524			rs516246-T	rs516246	0	516246	intron	0	0.483	1e-15	15		1.11	[1.071-1.143]	Affyemtrix & Illumina [1.23 million] (imputed)	N
	2008-11-25	18587394	Barrett JC	2008-06-29	Nat Genet	http://www.ncbi.nlm.nih.gov/pubmed/18587394?ordinalpos=1&itool=EntrezSystem2.PEntrez.Pubmed.Pubmed_ResultsPanel.Pubmed_RVDocSum	Genome-wide association defines more than 30 distinct susceptibility loci for Crohn's disease.	Crohn's disease	3,230 European ancestry cases, 4,829 European ancestry controls	1,339 European ancestry trios, 2,325 European ancestry cases, 1,809 European ancestry controls	3p21.31	3	49684099	MST1	MST1			4485			rs3197999-A	rs3197999	0	3197999	missense	0	0.27	1e-12	12		1.2	[NR]	Affymetrix and Illumina[635,547](imputed)	N
	2012-10-19	21102463	Franke A	2010-11-21	Nat Genet	http://www.ncbi.nlm.nih.gov/pubmed/21102463	Genome-wide meta-analysis increases to 71 the number of confirmed Crohn's disease susceptibility loci.	Crohn's disease	6,333 European ancestry cases, 15,056 European ancestry controls	15,694 European ancestry cases, 14,026 European ancestry controls, 414 European ancestry parent-offspring trios	19q13.33	19	48711017	FUT2,RASIP1	FUT2 - MAMSTR	2524	284358		5.08	1.73	rs281379-A	rs281379	0	281379	Intergenic	1	0.487	7e-12	11.1549		1.07	[1.04-1.11]	Affymetrix & Illumina [953,241] (imputed)	N
	2012-10-19	21102463	Franke A	2010-11-21	Nat Genet	http://www.ncbi.nlm.nih.gov/pubmed/21102463	Genome-wide meta-analysis increases to 71 the number of confirmed Crohn's disease susceptibility loci.	Crohn's disease	6,333 European ancestry cases, 15,056 European ancestry controls	15,694 European ancestry cases, 14,026 European ancestry controls, 414 European ancestry parent-offspring trios	11q12.2	11	61790331	FADS1	TMEM258			746			rs102275-C	rs102275	0	102275	intron	0	0.341	2e-11	10.699		1.08	[1.04-1.12]	Affymetrix & Illumina [953,241] (imputed)	N
	2012-10-19	21102463	Franke A	2010-11-21	Nat Genet	http://www.ncbi.nlm.nih.gov/pubmed/21102463	Genome-wide meta-analysis increases to 71 the number of confirmed Crohn's disease susceptibility loci.	Crohn's disease	6,333 European ancestry cases, 15,056 European ancestry controls	15,694 European ancestry cases, 14,026 European ancestry controls, 414 European ancestry parent-offspring trios	5q15	5	96908845	ERAP2,LRAP	ERAP2			64167			rs2549794-C	rs2549794	0	2549794	intron	0	0.409	1e-10	10		1.05	[1.02-1.09]	Affymetrix & Illumina [953,241] (imputed)	N
	2013-02-12	23128233	Jostins L	2012-11-01	Nature	http://www.ncbi.nlm.nih.gov/pubmed/23128233	Host-microbe interactions have shaped the genetic architecture of inflammatory bowel disease.	Crohn's disease	Up to 12,924 European ancestry cases, up to 21,442 European ancestry controls	Up to 25,683 European ancestry cases, up to 17,015 European ancestry controls	19q13.32	19	46346549	Intergenic	PPP5C			5536			rs4802307-G	rs4802307	0	4802307	nearGene-5	0	0.706	2e-10	9.69897		1.1	[1.06-1.139]	Affyemtrix & Illumina [1.23 million] (imputed)	N
	2008-11-25	17554261	Parkes M	2007-06-06	Nat Genet	http://www.ncbi.nlm.nih.gov/pubmed/17554261?ordinalpos=4&itool=EntrezSystem2.PEntrez.Pubmed.Pubmed_ResultsPanel.Pubmed_RVDocSum	Sequence variants in the autophagy gene IRGM and multiple other replicating loci contribute to Crohn's disease susceptibility.	Crohn's disease	1,748 cases, 2,938 controls	1,182 European ancestry cases, 2,024 European ancestry controls	5q33.1	5	150843825	IRGM	SMIM3 - IRGM	85027	345611		47.09	2.7	rs13361189-?	rs13361189	0	13361189	Intergenic	1	0.08	2e-10	9.69897		1.38	[1.15-1.66]	see WTCCC	N
	2012-10-19	21102463	Franke A	2010-11-21	Nat Genet	http://www.ncbi.nlm.nih.gov/pubmed/21102463	Genome-wide meta-analysis increases to 71 the number of confirmed Crohn's disease susceptibility loci.	Crohn's disease	6,333 European ancestry cases, 15,056 European ancestry controls	15,694 European ancestry cases, 14,026 European ancestry controls, 414 European ancestry parent-offspring trios	11q13.1	11	64329761	PRDX5,ESRRA	LOC102723878			102723878			rs694739-A	rs694739	0	694739	intron	0	0.626	6e-10	9.22185		1.1	[1.05-1.16]	Affymetrix & Illumina [953,241] (imputed)	N
	2012-04-03	22412388	Kenny EE	2012-03-08	PLoS Genet	http://www.ncbi.nlm.nih.gov/pubmed/22412388	A genome-wide scan of Ashkenazi Jewish Crohn's disease suggests novel susceptibility loci.	Crohn's disease	737 Ashkenazi Jewish cases, 2,257 Ashkenazi Jewish controls	971 Ashkenazi Jewish cases, 2,124 Ashkenazi Jewish controls	2p16.1	2	60959694	PUS10, PEX13, REL, KIAA1841, C2orf74, PAPOLG, USP34	PUS10			150962			rs13003464-G	rs13003464	0	13003464	intron	0	0.487	5e-09	8.30103		1.05	[1.00-1.40]	Affyemtrix & Illumina [1,060,934] (imputed)	N
	2012-10-19	21102463	Franke A	2010-11-21	Nat Genet	http://www.ncbi.nlm.nih.gov/pubmed/21102463	Genome-wide meta-analysis increases to 71 the number of confirmed Crohn's disease susceptibility loci.	Crohn's disease	6,333 European ancestry cases, 15,056 European ancestry controls	15,694 European ancestry cases, 14,026 European ancestry controls, 414 European ancestry parent-offspring trios	2p16.1	2	60997124	C2orf74,REL	PUS10			150962			rs10181042-T	rs10181042	0	10181042	intron	0	0.42	7e-09	8.1549		1.14	[1.09-1.19]	Affymetrix & Illumina [953,241] (imputed)	N
	2010-07-12	20570966	McGovern DP	2010-06-22	Hum Mol Genet	http://www.ncbi.nlm.nih.gov/pubmed/20570966	Fucosyltransferase 2 (FUT2) non-secretor status is associated with Crohn's disease.	Crohn's disease	896 European ancestry cases, 3,204 European ancestry controls	1,174 European ancestry cases, 357 European ancestry controls	19q13.33	19	48705608	FUT2	FUT2			2524			rs504963-A	rs504963	0	504963	UTR-3	0	0.431	2e-08	7.69897		NR	NR	Illumina [304,825]	N
	2008-11-25	17554300	WTCCC	2007-06-07	Nature	http://www.ncbi.nlm.nih.gov/pubmed/17554300?ordinalpos=5&itool=EntrezSystem2.PEntrez.Pubmed.Pubmed_ResultsPanel.Pubmed_RVDocSum	Genome-wide association study of 14,000 cases of seven common diseases and 3,000 shared controls.	Crohn's disease	1,748 European ancestry cases, 2,938 European ancestry controls	(see Parkes 2007)	3p21.31	3	49664550	BSN, MST1	BSN			8927			rs9858542-A	rs9858542	0	9858542	cds-synon	0	0.28	4e-08	7.39794		1.09	[0.96-1.24]	Affymetrix[469,557]	N
	2008-11-25	17554261	Parkes M	2007-06-06	Nat Genet	http://www.ncbi.nlm.nih.gov/pubmed/17554261?ordinalpos=4&itool=EntrezSystem2.PEntrez.Pubmed.Pubmed_ResultsPanel.Pubmed_RVDocSum	Sequence variants in the autophagy gene IRGM and multiple other replicating loci contribute to Crohn's disease susceptibility.	Crohn's disease	1,748 cases, 2,938 controls	1,182 European ancestry cases, 2,024 European ancestry controls	3p21.31	3	49664550	MST1	BSN			8927			rs9858542-?	rs9858542	0	9858542	cds-synon	0	0.29	5e-08	7.30103		1.17	[1.14-1.31]	see WTCCC	N
	2008-11-25	17554300	WTCCC	2007-06-07	Nature	http://www.ncbi.nlm.nih.gov/pubmed/17554300?ordinalpos=5&itool=EntrezSystem2.PEntrez.Pubmed.Pubmed_ResultsPanel.Pubmed_RVDocSum	Genome-wide association study of 14,000 cases of seven common diseases and 3,000 shared controls.	Crohn's disease	1,748 European ancestry cases, 2,938 European ancestry controls	(see Parkes 2007)	5q33.1	5	150860514	IRGM	IRGM - ZNF300	345611	91975		11.85	33.87	rs1000113-T	rs1000113	0	1000113	Intergenic	1	0.07	3e-07	6.52288		1.54	[1.31-1.82]	Affymetrix[469,557]	N
	2011-03-18	21298027	Festen EA	2011-01-27	PLoS Genet	http://www.ncbi.nlm.nih.gov/pubmed/21298027	A meta-analysis of genome-wide association scans identifies IL18RAP, PTPN2, TAGAP, and PUS10 as shared risk loci for Crohn's disease and celiac disease.	Crohn's disease and celiac disease	3,230 European ancestry Crohn's disease cases, 768 European ancestry celiac disease cases, 6,251 European ancestry controls	1,835 European ancestry Crohn's disease cases, 3,149 European ancestry celiac disease cases, 6,383 European ancestry controls	2p16.1	2	60990407	PUS10	PUS10			150962			rs10188217-C	rs10188217	0	10188217	intron	0	NR	1e-11	11	(combined)	NR	NR	Affymetrix & Illumina [471,504]	N
	2012-07-16	22482804	Ellinghaus D	2012-04-06	Am J Hum Genet	http://www.ncbi.nlm.nih.gov/pubmed/22482804	Combined analysis of genome-wide association studies for Crohn disease and psoriasis identifies seven shared susceptibility loci.	Crohn's disease and psoriasis	2,529 European ancestry psoriasis cases, 2,142 European ancestry Crohn's disease cases, 10,460 European ancestry controls	Up to 3,187 European ancestry psoriasis cases, 4,073 European ancestry Crohn's disease cases, 10,100 European ancestry controls	16p13.13	16	11254001	SOCS1	SOCS1			8651			rs4780355-T	rs4780355	0	4780355	nearGene-3	0	NR	1e-13	13	(same-effect analysis)	1.16	[NR]	Affymetrix, Illumina & Perlegen [1,116,213] (imputed)	N
	2011-06-07	21602797	Wright FA	2011-05-22	Nat Genet	http://www.ncbi.nlm.nih.gov/pubmed/21602797	Genome-wide association and linkage identify modifier loci of lung disease severity in cystic fibrosis at 11p13 and 20q13.2.	Cystic fibrosis severity	2,317 European ancestry cases, 177 cases	898 European ancestry sibling pair cases, 75 sibling pair cases	5p15.33	5	428121	AHRR	AHRR			57491			rs12188164-A	rs12188164	0	12188164	intron	0	0.38	4e-06	5.39794		NR	NR	Illumina [~2,609,000] (imputed)	N
	2013-01-16	23064961	Shaffer JR	2012-10-11	J Dent Res	http://www.ncbi.nlm.nih.gov/pubmed/23064961	GWAS of dental caries patterns in the permanent dentition.	Dental caries	920 European ancestry individuals	NR	19p12	19	22431320	ZNF98	ZNF98 - ZNF209P	148198	441843		8.97	32.6	rs931608-?	rs931608	0	931608	Intergenic	1	NR	1e-06	6	(DMFS5mand)	NR	NR	Illumina [518,997]	N
	2013-02-26	23259602	Wang X	2012-12-21	BMC Oral Health	http://www.ncbi.nlm.nih.gov/pubmed/23259602	Genome-wide association scan of dental caries in the permanent dentition.	Dental caries	1,483 comparatively younger European ancestry individuals, 5,960 comparatively older European ancestry individuals		19p12	19	22425572	ZNF98	ZNF98 - ZNF209P	148198	441843		3.23	38.35	rs10404998-?	rs10404998	0	10404998	Intergenic	1	NR	3e-06	5.52288	(Comparatively Younger)	NR	NR	Illumina and Affymetrix [~ 1.4 Million] (imputed)	N
	2013-02-26	23259602	Wang X	2012-12-21	BMC Oral Health	http://www.ncbi.nlm.nih.gov/pubmed/23259602	Genome-wide association scan of dental caries in the permanent dentition.	Dental caries	1,483 comparatively younger European ancestry individuals, 5,960 comparatively older European ancestry individuals		17q25.3	17	81715021	SLC25A10	SLC25A10			1468			rs3204270-?	rs3204270	0	3204270	cds-synon	0	NR	5e-06	5.30103	(Comparatively Older)	NR	NR	Illumina and Affymetrix [~ 1.4 Million] (imputed)	N
	2013-02-26	23259602	Wang X	2012-12-21	BMC Oral Health	http://www.ncbi.nlm.nih.gov/pubmed/23259602	Genome-wide association scan of dental caries in the permanent dentition.	Dental caries	1,483 comparatively younger European ancestry individuals, 5,960 comparatively older European ancestry individuals		19p12	19	22372052	LOC342994	RPL34P34 - ZNF98	342994	148198		2.96	19.05	rs1865075-?	rs1865075	0	1865075	Intergenic	1	NR	6e-06	5.22185	(Comparatively Younger)	NR	NR	Illumina and Affymetrix [~ 1.4 Million] (imputed)	N
	2013-01-16	23064961	Shaffer JR	2012-10-11	J Dent Res	http://www.ncbi.nlm.nih.gov/pubmed/23064961	GWAS of dental caries patterns in the permanent dentition.	Dental caries	920 European ancestry individuals	NR	3q21.3	3	128933710	ACAD9	LOC100132731			100132731			rs9810890-?	rs9810890	0	9810890	intron	0	NR	6e-06	5.22185	(DMFS2)	NR	NR	Illumina [518,997]	N
	2008-11-25	17903298	Meigs JB	2007-09-19	BMC Med Genet	http://www.ncbi.nlm.nih.gov/pubmed/17903298?ordinalpos=1&itool=EntrezSystem2.PEntrez.Pubmed.Pubmed_ResultsPanel.Pubmed_RVDocSum	Genome-wide association with diabetes-related traits in the Framingham Heart Study.	Diabetes related insulin traits	Up to 982 individuals	NA	7p14.3	7	29144873	CPVL	CPVL;LOC644086			54504;644086			rs10486607-?	rs10486607	0	10486607	intron;nearGene-5	0	NR	8e-06	5.09691	(HbA1C)	NR	NR	Affymetrix[70,897]	N
	2011-04-13	21441570	Grassi MA	2011-03-26	Hum Mol Genet	http://www.ncbi.nlm.nih.gov/pubmed/21441570	Genome-wide meta-analysis for severe diabetic retinopathy.	Diabetic retinopathy	973 European ancestry cases, 1,856 European ancestry controls	NA	6q25.1	6	149113975	LOC729200, MAP3K7IP2	UST - TAB2	10090	23118		36.99	204.33	rs7772697-T	rs7772697	0	7772697	Intergenic	1	0.58	3e-06	5.52288		1.35	[NR]	Affymetrix & Illumina [2,543,887] (imputed)	N
	2009-05-19	19430479	Levy D	2009-05-10	Nat Genet	http://www.ncbi.nlm.nih.gov/pubmed/19430479?ordinalpos=4&itool=EntrezSystem2.PEntrez.Pubmed.Pubmed_ResultsPanel.Pubmed_DefaultReportPanel.Pubmed_RVDocSum	Genome-wide association study of blood pressure and hypertension.	Diastolic blood pressure	29,136 European ancestry individuals	34,433 European ancestry individuals	3p22.1	3	41871159	ULK4	ULK4			54986			rs9815354-A	rs9815354	0	9815354	intron	0	0.17	3e-09	8.52288		0.49	[0.33-0.65] mm Hg increase	Affymetrix & Illumina [2,533,153](imputed)	N
	2013-09-18	23636237	Tanaka T	2013-05-01	Am J Clin Nutr	http://www.ncbi.nlm.nih.gov/pubmed/23636237	Genome-wide meta-analysis of observational studies shows common genetic variants associated with macronutrient intake.	Dietary macronutrient intake	37,537 European ancestry individuals	33,533 European ancestry individuals	19q13.33	19	48745473	FGF21	IZUMO1			284359			rs838145-G	rs838145	0	838145	intron	0	0.46	4e-10	9.39794	(Fat)	0.22	[0.14-0.3] % decrease	Illumina & Affymetrix [2.5 million] (Imputed)	N
	2013-05-01	23372041	Chu AY	2013-01-30	Hum Mol Genet	http://www.ncbi.nlm.nih.gov/pubmed/23372041	Novel locus including FGF21 is associated with dietary macronutrient intake.	Dietary macronutrient intake	33,533 European ancestry individuuals	38,360 European ancestry individuuals	19q13.33	19	48756272	FGF21, FUT1, FUT2, IZUMO1, RASIP1	FUT1;FGF21			2523;26291			rs838133-A	rs838133	0	838133	nearGene-5;cds-synon	0	0.45	8e-09	8.09691	(Protein - model 2)	0.11	[0.071-0.149] percent decrease	Illumina and Affymetrix [~2.6 million] (Imputed)	N
	2013-09-18	23636237	Tanaka T	2013-05-01	Am J Clin Nutr	http://www.ncbi.nlm.nih.gov/pubmed/23636237	Genome-wide meta-analysis of observational studies shows common genetic variants associated with macronutrient intake.	Dietary macronutrient intake	37,537 European ancestry individuals	33,533 European ancestry individuals	19q13.33	19	48745473	FGF21	IZUMO1			284359			rs838145-G	rs838145	0	838145	intron	0	0.46	3e-07	6.52288	(Carbohydrate)	0.23	[0.15-0.31] % increase	Illumina & Affymetrix [2.5 million] (Imputed)	N
	2013-09-18	23636237	Tanaka T	2013-05-01	Am J Clin Nutr	http://www.ncbi.nlm.nih.gov/pubmed/23636237	Genome-wide meta-analysis of observational studies shows common genetic variants associated with macronutrient intake.	Dietary macronutrient intake	37,537 European ancestry individuals	33,533 European ancestry individuals	19q13.33	19	48743609	NR	IZUMO1			284359			rs838147-A	rs838147	0	838147	intron	0	0.48	7e-07	6.1549	(Carbohydrate)	0.22	[0.14-0.3] % increase	Illumina & Affymetrix [2.5 million] (Imputed)	N
	2013-12-03	23725790	Renteria ME	2013-06-03	Twin Res Hum Genet	http://www.ncbi.nlm.nih.gov/pubmed/23725790	GWAS of DNA methylation variation within imprinting control regions suggests parent-of-origin association.	DNA methylation (variation)	256 European ancestry individuals	384 European ancestry individuals	11q13.1	11	65811201	CFL1, OVOL1	OVOL1-AS1 - SNX32	101927828	254122		20.33	22.63	rs11227306-A	rs11227306	0	11227306	Intergenic	1	0.38	2e-07	6.69897	(IGF2-DMR)	NR	NR	Illumina [515,966]	N
	2012-03-20	22387998	Tanikawa C	2012-03-04	Nat Genet	http://www.ncbi.nlm.nih.gov/pubmed/22387998	A genome-wide association study identifies two susceptibility loci for duodenal ulcer in the Japanese population.	Duodenal ulcer	1,043 Japanese ancestry cases, 21,694 Japanese ancestry controls	5,992 Japanese ancestry cases, 3,629 Japanese ancestry controls	8q24.3	8	142680513	PSCA	PSCA			8000			rs2294008-C	rs2294008	0	2294008	intron	0	0.37	2e-33	32.699	(Additive)	1.41	[NR]	Illumina [480,327]	N
	2013-11-29	23722424	Rietveld CA	2013-05-30	Science	http://www.ncbi.nlm.nih.gov/pubmed/23722424	GWAS of 126,559 individuals identifies genetic variants associated with educational attainment.	Educational attainment	up to 101,069 European ancestry individuals	25,490 European ancestry individuals	16p11.2	16	28826194	ATXN2L	ATXN2L			11273			rs8049439-T	rs8049439	0	8049439	intron	0	0.581	1e-07	7	(Edu Years)	0.09	[NR] unit increase	Illumina, Affymterix, Perlegen [up to 2,309,290] (Imputed)	N
	2009-03-01	19198610	Gudbjartsson DF	2009-02-08	Nat Genet	http://www.ncbi.nlm.nih.gov/pubmed/19198610	Sequence variants affecting eosinophil numbers associate with asthma and myocardial infarction.	Eosinophil counts	9,392 European ancestry individuals	12,118 European ancestry individuals, 5,212 East Asian ancestry individuals	2q12.1	2	102341256	IL1RL1	IL1RL1			9173			rs1420101-A	rs1420101	0	1420101	ncRNA	0	0.41	5e-14	13.301	(European)	6.4	[4.7-8.1] % standard unit increase	Illumina [312,179]	N
	2012-12-11	22960999	Wu C	2012-09-09	Nat Genet	http://www.ncbi.nlm.nih.gov/pubmed/22960999	Genome-wide association analyses of esophageal squamous cell carcinoma in Chinese identify multiple susceptibility loci and gene-environment interactions.	Esophageal cancer (squamous cell)	2,031 Han Chinese ancestry cases, 2,044 Han Chinese ancestry controls	8,092 Chinese ancestry cases, 8,620 Chinese ancestry controls	17p13.3	17	2268343	SMG6	SMG6			23293			rs17761864-A	rs17761864	0	17761864	intron	0	0.14	2e-11	10.699		1.21	[1.14-1.28]	NR	N
	2010-06-14	20463881	Liu F	2010-05-16	PLoS Genet	http://www.ncbi.nlm.nih.gov/pubmed/20463881	Digital quantification of human eye color highlights genetic association of three new loci.	Eye color traits	5,951 European ancestry individuals	3,543 European ancestry individuals	21q22.13	21	37118795	TTC3,DSCR9	TTC3			7267			rs1003719-A	rs1003719	0	1003719	intron	0	NR	2e-10	9.69897	(CHS1)	0.1	[NR] % decrease	Illumina [2,543,887] (imputed)	N
	2010-02-28	20081858	Dupuis J	2010-01-17	Nat Genet	http://www.ncbi.nlm.nih.gov/pubmed/20081858?itool=EntrezSystem2.PEntrez.Pubmed.Pubmed_ResultsPanel.Pubmed_RVDocSum&ordinalpos=1	New genetic loci implicated in fasting glucose homeostasis and their impact on type 2 diabetes risk.	Fasting glucose-related traits	up to 46,186 European descent individuals	up to 76,558 European ancestry individuals	11q12.2	11	61804006	FADS1	FADS1			3992			rs174550-T	rs174550	0	174550	intron	0	0.64	2e-15	14.699	(FPG)	NR	NR	Affymetrix & Illumina [~2.5 million] (imputed)	N
	2010-02-28	20081858	Dupuis J	2010-01-17	Nat Genet	http://www.ncbi.nlm.nih.gov/pubmed/20081858?itool=EntrezSystem2.PEntrez.Pubmed.Pubmed_ResultsPanel.Pubmed_RVDocSum&ordinalpos=1	New genetic loci implicated in fasting glucose homeostasis and their impact on type 2 diabetes risk.	Fasting glucose-related traits	up to 46,186 European descent individuals	up to 76,558 European ancestry individuals	11q12.2	11	61804006	FADS1	FADS1			3992			rs174550-T	rs174550	0	174550	intron	0	0.64	5e-13	12.301	(HOMA-B)	NR	NR	Affymetrix & Illumina [~2.5 million] (imputed)	N
	2012-08-15	22581228	Manning AK	2012-05-13	Nat Genet	http://www.ncbi.nlm.nih.gov/pubmed/22581228	A genome-wide approach accounting for body mass index identifies genetic variants influencing fasting glycemic traits and insulin resistance.	Fasting glucose-related traits (interaction with BMI)	Up to 58,074 European ancestry individuals	Up tp 38,422 European ancestry individuals	11q12.2	11	61804006	FADS1	FADS1			3992			rs174550-?	rs174550	0	174550	intron	0	NR	2e-09	8.69897		NR	NR	Affymetrix & Illumina [~2.4 million] (imputed)	N
	2014-05-13	24204828	Zheng JS	2013-10-28	PLoS One	http://www.ncbi.nlm.nih.gov/pubmed/24204828	Genome-wide contribution of genotype by environment interaction to variation of diabetes-related traits.	Fasting insulin (interaction)	820 European ancestry individuals	NA	13q14.11	13	44128733	LOC121838, SERP2	SMIM2-AS1			101929212			rs9525916-T	rs9525916	0	9525916	intron	0	0.43	7e-06	5.1549	(Carbohydrate)	NR	NR	Affymetrix [590,000]	N
	2012-08-15	22581228	Manning AK	2012-05-13	Nat Genet	http://www.ncbi.nlm.nih.gov/pubmed/22581228	A genome-wide approach accounting for body mass index identifies genetic variants influencing fasting glycemic traits and insulin resistance.	Fasting insulin-related traits (interaction with BMI)	Up to 51,750 European ancestry individuals	Up to 33,823 European ancestry individuals	6p21.31	6	34877672	UHRF1BP1	TAF11;UHRF1BP1			6882;54887			rs4646949-?	rs4646949	0	4646949	nearGene-3;intron	0	NR	4e-08	7.39794		NR	NR	Affymetrix & Illumina [~2.4 million] (imputed)	N
	2013-08-21	21897333	Irvin MR	2011-12-01	Pharmacogenet Genomics	http://www.ncbi.nlm.nih.gov/pubmed/21897333	Genes linked to energy metabolism and immunoregulatory mechanisms are associated with subcutaneous adipose tissue distribution in HIV-infected men.	Fat distribution (HIV)	192 European ancestry male cases		5p15.33	5	437987	AHRR	AHRR			57491			rs10078-C	rs10078	0	10078	UTR-3	0	0.23	7e-06	5.1549	(univariate, arm)	NR	NR	Illumina [319,818]	N
	2014-03-14	23969696	Sabater-Lleal M	2013-08-22	Circulation	http://www.ncbi.nlm.nih.gov/pubmed/23969696	Multiethnic meta-analysis of genome-wide association studies in &gt;100 000 subjects identifies 23 fibrinogen-associated Loci but no strong evidence of a causal association between circulating fibrinogen and cardiovascular disease.	Fibrinogen	91,323 European ancestry individuals	8,423 African American individuals, 1,447 Hispanic individuals	2q37.3	2	241357034	FARP2	FARP2			9855			rs1476698-A	rs1476698	0	1476698	intron	0	0.65	2e-09	8.69897	(EA)	0.01	[0.005-0.009] unit increase	Affymetrix & Illumina [2,515,567] (Imputed)	N
	2014-03-14	23969696	Sabater-Lleal M	2013-08-22	Circulation	http://www.ncbi.nlm.nih.gov/pubmed/23969696	Multiethnic meta-analysis of genome-wide association studies in &gt;100 000 subjects identifies 23 fibrinogen-associated Loci but no strong evidence of a causal association between circulating fibrinogen and cardiovascular disease.	Fibrinogen	91,323 European ancestry individuals	8,423 African American individuals, 1,447 Hispanic individuals	12q13.12	12	50740958	DIP2B	DIP2B			57609			rs7968440-A	rs7968440	0	7968440	intron	0	0.64	3e-08	7.52288	(EA)	0.01	[0.004-0.008] unit increase	Affymetrix & Illumina [2,515,567] (Imputed)	N
	2009-04-01	19303062	Tanaka T	2009-03-18	Am J Hum Genet	http://www.ncbi.nlm.nih.gov/pubmed/19303062?ordinalpos=2&itool=EntrezSystem2.PEntrez.Pubmed.Pubmed_ResultsPanel.Pubmed_DefaultReportPanel.Pubmed_RVDocSum	Genome-wide association study of vitamin B6, vitamin B12, folate, and homocysteine blood concentrations.	Folate pathway vitamin levels	2,934 European ancestry individuals	686 European ancestry individuals	19q13.33	19	48703728	FUT2	FUT2			2524			rs602662-A	rs602662	0	602662	missense	0	0.53	3e-20	19.5229	(vitamin B12)	49.77	[37.09-62.45] pg/ml increase	Affymetrix and Illumina [~2.5 million] (imputed)	N
	2009-04-01	19303062	Tanaka T	2009-03-18	Am J Hum Genet	http://www.ncbi.nlm.nih.gov/pubmed/19303062?ordinalpos=2&itool=EntrezSystem2.PEntrez.Pubmed.Pubmed_ResultsPanel.Pubmed_DefaultReportPanel.Pubmed_RVDocSum	Genome-wide association study of vitamin B6, vitamin B12, folate, and homocysteine blood concentrations.	Folate pathway vitamin levels	2,934 European ancestry individuals	686 European ancestry individuals	1p36.12	1	21459575	ALPL	NBPF3			84224			rs4654748-C	rs4654748	0	4654748	intron	0	0.5	8e-18	17.0969	(vitamin B6)	1.45	[0.90-2.00] ng/ml decrease	Affymetrix and Illumina [~2.5 million] (imputed)	N
	2013-09-05	19744961	Hazra A	2009-09-10	Hum Mol Genet	http://www.ncbi.nlm.nih.gov/pubmed/19744961	Genome-wide significant predictors of metabolites in the one-carbon metabolism pathway.	Folate pathway vitamin levels	3,305 European ancestry females, 1,458 European ancestry males	NA	19q13.33	19	48703728	FUT2	FUT2			2524			rs602662-?	rs602662	0	602662	missense	0	0.44	2e-15	14.699	(Plasma Vitamin B12)	0.07	[0.050-0.090] unit decrease	Affymetrix & Illumina [~2.5 Million] (imputed)	N
	2013-09-05	19744961	Hazra A	2009-09-10	Hum Mol Genet	http://www.ncbi.nlm.nih.gov/pubmed/19744961	Genome-wide significant predictors of metabolites in the one-carbon metabolism pathway.	Folate pathway vitamin levels	3,305 European ancestry females, 1,458 European ancestry males	NA	1p36.12	1	21459575	NBPF3	NBPF3			84224			rs4654748-?	rs4654748	0	4654748	intron	0	0.48	4e-11	10.3979	(Plasma PLP)	0.1	[0.080-0.120] unit decrease	Affymetrix & Illumina [~2.5 Million] (imputed)	N
	2013-09-05	19744961	Hazra A	2009-09-10	Hum Mol Genet	http://www.ncbi.nlm.nih.gov/pubmed/19744961	Genome-wide significant predictors of metabolites in the one-carbon metabolism pathway.	Folate pathway vitamin levels	3,305 European ancestry females, 1,458 European ancestry males	NA	1p36.22	1	11898666	MTHFR	NPPB - RNU5E-1	4879	26829		39.73	9.49	rs12085006-?	rs12085006	0	12085006	Intergenic	1	0.43	6e-10	9.22185	(Plasma homocysteine)	0.04	[0.020-0.060] unit increase	Affymetrix & Illumina [~2.5 Million] (imputed)	N
	2013-09-05	19744961	Hazra A	2009-09-10	Hum Mol Genet	http://www.ncbi.nlm.nih.gov/pubmed/19744961	Genome-wide significant predictors of metabolites in the one-carbon metabolism pathway.	Folate pathway vitamin levels	3,305 European ancestry females, 1,458 European ancestry males	NA	6p12.3	6	49441774	MUT	MUT			4594			rs9473555-?	rs9473555	0	9473555	intron	0	0.35	5e-08	7.30103	(Plasma Vitamin B12)	0.04	[0.020-0.060] unit decrease	Affymetrix & Illumina [~2.5 Million] (imputed)	N
	2008-11-25	17952075	Sulem P	2007-10-21	Nat Genet	http://www.ncbi.nlm.nih.gov/pubmed/17952075?ordinalpos=1&itool=EntrezSystem2.PEntrez.Pubmed.Pubmed_ResultsPanel.Pubmed_RVDocSum	Genetic determinants of hair, eye and skin pigmentation in Europeans.	Freckles	2,986 individuals	3,932 individuals	16q24.3	16	89919709	MC1R	MC1R			4157			rs1805007-T	rs1805007	0	1805007	missense	0	0.05	1e-96	96		4.37	[3.56-5.37]	Illumina[317,511]	N
	2010-07-16	20585627	Eriksson N	2010-06-24	PLoS Genet	http://www.ncbi.nlm.nih.gov/pubmed/20585627	Web-based, participant-driven studies yield novel genetic associations for common traits.	Freckling	9,126 European ancestry individuals	NA	16q24.3	16	89752324	MC1R	FANCA			2175			rs12931267-G	rs12931267	0	12931267	intron	0	0.08	8e-62	61.0969		1.88	[NR] unit increase	Illumina [535,076]	N
	2013-07-05	23535967	Tin A	2013-03-28	J Hum Genet	http://www.ncbi.nlm.nih.gov/pubmed/23535967	Using multiple measures for quantitative trait association analyses: application to estimated glomerular filtration rate.	Glomerular filtration rate	9,049 European ancestry individuals		15q21.1	15	45426989	SPATA5L1	SPATA5L1 - C15orf48	79029	84419		5.57	3.54	rs17536527-C	rs17536527	0	17536527	Intergenic	1	0.47	8e-10	9.09691	(3-measure Model)	1.13	[0.78-1.48] unit decrease	Affymetrix [>2.5 million] imputed	N
	2013-07-05	23535967	Tin A	2013-03-28	J Hum Genet	http://www.ncbi.nlm.nih.gov/pubmed/23535967	Using multiple measures for quantitative trait association analyses: application to estimated glomerular filtration rate.	Glomerular filtration rate	9,049 European ancestry individuals		4q21.1	4	76476862	SHROOM3	SHROOM3			57619			rs10032549-A	rs10032549	0	10032549	intron	0	0.47	1e-08	8	(3-measure model)	0.93	[0.62-1.24] unit increase	Affymetrix [>2.5 million] imputed	N
	2010-10-07	20858683	Soranzo N	2010-09-21	Diabetes	http://www.ncbi.nlm.nih.gov/pubmed/20858683	Common variants at 10 genomic loci influence hemoglobin A&#x02081;(C) levels via glycemic and nonglycemic pathways.	Glycated hemoglobin levels	up to 46,368 European ancestry individuals	NA	17q25.3	17	82727657	FN3K	FN3KRP			79672			rs1046896-T	rs1046896	0	1046896	ncRNA	0	0.31	2e-26	25.699		0.04	[0.03-0.05] % increase	Affymetrix & Illumina [~2.5 million] (imputed)	N
	2014-07-22	24244560	Chen P	2013-11-07	PLoS One	http://www.ncbi.nlm.nih.gov/pubmed/24244560	A study assessing the association of glycated hemoglobin A1C (HbA1C) associated variants with HbA1C, chronic kidney disease and diabetic retinopathy in populations of Asian ancestry.	Glycated hemoglobin levels	3,427 Chinese ancestry individuals, 1,735 Malay ancestry individuals, 1,520 Asian Indian ancestry individuals	NA	17q25.3	17	82727657	FN3K	FN3KRP			79672			rs1046896-T	rs1046896	0	1046896	ncRNA	0	0.47	2e-07	6.69897	(HbA1c)	0.03	[0.019-0.043] unit increase	Illumina [up to 2.4 Million] (imputed)	N
	2010-07-16	20585627	Eriksson N	2010-06-24	PLoS Genet	http://www.ncbi.nlm.nih.gov/pubmed/20585627	Web-based, participant-driven studies yield novel genetic associations for common traits.	Hair color	9,126 European ancestry individuals	NA	16q24.3	16	89752324	MC1R	FANCA			2175			rs12931267-G	rs12931267	0	12931267	intron	0	0.08	5e-87	86.301	(red hair)	0.56	[NR] unit increase	Illumina [535,076]	N
	2010-07-16	20585627	Eriksson N	2010-06-24	PLoS Genet	http://www.ncbi.nlm.nih.gov/pubmed/20585627	Web-based, participant-driven studies yield novel genetic associations for common traits.	Hair color	9,126 European ancestry individuals	NA	16q24.3	16	89752324	MC1R	FANCA			2175			rs12931267-G	rs12931267	0	12931267	intron	0	0.08	3e-10	9.52288	(hair color)	0.56	[NR] unit decrease	Illumina [535,076]	N
	2013-08-10	23548203	Zhang M	2013-04-01	Hum Mol Genet	http://www.ncbi.nlm.nih.gov/pubmed/23548203	Genome-wide association studies identify several new loci associated with pigmentation traits and skin cancer risk in European Americans.	Hair color	7,070 European ancestry individuals	4,155 European ancestry individuals	16q24.3	16	89919709	MC1R	MC1R			4157			rs1805007-C	rs1805007	0	1805007	missense	0	NR	3e-09	8.52288		0.16	[0.10-0.22] unit decrease	Illumina & Affymetrix [7,588,169] (Imputed)	N
	2012-03-27	22403646	Froguel P	2012-03-05	PLoS One	http://www.ncbi.nlm.nih.gov/pubmed/22403646	A genome-wide association study identifies rs2000999 as a strong genetic determinant of circulating haptoglobin levels.	Haptoglobin levels	631 European ancestry children	2,957 European ancestry family members, 1,434 European ancestry individuals	16q22.2	16	72074194	HP	HPR;TXNL4B			3250;54957			rs2000999-A	rs2000999	0	2000999	intron;intron	0	NR	8e-59	58.0969		0.14	[0.12-0.15] g/L decrease (SFS family cohort)	Illumina [318,237]	N
	2014-05-12	24097068	Willer CJ	2013-10-06	Nat Genet	http://www.ncbi.nlm.nih.gov/pubmed/24097068	Discovery and refinement of loci associated with lipid levels.	HDL cholesterol	94,595 European ancestry individuals	93,982 European ancestry individuals	16q22.1	16	67894139	LCAT	PSKH1			5681			rs16942887-A	rs16942887	0	16942887	intron	0	0.14	8e-54	53.0969		0.08	[NR] unit increase	NR (Imputed)	N
	2012-01-25	20686565	Teslovich TM	2010-08-05	Nature	http://www.ncbi.nlm.nih.gov/pubmed/20686565	Biological, clinical and population relevance of 95 loci for blood lipids.	HDL cholesterol	99,900 European ancestry individuals	NA	16q22.1	16	67894139	LCAT	PSKH1			5681			rs16942887-A	rs16942887	0	16942887	intron	0	0.12	8e-33	32.0969		1.27	[1.05-1.49] mg/dL increase	Affymetrix, Illumina & Perlegen [~2.6 million] (imputed)	N
	2014-05-12	24097068	Willer CJ	2013-10-06	Nat Genet	http://www.ncbi.nlm.nih.gov/pubmed/24097068	Discovery and refinement of loci associated with lipid levels.	HDL cholesterol	94,595 European ancestry individuals	93,982 European ancestry individuals	11q12.2	11	61802358	FADS1, FADS2, FADS3	FADS1			3992			rs174546-T	rs174546	0	174546	UTR-3	0	0.36	8e-28	27.0969		0.04	[NR] unit decrease	NR (Imputed)	N
	2012-01-25	20686565	Teslovich TM	2010-08-05	Nature	http://www.ncbi.nlm.nih.gov/pubmed/20686565	Biological, clinical and population relevance of 95 loci for blood lipids.	HDL cholesterol	99,900 European ancestry individuals	NA	11q12.2	11	61802358	FADS1,FADS2,FADS3	FADS1			3992			rs174546 -T	rs174546	0	174546	UTR-3	0	0.36	2e-22	21.699		0.73	[0.57-0.89] mg/dL decrease	Affymetrix, Illumina & Perlegen [~2.6 million] (imputed)	N
	2014-05-12	24097068	Willer CJ	2013-10-06	Nat Genet	http://www.ncbi.nlm.nih.gov/pubmed/24097068	Discovery and refinement of loci associated with lipid levels.	HDL cholesterol	94,595 European ancestry individuals	93,982 European ancestry individuals	1p36.11	1	26811902	PIGV, NR0B2	PIGV - ZDHHC18	55650	84243		13.5	14.81	rs12748152-T	rs12748152	0	12748152	Intergenic	1	0.09	1e-15	15		0.05	[NR] unit decrease	NR (Imputed)	N
	2010-10-17	20864672	Waterworth DM	2010-09-23	Arterioscler Thromb Vasc Biol	http://www.ncbi.nlm.nih.gov/pubmed/20864672	Genetic variants influencing circulating lipid levels and risk of coronary artery disease.	HDL cholesterol	up to 17,723 European ancestry individuals	up to 37,774 European ancestry individuals, up to 9,665 Indian Asian ancestry individuals	11q12.2	11	61803876	FADS1	FADS1			3992			rs174548-G	rs174548	0	174548	intron	0	0.17	1e-12	12		0.01	[0.007-0.015] unit decrease	Affymetrix, Illumina & Perlegen [2,155,369] (imputed)	N
	2009-01-12	19060906	Kathiresan S	2008-12-07	Nat Genet	http://www.ncbi.nlm.nih.gov/pubmed/19060906?ordinalpos=1&itool=EntrezSystem2.PEntrez.Pubmed.Pubmed_ResultsPanel.Pubmed_DefaultReportPanel.Pubmed_RVDocSum	Common variants at 30 loci contribute to polygenic dyslipidemia.	HDL cholesterol	19,840 European ancestry individuals	Up to 20,623 European ancestry individuals	11q12.2	11	61803311	FADS1, FADS2, FADS3	FADS1			3992			rs174547-C	rs174547	0	174547	intron	0	0.33	2e-12	11.699		0.09	[0.05-0.13] s.d. decrease	Affymetrix and Illumina [~2,600,000] (imputed)	N
	2014-05-12	24097068	Willer CJ	2013-10-06	Nat Genet	http://www.ncbi.nlm.nih.gov/pubmed/24097068	Discovery and refinement of loci associated with lipid levels.	HDL cholesterol	94,595 European ancestry individuals	93,982 European ancestry individuals	3p21.31	3	50091966	RBM5	RBM5			10181			rs2013208-T	rs2013208	0	2013208	intron	0	0.5	9e-12	11.0458		0.03	[NR] unit increase	NR (Imputed)	N
	2014-05-12	24097068	Willer CJ	2013-10-06	Nat Genet	http://www.ncbi.nlm.nih.gov/pubmed/24097068	Discovery and refinement of loci associated with lipid levels.	HDL cholesterol	94,595 European ancestry individuals	93,982 European ancestry individuals	10q11.21	10	45517829	MARCH8, ALOX5	2016-03-08			220972			rs970548-C	rs970548	0	970548	intron	0	0.26	2e-10	9.69897		0.03	[NR] unit increase	NR (Imputed)	N
	2012-01-25	20686565	Teslovich TM	2010-08-05	Nature	http://www.ncbi.nlm.nih.gov/pubmed/20686565	Biological, clinical and population relevance of 95 loci for blood lipids.	HDL cholesterol	99,900 European ancestry individuals	NA	12q24.31	12	123975620	CCDC92,ZNF664	ZNF664;ZNF664-FAM101A;LOC102723902			144348;100533183;102723902			rs4765127-T	rs4765127	0	4765127	intron;intron;intron	0	0.34	3e-10	9.52288		0.44	[0.28-0.6] mg/dL increase	Affymetrix, Illumina & Perlegen [~2.6 million] (imputed)	N
	2014-05-12	24097068	Willer CJ	2013-10-06	Nat Genet	http://www.ncbi.nlm.nih.gov/pubmed/24097068	Discovery and refinement of loci associated with lipid levels.	HDL cholesterol	94,595 European ancestry individuals	93,982 European ancestry individuals	12q24.31	12	123975620	ZNF664	ZNF664;ZNF664-FAM101A;LOC102723902			144348;100533183;102723902			rs4765127-T	rs4765127	0	4765127	intron;intron;intron	0	0.35	8e-10	9.09691		0.03	[NR] unit increase	NR (Imputed)	N
	2012-01-25	20686565	Teslovich TM	2010-08-05	Nature	http://www.ncbi.nlm.nih.gov/pubmed/20686565	Biological, clinical and population relevance of 95 loci for blood lipids.	HDL cholesterol	99,900 European ancestry individuals	NA	6p21.31	6	34585020	C6orf106	TRNAI25			100189401			rs2814944-A	rs2814944	0	2814944		0	0.16	4e-09	8.39794		0.49	[0.29-0.69] mg/dL decrease	Affymetrix, Illumina & Perlegen [~2.6 million] (imputed)	N
	2008-11-25	18193043	Willer CJ	2008-01-13	Nat Genet	http://www.ncbi.nlm.nih.gov/pubmed/18193043?ordinalpos=1&itool=EntrezSystem2.PEntrez.Pubmed.Pubmed_ResultsPanel.Pubmed_RVDocSum	Newly identified loci that influence lipid concentrations and risk of coronary artery disease.	HDL cholesterol	8,656 European ancestry individuals	11,437 European ancestry individuals	16q22.1	16	67991092	LCAT	DPEP2			64174			rs255052-A	rs255052	0	255052	intron	0	0.17	1e-07	7		0.74	[NR] mg/dl higher	Illumina and Affymetrix[~2,261,000] (imputed)	N
	2013-08-20	23583979	den Hoed M	2013-04-14	Nat Genet	http://www.ncbi.nlm.nih.gov/pubmed/23583979	Identification of heart rate-associated loci and their effects on cardiac conduction and rhythm disorders.	Heart rate	85,787 European ancestry individuals, 6,568 Indian Asian ancestry indiviudals	88,823 European ancestry individuals	11q12.2	11	61803910	FADS1	FADS1			3992			rs174549-A	rs174549	0	174549	intron	0	0.31	1e-22	22		0.36	[0.27-0.45] unit increase	Illumina and Affymetrix [2,516,789] (Imputed)	N
	2012-10-24	20881960	Lango Allen H	2010-09-29	Nature	http://www.ncbi.nlm.nih.gov/pubmed/20881960	Hundreds of variants clustered in genomic loci and biological pathways affect human height.	Height	133,653 European ancestry individuals	50,074 European ancestry individuals	6p22.2	6	26200449	Histone cluster	HIST1H2AD;HIST1H2BF;HIST1H3D			3013;8343;8351			rs806794-A	rs806794	0	806794	nearGene-5;nearGene-3;nearGene-5	0	0.7	1e-39	39		0.05	[NR] unit increase	Affymetrix, Illumina [2,834,208] (imputed)	N
	2012-10-24	20881960	Lango Allen H	2010-09-29	Nature	http://www.ncbi.nlm.nih.gov/pubmed/20881960	Hundreds of variants clustered in genomic loci and biological pathways affect human height.	Height	133,653 European ancestry individuals	50,074 European ancestry individuals	1p36.13	1	16980180	MFAP2	MFAP2			4237			rs2284746-C	rs2284746	0	2284746	intron	0	0.48	4e-29	28.3979		0.04	[NR] unit decrease	Affymetrix, Illumina [2,834,208] (imputed)	N
	2013-09-12	23563607	Berndt SI	2013-04-07	Nat Genet	http://www.ncbi.nlm.nih.gov/pubmed/23563607	Genome-wide meta-analysis identifies 11 new loci for anthropometric traits and provides insights into genetic architecture.	Height	8,097 European ancestry tall individuals, 8,099 European ancestry short individuals	4,872 European ancestry tall individuals, 4,831 European ancestry short individuals	6p22.2	6	26200449	HIST1H2BF	HIST1H2AD;HIST1H2BF;HIST1H3D			3013;8343;8351			rs806794-A	rs806794	0	806794	nearGene-5;nearGene-3;nearGene-5	0	0.7	1e-25	25		1.26	[NR]	Illumina & Affymetrix [~2.8 millions] (Imputed)	N
	2012-10-24	20881960	Lango Allen H	2010-09-29	Nature	http://www.ncbi.nlm.nih.gov/pubmed/20881960	Hundreds of variants clustered in genomic loci and biological pathways affect human height.	Height	133,653 European ancestry individuals	50,074 European ancestry individuals	17q23.3	17	63889105	CSH1/GH1	GH2 - CSH1	2689	1442		7.16	5.8	rs2665838-C	rs2665838	0	2665838	Intergenic	1	0.73	5e-25	24.301		0.04	[NR] unit decrease	Affymetrix, Illumina [2,834,208] (imputed)	N
	2012-10-24	20881960	Lango Allen H	2010-09-29	Nature	http://www.ncbi.nlm.nih.gov/pubmed/20881960	Hundreds of variants clustered in genomic loci and biological pathways affect human height.	Height	133,653 European ancestry individuals	50,074 European ancestry individuals	14q12	14	24361644	NFATC4	RIPK3 - NFATC4	11035	4776		21.61	5.27	rs1950500-T	rs1950500	0	1950500	Intergenic	1	0.29	2e-18	17.699		0.03	[NR] unit increase	Affymetrix, Illumina [2,834,208] (imputed)	N
	2008-11-25	18391950	Lettre G	2008-04-06	Nat Genet	http://www.ncbi.nlm.nih.gov/pubmed/18391950?ordinalpos=1&itool=EntrezSystem2.PEntrez.Pubmed.Pubmed_ResultsPanel.Pubmed_RVDocSum	Identification of ten loci associated with height highlights new biological pathways in human growth.	Height	15,821 European ancestry individuals	Up to 17,801 European ancestry individuals	6p22.2	6	26233159	HIST1H1D	HIST1H2APS3			387323			rs10946808-G	rs10946808	0	10946808		0	0.28	4e-17	16.3979		0.36	[0.26-0.46] cm shorter	Affymetrix and Illumina[2,260,683](imputed)	N
	2012-10-24	20881960	Lango Allen H	2010-09-29	Nature	http://www.ncbi.nlm.nih.gov/pubmed/20881960	Hundreds of variants clustered in genomic loci and biological pathways affect human height.	Height	133,653 European ancestry individuals	50,074 European ancestry individuals	9q22.31	9	92666838	IPPK	IPPK			64768			rs9969804-A	rs9969804	0	9969804	intron	0	0.44	8e-17	16.0969		0.03	[NR] unit increase	Affymetrix, Illumina [2,834,208] (imputed)	N
	2012-10-24	20881960	Lango Allen H	2010-09-29	Nature	http://www.ncbi.nlm.nih.gov/pubmed/20881960	Hundreds of variants clustered in genomic loci and biological pathways affect human height.	Height	133,653 European ancestry individuals	50,074 European ancestry individuals	19q13.2	19	41431190	ATP5SL	ATP5SL			55101			rs17318596-A	rs17318596	0	17318596	intron	0	0.36	5e-16	15.301		0.03	[NR] unit increase	Affymetrix, Illumina [2,834,208] (imputed)	N
	2013-09-12	23563607	Berndt SI	2013-04-07	Nat Genet	http://www.ncbi.nlm.nih.gov/pubmed/23563607	Genome-wide meta-analysis identifies 11 new loci for anthropometric traits and provides insights into genetic architecture.	Height	8,097 European ancestry tall individuals, 8,099 European ancestry short individuals	4,872 European ancestry tall individuals, 4,831 European ancestry short individuals	1p36.13	1	16980180	MFAP2	MFAP2			4237			rs2284746-G	rs2284746	0	2284746	intron	0	0.52	5e-15	14.301		1.17	[NR]	Illumina & Affymetrix [~2.8 millions] (Imputed)	N
	2013-09-12	23563607	Berndt SI	2013-04-07	Nat Genet	http://www.ncbi.nlm.nih.gov/pubmed/23563607	Genome-wide meta-analysis identifies 11 new loci for anthropometric traits and provides insights into genetic architecture.	Height	8,097 European ancestry tall individuals, 8,099 European ancestry short individuals	4,872 European ancestry tall individuals, 4,831 European ancestry short individuals	1q25.3	1	184037985	GLT25D2	COLGALT2			23127			rs3814333-T	rs3814333	0	3814333	nearGene-5	0	0.33	2e-13	12.699		1.17	[NR]	Illumina & Affymetrix [~2.8 millions] (Imputed)	N
	2013-09-12	23563607	Berndt SI	2013-04-07	Nat Genet	http://www.ncbi.nlm.nih.gov/pubmed/23563607	Genome-wide meta-analysis identifies 11 new loci for anthropometric traits and provides insights into genetic architecture.	Height	8,097 European ancestry tall individuals, 8,099 European ancestry short individuals	4,872 European ancestry tall individuals, 4,831 European ancestry short individuals	6p21.31	6	34613859	C6orf106	C6orf106			64771			rs2744971-G	rs2744971	0	2744971	intron	0	0.15	8e-13	12.0969		1.26	[NR]	Illumina & Affymetrix [~2.8 millions] (Imputed)	N
	2008-11-25	18391952	Weedon MN	2008-04-06	Nat Genet	http://www.ncbi.nlm.nih.gov/pubmed/18391952?ordinalpos=1&itool=EntrezSystem2.PEntrez.Pubmed.Pubmed_ResultsPanel.Pubmed_RVDocSum	Genome-wide association analysis identifies 20 loci that influence adult height.	Height	13,665 European ancestry individuals	16,482 European ancestry individuals	6p21.31	6	34651116	C6orf106	C6orf106			64771			rs2814993-A	rs2814993	0	2814993	intron	0	0.15	4e-12	11.3979		0.09	[0.05-0.13] s.d. taller - among males	Affymetrix[402,951]	N
	2012-10-24	20881960	Lango Allen H	2010-09-29	Nature	http://www.ncbi.nlm.nih.gov/pubmed/20881960	Hundreds of variants clustered in genomic loci and biological pathways affect human height.	Height	133,653 European ancestry individuals	50,074 European ancestry individuals	6p21.31	6	34715858	HMGA1	TRNAI25			100189401			rs6938239-?	rs6938239	0	6938239		0	NR	6e-12	11.2218	(Conditioned on rs2780226)	NR	NR	Affymetrix, Illumina [2,834,208] (imputed)	N
	2009-04-22	19343178	Soranzo N	2009-04-03	PLoS Genet	http://www.ncbi.nlm.nih.gov/pubmed/19343178?ordinalpos=1&itool=EntrezSystem2.PEntrez.Pubmed.Pubmed_ResultsPanel.Pubmed_DefaultReportPanel.Pubmed_RVDocSum	Meta-analysis of genome-wide scans for human adult stature identifies novel Loci and associations with measures of skeletal frame size.	Height	12,611 European ancestry individuals	7,187 European ancestry individuals	6p22.2	6	26233159	HIST1H1D	HIST1H2APS3			387323			rs10946808-?	rs10946808	0	10946808		0	0.43	6e-12	11.2218		0.07	[0.04-0.10] s.d. increase	Illumina [229,216]	N
	2013-09-12	23563607	Berndt SI	2013-04-07	Nat Genet	http://www.ncbi.nlm.nih.gov/pubmed/23563607	Genome-wide meta-analysis identifies 11 new loci for anthropometric traits and provides insights into genetic architecture.	Height	8,097 European ancestry tall individuals, 8,099 European ancestry short individuals	4,872 European ancestry tall individuals, 4,831 European ancestry short individuals	14q12	14	24361644	NFATC4	RIPK3 - NFATC4	11035	4776		21.61	5.27	rs1950500-T	rs1950500	0	1950500	Intergenic	1	0.3	1e-11	11		1.16	[NR]	Illumina & Affymetrix [~2.8 millions] (Imputed)	N
	2011-11-25	22021425	Carty CL	2011-10-21	Hum Mol Genet	http://www.ncbi.nlm.nih.gov/pubmed/22021425	Genome-wide association study of body height in African Americans: the Women's Health Initiative SNP Health Association Resource (SHARe).	Height	8,149 African American ancestry women	Up to 20,809 African American ancestry and African ancestry individuals	17q23.3	17	63685671	MAP3K3	MAP3K3;LOC101927898			4215;101927898			rs11658329-G	rs11658329	0	11658329	intron;intron	0	0.3	5e-10	9.30103		0.05	[0.029-0.069] unit decrease	Affymetrix [855,034]	N
	2011-11-08	21998595	N'Diaye A	2011-10-06	PLoS Genet	http://www.ncbi.nlm.nih.gov/pubmed/21998595	Identification, replication, and fine-mapping of Loci associated with adult height in individuals of african ancestry.	Height	20,427 African ancestry individuals	Up to 16,436 African American individuals	17q23.3	17	63685671	MAP3K3	MAP3K3;LOC101927898			4215;101927898			rs11658329-C	rs11658329	0	11658329	intron;intron	0	0.7	6e-10	9.22185		0.05	[0.035-0.071] unit increase	Affymetrix & Illumina [3,310,998] (imputed)	N
	2008-11-25	18391951	Gudbjartsson DF	2008-04-06	Nat Genet	http://www.ncbi.nlm.nih.gov/pubmed/18391951?ordinalpos=1&itool=EntrezSystem2.PEntrez.Pubmed.Pubmed_ResultsPanel.Pubmed_RVDocSum	Many sequence variants affecting diversity of adult human height.	Height	30,968 European ancestry individuals	8,541 European ancestry individuals	6p22.2	6	26233159	Histone class 1, Butyrophilin genes	HIST1H2APS3			387323			rs10946808-A	rs10946808	0	10946808		0	0.7	6e-10	9.22185		5.6	[3.84-7.36] % s.d. taller	Illumina and Affymetrix[up to 304,226]	N
	2012-10-24	20881960	Lango Allen H	2010-09-29	Nature	http://www.ncbi.nlm.nih.gov/pubmed/20881960	Hundreds of variants clustered in genomic loci and biological pathways affect human height.	Height	133,653 European ancestry individuals	50,074 European ancestry individuals	1p22.2	1	88657760	PKN2	LOC101927891			101927891			rs6699417-T	rs6699417	0	6699417	intron	0	0.61	5e-09	8.30103		0.02	[NR] unit increase	Affymetrix, Illumina [2,834,208] (imputed)	N
	2012-10-24	20881960	Lango Allen H	2010-09-29	Nature	http://www.ncbi.nlm.nih.gov/pubmed/20881960	Hundreds of variants clustered in genomic loci and biological pathways affect human height.	Height	133,653 European ancestry individuals	50,074 European ancestry individuals	17q23.3	17	63930138	GH region	CD79B			974			rs2070776-?	rs2070776	0	2070776	cds-synon	0	NR	9e-09	8.04576	(Conditioned on rs2665838)	NR	NR	Affymetrix, Illumina [2,834,208] (imputed)	N
	2013-09-12	23563607	Berndt SI	2013-04-07	Nat Genet	http://www.ncbi.nlm.nih.gov/pubmed/23563607	Genome-wide meta-analysis identifies 11 new loci for anthropometric traits and provides insights into genetic architecture.	Height	8,097 European ancestry tall individuals, 8,099 European ancestry short individuals	4,872 European ancestry tall individuals, 4,831 European ancestry short individuals	6q22.1	6	117550673	DCBLD1	DCBLD1			285761			rs9285425-G	rs9285425	0	9285425	intron	0	0.5	2e-08	7.69897		1.14	[NR]	Illumina & Affymetrix [~2.8 millions] (Imputed)	N
	2012-10-24	20881960	Lango Allen H	2010-09-29	Nature	http://www.ncbi.nlm.nih.gov/pubmed/20881960	Hundreds of variants clustered in genomic loci and biological pathways affect human height.	Height	133,653 European ancestry individuals	50,074 European ancestry individuals	17q21.33	17	51167386	NME2	NME2;NME1-NME2			4831;654364			rs4605213-C	rs4605213	0	4605213	intron;intron	0	0.34	3e-08	7.52288		0.02	[NR] unit increase	Affymetrix, Illumina [2,834,208] (imputed)	N
	2011-11-08	21998595	N'Diaye A	2011-10-06	PLoS Genet	http://www.ncbi.nlm.nih.gov/pubmed/21998595	Identification, replication, and fine-mapping of Loci associated with adult height in individuals of african ancestry.	Height	20,427 African ancestry individuals	Up to 16,436 African American individuals	17q23.3	17	63899888	Intergenic	CSH1 - CSHL1	1442	1444		3.23	9.72	rs2854160-T	rs2854160	0	2854160	Intergenic	1	0.21	5e-08	7.30103		0.05	[0.033-0.073] unit decrease	Affymetrix & Illumina [3,310,998] (imputed)	N
	2009-04-22	19343178	Soranzo N	2009-04-03	PLoS Genet	http://www.ncbi.nlm.nih.gov/pubmed/19343178?ordinalpos=1&itool=EntrezSystem2.PEntrez.Pubmed.Pubmed_ResultsPanel.Pubmed_DefaultReportPanel.Pubmed_RVDocSum	Meta-analysis of genome-wide scans for human adult stature identifies novel Loci and associations with measures of skeletal frame size.	Height	12,611 European ancestry individuals	7,187 European ancestry individuals	14q24.3	14	75159339	TMED10	TMED10			10972			rs910316-?	rs910316	0	910316	intron	0	0.15	1e-07	7		0.05	[0.03-0.07] s.d. increase	Illumina [229,216]	N
	2010-12-03	20966902	Croteau-Chonka DC	2010-10-21	Obesity (Silver Spring)	http://www.ncbi.nlm.nih.gov/pubmed/20966902	Genome-wide association study of anthropometric traits and evidence of interactions with age and study year in Filipino women.	Height	1,792 Filipino ancestry women	NA	2p21	2	46598887	PIGF, CRIPT	PIGF			5281			rs17818399-C	rs17818399	0	17818399	intron	0	0.17	3e-07	6.52288		1.13	[0.70-1.56] cm increase	Affymetrix [2,073,674](imputed)	N
	2008-11-25	18391951	Gudbjartsson DF	2008-04-06	Nat Genet	http://www.ncbi.nlm.nih.gov/pubmed/18391951?ordinalpos=1&itool=EntrezSystem2.PEntrez.Pubmed.Pubmed_ResultsPanel.Pubmed_RVDocSum	Many sequence variants affecting diversity of adult human height.	Height	30,968 European ancestry individuals	8,541 European ancestry individuals	17q23.3	17	63635604	MAP3K3, WDR68, LYK5, MT1F	MAP3K3			4215			rs7209435-C	rs7209435	0	7209435	intron	0	0.27	7e-07	6.1549		4.8	[2.84-6.76] % s.d. taller	Illumina and Affymetrix[up to 304,226]	N
	2010-03-25	20189936	Okada Y	2010-02-26	Hum Mol Genet	http://www.ncbi.nlm.nih.gov/pubmed/20189936	A genome-wide association study in 19 633 Japanese subjects identified LHX3-QSOX2 and IGF1 as adult height loci.	Height	19,633 Japanese ancestry individuals	NA	12q13.13	12	53647408	ATF7, ATP5G2	RPL31P51 - ATP5G2	100271475	517		14.23	17.75	rs11170631-C	rs11170631	0	11170631	Intergenic	1	0.36	9e-07	6.04576		0.05	[0.03-0.07] cm increase	Illumina [420,885]	N
	2010-03-25	20189936	Okada Y	2010-02-26	Hum Mol Genet	http://www.ncbi.nlm.nih.gov/pubmed/20189936	A genome-wide association study in 19 633 Japanese subjects identified LHX3-QSOX2 and IGF1 as adult height loci.	Height	19,633 Japanese ancestry individuals	NA	13q31.3	13	91363723	GPC5	MIR92A1 - GPC5	407048	2262		12.33	34.96	rs8002779-A	rs8002779	0	8002779	Intergenic	1	0.48	3e-06	5.52288		0.05	[0.03-0.07] cm decrease	Illumina [420,885]	N
	2010-03-25	20189936	Okada Y	2010-02-26	Hum Mol Genet	http://www.ncbi.nlm.nih.gov/pubmed/20189936	A genome-wide association study in 19 633 Japanese subjects identified LHX3-QSOX2 and IGF1 as adult height loci.	Height	19,633 Japanese ancestry individuals	NA	1q25.3	1	184033740	GLT25D2	COLGALT2			23127			rs756199-G	rs756199	0	756199	intron	0	0.42	7e-06	5.1549		0.05	[0.03-0.07] cm increase	Illumina [420,885]	N
	2009-10-30	19820697	Soranzo N	2009-10-11	Nat Genet	http://www.ncbi.nlm.nih.gov/pubmed/19820697?ordinalpos=1&itool=EntrezSystem2.PEntrez.Pubmed.Pubmed_ResultsPanel.Pubmed_DefaultReportPanel.Pubmed_RVDocSum	A genome-wide meta-analysis identifies 22 loci associated with eight hematological parameters in the HaemGen consortium.	Hematological parameters	4,627 European ancestry individuals	9,316 European ancestry individuals	22q12.3	22	32471541	FBX07	BPIFC - FBXO7	254240	25793		7.1	3.18	rs9609565-G	rs9609565	0	9609565	Intergenic	1	NR	4e-10	9.39794	(MCV)	0.37	[0.25-0.49] fl increase	Affymetrix and Illumina [~2.11 million] (imputed)	N
	2013-03-22	23303382	Hong KW	2013-01-10	J Hum Genet	http://www.ncbi.nlm.nih.gov/pubmed/23303382	Genome-wide association study of serum albumin:globulin ratio in Korean populations.	Hematology traits	4,637 East Asian ancestry individuals	4,205 East Asian ancestry individuals	11q12.2	11	61803876	FADS1	FADS1			3992			rs174548-G	rs174548	0	174548	intron	0	0.319	4e-08	7.39794	(ALB/GLB)	0.02	[0.011-0.023] unit increase	Affymetrix [290,659]	N
	2008-11-25	17903296	Kiel DP	2007-09-19	BMC Med Genet	http://www.ncbi.nlm.nih.gov/pubmed/17903296?ordinalpos=1&itool=EntrezSystem2.PEntrez.Pubmed.Pubmed_ResultsPanel.Pubmed_RVDocSum	Genome-wide association with bone mass and geometry in the Framingham Heart Study.	Hip geometry	Up to 1,094 individuals from 241 families	NA	1p11.2	1	121458637	Intergenic	TRNAN5			100189005			rs6600671-?	rs6600671	0	6600671		0	NR	6e-07	6.22185	(NeckZ1rf)	NR	NR	Affymetrix[70,897]	N
	2009-02-27	19196962	Garcia-Barcelo MM	2009-02-05	Proc Natl Acad Sci U S A	http://www.ncbi.nlm.nih.gov/pubmed/19196962	Genome-wide association study identifies NRG1 as a susceptibility locus for Hirschsprung's disease.	Hirschsprung's disease	181 Chinese ancestry cases, 346 Chinese ancestry controls	190 Chinese ancestry cases, 510 Chinese ancestry controls	10q11.21	10	43117161	RET, GALNACT-2, RASGEF1A	RET			5979			rs2742234-T	rs2742234	0	2742234	intron	0	NR	4e-18	17.3979		NR	NR	Affymetrix [293,836]	N
	2014-05-13	24204828	Zheng JS	2013-10-28	PLoS One	http://www.ncbi.nlm.nih.gov/pubmed/24204828	Genome-wide contribution of genotype by environment interaction to variation of diabetes-related traits.	Homeostasis model assessment of insulin resistance (interaction)	820 European ancestry individuals	NA	13q14.11	13	44128733	LOC121838, SERP2	SMIM2-AS1			101929212			rs9525916-T	rs9525916	0	9525916	intron	0	0.43	5e-06	5.30103	(Carbohydrate)	NR	NR	Affymetrix [590,000]	N
	2014-03-26	24047826	Kleber ME	2013-09-18	Circ Cardiovasc Genet	http://www.ncbi.nlm.nih.gov/pubmed/24047826	Genome-wide association study identifies 3 genomic loci significantly associated with serum levels of homoarginine: the AtheroRemo Consortium.	Homoarginine levels	5,143 European ancestry individuals	1,474 European ancestry individuals	15q21.1	15	45360505	GATM	SLC28A2 - GATM	9153	2628		84.57	0.62	rs1153858-C	rs1153858	0	1153858	Intergenic	1	0.72	1e-45	45		0.27	[NR] unit decrease	Affymetrix & Illumina [2,543,887] (Imputed)	N
	2014-01-31	23824729	van Meurs JB	2013-07-03	Am J Clin Nutr	http://www.ncbi.nlm.nih.gov/pubmed/23824729	Common genetic loci influencing plasma homocysteine concentrations and their effect on risk of coronary artery disease.	Homocysteine levels	44,147 European ancestry individuals	NR	21q22.3	21	43067294	CBS	CBS			875			rs2851391-T	rs2851391	0	2851391	intron	0	0.47	2e-12	11.699		0.06	[0.04-0.072] unit increase	Affymetrix & Illumina [2,090,256] (Imputed)	N
	2014-01-31	23824729	van Meurs JB	2013-07-03	Am J Clin Nutr	http://www.ncbi.nlm.nih.gov/pubmed/23824729	Common genetic loci influencing plasma homocysteine concentrations and their effect on risk of coronary artery disease.	Homocysteine levels	44,147 European ancestry individuals	NR	16q24.3	16	89793345	DPEP1, FANCA	FANCA			2175			rs12921383-T	rs12921383	0	12921383	intron	0	0.87	8e-11	10.0969		0.09	[0.063-0.117] unit decrease	Affymetrix & Illumina [2,090,256] (Imputed)	N
	2014-01-31	23824729	van Meurs JB	2013-07-03	Am J Clin Nutr	http://www.ncbi.nlm.nih.gov/pubmed/23824729	Common genetic loci influencing plasma homocysteine concentrations and their effect on risk of coronary artery disease.	Homocysteine levels	44,147 European ancestry individuals	NR	6p12.3	6	49414480	MUT	TRNAI25			100189401			rs9369898-A	rs9369898	0	9369898		0	0.62	2e-10	9.69897		0.04	[0.031-0.059] unit increase	Affymetrix & Illumina [2,090,256] (Imputed)	N
	2014-01-31	23824729	van Meurs JB	2013-07-03	Am J Clin Nutr	http://www.ncbi.nlm.nih.gov/pubmed/23824729	Common genetic loci influencing plasma homocysteine concentrations and their effect on risk of coronary artery disease.	Homocysteine levels	44,147 European ancestry individuals	NR	1p34.1	1	45513003	MMACHC	PRDX1			5052			rs4660306-T	rs4660306	0	4660306	intron	0	0.33	2e-09	8.69897		0.04	[0.03-0.057] unit increase	Affymetrix & Illumina [2,090,256] (Imputed)	N
	2014-01-31	23824729	van Meurs JB	2013-07-03	Am J Clin Nutr	http://www.ncbi.nlm.nih.gov/pubmed/23824729	Common genetic loci influencing plasma homocysteine concentrations and their effect on risk of coronary artery disease.	Homocysteine levels	44,147 European ancestry individuals	NR	19q13.33	19	48756272	FUT2	FUT1;FGF21			2523;26291			rs838133-A	rs838133	0	838133	nearGene-5;cds-synon	0	0.45	7e-09	8.1549		0.04	[0.028-0.056] unit increase	Affymetrix & Illumina [2,090,256] (Imputed)	N
	2013-08-29	23646285	Khor SS	2013-04-16	PeerJ	http://www.ncbi.nlm.nih.gov/pubmed/23646285	Genome-wide association study of HLA-DQB1*06:02 negative essential hypersomnia.	Hypersomnia (HLA-DQB1*06:02 negative)	125 Japanese ancestry cases, 562 Japanese ancestry controls		9q34.11	9	129125837	CART,PPP2R4	PPP2R4			5524			rs10988217-G	rs10988217	0	10988217	intron	0	0.233	3e-06	5.52288	(recessive)	3.85	[2.11-7.04]	Affymetrix [508,366] (Imputed)	N
	2013-06-14	23382691	Lauc G	2013-01-31	PLoS Genet	http://www.ncbi.nlm.nih.gov/pubmed/23382691	Loci associated with N-glycosylation of human immunoglobulin G show pleiotropy with autoimmune diseases and haematological cancers.	IgG glycosylation	2,247 European ancestry individuals		17q21.32	17	47273752	NR	ITGB3			3690			rs7209700-G	rs7209700	0	7209700	intron	0	0.308783	4e-07	6.39794	(IGP59)	0.17	[0.1-0.23] unit decrease	Illumina [~2.5 Million] (Imputed)	N
	2013-06-14	23382691	Lauc G	2013-01-31	PLoS Genet	http://www.ncbi.nlm.nih.gov/pubmed/23382691	Loci associated with N-glycosylation of human immunoglobulin G show pleiotropy with autoimmune diseases and haematological cancers.	IgG glycosylation	2,247 European ancestry individuals		6q23.2	6	131034724	NR	EPB41L2			2037			rs6908917-C	rs6908917	0	6908917	intron	0	0.751957	2e-06	5.69897	(IGP15)	0.17	[0.098-0.236] unit increase	Illumina [~2.5 Million] (Imputed)	N
	2013-06-14	23382691	Lauc G	2013-01-31	PLoS Genet	http://www.ncbi.nlm.nih.gov/pubmed/23382691	Loci associated with N-glycosylation of human immunoglobulin G show pleiotropy with autoimmune diseases and haematological cancers.	IgG glycosylation	2,247 European ancestry individuals		3p21.31	3	44291832	NR	TOPAZ1			375337			rs13323323-G	rs13323323	0	13323323	intron	0	0.732787	4e-06	5.39794	(IGP28)	0.16	[0.091-0.227] unit increase	Illumina [~2.5 Million] (Imputed)	N
	2013-06-14	23382691	Lauc G	2013-01-31	PLoS Genet	http://www.ncbi.nlm.nih.gov/pubmed/23382691	Loci associated with N-glycosylation of human immunoglobulin G show pleiotropy with autoimmune diseases and haematological cancers.	IgG glycosylation	2,247 European ancestry individuals		7q21.11	7	86719683	NR	GRM3			2913			rs2189812-C	rs2189812	0	2189812	intron	0	0.258551	6e-06	5.22185	(IGP11)	0.16	[0.092-0.233] unit increase	Illumina [~2.5 Million] (Imputed)	N
	2013-02-12	23128233	Jostins L	2012-11-01	Nature	http://www.ncbi.nlm.nih.gov/pubmed/23128233	Host-microbe interactions have shaped the genetic architecture of inflammatory bowel disease.	Inflammatory bowel disease	12,924 European ancestry cases, 21,442 European ancestry controls	25,683 European ancestry cases, 17,015 European ancestry controls	3p21.31	3	49684099	MST1,PFKFB4,MST1R,UCN2,GPX1,IP6K2,BSN,IP6K1,USP4	MST1			4485			rs3197999-A	rs3197999	0	3197999	missense	0	0.296	1e-47	47		1.18	[1.144-1.216]	Affymetrix & Illumina [1.23 million](imputed)	N
	2013-02-12	23128233	Jostins L	2012-11-01	Nature	http://www.ncbi.nlm.nih.gov/pubmed/23128233	Host-microbe interactions have shaped the genetic architecture of inflammatory bowel disease.	Inflammatory bowel disease	12,924 European ancestry cases, 21,442 European ancestry controls	25,683 European ancestry cases, 17,015 European ancestry controls	5q33.1	5	150898347	TNIP1,IRGM,ZNF300P1	ZNF300			91975			rs11741861-G	rs11741861	0	11741861	intron	0	0.093	3e-37	36.5229		1.25	[1.186-1.314]	Affymetrix & Illumina [1.23 million](imputed)	N
	2013-02-12	23128233	Jostins L	2012-11-01	Nature	http://www.ncbi.nlm.nih.gov/pubmed/23128233	Host-microbe interactions have shaped the genetic architecture of inflammatory bowel disease.	Inflammatory bowel disease	12,924 European ancestry cases, 21,442 European ancestry controls	25,683 European ancestry cases, 17,015 European ancestry controls	2p16.1	2	60977721	REL,C2orf74,KIAA1841,AHSA2	PUS10			150962			rs7608910-G	rs7608910	0	7608910	intron	0	0.394	9e-32	31.0458		1.14	[1.105-1.171]	Affymetrix & Illumina [1.23 million](imputed)	N
	2013-02-12	23128233	Jostins L	2012-11-01	Nature	http://www.ncbi.nlm.nih.gov/pubmed/23128233	Host-microbe interactions have shaped the genetic architecture of inflammatory bowel disease.	Inflammatory bowel disease	12,924 European ancestry cases, 21,442 European ancestry controls	25,683 European ancestry cases, 17,015 European ancestry controls	16p11.2	16	28506388	RABEP2,IL27,EIF3C,SULT1A1,SULT1A2,NUPR1	IL27			246778			rs26528-C	rs26528	0	26528	intron	0	0.451	1e-21	21		1.1	[1.067-1.13]	Affymetrix & Illumina [1.23 million](imputed)	N
	2013-02-12	23128233	Jostins L	2012-11-01	Nature	http://www.ncbi.nlm.nih.gov/pubmed/23128233	Host-microbe interactions have shaped the genetic architecture of inflammatory bowel disease.	Inflammatory bowel disease	12,924 European ancestry cases, 21,442 European ancestry controls	25,683 European ancestry cases, 17,015 European ancestry controls	2p23.3	2	24896016	ADCY3	ADCY3			109			rs6545800-T	rs6545800	0	6545800	intron	0	0.445	6e-16	15.2218		1.11	[1.077-1.141]	Affymetrix & Illumina [1.23 million](imputed)	N
	2013-02-12	23128233	Jostins L	2012-11-01	Nature	http://www.ncbi.nlm.nih.gov/pubmed/23128233	Host-microbe interactions have shaped the genetic architecture of inflammatory bowel disease.	Inflammatory bowel disease	12,924 European ancestry cases, 21,442 European ancestry controls	25,683 European ancestry cases, 17,015 European ancestry controls	11q12.2	11	61796827	C11orf9,FADS1,FADS2	FEN1			2237			rs4246215-T	rs4246215	0	4246215	UTR-3	0	0.338	2e-15	14.699		1.08	[1.046-1.112]	Affymetrix & Illumina [1.23 million](imputed)	N
	2013-02-12	23128233	Jostins L	2012-11-01	Nature	http://www.ncbi.nlm.nih.gov/pubmed/23128233	Host-microbe interactions have shaped the genetic architecture of inflammatory bowel disease.	Inflammatory bowel disease	12,924 European ancestry cases, 21,442 European ancestry controls	25,683 European ancestry cases, 17,015 European ancestry controls	5q31.3	5	142133639	SPRY4,NDFIP1	NDFIP1			80762			rs6863411-T	rs6863411	0	6863411	intron	0	0.63	4e-14	13.3979		1.09	[1.057-1.121]	Affymetrix & Illumina [1.23 million](imputed)	N
	2013-02-12	23128233	Jostins L	2012-11-01	Nature	http://www.ncbi.nlm.nih.gov/pubmed/23128233	Host-microbe interactions have shaped the genetic architecture of inflammatory bowel disease.	Inflammatory bowel disease	12,924 European ancestry cases, 21,442 European ancestry controls	25,683 European ancestry cases, 17,015 European ancestry controls	5q15	5	96917099	ERAP2,ERAP1,LNPEP	ERAP2			64167			rs1363907-A	rs1363907	0	1363907	intron	0	0.411	6e-13	12.2218		1.07	[1.037-1.099]	Affymetrix & Illumina [1.23 million](imputed)	N
	2013-02-12	23128233	Jostins L	2012-11-01	Nature	http://www.ncbi.nlm.nih.gov/pubmed/23128233	Host-microbe interactions have shaped the genetic architecture of inflammatory bowel disease.	Inflammatory bowel disease	12,924 European ancestry cases, 21,442 European ancestry controls	25,683 European ancestry cases, 17,015 European ancestry controls	2q35	2	218286495	SLC11A1,CXCR2,CXCR1,PNKD,ARPC2,TMBIM1,CTDSP1	PNKD;TMBIM1			25953;64114			rs2382817-A	rs2382817	0	2382817	intron;intron	0	0.408	4e-12	11.3979		1.07	[1.042-1.104]	Affymetrix & Illumina [1.23 million](imputed)	N
	2013-02-12	23128233	Jostins L	2012-11-01	Nature	http://www.ncbi.nlm.nih.gov/pubmed/23128233	Host-microbe interactions have shaped the genetic architecture of inflammatory bowel disease.	Inflammatory bowel disease	12,924 European ancestry cases, 21,442 European ancestry controls	25,683 European ancestry cases, 17,015 European ancestry controls	11q13.1	11	64382898	CCDC88B,RPS6KA4,TRPT1,FLRT1	MIR1237 - SLC22A11	100302280	55867		14.2	172.73	rs559928-C	rs559928	0	559928	Intergenic	1	0.821	4e-11	10.3979		1.1	[1.061-1.142]	Affymetrix & Illumina [1.23 million](imputed)	N
	2013-02-12	23128233	Jostins L	2012-11-01	Nature	http://www.ncbi.nlm.nih.gov/pubmed/23128233	Host-microbe interactions have shaped the genetic architecture of inflammatory bowel disease.	Inflammatory bowel disease	12,924 European ancestry cases, 21,442 European ancestry controls	25,683 European ancestry cases, 17,015 European ancestry controls	11q13.1	11	65889093	RELA,FOSL1,CTSW,SNX32	FIBP;CCDC85B			9158;11007			rs2231884-T	rs2231884	0	2231884	nearGene-5;nearGene-5	0	0.157	3e-10	9.52288		1.08	[1.044-1.122]	Affymetrix & Illumina [1.23 million](imputed)	N
	2013-02-12	23128233	Jostins L	2012-11-01	Nature	http://www.ncbi.nlm.nih.gov/pubmed/23128233	Host-microbe interactions have shaped the genetic architecture of inflammatory bowel disease.	Inflammatory bowel disease	12,924 European ancestry cases, 21,442 European ancestry controls	25,683 European ancestry cases, 17,015 European ancestry controls	1p31.1	1	70529879	Intergenic	CTH - CASP3P1	1491	100131616		90.03	130.78	rs2651244-G	rs2651244	0	2651244	Intergenic	1	0.599	2e-08	7.69897		1.02	[0.986-1.044]	Affymetrix & Illumina [1.23 million](imputed)	N
	2013-02-12	23128233	Jostins L	2012-11-01	Nature	http://www.ncbi.nlm.nih.gov/pubmed/23128233	Host-microbe interactions have shaped the genetic architecture of inflammatory bowel disease.	Inflammatory bowel disease	12,924 European ancestry cases, 21,442 European ancestry controls	25,683 European ancestry cases, 17,015 European ancestry controls	5q35.3	5	177367190	DOK3	RGS14			10636			rs12654812-A	rs12654812	0	12654812	intron	0	0.335	2e-08	7.69897		1.07	[1.036-1.10]	Affymetrix & Illumina [1.23 million](imputed)	N
	2009-12-10	19915574	Imielinski M	2009-11-15	Nat Genet	http://www.ncbi.nlm.nih.gov/pubmed/19915574?itool=EntrezSystem2.PEntrez.Pubmed.Pubmed_ResultsPanel.Pubmed_RVDocSum&ordinalpos=1	Common variants at five new loci associated with early-onset inflammatory bowel disease.	Inflammatory bowel disease (early onset)	2,413 European ancestry cases, 6,158 European ancestry controls	1,013 European ancestry cases, 5,805 European ancestry controls	16p11.2	16	28826194	IL27, CCDC101, CLN3, EIF3C, NUPR1, SULT1A1, SULT1A2	ATXN2L			11273			rs8049439-G	rs8049439	0	8049439	intron	0	0.37	2e-09	8.69897		1.14	[1.00-1.30]	Illumina [~500,000]	N
	2013-11-01	23583980	Fingerlin TE	2013-04-14	Nat Genet	http://www.ncbi.nlm.nih.gov/pubmed/23583980	Genome-wide association study identifies multiple susceptibility loci for pulmonary fibrosis.	Interstitial lung disease	1,161 European ancestry cases, 4,683 European ancestry controls	876 European ancestry cases, 1,890 European ancestry controls	15q15.1	15	40425103	Intergenic	IVD			3712			rs2034650-A	rs2034650	0	2034650	intron	0	0.51	1e-11	11		1.3	[1.19-1.41]	Illumina [439,828]	N
	2013-11-01	23583980	Fingerlin TE	2013-04-14	Nat Genet	http://www.ncbi.nlm.nih.gov/pubmed/23583980	Genome-wide association study identifies multiple susceptibility loci for pulmonary fibrosis.	Interstitial lung disease	1,161 European ancestry cases, 4,683 European ancestry controls	876 European ancestry cases, 1,890 European ancestry controls	8q24.12	8	119941633	NR	DEPTOR			64798			rs7005380-G	rs7005380	0	7005380	intron	0	0.63	2e-07	6.69897		1.25	[1.15-1.37]	Illumina [439,828]	N
	2009-01-14	19084217	Benyamin B	2008-12-17	Am J Hum Genet	http://www.ncbi.nlm.nih.gov/pubmed/19084217?ordinalpos=1&itool=EntrezSystem2.PEntrez.Pubmed.Pubmed_ResultsPanel.Pubmed_DefaultReportPanel.Pubmed_RVDocSum	Variants in TF and HFE explain approximately 40% of genetic variation in serum-transferrin levels.	Iron status biomarkers	459 European ancestry twin pairs	NA	6p22.2	6	25997230	TRIM38	TRIM38 - HIST1H1PS2	10475	10338		9.9	18.88	rs12216125-?	rs12216125	0	12216125	Intergenic	1	NR	4e-06	5.39794	(transferrin saturation)	NR	NR	Illumina [315,887]	N
	2014-05-12	24097068	Willer CJ	2013-10-06	Nat Genet	http://www.ncbi.nlm.nih.gov/pubmed/24097068	Discovery and refinement of loci associated with lipid levels.	LDL cholesterol	94,595 European ancestry individuals	93,982 European ancestry individuals	16q22.2	16	72074194	HPR	HPR;TXNL4B			3250;54957			rs2000999-A	rs2000999	0	2000999	intron;intron	0	0.2	4e-41	40.3979		0.07	[NR] unit increase	NR (Imputed)	N
	2014-05-12	24097068	Willer CJ	2013-10-06	Nat Genet	http://www.ncbi.nlm.nih.gov/pubmed/24097068	Discovery and refinement of loci associated with lipid levels.	LDL cholesterol	94,595 European ancestry individuals	93,982 European ancestry individuals	11q12.2	11	61802358	FADS1, FADS2, FADS3	FADS1			3992			rs174546-T	rs174546	0	174546	UTR-3	0	0.36	2e-39	38.699		0.05	[NR] unit decrease	NR (Imputed)	N
	2014-05-12	24097068	Willer CJ	2013-10-06	Nat Genet	http://www.ncbi.nlm.nih.gov/pubmed/24097068	Discovery and refinement of loci associated with lipid levels.	LDL cholesterol	94,595 European ancestry individuals	93,982 European ancestry individuals	1p31.3	1	62560271	ANGPTL3	DOCK7			85440			rs2131925-G	rs2131925	0	2131925	intron	0	0.34	3e-32	31.5229		0.05	[NR] unit decrease	NR (Imputed)	N
	2012-01-25	20686565	Teslovich TM	2010-08-05	Nature	http://www.ncbi.nlm.nih.gov/pubmed/20686565	Biological, clinical and population relevance of 95 loci for blood lipids.	LDL cholesterol	95,454 European ancestry individuals	NA	16q22.2	16	72074194	HP,HPR,DHX38	HPR;TXNL4B			3250;54957			rs2000999-A	rs2000999	0	2000999	intron;intron	0	0.2	2e-22	21.699		2	[1.57-2.43] mg/dL increase	Affymetrix, Illumina & Perlegen [~2.6 million] (imputed)	N
	2012-01-25	20686565	Teslovich TM	2010-08-05	Nature	http://www.ncbi.nlm.nih.gov/pubmed/20686565	Biological, clinical and population relevance of 95 loci for blood lipids.	LDL cholesterol	95,454 European ancestry individuals	NA	11q12.2	11	61802358	FADS1,FADS2,FADS3	FADS1			3992			rs174546-T	rs174546	0	174546	UTR-3	0	0.35	1e-21	21		1.71	[1.34-2.08] mg/dL decrease	Affymetrix, Illumina & Perlegen [~2.6 million] (imputed)	N
	2012-01-25	20686565	Teslovich TM	2010-08-05	Nature	http://www.ncbi.nlm.nih.gov/pubmed/20686565	Biological, clinical and population relevance of 95 loci for blood lipids.	LDL cholesterol	95,454 European ancestry individuals	NA	1p31.3	1	62560271	ANGPTL3,DOCK7	DOCK7			85440			rs2131925-G	rs2131925	0	2131925	intron	0	0.32	3e-18	17.5229		1.59	[1.22-1.96] mg/dL decrease	Affymetrix, Illumina & Perlegen [~2.6 million] (imputed)	N
	2014-05-12	24097068	Willer CJ	2013-10-06	Nat Genet	http://www.ncbi.nlm.nih.gov/pubmed/24097068	Discovery and refinement of loci associated with lipid levels.	LDL cholesterol	94,595 European ancestry individuals	93,982 European ancestry individuals	1p36.11	1	26811902	PIGV, NR0B2	PIGV - ZDHHC18	55650	84243		13.5	14.81	rs12748152-T	rs12748152	0	12748152	Intergenic	1	0.09	3e-12	11.5229		0.05	[NR] unit increase	NR (Imputed)	N
	2012-01-25	20686565	Teslovich TM	2010-08-05	Nature	http://www.ncbi.nlm.nih.gov/pubmed/20686565	Biological, clinical and population relevance of 95 loci for blood lipids.	LDL cholesterol	95,454 European ancestry individuals	NA	17q21.32	17	47347749	OSBPL7	EFCAB13			124989			rs7206971-T	rs7206971	0	7206971	intron	0	0.35	4e-09	8.39794		0.87	[0.52-1.22] mg/dL decrease	Affymetrix, Illumina & Perlegen [~2.6 million] (imputed)	N
	2009-01-12	19060910	Sabatti C	2008-12-07	Nat Genet	http://www.ncbi.nlm.nih.gov/pubmed/19060910?ordinalpos=2&itool=EntrezSystem2.PEntrez.Pubmed.Pubmed_ResultsPanel.Pubmed_DefaultReportPanel.Pubmed_RVDocSum	Genome-wide association analysis of metabolic traits in a birth cohort from a founder population.	LDL cholesterol	4,763 Northern Finnish individuals	NA	11q12.2	11	61802358	FADS1, FADS2	FADS1			3992			rs174546-A	rs174546	0	174546	UTR-3	0	0.44	1e-07	7		0.1	[0.06-0.13] mmol/l decrease	Illumina [329,091]	N
	2014-05-12	24097068	Willer CJ	2013-10-06	Nat Genet	http://www.ncbi.nlm.nih.gov/pubmed/24097068	Discovery and refinement of loci associated with lipid levels.	LDL cholesterol	94,595 European ancestry individuals	93,982 European ancestry individuals	17q21.32	17	47347749	OSBPL7	EFCAB13			124989			rs7206971-A	rs7206971	0	7206971	intron	0	0.49	3e-07	6.52288		0.03	[NR] unit increase	NR (Imputed)	N
	2009-01-12	19060911	Aulchenko YS	2008-12-07	Nat Genet	http://www.ncbi.nlm.nih.gov/pubmed/19060911?ordinalpos=1&itool=EntrezSystem2.PEntrez.Pubmed.Pubmed_ResultsPanel.Pubmed_DefaultReportPanel.Pubmed_RVDocSum	Loci influencing lipid levels and coronary heart disease risk in 16 European population cohorts.	LDL cholesterol	17,083 European ancestry individuals, 714 Orcadian individuals	NA	1p31.3	1	62652525	DOCK7	DOCK7			85440			rs10889353-C	rs10889353	0	10889353	intron	0	0.32	8e-06	5.09691		0.06	[NR] s.d. decrease	Illumina and Affymetrix [up to 600,000]	N
	2011-11-24	22019778	Zhang F	2011-10-23	Nat Genet	http://www.ncbi.nlm.nih.gov/pubmed/22019778	Identification of two new loci at IL23R and RAB32 that influence susceptibility to leprosy.	Leprosy	706 Chinese ancestry cases, 5,581 Chinese ancestry controls	3,301 Chinese ancestry cases, 5,299 Chinese ancestry controls	11q13.1	11	64362250	RPS6KA4	RPS6KA4			8986			rs538147-A	rs538147	0	538147	intron	0	0.23	7e-06	5.1549		1.17	[1.09-1.25]	NR [1,701,673] (imputed)	N
	2012-02-28	22286219	Kettunen J	2012-01-29	Nat Genet	http://www.ncbi.nlm.nih.gov/pubmed/22286219	Genome-wide association study identifies multiple loci influencing human serum metabolite levels.	Lipid metabolism phenotypes	8,330 European ancestry individuals	NR	11q12.2	11	61803311	FADS1, FADS2, FADS3	FADS1			3992			rs174547-?	rs174547	0	174547	intron	0	NR	8e-262	261.097	(LA/PUFA)	0.57	[0.53-0.61] unit increase	Illumina [~7.7 million] (imputed)	N
	2013-09-24	19936222	Chasman DI	2009-11-20	PLoS Genet	http://www.ncbi.nlm.nih.gov/pubmed/19936222	Forty-three loci associated with plasma lipoprotein size, concentration, and cholesterol content in genome-wide analysis.	Lipid metabolism phenotypes	Up to 17,296 European ancestry women	Up to 2,700 individuals, Up to 2,000 European ancestry cardiovascular heart disease cases and controls	1p31.3	1	62652525	ANGPTL3	DOCK7			85440			rs10889353-?	rs10889353	0	10889353	intron	0	NR	1e-14	14	(VLDL.total, whole)	2.97	[NR] unit decrease	Illumina [335,603]	N
	2013-09-24	19936222	Chasman DI	2009-11-20	PLoS Genet	http://www.ncbi.nlm.nih.gov/pubmed/19936222	Forty-three loci associated with plasma lipoprotein size, concentration, and cholesterol content in genome-wide analysis.	Lipid metabolism phenotypes	Up to 17,296 European ancestry women	Up to 2,700 individuals, Up to 2,000 European ancestry cardiovascular heart disease cases and controls	1p31.3	1	62652525	ANGPTL3	DOCK7			85440			rs10889353-?	rs10889353	0	10889353	intron	0	NR	1e-13	13	(TG.by.NMR, whole)	0.03	[NR] unit decrease	Illumina [335,603]	N
	2012-02-28	22286219	Kettunen J	2012-01-29	Nat Genet	http://www.ncbi.nlm.nih.gov/pubmed/22286219	Genome-wide association study identifies multiple loci influencing human serum metabolite levels.	Lipid metabolism phenotypes	8,330 European ancestry individuals	NR	1p31.3	1	62503731	ANGPTL3	DOCK7			85440			rs1168029-?	rs1168029	0	1168029	intron	0	NR	3e-13	12.5229	(MobCH)	0.13	[0.091-0.169] unit increase	Illumina [~7.7 million] (imputed)	N
	2013-09-24	19936222	Chasman DI	2009-11-20	PLoS Genet	http://www.ncbi.nlm.nih.gov/pubmed/19936222	Forty-three loci associated with plasma lipoprotein size, concentration, and cholesterol content in genome-wide analysis.	Lipid metabolism phenotypes	Up to 17,296 European ancestry women	Up to 2,700 individuals, Up to 2,000 European ancestry cardiovascular heart disease cases and controls	1p31.3	1	62652525	ANGPTL3	DOCK7			85440			rs10889353-?	rs10889353	0	10889353	intron	0	NR	1e-12	12	(VLDL.total, fasting)	2.69	[NR] unit decrease	Illumina [335,603]	N
	2013-09-24	19936222	Chasman DI	2009-11-20	PLoS Genet	http://www.ncbi.nlm.nih.gov/pubmed/19936222	Forty-three loci associated with plasma lipoprotein size, concentration, and cholesterol content in genome-wide analysis.	Lipid metabolism phenotypes	Up to 17,296 European ancestry women	Up to 2,700 individuals, Up to 2,000 European ancestry cardiovascular heart disease cases and controls	1p31.3	1	62652525	ANGPTL3	DOCK7			85440			rs10889353-?	rs10889353	0	10889353	intron	0	NR	2e-11	10.699	(TG.by.NMR, fasting)	0.04	[NR] unit decrease	Illumina [335,603]	N
	2013-09-24	19936222	Chasman DI	2009-11-20	PLoS Genet	http://www.ncbi.nlm.nih.gov/pubmed/19936222	Forty-three loci associated with plasma lipoprotein size, concentration, and cholesterol content in genome-wide analysis.	Lipid metabolism phenotypes	Up to 17,296 European ancestry women	Up to 2,700 individuals, Up to 2,000 European ancestry cardiovascular heart disease cases and controls	1p31.3	1	62652525	ANGPTL3	DOCK7			85440			rs10889353-?	rs10889353	0	10889353	intron	0	NR	3e-10	9.52288	(VLDL.medium, fasting)	1.32	[NR] unit decrease	Illumina [335,603]	N
	2013-09-24	19936222	Chasman DI	2009-11-20	PLoS Genet	http://www.ncbi.nlm.nih.gov/pubmed/19936222	Forty-three loci associated with plasma lipoprotein size, concentration, and cholesterol content in genome-wide analysis.	Lipid metabolism phenotypes	Up to 17,296 European ancestry women	Up to 2,700 individuals, Up to 2,000 European ancestry cardiovascular heart disease cases and controls	1p31.3	1	62652525	ANGPTL3	DOCK7			85440			rs10889353-?	rs10889353	0	10889353	intron	0	NR	7e-10	9.1549	(VLDL.small, whole)	1.32	[NR] unit decrease	Illumina [335,603]	N
	2013-09-24	19936222	Chasman DI	2009-11-20	PLoS Genet	http://www.ncbi.nlm.nih.gov/pubmed/19936222	Forty-three loci associated with plasma lipoprotein size, concentration, and cholesterol content in genome-wide analysis.	Lipid metabolism phenotypes	Up to 17,296 European ancestry women	Up to 2,700 individuals, Up to 2,000 European ancestry cardiovascular heart disease cases and controls	1p31.3	1	62465961	ANGPTL3	DOCK7			85440			rs1167998-?	rs1167998	0	1167998	intron	0	NR	4e-09	8.39794	(VLDL.small, fasting)	1.51	[NR] unit decrease	Illumina [335,603]	N
	2014-08-02	24386095	Zhou L	2013-12-30	PLoS One	http://www.ncbi.nlm.nih.gov/pubmed/24386095	A genome wide association study identifies common variants associated with lipid levels in the Chinese population.	Lipid traits	3,451 Han Chinese ancestry individuals	8,830 Han Chinese ancestry individuals	1p31.3	1	62583880	DOCK7	DOCK7			85440			rs11207995-C	rs11207995	0	11207995	intron	0	0.22	6e-10	9.22185	(TC)	0.01	[0.00024-0.02376] mmol/L decrease	Illumina and Affymetrix [up to 2,249,917] (imputed)	N
	2014-08-02	24386095	Zhou L	2013-12-30	PLoS One	http://www.ncbi.nlm.nih.gov/pubmed/24386095	A genome wide association study identifies common variants associated with lipid levels in the Chinese population.	Lipid traits	3,451 Han Chinese ancestry individuals	8,830 Han Chinese ancestry individuals	1p31.3	1	62454337	DOCK7	DOCK7			85440			rs636523-G	rs636523	0	636523	nearGene-3	0	0.2	5e-07	6.30103	(LDL)	0.02	mmol/L decrease	Illumina and Affymetrix [up to 2,249,917] (imputed)	N
	2014-08-02	24386095	Zhou L	2013-12-30	PLoS One	http://www.ncbi.nlm.nih.gov/pubmed/24386095	A genome wide association study identifies common variants associated with lipid levels in the Chinese population.	Lipid traits	3,451 Han Chinese ancestry individuals	8,830 Han Chinese ancestry individuals	1p31.3	1	62447248	USP1	USP1			7398			rs10158897-T	rs10158897	0	10158897	intron	0	0.2	9e-06	5.04576	(LDL)	0.02	mmol/L decrease	Illumina and Affymetrix [up to 2,249,917] (imputed)	N
	2011-11-16	22003152	Grallert H	2011-10-14	Eur Heart J	http://www.ncbi.nlm.nih.gov/pubmed/22003152	Eight genetic loci associated with variation in lipoprotein-associated phospholipase A2 mass and activity and coronary heart disease: meta-analysis of genome-wide association studies from five community-based studies.	Lipoprotein-associated phospholipase A2 activity and mass	13,664 European ancestry individuals	NR	6p12.3	6	46716485	PLA2G7	PLA2G7			7941			rs1805017-T	rs1805017	0	1805017	missense	0	0.26	2e-23	22.699	(Mass concentrations)	0.04	[0.035-0.051] unit increase	Affymetrix & Illumina [2,661,766] (imputed)	N
	2010-05-26	20442857	Suchindran S	2010-04-29	PLoS Genet	http://www.ncbi.nlm.nih.gov/pubmed/20442857	Genome-wide association study of Lp-PLA(2) activity and mass in the Framingham Heart Study.	Lipoprotein-associated phospholipase A2 activity and mass	6,668 European ancestry individuals	NA	6p12.3	6	46716485	PLA2G7	PLA2G7			7941			rs1805017-T	rs1805017	0	1805017	missense	0	0.26	6e-14	13.2218	(mass)	11.1	[NR] ng/mL increase	Affymetrix [360,811]	N
	2008-12-01	18940312	Yuan X	2008-10-10	Am J Hum Genet	http://www.ncbi.nlm.nih.gov/pubmed/18940312	Population-based genome-wide association studies reveal six loci influencing plasma levels of liver enzymes.	Liver enzyme levels	7,751 European ancestry individuals	1,005 European ancestry individuals, 3,669 Asian Indian ancestry individuals	1p36.12	1	21495264	NBPF3, ALPL, RAP1GAP	PFN1P10 - ALPL	767853	249		35.06	13.72	rs1780324-T	rs1780324	0	1780324	Intergenic	1	0.43	7e-15	14.1549	(ALP)	0.03	[0.023-0.039] U/L increase	Affymetrix and Illumina[up to 496,032]	N
	2008-12-01	18940312	Yuan X	2008-10-10	Am J Hum Genet	http://www.ncbi.nlm.nih.gov/pubmed/18940312	Population-based genome-wide association studies reveal six loci influencing plasma levels of liver enzymes.	Liver enzyme levels	7,751 European ancestry individuals	1,005 European ancestry individuals, 3,669 Asian Indian ancestry individuals	10q24.2	10	100101678	CPN1, CHUK, ERLIN1	CPN1 - TPM4P1	1369	644566		19.79	12.74	rs11597390-A	rs11597390	0	11597390	Intergenic	1	0.36	2e-08	7.69897	(ALT)	0.04	[0.025-0.053] U/L decrease	Affymetrix and Illumina[up to 496,032]	N
	2011-11-18	22001757	Chambers JC	2011-10-16	Nat Genet	http://www.ncbi.nlm.nih.gov/pubmed/22001757	Genome-wide association study identifies loci influencing concentrations of liver enzymes in plasma.	Liver enzyme levels (alkaline phosphatase)	Up to 52,350 European ancestry individuals, up to 8,739 Indian Asian individuals	NR	1p36.12	1	21439960	ALPL, NBPF3	NBPF3			84224			rs1976403-C	rs1976403	0	1976403	nearGene-5	0	0.4	2e-50	49.699		3.6	[3.0-4.2] % increase	Affymetrix, Illumina, and Perlegen [~2.6 million] (imputed)	N
	2011-11-18	22001757	Chambers JC	2011-10-16	Nat Genet	http://www.ncbi.nlm.nih.gov/pubmed/22001757	Genome-wide association study identifies loci influencing concentrations of liver enzymes in plasma.	Liver enzyme levels (alkaline phosphatase)	Up to 52,350 European ancestry individuals, up to 8,739 Indian Asian individuals	NR	19q13.33	19	48703346	FUT2	FUT2			2524			rs281377-T	rs281377	0	281377	cds-synon	0	0.43	1e-15	15		1.8	[0.80-2.80] % increase	Affymetrix, Illumina, and Perlegen [~2.6 million] (imputed)	N
	2011-11-18	22001757	Chambers JC	2011-10-16	Nat Genet	http://www.ncbi.nlm.nih.gov/pubmed/22001757	Genome-wide association study identifies loci influencing concentrations of liver enzymes in plasma.	Liver enzyme levels (alkaline phosphatase)	Up to 52,350 European ancestry individuals, up to 8,739 Indian Asian individuals	NR	20p11.21	20	25317451	ABHD12,GINS1, PYGB	ABHD12			26090			rs7267979-G	rs7267979	0	7267979	intron	0	0.57	7e-10	9.1549		1.5	[0.90-2.0] % increase	Affymetrix, Illumina, and Perlegen [~2.6 million] (imputed)	N
	2011-11-18	22001757	Chambers JC	2011-10-16	Nat Genet	http://www.ncbi.nlm.nih.gov/pubmed/22001757	Genome-wide association study identifies loci influencing concentrations of liver enzymes in plasma.	Liver enzyme levels (alkaline phosphatase)	Up to 52,350 European ancestry individuals, up to 8,739 Indian Asian individuals	NR	11q12.2	11	61855668	C11orf10, FADS1, FADS2	FADS2			9415			rs174601-T	rs174601	0	174601	intron	0	0.35	3e-09	8.52288		1.7	[0.80-2.60] % increase	Affymetrix, Illumina, and Perlegen [~2.6 million] (imputed)	N
	2011-11-18	22001757	Chambers JC	2011-10-16	Nat Genet	http://www.ncbi.nlm.nih.gov/pubmed/22001757	Genome-wide association study identifies loci influencing concentrations of liver enzymes in plasma.	Liver enzyme levels (gamma-glutamyl transferase)	Up to 52,350 European ancestry individuals, up to 8,739 Indian Asian individuals	NR	1p22.2	1	88680551	CCBL2, PKN2	LOC101927891			101927891			rs12145922-A	rs12145922	0	12145922	intron	0	0.61	4e-11	10.3979		2.8	[2.20-3.40] % increase	Affymetrix, Illumina, and Perlegen [~2.6 million] (imputed)	N
	2011-11-18	22001757	Chambers JC	2011-10-16	Nat Genet	http://www.ncbi.nlm.nih.gov/pubmed/22001757	Genome-wide association study identifies loci influencing concentrations of liver enzymes in plasma.	Liver enzyme levels (gamma-glutamyl transferase)	Up to 52,350 European ancestry individuals, up to 8,739 Indian Asian individuals	NR	19q13.33	19	48702915	FUT2	FUT2			2524			rs516246-T	rs516246	0	516246	intron	0	0.47	8e-10	9.09691		2.3	[1.80-2.90] % increase	Affymetrix, Illumina, and Perlegen [~2.6 million] (imputed)	N
	2011-07-21	20834067	Yashin AI	2010-09-01	Aging (Albany NY)	http://www.ncbi.nlm.nih.gov/pubmed/20834067	Joint influence of small-effect genetic variants on human longevity.	Longevity	1,173 individuals	NA	4q21.1	4	75968235	SDAD1	SDAD1			55153			rs2273-?	rs2273	0	2273	intron	0	NR	1e-06	6	(less than or equal to)	NR	NR	[~550,000]	N
	2011-07-21	20834067	Yashin AI	2010-09-01	Aging (Albany NY)	http://www.ncbi.nlm.nih.gov/pubmed/20834067	Joint influence of small-effect genetic variants on human longevity.	Longevity	1,173 individuals	NA	3p21.31	3	48445934	RP11-24C3.2	ATRIP			84126			rs9876781-?	rs9876781	0	9876781	nearGene-5	0	NR	1e-06	6	(less than or equal to)	NR	NR	[~550,000]	N
	2011-07-21	20834067	Yashin AI	2010-09-01	Aging (Albany NY)	http://www.ncbi.nlm.nih.gov/pubmed/20834067	Joint influence of small-effect genetic variants on human longevity.	Longevity	1,173 individuals	NA	7p22.3	7	999367	C7orf50	C7orf50			84310			rs10256972-?	rs10256972	0	10256972	intron	0	NR	1e-06	6	(less than or equal to)	NR	NR	[~550,000]	N
	2011-07-21	20834067	Yashin AI	2010-09-01	Aging (Albany NY)	http://www.ncbi.nlm.nih.gov/pubmed/20834067	Joint influence of small-effect genetic variants on human longevity.	Longevity	1,173 individuals	NA	4p16.3	4	1371339	RP11-1244E8.1	UVSSA			57654			rs13118159-?	rs13118159	0	13118159	intron	0	NR	1e-06	6	(less than or equal to)	NR	NR	[~550,000]	N
	2009-11-09	19836008	Landi MT	2009-10-15	Am J Hum Genet	http://www.ncbi.nlm.nih.gov/pubmed/19836008?itool=EntrezSystem2.PEntrez.Pubmed.Pubmed_ResultsPanel.Pubmed_RVDocSum&ordinalpos=5	A genome-wide association study of lung cancer identifies a region of chromosome 5p15 associated with risk for adenocarcinoma.	Lung adenocarcinoma	5,739 European ancestry cases, 5,848 European ancestry controls	7,561 European ancestry cases, 13,818 European ancestry controls	5p15.33	5	1342599	CLPTM1L	CLPTM1L			81037			rs31489-C	rs31489	0	31489	intron	0	0.59	2e-10	9.69897		1.12	[1.09-1.16]	Illumina [515,922]	N
	2009-09-14	19654303	Broderick P	2009-08-04	Cancer Res	http://www.ncbi.nlm.nih.gov/pubmed/19654303	Deciphering the impact of common genetic variation on lung cancer risk: a genome-wide association study.	Lung cancer	1,952 European ancestry cases, 1,438 European ancestry controls	2,465 European ancestry cases, 3,005 European ancestry controls, 3,143 individuals, 3,762 individuals	5p15.33	5	1315545	CLPTM1L	MIR4457 - CLPTM1L	100616235	81037		6.17	2.21	rs4975616-?	rs4975616	0	4975616	Intergenic	1	NR	3e-09	8.52288		1.15	[1.10-1.20]	Illumina [511,919]	N
	2008-11-25	18978787	Wang Y	2008-11-02	Nat Genet	http://www.ncbi.nlm.nih.gov/pubmed/18978787?ordinalpos=2&itool=EntrezSystem2.PEntrez.Pubmed.Pubmed_ResultsPanel.Pubmed_DefaultReportPanel.Pubmed_RVDocSum	Common 5p15.33 and 6p21.33 variants influence lung cancer risk.	Lung cancer	5,095 European ancestry cases, 5,200 European ancestry cases	2,448 European ancestry cases, 2,983 European ancestry controls	5p15.33	5	1321972	CLPTM1L	CLPTM1L			81037			rs401681-G	rs401681	0	401681	intron	0	NR	8e-09	8.09691		1.15	[1.09-1.19]	Illumina[223,891]	N
	2008-12-09	18978790	McKay JD	2008-11-02	Nat Genet	http://www.ncbi.nlm.nih.gov/pubmed/18978790?ordinalpos=2&itool=EntrezSystem2.PEntrez.Pubmed.Pubmed_ResultsPanel.Pubmed_DefaultReportPanel.Pubmed_RVDocSum	Lung cancer susceptibility locus at 5p15.33.	Lung cancer	2,971 European ancestry cases, 3,746 European ancestry controls	2,899 European ancestry cases, 5,573 European ancestry controls	5p15.33	5	1320607	TERT, CLPTM1L	CLPTM1L			81037			rs402710-C	rs402710	0	402710	intron	0	NR	4e-06	5.39794		1.18	[1.12-1.24]	Illumina[315,194]	N
	2014-03-28	24023788	Ong BA	2013-09-02	PLoS One	http://www.ncbi.nlm.nih.gov/pubmed/24023788	Gene network analysis in a pediatric cohort identifies novel lung function genes.	Lung function (forced expiratory flow between 25% and 75% of forced vital capacity)	1,015 European ancestry individuals, 541 African American individuals	NR	22q13.33	22	50223440	NR	TUBGCP6			85378			rs5771242-?	rs5771242	0	5771242	intron	0	NR	1e-06	6	(AA)	NR	NR	Illumina [up to 524,000]	N
	2008-11-25	17903304	Larson MG	2007-09-19	BMC Med Genet	http://www.ncbi.nlm.nih.gov/pubmed/17903304?ordinalpos=1&itool=EntrezSystem2.PEntrez.Pubmed.Pubmed_ResultsPanel.Pubmed_RVDocSum	Framingham Heart Study 100K project: genome-wide associations for cardiovascular disease outcomes.	Major CVD	142 Other ancestry cases and 1,203 Other ancestry controls from 310 families	NA	6p24.1	6	13332235	Intergenic	TBC1D7 - GFOD1	51256	54438		3.65	31.12	rs499818-?	rs499818	0	499818	Intergenic	1	NR	7e-06	5.1549	(major CVD)	NR	NR	Affymetrix[70,897]	N
	2009-11-03	19862010	Ganesh SK	2009-10-11	Nat Genet	http://www.ncbi.nlm.nih.gov/pubmed/19862010?itool=EntrezSystem2.PEntrez.Pubmed.Pubmed_ResultsPanel.Pubmed_RVDocSum&ordinalpos=1	Multiple loci influence erythrocyte phenotypes in the CHARGE Consortium.	Mean corpuscular volume	24,167 European ancestry individuals	9,456 European ancestry individuals	10q11.21	10	45529281	2016-03-08	2016-03-08			220972			rs11239550-G	rs11239550	0	11239550	intron	0	NR	1e-10	10		0	[0.002-0.003] fl decrease	Affymetrix & Illumina [~2.5 million](imputed)	N
	2012-11-16	22139419	Gieger C	2011-11-30	Nature	http://www.ncbi.nlm.nih.gov/pubmed/22139419	New gene functions in megakaryopoiesis and platelet formation.	Mean platelet volume	18,600 European ancestry individuals	Up to 18,838 European ancestry individuals	17q11.2	17	29387569	TAOK1	RPL35AP35 - MIR4523	100271636	100616122		46.7	3.09	rs8076739-T	rs8076739	0	8076739	Intergenic	1	NR	5e-38	37.301		0.01	[0.011-0.015] ln(fl) increase	Affymetrix & Illumina [~2.5 million] (imputed)	N
	2009-01-14	19110211	Meisinger C	2008-12-24	Am J Hum Genet	http://www.ncbi.nlm.nih.gov/pubmed/19110211?ordinalpos=4&itool=EntrezSystem2.PEntrez.Pubmed.Pubmed_ResultsPanel.Pubmed_DefaultReportPanel.Pubmed_RVDocSum	A genome-wide association study identifies three loci associated with mean platelet volume.	Mean platelet volume	1,606 European ancestry individuals	8,617 European ancestry individuals	17q11.2	17	29376331	TAOK1	RPL35AP35 - MIR4523	100271636	100616122		35.46	14.33	rs2138852-C	rs2138852	0	2138852	Intergenic	1	0.47	7e-28	27.1549		0.02	[0.01-0.02] per log fl decrease	Affymetrix [335,152]	N
	2009-10-30	19820697	Soranzo N	2009-10-11	Nat Genet	http://www.ncbi.nlm.nih.gov/pubmed/19820697?ordinalpos=1&itool=EntrezSystem2.PEntrez.Pubmed.Pubmed_ResultsPanel.Pubmed_DefaultReportPanel.Pubmed_RVDocSum	A genome-wide meta-analysis identifies 22 loci associated with eight hematological parameters in the HaemGen consortium.	Mean platelet volume	4,627 European ancestry individuals	9,316 European ancestry individuals	17q11.2	17	29376331	TAOK1	RPL35AP35 - MIR4523	100271636	100616122		35.46	14.33	rs2138852-T	rs2138852	0	2138852	Intergenic	1	NR	1e-22	22		0.02	[0.012-0.020] fl increase	Affymetrix and Illumina [~2.11 million] (imputed)	N
	2012-11-16	22139419	Gieger C	2011-11-30	Nature	http://www.ncbi.nlm.nih.gov/pubmed/22139419	New gene functions in megakaryopoiesis and platelet formation.	Mean platelet volume	18,600 European ancestry individuals	Up to 18,838 European ancestry individuals	11p15.5	11	270715	PSMD13,NLRP6	COX8BP - NLRP6	404544	171389		13.74	7.86	rs17655730-T	rs17655730	0	17655730	Intergenic	1	NR	2e-15	14.699		0.01	[0.008-0.012] ln(fl) increase	Affymetrix & Illumina [~2.5 million] (imputed)	N
	2009-10-30	19820697	Soranzo N	2009-10-11	Nat Genet	http://www.ncbi.nlm.nih.gov/pubmed/19820697?ordinalpos=1&itool=EntrezSystem2.PEntrez.Pubmed.Pubmed_ResultsPanel.Pubmed_DefaultReportPanel.Pubmed_RVDocSum	A genome-wide meta-analysis identifies 22 loci associated with eight hematological parameters in the HaemGen consortium.	Mean platelet volume	4,627 European ancestry individuals	9,316 European ancestry individuals	11p15.5	11	202856	BET1L	BET1L			51272			rs11602954-G	rs11602954	0	11602954	intron	0	NR	1e-14	14		0.01	[0.009-0.017] fl increase	Affymetrix and Illumina [~2.11 million] (imputed)	N
	2014-03-25	24026423	Shameer K	2013-09-12	Hum Genet	http://www.ncbi.nlm.nih.gov/pubmed/24026423	A genome- and phenome-wide association study to identify genetic variants influencing platelet count and volume and their pleiotropic effects.	Mean platelet volume	6,291 European ancestry individuals	NA	17q11.2	17	29442580	TAOK1	TAOK1			57551			rs9900280-G	rs9900280	0	9900280	intron	0	0.52	1e-10	10		0.1	[NR] unit increase	Illumina [476,395]	N
	2012-04-03	22423221	Qayyum R	2012-03-08	PLoS Genet	http://www.ncbi.nlm.nih.gov/pubmed/22423221	A meta-analysis and genome-wide association study of platelet count and mean platelet volume in african americans.	Mean platelet volume	16,388 African American individuals	NR	17q11.2	17	29348208	TAOK1	RPL35AP35 - MIR4523	100271636	100616122		7.34	42.45	rs11653144-T	rs11653144	0	11653144	Intergenic	1	0.442	4e-08	7.39794	(Mean Platelet Volume)	0.13	[0.091-0.169] fL decrease	Affymetrix & Illumina [~2.2 million](imputed)	N
	2011-12-10	21983787	Barrett JH	2011-10-09	Nat Genet	http://www.ncbi.nlm.nih.gov/pubmed/21983787	Genome-wide association study identifies three new melanoma susceptibility loci.	Melanoma	2,804 European ancestry cases, 7,618 European ancestry controls	5,551 European ancestry cases, 7,449 European ancestry controls	16q24.3	16	89689495	MC1R	CDK10			8558			rs258322-A	rs258322	0	258322	intron	0	0.11	3e-27	26.5229		1.7	[1.54-1.87]	Illumina [594,997]	N
	2009-07-16	19578364	Bishop DT	2009-07-05	Nat Genet	http://www.ncbi.nlm.nih.gov/pubmed/19578364?ordinalpos=2&itool=EntrezSystem2.PEntrez.Pubmed.Pubmed_ResultsPanel.Pubmed_DefaultReportPanel.Pubmed_RVDocSum	Genome-wide association study identifies three loci associated with melanoma risk.	Melanoma	1,539 European ancestry cases, 3,917 European ancestry controls	2,312 European ancestry cases, 1,867 European ancestry controls	16q24.3	16	89689495	MC1R	CDK10			8558			rs258322-A	rs258322	0	258322	intron	0	0.09	3e-27	26.5229		1.67	[1.52-1.83]	Illumina [~317,000]	N
	2011-12-10	21983787	Barrett JH	2011-10-09	Nat Genet	http://www.ncbi.nlm.nih.gov/pubmed/21983787	Genome-wide association study identifies three new melanoma susceptibility loci.	Melanoma	2,804 European ancestry cases, 7,618 European ancestry controls	5,551 European ancestry cases, 7,449 European ancestry controls	5p15.33	5	1321972	TERT, CLPTM1L	CLPTM1L			81037			rs401681-A	rs401681	0	401681	intron	0	0.46	3e-08	7.52288		1.2	[1.12-1.28]	Illumina [594,997]	N
	2014-07-01	21102462	Elks CE	2010-11-21	Nat Genet	http://www.ncbi.nlm.nih.gov/pubmed/21102462	Thirty new loci for age at menarche identified by a meta-analysis of genome-wide association studies.	Menarche (age at onset)	86,142 European ancestry women, 557 Old Order Amish women, 1,103 Erasmus Rucphen women	Up to 12,813 European ancestry women, 910 Val Borbera women, 348 Orcadian women, 338 Friuli Venezia Giulia women, 322 Carlantino women	11p15.2	11	13272358	ARNTL	RASSF10 - ARNTL	644943	406		260.25	5.38	rs900145-C	rs900145	0	900145	Intergenic	1	0.3	2e-08	7.69897		2.3	[1.52-3.08] week increase	Affymetrix & Illumina [~2.5 million] (imputed)	N
	2014-07-01	21102462	Elks CE	2010-11-21	Nat Genet	http://www.ncbi.nlm.nih.gov/pubmed/21102462	Thirty new loci for age at menarche identified by a meta-analysis of genome-wide association studies.	Menarche (age at onset)	86,142 European ancestry women, 557 Old Order Amish women, 1,103 Erasmus Rucphen women	Up to 12,813 European ancestry women, 910 Val Borbera women, 348 Orcadian women, 338 Friuli Venezia Giulia women, 322 Carlantino women	3p21.31	3	50055776	RBM6	RBM6			10180			rs6762477-G	rs6762477	0	6762477	intron	0	0.44	2e-08	7.69897		2.5	[1.72-3.28] week increase	Affymetrix & Illumina [~2.5 million] (imputed)	N
	2012-02-10	22267201	Stolk L	2012-01-22	Nat Genet	http://www.ncbi.nlm.nih.gov/pubmed/22267201	Meta-analyses identify 13 loci associated with age at menopause and highlight DNA repair and immune pathways.	Menopause (age at onset)	38,968 European ancestry females	Up to 14,435 European ancestry females	6p21.33	6	31635190	PRRC2A	PRRC2A			7916			rs1046089-A	rs1046089	0	1046089	missense	0	0.353	2e-16	15.699		0.21	[0.16-0.26] years decrease	Affymetrix & Illumina [2,551,160] (imputed)	N
	2013-04-17	23307926	Perry JR	2013-01-09	Hum Mol Genet	http://www.ncbi.nlm.nih.gov/pubmed/23307926	A genome-wide association study of early menopause and the combined impact of identified variants.	Menopause (age at onset)	3,493 European ancestry cases, 13,598 European ancestry controls	3,412 European ancestry cases, 4,928 European ancestry controls	6p21.33	6	31635190	NR	PRRC2A			7916			rs1046089-A	rs1046089	0	1046089	missense	0	0.3492	4e-11	10.3979		0.19	[0.13-0.25] years increase	NR	N
	2010-09-13	20694148	Zabaneh D	2010-08-04	PLoS One	http://www.ncbi.nlm.nih.gov/pubmed/20694148	A genome-wide association study of the metabolic syndrome in Indian Asian men.	Metabolic syndrome	2,554 Indian Asian ancestry individuals	2,240 Indian Asian ancestry individuals	11q12.2	11	61830500	FADS2	FADS2			9415			rs1535-G	rs1535	0	1535	intron	0	0.18	4e-07	6.39794	(HDL)	0.03	[0.02-0.04] mmol/l decrease	Illumina [308,011]	N
	2010-09-13	20694148	Zabaneh D	2010-08-04	PLoS One	http://www.ncbi.nlm.nih.gov/pubmed/20694148	A genome-wide association study of the metabolic syndrome in Indian Asian men.	Metabolic syndrome	2,554 Indian Asian ancestry individuals	2,240 Indian Asian ancestry individuals	11q12.2	11	61790331	C11orf10	TMEM258			746			rs102275-?	rs102275	0	102275	intron	0	0.2	6e-07	6.22185	(HDL)	NR	NR	Illumina [308,011]	N
	2010-09-13	20694148	Zabaneh D	2010-08-04	PLoS One	http://www.ncbi.nlm.nih.gov/pubmed/20694148	A genome-wide association study of the metabolic syndrome in Indian Asian men.	Metabolic syndrome	2,554 Indian Asian ancestry individuals	2,240 Indian Asian ancestry individuals	11q12.2	11	61802358	FADS1	FADS1			3992			rs174546-A	rs174546	0	174546	UTR-3	0	0.18	6e-07	6.22185	(HDL)	0.03	[0.02-0.04] mmol/l decrease	Illumina [308,011]	N
	2012-02-24	21886157	Suhre K	2011-08-31	Nature	http://www.ncbi.nlm.nih.gov/pubmed/21886157	Human metabolic individuality in biomedical and pharmaceutical research.	Metabolic traits	2,820 European ancestry individuals	NR	11q12.2	11	61803311	FADS1	FADS1			3992			rs174547-C	rs174547	0	174547	intron	0	0.32	9e-116	115.046	(SM-3 + 152 other traits)	0.18	[NR] unit decrease	Affmyetrix & Illumina [534,665]	N
	2012-02-24	21886157	Suhre K	2011-08-31	Nature	http://www.ncbi.nlm.nih.gov/pubmed/21886157	Human metabolic individuality in biomedical and pharmaceutical research.	Metabolic traits	2,820 European ancestry individuals	NR	15q22.2	15	63130573	LACTB	LACTB			114294			rs2652822-C	rs2652822	0	2652822	intron	0	0.467	7e-27	26.1549	(succinylcarnitine)	0.09	[NR] unit decrease	Affmyetrix & Illumina [534,665]	N
	2012-02-24	21886157	Suhre K	2011-08-31	Nature	http://www.ncbi.nlm.nih.gov/pubmed/21886157	Human metabolic individuality in biomedical and pharmaceutical research.	Metabolic traits	2,820 European ancestry individuals	NR	1p36.12	1	21494497	ALPL	PFN1P10 - ALPL	767853	249		34.3	14.49	rs10799701-A	rs10799701	0	10799701	Intergenic	1	0.435	3e-20	19.5229	(SM-14 + 6 other traits)	0.13	[NR] unit decrease	Affmyetrix & Illumina [534,665]	N
	2012-02-24	21886157	Suhre K	2011-08-31	Nature	http://www.ncbi.nlm.nih.gov/pubmed/21886157	Human metabolic individuality in biomedical and pharmaceutical research.	Metabolic traits	2,820 European ancestry individuals	NR	19q13.33	19	48705753	FUT2	FUT2			2524			rs503279-C	rs503279	0	503279	UTR-3	0	0.464	4e-20	19.3979	(SM-11 + 2 other traits)	0.13	[NR] unit increase	Affmyetrix & Illumina [534,665]	N
	2012-02-24	21886157	Suhre K	2011-08-31	Nature	http://www.ncbi.nlm.nih.gov/pubmed/21886157	Human metabolic individuality in biomedical and pharmaceutical research.	Metabolic traits	2,820 European ancestry individuals	NR	16q22.1	16	68292297	SLC7A6	SLC7A6			9057			rs6499165-A	rs6499165	0	6499165	intron	0	0.266	1e-18	18	(glutaroyl carnitine/lysine + 3 other traits)	0.11	[NR] unit increase	Affmyetrix & Illumina [534,665]	N
	2012-11-21	22916037	Inouye M	2012-08-16	PLoS Genet	http://www.ncbi.nlm.nih.gov/pubmed/22916037	Novel Loci for metabolic networks and multi-tissue expression studies reveal genes for atherosclerosis.	Metabolite levels	6,608 European ancestry individuals	NR	11q12.2	11	61790331	FADS1,FADS2,FADS3	TMEM258			746			rs102275-?	rs102275	0	102275	intron	0	0.43	4e-264	263.398		NR	NR	Illumina [~2 million] (imputed)	N
	2010-01-13	20037589	Illig T	2009-12-27	Nat Genet	http://www.ncbi.nlm.nih.gov/pubmed/20037589	A genome-wide perspective of genetic variation in human metabolism.	Metabolite levels	1,029 European ancestry individuals	1,202 European ancestry individuals	11q12.2	11	61803311	FADS1	FADS1			3992			rs174547-C	rs174547	0	174547	intron	0	0.3	7e-179	178.155	(PC aa C36:3/PC aa C36:4)	36.3	[NR] % variance explained	Illumina [517,480]	N
	2013-03-22	23281178	Hong MG	2013-03-01	Hum Mutat	http://www.ncbi.nlm.nih.gov/pubmed/23281178	A genome-wide assessment of variability in human serum metabolism.	Metabolite levels	214 European ancestry prostate cancer cases, 188 European ancestry controls	489 European ancestry prostate cancer cases	11q12.2	11	61803910	FADS1	FADS1			3992			rs174549-G	rs174549	0	174549	intron	0	NR	2e-30	29.699	(Glycerolphosphocholine)	NR	NR	Affymetrix [333,722]	N
	2012-02-28	22286219	Kettunen J	2012-01-29	Nat Genet	http://www.ncbi.nlm.nih.gov/pubmed/22286219	Genome-wide association study identifies multiple loci influencing human serum metabolite levels.	Metabolite levels	8,330 European ancestry individuals	NR	4q22.1	4	88305270	PPM1K	LOC101929118			101929118			rs1440581-?	rs1440581	0	1440581	intron	0	NR	2e-16	15.699	(Fischer's ratio)	0.13	[0.091-0.169] unit increase	Illumina [~7.7 million] (imputed)	N
	2012-11-21	22916037	Inouye M	2012-08-16	PLoS Genet	http://www.ncbi.nlm.nih.gov/pubmed/22916037	Novel Loci for metabolic networks and multi-tissue expression studies reveal genes for atherosclerosis.	Metabolite levels	6,608 European ancestry individuals	NR	1p31.3	1	62485187	ANGPTL3, DOCK7	DOCK7			85440			rs10889332-?	rs10889332	0	10889332	intron	0	0.29	8e-15	14.0969		NR	NR	Illumina [~2 million] (imputed)	N
	2012-11-21	22916037	Inouye M	2012-08-16	PLoS Genet	http://www.ncbi.nlm.nih.gov/pubmed/22916037	Novel Loci for metabolic networks and multi-tissue expression studies reveal genes for atherosclerosis.	Metabolite levels	6,608 European ancestry individuals	NR	4q22.1	4	88305270	PPM1K, HERC6	LOC101929118			101929118			rs1440581-?	rs1440581	0	1440581	intron	0	0.47	1e-10	10		NR	NR	Illumina [~2 million] (imputed)	N
	2013-05-09	23378610	Xie W	2013-02-01	Diabetes	http://www.ncbi.nlm.nih.gov/pubmed/23378610	Genetic variants associated with glycine metabolism and their role in insulin sensitivity and type 2 diabetes.	Metabolite levels	1,004 European ancestry individuals	339 European ancestry individuals	11q12.2	11	61798436	FADS1, FADS2, FADS3, FEN1	FEN1 - FADS1	2237	3992		1.19	1.19	rs174541-T	rs174541	0	174541	Intergenic	1	0.65	3e-09	8.52288	(adrenate)	0.28	[0.19-0.37] unit increase	Affymetrix [909,508] (imputed)	N
	2008-12-24	19043545	Gieger C	2008-11-28	PLoS Genet	http://www.ncbi.nlm.nih.gov/pubmed/19043545	Genetics meets metabolomics: a genome-wide association study of metabolite profiles in human serum.	Metabolite levels	284 European ancestry males	NA	11q12.2	11	61803876	FADS1	FADS1			3992			rs174548-?	rs174548	0	174548	intron	0	0.28	5e-08	7.30103	(PC)	NR	NR	Affymetrix[187,454]	N
	2014-03-04	23934736	Yu B	2013-08-11	Genet Epidemiol	http://www.ncbi.nlm.nih.gov/pubmed/23934736	Genome-wide association study of a heart failure related metabolomic profile among African Americans in the Atherosclerosis Risk in Communities (ARIC) study.	Metabolite levels (X-11787)	1,260 African American individuals	NA	16p13.3	16	3135736	ZNF213	ZNF213;LOC100507458			7760;100507458			rs560947-C	rs560947	0	560947	intron;nearGene-5	0	NR	9e-06	5.04576		0.04	[0.02-0.06] unit increase	Affymetrix [~2.5 million] (Imputed)	N
	2013-04-11	23314186	Crosslin DR	2013-03-03	Hum Mol Genet	http://www.ncbi.nlm.nih.gov/pubmed/23314186	Genetic variation associated with circulating monocyte count in the eMERGE Network.	Monocyte count	9,849 European ancestry individuals, 894 African ancestry individuals, 271 other ancestry individuals	NR	3q21.3	3	128619757	RPN1	RPN1			6184			rs2712381-A	rs2712381	0	2712381	intron	0	0.4	2e-16	15.699		0.23	unit decrease	Illumina [NR]	N
	2010-05-23	20400778	Morrison AC	2010-04-17	Circ Cardiovasc Genet	http://www.ncbi.nlm.nih.gov/pubmed/20400778	Genomic variation associated with mortality among adults of European and African ancestry with heart failure: the cohorts for heart and aging research in genomic epidemiology consortium.	Mortality in heart failure	1,645 European ancestry cases, 881 European ancestry controls, 281 African ancestry cases, 185 African ancestry controls	NA	10q22.3	10	77684995	KCNMA1	RNA5SP321 - RBBP6P1	100873587	100129156		97.84	53.23	rs4979906-G	rs4979906	0	4979906	Intergenic	1	0.186	7e-06	5.1549	(EA)	1.23	[0.98-1.55]	Affymetrix [up to 2,366,858] (imputed)	N
	2011-12-20	22120009	Broderick P	2011-11-27	Nat Genet	http://www.ncbi.nlm.nih.gov/pubmed/22120009	Common variation at 3p22.1 and 7p15.3 influences multiple myeloma risk.	Multiple myeloma	1,675 European ancestry cases, 5,903 European ancestry controls	169 European ancestry cases, 927 European ancestry controls	3p22.1	3	41883906	ULK4	ULK4			54986			rs1052501-G	rs1052501	0	1052501	missense	0	0.16	2e-08	7.69897		1.32	[1.20-1.45]	Illumina [422,839]	N
	2013-08-02	23502783	Weinhold N	2013-03-17	Nat Genet	http://www.ncbi.nlm.nih.gov/pubmed/23502783	The CCND1 c.870G&gt;A polymorphism is a risk factor for t(11;14)(q13;q32) multiple myeloma.	Multiple myeloma (hyperdiploidy)	up to 1,660 European ancestry cases, 7,306 European ancestry controls		3p22.1	3	41744517	NR	ULK4			54986			rs6599175-G	rs6599175	0	6599175	intron	0	0.16	1e-09	9	(HD vs. controls)	1.48	[1.30-1.68]	Illumina [414,804]	N
	2013-08-02	23502783	Weinhold N	2013-03-17	Nat Genet	http://www.ncbi.nlm.nih.gov/pubmed/23502783	The CCND1 c.870G&gt;A polymorphism is a risk factor for t(11;14)(q13;q32) multiple myeloma.	Multiple myeloma (hyperdiploidy)	up to 1,660 European ancestry cases, 7,306 European ancestry controls		3p22.1	3	41954644	NR	ULK4			54986			rs2272007-A	rs2272007	0	2272007	missense	0	0.16	2e-09	8.69897	(HD vs. controls)	1.47	[1.30-1.67]	Illumina [414,804]	N
	2013-01-16	23049088	Meng W	2012-10-09	Invest Ophthalmol Vis Sci	http://www.ncbi.nlm.nih.gov/pubmed/23049088	A genome-wide association study provides evidence for association of chromosome 8p23 (MYP10) and 10q21.1 (MYP15) with high myopia in the French Population.	Myopia (pathological)	187 European ancestry cases, 1064 European ancestry controls		1q44	1	248874237	Intergenic	TRNAL19 - TRNAE24	100189199	100189409		0.28	0.01	rs12032643-?	rs12032643	0	12032643	Intergenic	1	0.896	1e-09	9		NR	NR	Affymetrix & Illumina [152,234]	N
	2012-03-20	22396660	Urabe Y	2012-03-01	PLoS Genet	http://www.ncbi.nlm.nih.gov/pubmed/22396660	A genome-wide association study of nephrolithiasis in the Japanese population identifies novel susceptible Loci at 5q35.3, 7p14.3, and 13q14.1.	Nephrolithiasis	904 Japanese ancestry cases, 7,471 Japanese ancestry controls	4,892 Japanese ancestry cases, 9,873 Japanese ancestry controls	5q35.3	5	177371305	RGS14, SLC34A1,PFN3, F12	RGS14			10636			rs11746443-?	rs11746443	0	11746443	intron	0	NR	9e-12	11.0458		1.19	[1.13-1.24]	Illumina [556,249]	N
	2013-08-10	23548203	Zhang M	2013-04-01	Hum Mol Genet	http://www.ncbi.nlm.nih.gov/pubmed/23548203	Genome-wide association studies identify several new loci associated with pigmentation traits and skin cancer risk in European Americans.	Non-melanoma skin cancer	6,747 European ancestry individuals	2,078 European ancestry individuals	16q24.3	16	89919709	MC1R	MC1R			4157			rs1805007-C	rs1805007	0	1805007	missense	0	NR	3e-10	9.52288		0.34	[0.24-0.44] unit increase	Illumina & Affymetrix [7,588,169] (Imputed)	N
	2013-01-25	23144319	Lee Y	2012-11-08	Carcinogenesis	http://www.ncbi.nlm.nih.gov/pubmed/23144319	Prognostic implications of genetic variants in advanced non-small cell lung cancer: a genome-wide association study.	Non-small cell lung cancer	348 Korean ancestry cases	NR	6p21.31	6	34956087	ANKS1A	ANKS1A			23294			rs847845-?	rs847845	0	847845	intron	0	NR	6e-06	5.22185	(Dominant model)	NR	NR	Affymetrix [271,817]	N
	2013-09-12	23563607	Berndt SI	2013-04-07	Nat Genet	http://www.ncbi.nlm.nih.gov/pubmed/23563607	Genome-wide meta-analysis identifies 11 new loci for anthropometric traits and provides insights into genetic architecture.	Obesity	93,015 European ancestry overweight individuals, 32,858 European ancestry individuals with class I obesity, 9,889 European ancestry individuals with class II obesity, 2,896 European ancestry individuals with class III obesity, up to 65,840 European ancestry controls	65,332 European ancestry overweight individuals, 22,373 European ancestry individuals with class I obesity, 5,476 European ancestry individuals with class II obesity, 1,162 European ancestry individuals with class III obesity, up to 39,294 European ancestry controls	2p23.3	2	24927427	ADCY3,POMC	ADCY3 - DNAJC27	109	51277		7.69	16.21	rs10182181-G	rs10182181	0	10182181	Intergenic	1	0.46	1e-17	17	(Obesity class I)	1.08	[NR]	Illumina & Affymetrix [~2.8 millions] (Imputed)	N
	2013-09-12	23563607	Berndt SI	2013-04-07	Nat Genet	http://www.ncbi.nlm.nih.gov/pubmed/23563607	Genome-wide meta-analysis identifies 11 new loci for anthropometric traits and provides insights into genetic architecture.	Obesity	93,015 European ancestry overweight individuals, 32,858 European ancestry individuals with class I obesity, 9,889 European ancestry individuals with class II obesity, 2,896 European ancestry individuals with class III obesity, up to 65,840 European ancestry controls	65,332 European ancestry overweight individuals, 22,373 European ancestry individuals with class I obesity, 5,476 European ancestry individuals with class II obesity, 1,162 European ancestry individuals with class III obesity, up to 39,294 European ancestry controls	1p31.1	1	72371556	NEGR1	RPL31P12 - KRT8P21	100270887	126811		69.69	733.22	rs7531118-C	rs7531118	0	7531118	Intergenic	1	0.56	2e-17	16.699	(Obesity class I)	1.08	[NR]	Illumina & Affymetrix [~2.8 millions] (Imputed)	N
	2013-09-12	23563607	Berndt SI	2013-04-07	Nat Genet	http://www.ncbi.nlm.nih.gov/pubmed/23563607	Genome-wide meta-analysis identifies 11 new loci for anthropometric traits and provides insights into genetic architecture.	Obesity	93,015 European ancestry overweight individuals, 32,858 European ancestry individuals with class I obesity, 9,889 European ancestry individuals with class II obesity, 2,896 European ancestry individuals with class III obesity, up to 65,840 European ancestry controls	65,332 European ancestry overweight individuals, 22,373 European ancestry individuals with class I obesity, 5,476 European ancestry individuals with class II obesity, 1,162 European ancestry individuals with class III obesity, up to 39,294 European ancestry controls	1p31.1	1	72299433	NEGR1	GDI2P2 - RPL31P12	100420259	100270887		24.28	2.01	rs2568958-A	rs2568958	0	2568958	Intergenic	1	0.61	4e-16	15.3979	(Overweight)	1.06	[NR]	Illumina & Affymetrix [~2.8 millions] (Imputed)	N
	2013-09-12	23563607	Berndt SI	2013-04-07	Nat Genet	http://www.ncbi.nlm.nih.gov/pubmed/23563607	Genome-wide meta-analysis identifies 11 new loci for anthropometric traits and provides insights into genetic architecture.	Obesity	93,015 European ancestry overweight individuals, 32,858 European ancestry individuals with class I obesity, 9,889 European ancestry individuals with class II obesity, 2,896 European ancestry individuals with class III obesity, up to 65,840 European ancestry controls	65,332 European ancestry overweight individuals, 22,373 European ancestry individuals with class I obesity, 5,476 European ancestry individuals with class II obesity, 1,162 European ancestry individuals with class III obesity, up to 39,294 European ancestry controls	2p23.3	2	24927427	ADCY3,POMC	ADCY3 - DNAJC27	109	51277		7.69	16.21	rs10182181-G	rs10182181	0	10182181	Intergenic	1	0.46	3e-14	13.5229	(Overweight)	1.05	[NR]	Illumina & Affymetrix [~2.8 millions] (Imputed)	N
	2013-09-12	23563607	Berndt SI	2013-04-07	Nat Genet	http://www.ncbi.nlm.nih.gov/pubmed/23563607	Genome-wide meta-analysis identifies 11 new loci for anthropometric traits and provides insights into genetic architecture.	Obesity	93,015 European ancestry overweight individuals, 32,858 European ancestry individuals with class I obesity, 9,889 European ancestry individuals with class II obesity, 2,896 European ancestry individuals with class III obesity, up to 65,840 European ancestry controls	65,332 European ancestry overweight individuals, 22,373 European ancestry individuals with class I obesity, 5,476 European ancestry individuals with class II obesity, 1,162 European ancestry individuals with class III obesity, up to 39,294 European ancestry controls	1p31.1	1	72285502	NEGR1	GDI2P2 - RPL31P12	100420259	100270887		10.35	15.94	rs3101336-C	rs3101336	0	3101336	Intergenic	1	0.61	1e-13	13	(Obesity class II)	1.12	[NR]	Illumina & Affymetrix [~2.8 millions] (Imputed)	N
	2013-09-12	23563607	Berndt SI	2013-04-07	Nat Genet	http://www.ncbi.nlm.nih.gov/pubmed/23563607	Genome-wide meta-analysis identifies 11 new loci for anthropometric traits and provides insights into genetic architecture.	Obesity	93,015 European ancestry overweight individuals, 32,858 European ancestry individuals with class I obesity, 9,889 European ancestry individuals with class II obesity, 2,896 European ancestry individuals with class III obesity, up to 65,840 European ancestry controls	65,332 European ancestry overweight individuals, 22,373 European ancestry individuals with class I obesity, 5,476 European ancestry individuals with class II obesity, 1,162 European ancestry individuals with class III obesity, up to 39,294 European ancestry controls	16p11.2	16	28871920	SH2B1	SH2B1			25970			rs7498665-G	rs7498665	0	7498665	missense	0	0.4	3e-13	12.5229	(Obesity class I)	1.07	[NR]	Illumina & Affymetrix [~2.8 millions] (Imputed)	N
	2013-09-12	23563607	Berndt SI	2013-04-07	Nat Genet	http://www.ncbi.nlm.nih.gov/pubmed/23563607	Genome-wide meta-analysis identifies 11 new loci for anthropometric traits and provides insights into genetic architecture.	Obesity	93,015 European ancestry overweight individuals, 32,858 European ancestry individuals with class I obesity, 9,889 European ancestry individuals with class II obesity, 2,896 European ancestry individuals with class III obesity, up to 65,840 European ancestry controls	65,332 European ancestry overweight individuals, 22,373 European ancestry individuals with class I obesity, 5,476 European ancestry individuals with class II obesity, 1,162 European ancestry individuals with class III obesity, up to 39,294 European ancestry controls	16p12.3	16	19923751	GPRC5B	GPRC5B - GPR139	51704	124274		37.71	107.91	rs12446554-G	rs12446554	0	12446554	Intergenic	1	0.86	4e-12	11.3979	(Overweight)	1.07	[NR]	Illumina & Affymetrix [~2.8 millions] (Imputed)	N
	2013-09-12	23563607	Berndt SI	2013-04-07	Nat Genet	http://www.ncbi.nlm.nih.gov/pubmed/23563607	Genome-wide meta-analysis identifies 11 new loci for anthropometric traits and provides insights into genetic architecture.	Obesity	93,015 European ancestry overweight individuals, 32,858 European ancestry individuals with class I obesity, 9,889 European ancestry individuals with class II obesity, 2,896 European ancestry individuals with class III obesity, up to 65,840 European ancestry controls	65,332 European ancestry overweight individuals, 22,373 European ancestry individuals with class I obesity, 5,476 European ancestry individuals with class II obesity, 1,162 European ancestry individuals with class III obesity, up to 39,294 European ancestry controls	16p11.2	16	28871920	SH2B1	SH2B1			25970			rs7498665-G	rs7498665	0	7498665	missense	0	0.4	5e-12	11.301	(Overweight)	1.05	[NR]	Illumina & Affymetrix [~2.8 millions] (Imputed)	N
	2013-09-12	23563607	Berndt SI	2013-04-07	Nat Genet	http://www.ncbi.nlm.nih.gov/pubmed/23563607	Genome-wide meta-analysis identifies 11 new loci for anthropometric traits and provides insights into genetic architecture.	Obesity	93,015 European ancestry overweight individuals, 32,858 European ancestry individuals with class I obesity, 9,889 European ancestry individuals with class II obesity, 2,896 European ancestry individuals with class III obesity, up to 65,840 European ancestry controls	65,332 European ancestry overweight individuals, 22,373 European ancestry individuals with class I obesity, 5,476 European ancestry individuals with class II obesity, 1,162 European ancestry individuals with class III obesity, up to 39,294 European ancestry controls	16p12.3	16	19924067	GPRC5B	GPRC5B - GPR139	51704	124274		38.02	107.59	rs12446632-G	rs12446632	0	12446632	Intergenic	1	0.86	2e-10	9.69897	(Obesity class I)	1.09	[NR]	Illumina & Affymetrix [~2.8 millions] (Imputed)	N
	2013-09-12	23563607	Berndt SI	2013-04-07	Nat Genet	http://www.ncbi.nlm.nih.gov/pubmed/23563607	Genome-wide meta-analysis identifies 11 new loci for anthropometric traits and provides insights into genetic architecture.	Obesity	93,015 European ancestry overweight individuals, 32,858 European ancestry individuals with class I obesity, 9,889 European ancestry individuals with class II obesity, 2,896 European ancestry individuals with class III obesity, up to 65,840 European ancestry controls	65,332 European ancestry overweight individuals, 22,373 European ancestry individuals with class I obesity, 5,476 European ancestry individuals with class II obesity, 1,162 European ancestry individuals with class III obesity, up to 39,294 European ancestry controls	16p12.3	16	19933041	GPRC5B	GPRC5B - GPR139	51704	124274		47	98.62	rs11639988-A	rs11639988	0	11639988	Intergenic	1	0.86	4e-09	8.39794	(Obesity class II)	1.15	[NR]	Illumina & Affymetrix [~2.8 millions] (Imputed)	N
	2013-09-12	23563607	Berndt SI	2013-04-07	Nat Genet	http://www.ncbi.nlm.nih.gov/pubmed/23563607	Genome-wide meta-analysis identifies 11 new loci for anthropometric traits and provides insights into genetic architecture.	Obesity	93,015 European ancestry overweight individuals, 32,858 European ancestry individuals with class I obesity, 9,889 European ancestry individuals with class II obesity, 2,896 European ancestry individuals with class III obesity, up to 65,840 European ancestry controls	65,332 European ancestry overweight individuals, 22,373 European ancestry individuals with class I obesity, 5,476 European ancestry individuals with class II obesity, 1,162 European ancestry individuals with class III obesity, up to 39,294 European ancestry controls	16p11.2	16	28910488	RABEP2,SH2B1	RABEP2			79874			rs7184597-T	rs7184597	0	7184597	intron	0	0.33	7e-09	8.1549	(Obesity class II)	1.1	[NR]	Illumina & Affymetrix [~2.8 millions] (Imputed)	N
	2013-09-12	23563607	Berndt SI	2013-04-07	Nat Genet	http://www.ncbi.nlm.nih.gov/pubmed/23563607	Genome-wide meta-analysis identifies 11 new loci for anthropometric traits and provides insights into genetic architecture.	Obesity	93,015 European ancestry overweight individuals, 32,858 European ancestry individuals with class I obesity, 9,889 European ancestry individuals with class II obesity, 2,896 European ancestry individuals with class III obesity, up to 65,840 European ancestry controls	65,332 European ancestry overweight individuals, 22,373 European ancestry individuals with class I obesity, 5,476 European ancestry individuals with class II obesity, 1,162 European ancestry individuals with class III obesity, up to 39,294 European ancestry controls	17q25.3	17	80617311	RPTOR	RPTOR			57521			rs7503807-A	rs7503807	0	7503807	intron	0	0.57	2e-08	7.69897	(Overweight)	1.04	[NR]	Illumina & Affymetrix [~2.8 millions] (Imputed)	N
	2013-10-24	23563609	Wheeler E	2013-04-07	Nat Genet	http://www.ncbi.nlm.nih.gov/pubmed/23563609	Genome-wide SNP and CNV analysis identifies common and low-frequency variants associated with severe early-onset obesity.	Obesity (early onset extreme)	1,509 European ancestry cases, 5,380 European ancestry controls	971 European ancestry cases, 1,990 European ancestry controls	1p31.1	1	72372846	NEGR1	RPL31P12 - KRT8P21	100270887	126811		70.98	731.93	rs1993709-G	rs1993709	0	1993709	Intergenic	1	0.81	5e-13	12.301		1.38	[1.26-1.50]	Affymetrix [~2 million] (Imputed)	N
	2013-10-24	23563609	Wheeler E	2013-04-07	Nat Genet	http://www.ncbi.nlm.nih.gov/pubmed/23563609	Genome-wide SNP and CNV analysis identifies common and low-frequency variants associated with severe early-onset obesity.	Obesity (early onset extreme)	1,509 European ancestry cases, 5,380 European ancestry controls	971 European ancestry cases, 1,990 European ancestry controls	1p31.1	1	72285502	NEGR1	GDI2P2 - RPL31P12	100420259	100270887		10.35	15.94	rs3101336-C	rs3101336	0	3101336	Intergenic	1	0.6	2e-08	7.69897		1.21	[1.13-1.29]	Affymetrix [~2 million] (Imputed)	N
	2009-07-01	19553259	Cotsapas C	2009-06-24	Hum Mol Genet	http://www.ncbi.nlm.nih.gov/pubmed/19553259	Common body mass index-associated variants confer risk of extreme obesity.	Obesity (extreme)	775 European ancestry cases, 3,197 European ancestry controls	NA	10p11.21	10	37693169	ZNF248	MTRNR2L7 - ZNF248	100288485	57209		90.24	51.19	rs7474896-T	rs7474896	0	7474896	Intergenic	1	0.14	9e-07	6.04576		1.46	[1.25-1.69]	Illumina [457,251]	N
	2013-04-09	23251661	Comuzzie AG	2012-12-04	PLoS One	http://www.ncbi.nlm.nih.gov/pubmed/23251661	Novel genetic loci identified for the pathophysiology of childhood obesity in the Hispanic population.	Obesity-related traits	815 Hispanic children from 263 families	NA	5p15.33	5	618471	CEP72	CEP72			55722			rs7726839-G	rs7726839	0	7726839	intron	0	0.282	1e-06	6	(HDL )	0.03	[NR] mg/dL increase	Illumina [899,892]	N
	2013-04-09	23251661	Comuzzie AG	2012-12-04	PLoS One	http://www.ncbi.nlm.nih.gov/pubmed/23251661	Novel genetic loci identified for the pathophysiology of childhood obesity in the Hispanic population.	Obesity-related traits	815 Hispanic children from 263 families	NA	19q13.33	19	48702915	FUT2	FUT2			2524			rs516246-A	rs516246	0	516246	intron	0	0.272	2e-06	5.69897	(Vitamin B12 )	0.03	[NR] pmol/L increase	Illumina [899,892]	N
	2013-04-09	23251661	Comuzzie AG	2012-12-04	PLoS One	http://www.ncbi.nlm.nih.gov/pubmed/23251661	Novel genetic loci identified for the pathophysiology of childhood obesity in the Hispanic population.	Obesity-related traits	815 Hispanic children from 263 families	NA	4p16.3	4	1297325	MAEA, KIAA1530	MAEA;LOC101928676			10296;101928676			rs13108904-A	rs13108904	0	13108904	intron;ncRNA	0	0.357	2e-06	5.69897	(HRmax )	0.04	[NR] bpm increase	Illumina [899,892]	N
	2013-04-09	23251661	Comuzzie AG	2012-12-04	PLoS One	http://www.ncbi.nlm.nih.gov/pubmed/23251661	Novel genetic loci identified for the pathophysiology of childhood obesity in the Hispanic population.	Obesity-related traits	815 Hispanic children from 263 families	NA	10q26.3	10	133538649	CYP2E1	CYP2E1			1571			rs2249694-A	rs2249694	0	2249694	intron	0	0.225	3e-06	5.52288	(Height z-score )	0.03	[NR] SD increase	Illumina [899,892]	N
	2013-04-09	23251661	Comuzzie AG	2012-12-04	PLoS One	http://www.ncbi.nlm.nih.gov/pubmed/23251661	Novel genetic loci identified for the pathophysiology of childhood obesity in the Hispanic population.	Obesity-related traits	815 Hispanic children from 263 families	NA	21q22.3	21	43067294	CBS	CBS			875			rs2851391-G	rs2851391	0	2851391	intron	0	0.365	4e-06	5.39794	(Hcy )	0.02	[NR] µmol/L increase	Illumina [899,892]	N
	2013-04-09	23251661	Comuzzie AG	2012-12-04	PLoS One	http://www.ncbi.nlm.nih.gov/pubmed/23251661	Novel genetic loci identified for the pathophysiology of childhood obesity in the Hispanic population.	Obesity-related traits	815 Hispanic children from 263 families	NA	19q13.12	19	37194064	ZNF585B	ZNF585B			92285			rs11673344-G	rs11673344	0	11673344	intron	0	0.411	5e-06	5.30103	(Diet carbohydrate )	0.03	[NR] %energy increase	Illumina [899,892]	N
	2013-04-09	23251661	Comuzzie AG	2012-12-04	PLoS One	http://www.ncbi.nlm.nih.gov/pubmed/23251661	Novel genetic loci identified for the pathophysiology of childhood obesity in the Hispanic population.	Obesity-related traits	815 Hispanic children from 263 families	NA	12q12	12	40373560	LRRK2	LRRK2 - MUC19	120892	283463		4.28	19.83	rs10467147-A	rs10467147	0	10467147	Intergenic	1	0.196	5e-06	5.30103	(C-peptide )	0.03	[NR] ng/mL increase	Illumina [899,892]	N
	2013-04-09	23251661	Comuzzie AG	2012-12-04	PLoS One	http://www.ncbi.nlm.nih.gov/pubmed/23251661	Novel genetic loci identified for the pathophysiology of childhood obesity in the Hispanic population.	Obesity-related traits	815 Hispanic children from 263 families	NA	11p15.1	11	20356578	HTATIP2	DBX1 - HTATIP2	120237	10553		196.25	7.11	rs11025523-A	rs11025523	0	11025523	Intergenic	1	0.091	7e-06	5.1549	(Sedentary&light activity )	0.04	[NR] min/d increase	Illumina [899,892]	N
	2013-04-09	23251661	Comuzzie AG	2012-12-04	PLoS One	http://www.ncbi.nlm.nih.gov/pubmed/23251661	Novel genetic loci identified for the pathophysiology of childhood obesity in the Hispanic population.	Obesity-related traits	815 Hispanic children from 263 families	NA	8q13.1	8	65551243	ARMC1	LOC286186			286186			rs6981992-A	rs6981992	0	6981992	intron	0	0.489	8e-06	5.09691	(Sleep duration )	0.02	[NR] min/d increase	Illumina [899,892]	N
	2013-04-09	23251661	Comuzzie AG	2012-12-04	PLoS One	http://www.ncbi.nlm.nih.gov/pubmed/23251661	Novel genetic loci identified for the pathophysiology of childhood obesity in the Hispanic population.	Obesity-related traits	815 Hispanic children from 263 families	NA	4q32.3	4	164957183	C4orf39	FAM218A;TRIM61			152756;391712			rs3733418-G	rs3733418	0	3733418	missense;intron	0	0.197	9e-06	5.04576	(MCP1 )	0.02	[NR] pg/mL increase	Illumina [899,892]	N
	2013-06-05	23362303	Wu JH	2013-01-29	Circ Cardiovasc Genet	http://www.ncbi.nlm.nih.gov/pubmed/23362303	Genome-wide association study identifies novel loci associated with concentrations of four plasma phospholipid fatty acids in the de novo lipogenesis pathway: results from the Cohorts for Heart and Aging Research in Genomic Epidemiology (CHARGE) consortium.	Oleic acid (18:1n-9) plasma levels	8,961 European ancestry individuals		11q12.2	11	61790331	C11orf10, C11orf9, FADS1, FADS2, FADS3, FEN1, RAB3IL1	TMEM258			746			rs102275-C	rs102275	0	102275	intron	0	0.328	2e-32	31.699		0.23	[0.192-0.268] unit increase	Affymetrix & Illumina [~2.5 million] (imputed)	N
	2010-05-18	20395239	Macgregor S	2010-04-15	Hum Mol Genet	http://www.ncbi.nlm.nih.gov/pubmed/20395239	Genome-wide association identifies ATOH7 as a major gene determining human optic disc size.	Optic nerve measurement (cup area)	1,368 European ancestry twins from 666 families	848 European ancestry twins from 531 families	5q33.1	5	152354548	NMUR2	CTB-12O2.1 - NMUR2	101927115	56923		84.1	36.99	rs1010254-C	rs1010254	0	1010254	Intergenic	1	NR	8e-06	5.09691		0.18	[0.084-0.280] unit increase	Illumina [~2.74 million] (imputed)	N
	2013-08-02	23544013	Couch FJ	2013-03-27	PLoS Genet	http://www.ncbi.nlm.nih.gov/pubmed/23544013	Genome-wide association study in BRCA1 mutation carriers identifies novel loci associated with breast and ovarian cancer risk.	Ovarian cancer in BRCA1 mutation carriers	683 European ancestry cases, 2,044 European ancestry controls	1,706 European ancestry cases, 10,258 European ancestry controls	17q21.31	17	46710944	Intergenic	NSF			4905			rs183211-A	rs183211	0	183211	intron	0	0.23	3e-08	7.52288		1.25	[1.16-1.35]	Illumina [2,568,349] (Imputed)	N
	2013-08-02	23544013	Couch FJ	2013-03-27	PLoS Genet	http://www.ncbi.nlm.nih.gov/pubmed/23544013	Genome-wide association study in BRCA1 mutation carriers identifies novel loci associated with breast and ovarian cancer risk.	Ovarian cancer in BRCA1 mutation carriers	683 European ancestry cases, 2,044 European ancestry controls	1,706 European ancestry cases, 10,258 European ancestry controls	17q21.31	17	46710944	NR	NSF			4905			rs183211-?	rs183211	0	183211	intron	0	NR	3e-08	7.52288		NR	NR	Illumina [2,568,349] (Imputed)	N
	2009-02-27	19207018	Kim H	2009-02-01	Pharmacogenomics	http://www.ncbi.nlm.nih.gov/pubmed/19207018	Genome-wide association study of acute post-surgical pain in humans.	Pain	112 European ancestry individuals	NA	19p12	19	21483408	LOC400680, ZNF429	LINC00664			400680			rs2562456-?	rs2562456	0	2562456	nearGene-5	0	NR	2e-10	9.69897	(onset time of analgesia)	NR	NR	Affymetrix [374,975]	N
	2013-06-06	23362303	Wu JH	2013-01-29	Circ Cardiovasc Genet	http://www.ncbi.nlm.nih.gov/pubmed/23362303	Genome-wide association study identifies novel loci associated with concentrations of four plasma phospholipid fatty acids in the de novo lipogenesis pathway: results from the Cohorts for Heart and Aging Research in Genomic Epidemiology (CHARGE) consortium.	Palmitoleic acid (16:1n-7) plasma levels	8,961 European ancestry individuals		11q12.2	11	61790331	C11orf0, C11orf9, FADS1, FADS2, FEN1	TMEM258			746			rs102275-T	rs102275	0	102275	intron	0	0.329	7e-13	12.1549		0.02	[0.017-0.03] unit increase	Affymetrix & Illumina [~2.5 million] (imputed)	N
	2010-02-28	20101243	Petersen GM	2010-01-24	Nat Genet	http://www.ncbi.nlm.nih.gov/pubmed/20101243?itool=EntrezSystem2.PEntrez.Pubmed.Pubmed_ResultsPanel.Pubmed_RVDocSum&ordinalpos=11	A genome-wide association study identifies pancreatic cancer susceptibility loci on chromosomes 13q22.1, 1q32.1 and 5p15.33.	Pancreatic cancer	3,851 cases of European, Chinese or other ancestries, 3,934 controls of European, Chinese or other ancestries	NA	5p15.33	5	1321972	CLPTM1L	CLPTM1L			81037			rs401681-T	rs401681	0	401681	intron	0	0.45	7e-07	6.1549		1.19	[1.11-1.27]	Illumina [551,766]	N
	2014-03-09	24024966	Teumer A	2013-08-14	J Clin Periodontol	http://www.ncbi.nlm.nih.gov/pubmed/24024966	Genome-wide association study of chronic periodontitis in a general German population.	Periodontitis (CDC/AAP)	up to 3,915 European ancestry individuals	NA	3q25.32	3	158796571	MFSD1	RPL35AP9 - MFSD1	100271311	64747		32.77	5.36	rs6802315-?	rs6802315	0	6802315	Intergenic	1	0.45	3e-07	6.52288	(Age 20-60 years)	1.37	[1.2-1.54]	Affymetrix & Illumina [up to 17,585,496] (Imputed)	N
	2014-03-09	24024966	Teumer A	2013-08-14	J Clin Periodontol	http://www.ncbi.nlm.nih.gov/pubmed/24024966	Genome-wide association study of chronic periodontitis in a general German population.	Periodontitis (Mean PAL)	up to 4,032 European ancestry individuals	NA	15q13.3	15	33304875	RYR3	LOC101928134			101928134			rs2676071-T	rs2676071	0	2676071	intron	0	0.58	7e-06	5.1549	(Age 20-81 years)	0.04	[0.025-0.064] unit decrease	Affymetrix & Illumina [up to 17,585,496] (Imputed)	N
	2012-03-27	22359512	Demirkan A	2012-02-16	PLoS Genet	http://www.ncbi.nlm.nih.gov/pubmed/22359512	Genome-wide association study identifies novel loci associated with circulating phospho- and sphingolipid concentrations.	Phospholipid levels (plasma)	4,034 European ancestry individuals	NR	11q12.2	11	61790331	FADS1, FADS2, FADS3	TMEM258			746			rs102275-?	rs102275	0	102275	intron	0	NR	1e-203	203	(levels)	0	[0.80-23.0] % increase	Illumina [NR] (imputed)	N
	2011-09-01	21829377	Lemaitre RN	2011-07-28	PLoS Genet	http://www.ncbi.nlm.nih.gov/pubmed/21829377	Genetic loci associated with plasma phospholipid n-3 fatty acids: a meta-analysis of genome-wide association studies from the CHARGE Consortium.	Phospholipid levels (plasma)	8,866 European ancestry individuals	NR	11q12.2	11	61803311	FADS1	FADS1			3992			rs174547-T	rs174547	0	174547	intron	0	NR	4e-154	153.398	(DPA)	0.07	[NR] % increase	Affymetrix & Illumina [NR]	N
	2011-09-01	21829377	Lemaitre RN	2011-07-28	PLoS Genet	http://www.ncbi.nlm.nih.gov/pubmed/21829377	Genetic loci associated with plasma phospholipid n-3 fatty acids: a meta-analysis of genome-wide association studies from the CHARGE Consortium.	Phospholipid levels (plasma)	8,866 European ancestry individuals	NR	11q12.2	11	61790331	C11orf10	TMEM258			746			rs102275-T	rs102275	0	102275	intron	0	NR	8e-153	152.097	(DPA)	0.07	[NR] % increase	Affymetrix & Illumina [NR]	N
	2011-09-01	21829377	Lemaitre RN	2011-07-28	PLoS Genet	http://www.ncbi.nlm.nih.gov/pubmed/21829377	Genetic loci associated with plasma phospholipid n-3 fatty acids: a meta-analysis of genome-wide association studies from the CHARGE Consortium.	Phospholipid levels (plasma)	8,866 European ancestry individuals	NR	11q12.2	11	61830500	FADS2	FADS2			9415			rs1535-A	rs1535	0	1535	intron	0	NR	3e-152	151.523	(DPA)	0.07	[NR] % increase	Affymetrix & Illumina [NR]	N
	2011-09-01	21829377	Lemaitre RN	2011-07-28	PLoS Genet	http://www.ncbi.nlm.nih.gov/pubmed/21829377	Genetic loci associated with plasma phospholipid n-3 fatty acids: a meta-analysis of genome-wide association studies from the CHARGE Consortium.	Phospholipid levels (plasma)	8,866 European ancestry individuals	NR	11q12.2	11	61783884	C11orf9	MYRF			745			rs174535-T	rs174535	0	174535	cds-synon	0	NR	1e-151	151	(DPA)	0.07	[NR] % increase	Affymetrix & Illumina [NR]	N
	2011-09-01	21829377	Lemaitre RN	2011-07-28	PLoS Genet	http://www.ncbi.nlm.nih.gov/pubmed/21829377	Genetic loci associated with plasma phospholipid n-3 fatty acids: a meta-analysis of genome-wide association studies from the CHARGE Consortium.	Phospholipid levels (plasma)	8,866 European ancestry individuals	NR	11q12.2	11	61796827	FEN1	FEN1			2237			rs4246215-T	rs4246215	0	4246215	UTR-3	0	NR	1e-139	139	(DPA)	0.07	[NR] % decrease	Affymetrix & Illumina [NR]	N
	2011-09-01	21829377	Lemaitre RN	2011-07-28	PLoS Genet	http://www.ncbi.nlm.nih.gov/pubmed/21829377	Genetic loci associated with plasma phospholipid n-3 fatty acids: a meta-analysis of genome-wide association studies from the CHARGE Consortium.	Phospholipid levels (plasma)	8,866 European ancestry individuals	NR	11q12.2	11	61803311	FADS1	FADS1			3992			rs174547-T	rs174547	0	174547	intron	0	NR	3e-64	63.5229	(ALA)	0.02	[NR] % decrease	Affymetrix & Illumina [NR]	N
	2011-09-01	21829377	Lemaitre RN	2011-07-28	PLoS Genet	http://www.ncbi.nlm.nih.gov/pubmed/21829377	Genetic loci associated with plasma phospholipid n-3 fatty acids: a meta-analysis of genome-wide association studies from the CHARGE Consortium.	Phospholipid levels (plasma)	8,866 European ancestry individuals	NR	11q12.2	11	61790331	C11orf10	TMEM258			746			rs102275-T	rs102275	0	102275	intron	0	NR	7e-64	63.1549	(ALA)	0.02	[NR] % dcrease	Affymetrix & Illumina [NR]	N
	2011-09-01	21829377	Lemaitre RN	2011-07-28	PLoS Genet	http://www.ncbi.nlm.nih.gov/pubmed/21829377	Genetic loci associated with plasma phospholipid n-3 fatty acids: a meta-analysis of genome-wide association studies from the CHARGE Consortium.	Phospholipid levels (plasma)	8,866 European ancestry individuals	NR	11q12.2	11	61784455	C11orf9	MYRF			745			rs174536-A	rs174536	0	174536	intron	0	NR	1e-63	63	(a-linolenic acid)	0.02	[NR] % decrease	Affymetrix & Illumina [NR]	N
	2011-09-01	21829377	Lemaitre RN	2011-07-28	PLoS Genet	http://www.ncbi.nlm.nih.gov/pubmed/21829377	Genetic loci associated with plasma phospholipid n-3 fatty acids: a meta-analysis of genome-wide association studies from the CHARGE Consortium.	Phospholipid levels (plasma)	8,866 European ancestry individuals	NR	11q12.2	11	61830500	FADS2	FADS2			9415			rs1535-A	rs1535	0	1535	intron	0	NR	3e-63	62.5229	(ALA)	0.02	[NR] % decrease	Affymetrix & Illumina [NR]	N
	2011-09-01	21829377	Lemaitre RN	2011-07-28	PLoS Genet	http://www.ncbi.nlm.nih.gov/pubmed/21829377	Genetic loci associated with plasma phospholipid n-3 fatty acids: a meta-analysis of genome-wide association studies from the CHARGE Consortium.	Phospholipid levels (plasma)	8,866 European ancestry individuals	NR	11q12.2	11	61796827	FEN1	FEN1			2237			rs4246215-T	rs4246215	0	4246215	UTR-3	0	NR	9e-60	59.0458	(ALA)	0.02	[NR] % increase	Affymetrix & Illumina [NR]	N
	2011-09-01	21829377	Lemaitre RN	2011-07-28	PLoS Genet	http://www.ncbi.nlm.nih.gov/pubmed/21829377	Genetic loci associated with plasma phospholipid n-3 fatty acids: a meta-analysis of genome-wide association studies from the CHARGE Consortium.	Phospholipid levels (plasma)	8,866 European ancestry individuals	NR	11q12.2	11	61792609	C11orf10	TMEM258;FEN1;MIR611			746;2237;693196			rs174538-A	rs174538	0	174538	UTR-5;nearGene-5;nearGene-5	0	NR	5e-58	57.301	(EPA)	0.08	[NR] % decrease	Affymetrix & Illumina [NR]	N
	2011-09-01	21829377	Lemaitre RN	2011-07-28	PLoS Genet	http://www.ncbi.nlm.nih.gov/pubmed/21829377	Genetic loci associated with plasma phospholipid n-3 fatty acids: a meta-analysis of genome-wide association studies from the CHARGE Consortium.	Phospholipid levels (plasma)	8,866 European ancestry individuals	NR	11q12.2	11	61783884	C11orf9	MYRF			745			rs174535-T	rs174535	0	174535	cds-synon	0	NR	6e-58	57.2218	(Eicosapentaenoic acid)	0.08	[NR] % increase	Affymetrix & Illumina [NR]	N
	2011-09-01	21829377	Lemaitre RN	2011-07-28	PLoS Genet	http://www.ncbi.nlm.nih.gov/pubmed/21829377	Genetic loci associated with plasma phospholipid n-3 fatty acids: a meta-analysis of genome-wide association studies from the CHARGE Consortium.	Phospholipid levels (plasma)	8,866 European ancestry individuals	NR	11q12.2	11	61804006	FADS1	FADS1			3992			rs174550-T	rs174550	0	174550	intron	0	NR	1e-57	57	(EPA)	0.08	[NR] % increase	Affymetrix & Illumina [NR]	N
	2011-09-01	21829377	Lemaitre RN	2011-07-28	PLoS Genet	http://www.ncbi.nlm.nih.gov/pubmed/21829377	Genetic loci associated with plasma phospholipid n-3 fatty acids: a meta-analysis of genome-wide association studies from the CHARGE Consortium.	Phospholipid levels (plasma)	8,866 European ancestry individuals	NR	11q12.2	11	61832870	FADS2	FADS2			9415			rs174574-A	rs174574	0	174574	intron	0	NR	4e-55	54.3979	(EPA)	0.08	[NR] % decrease	Affymetrix & Illumina [NR]	N
	2011-09-01	21829377	Lemaitre RN	2011-07-28	PLoS Genet	http://www.ncbi.nlm.nih.gov/pubmed/21829377	Genetic loci associated with plasma phospholipid n-3 fatty acids: a meta-analysis of genome-wide association studies from the CHARGE Consortium.	Phospholipid levels (plasma)	8,866 European ancestry individuals	NR	11q12.2	11	61796827	FEN1	FEN1			2237			rs4246215-T	rs4246215	0	4246215	UTR-3	0	NR	6e-55	54.2218	(EPA)	0.08	[NR] % decrease	Affymetrix & Illumina [NR]	N
	2012-03-27	22359512	Demirkan A	2012-02-16	PLoS Genet	http://www.ncbi.nlm.nih.gov/pubmed/22359512	Genome-wide association study identifies novel loci associated with circulating phospho- and sphingolipid concentrations.	Phospholipid levels (plasma)	4,034 European ancestry individuals	NR	6p21.32	6	32168770	AGPAT1	AGPAT1;EGFL8;PPT2-EGFL8			10554;80864;100532746			rs1061808-?	rs1061808	0	1061808	UTR-3;intron;nearGene-3	0	NR	8e-10	9.09691	(proportions)	0.9	[NR] % increase	Illumina [NR] (imputed)	N
	2011-09-01	21829377	Lemaitre RN	2011-07-28	PLoS Genet	http://www.ncbi.nlm.nih.gov/pubmed/21829377	Genetic loci associated with plasma phospholipid n-3 fatty acids: a meta-analysis of genome-wide association studies from the CHARGE Consortium.	Phospholipid levels (plasma)	8,866 European ancestry individuals	NR	21q22.3	21	43984457	AGPAT3	AGPAT3			56894			rs7435-A	rs7435	0	7435	UTR-3	0	NR	2e-07	6.69897	(DPA)	0.02	[NR] % decrease	Affymetrix & Illumina [NR]	N
	2010-07-30	20558539	Kestenbaum B	2010-06-17	J Am Soc Nephrol	http://www.ncbi.nlm.nih.gov/pubmed/20558539	Common genetic variants associate with serum phosphorus concentration.	Phosphorus levels	16,264 European ancestry individuals	5,444 individuals	1p36.12	1	21496799	ALPL,NBPF3	PFN1P10 - ALPL	767853	249		36.6	12.18	rs1697421-A	rs1697421	0	1697421	Intergenic	1	0.49	1e-27	27		0.05	[NR] mg/dl increase	Affymetrix & Illumina [~2.5 million] (imputed)	N
	2012-11-16	22139419	Gieger C	2011-11-30	Nature	http://www.ncbi.nlm.nih.gov/pubmed/22139419	New gene functions in megakaryopoiesis and platelet formation.	Platelet counts	48,666 individuals of European ancestry	Up to 18,838 individuals of European ancestry	11p15.5	11	243268	PSMD13,NLRP6	PSMD13			5719			rs505404-G	rs505404	0	505404	intron	0	NR	7e-25	24.1549		4.66	[3.77-5.55] 10^9/l increase	Affymetrix & Illumina [~2.5 million] (imputed)	N
	2012-11-16	22139419	Gieger C	2011-11-30	Nature	http://www.ncbi.nlm.nih.gov/pubmed/22139419	New gene functions in megakaryopoiesis and platelet formation.	Platelet counts	48,666 individuals of European ancestry	Up to 18,838 individuals of European ancestry	17q11.2	17	29487478	TAOK1	TAOK1			57551			rs559972-T	rs559972	0	559972	intron	0	NR	3e-18	17.5229		3.26	[2.53-4] 10^9/l increase	Affymetrix & Illumina [~2.5 million] (imputed)	N
	2014-03-25	24026423	Shameer K	2013-09-12	Hum Genet	http://www.ncbi.nlm.nih.gov/pubmed/24026423	A genome- and phenome-wide association study to identify genetic variants influencing platelet count and volume and their pleiotropic effects.	Platelet counts	13,582 European ancestry individuals	NA	11p15.5	11	202856	BET1L, PSMD13, SIRT3, RIC8A, ODF3, SCGB1C1	BET1L			51272			rs11602954-A	rs11602954	0	11602954	intron	0	0.78	5e-12	11.301		6.46	[NR] unit decrease	Illumina [476,395]	N
	2012-11-16	22139419	Gieger C	2011-11-30	Nature	http://www.ncbi.nlm.nih.gov/pubmed/22139419	New gene functions in megakaryopoiesis and platelet formation.	Platelet counts	48,666 individuals of European ancestry	Up to 18,838 individuals of European ancestry	9q34.2	9	134060541	BRD3	BRD3			8019			rs11789898-T	rs11789898	0	11789898	intron	0	NR	2e-10	9.69897		3.01	[2.08-3.95] 10^9/l increase	Affymetrix & Illumina [~2.5 million] (imputed)	N
	2012-11-16	22139419	Gieger C	2011-11-30	Nature	http://www.ncbi.nlm.nih.gov/pubmed/22139419	New gene functions in megakaryopoiesis and platelet formation.	Platelet counts	48,666 individuals of European ancestry	Up to 18,838 individuals of European ancestry	11q12.2	11	61796827	FEN1	FEN1			2237			rs4246215-T	rs4246215	0	4246215	UTR-3	0	NR	3e-10	9.52288		2.45	[1.69-3.22] 10^9/l increase	Affymetrix & Illumina [~2.5 million] (imputed)	N
	2011-04-12	21399635	Mells GF	2011-03-13	Nat Genet	http://www.ncbi.nlm.nih.gov/pubmed/21399635	Genome-wide association study identifies 12 new susceptibility loci for primary biliary cirrhosis.	Primary biliary cirrhosis	1,840 European ancestry cases, 5,163 European ancestry controls and (Liu et al)	620 European ancestry cases, 2,514 European ancestry controls	11q13.1	11	64362250	RPS6KA4	RPS6KA4			8986			rs538147-G	rs538147	0	538147	intron	0	0.61	2e-10	9.69897		1.23	[1.15-1.31]	Illumina [507,467]	N
	2011-01-15	21151127	Melum E	2010-12-12	Nat Genet	http://www.ncbi.nlm.nih.gov/pubmed/21151127	Genome-wide association analysis in primary sclerosing cholangitis identifies two non-HLA susceptibility loci.	Primary sclerosing cholangitis	715 European ancestry cases, 2,962 European ancestry controls	1,025 European ancestry cases, 2,174 European ancestry controls	3p21.31	3	49684099	MST1	MST1			4485			rs3197999-?	rs3197999	0	3197999	missense	0	0.28	1e-16	16		1.39	[1.24-1.56]	Affymetrix [2,466,182] (imputed)	N
	2012-01-20	22210626	Mead S	2011-12-30	Hum Mol Genet	http://www.ncbi.nlm.nih.gov/pubmed/22210626	Genome-wide association study in multiple human prion diseases suggests genetic risk factors additional to PRNP.	Prion diseases	1,281 European ancestry cases, 6,015 European ancestry controls, 290 Papua New Guinea cases, 286 Papua New Guinea controls.	NR	3p21.31	3	48445644	NR	ATRIP			84126			rs730566-?	rs730566	0	730566	nearGene-5	0	NR	7e-06	5.1549		1.27	[NR]	Illumina [NR] (imputed)	N
	2011-09-27	21873549	Strawbridge RJ	2011-08-26	Diabetes	http://www.ncbi.nlm.nih.gov/pubmed/21873549	Genome-wide association identifies nine common variants associated with fasting proinsulin levels and provides new insights into the pathophysiology of type 2 diabetes.	Proinsulin levels	10,701 European ancestry nondiabetic adults	16,378 European ancestry nondiabetic adults	17p13.3	17	2359409	SGSM2	SGSM2			9905			rs4790333-T	rs4790333	0	4790333	intron	0	0.45	3e-09	8.52288		NR	NR	Affymetrix & Illumina [~2.5 million] (imputed)	N
	2013-09-16	23535732	Eeles RA	2013-04-01	Nat Genet	http://www.ncbi.nlm.nih.gov/pubmed/23535732	Identification of 23 new prostate cancer susceptibility loci using the iCOGS custom genotyping array.	Prostate cancer	11,085 European ancestry cases, 11,463 European ancestry controls	19,662 European ancestry cases, 19,715 European ancestry controls	1q21.3	1	154861707	ADAM15, ADAR, CKS1B, DCST1, DCST2, DPM3, EFNA1, EFNA3,EFNA4, FLAD1, KCNN3, LENEP, LOC10050, LOC100505666,MIR4258, PBXIP1, PMVK, PYGO2, SHC1, SLC50A1, ZBTB7B	KCNN3			3782			rs1218582-G	rs1218582	0	1218582	intron	0	0.45	2e-08	7.69897		1.06	[1.03-1.09]	Illumina [~2.6 million] (Imputed)	N
	2012-10-23	22923026	Cheng I	2012-08-24	Cancer Epidemiol Biomarkers Prev	http://www.ncbi.nlm.nih.gov/pubmed/22923026	Evaluating genetic risk for prostate cancer among Japanese and Latinos.	Prostate cancer	1,033 Japanese ancestry cases, 1,042 Japanese ancestry controls, 1,043 Latino cases, 1,057 Latino controls	1,583 Japanese ancestry cases, 3,386 Japanese ancestry controls, 1,854 European ancestry cases, 3,748 European ancestry controls	3p12.1	3	87085650	NR	PPATP1 - LINC00506	100289640	100846978		32.91	3.63	rs17023900-G	rs17023900	0	17023900	Intergenic	1	NR	6e-08	7.22185	(Japanese and Latin American)	1.41	NR	Illumina [528,023]	N
	2010-09-11	20676098	Takata R	2010-08-01	Nat Genet	http://www.ncbi.nlm.nih.gov/pubmed/20676098	Genome-wide association study identifies five new susceptibility loci for prostate cancer in the Japanese population.	Prostate cancer	1,583 Japanese ancestry cases, 3,386 Japanese ancestry controls	3,001 Japanese ancestry cases, 5,415 Japanese ancestry controls	2p24.1	2	20688505	C2orf43	C2orf43			60526			rs13385191-G	rs13385191	0	13385191	intron	0	0.44	8e-08	7.09691		1.15	[1.10-1.21]	Illumina [510,687]	N
	2008-11-25	18464913	Melzer D	2008-05-09	PLoS Genet	http://www.ncbi.nlm.nih.gov/pubmed/18464913?ordinalpos=1&itool=EntrezSystem2.PEntrez.Pubmed.Pubmed_ResultsPanel.Pubmed_RVDocSum	A genome-wide association study identifies protein quantitative trait loci (pQTLs).	Protein quantitative trait loci	1,200 European ancestry individuals	up to 4,590 European ancestry individuals	17p13.1	17	7514346	SHBG	POLR2A			5430			rs6761-?	rs6761	0	6761	UTR-3	0	0.31	3e-07	6.52288	(SHBG)	NR	NR	Illumina[496,032]	N
	2010-12-01	20953189	Stuart PE	2010-10-17	Nat Genet	http://www.ncbi.nlm.nih.gov/pubmed/20953189	Genome-wide association analysis identifies three psoriasis susceptibility loci.	Psoriasis	Up to 1,831 cases, up to 2,546 controls	Up to 4,064 cases, up to 4,685 controls	16p11.2	16	30931304	FBXL19,POL3S	FBXL19			54620			rs10782001-G	rs10782001	0	10782001	intron	0	0.37	9e-10	9.04576		1.16	[NR]	Illumina & Perlegen [up to 7,456,344] (imputed)	N
	2013-05-31	23449627	Cousminer DL	2013-02-27	Hum Mol Genet	http://www.ncbi.nlm.nih.gov/pubmed/23449627	Genome-wide association and longitudinal analyses reveal genetic loci linking pubertal height growth, pubertal timing and childhood adiposity.	Pubertal anthropometrics	7,161 European ancestry males, 6,879 European ancestry females	5,133 European ancestry males, 4,577 European ancestry females	19q13.33	19	48711017	MAMSTR	FUT2 - MAMSTR	2524	284358		5.08	1.73	rs281379-G	rs281379	0	281379	Intergenic	1	0.52	5e-08	7.30103	(Single Height-males)	0.07	[0.043-0.097] unit increase	Illumina & Affymetrix [~2.5 million] (imputed)	N
	2013-05-31	23449627	Cousminer DL	2013-02-27	Hum Mol Genet	http://www.ncbi.nlm.nih.gov/pubmed/23449627	Genome-wide association and longitudinal analyses reveal genetic loci linking pubertal height growth, pubertal timing and childhood adiposity.	Pubertal anthropometrics	up to 5,043 European ancestry males, up to 5,756 European ancestry females		6p21.31	6	34796205	C6orf106	UHRF1BP1			54887			rs9469890-C	rs9469890	0	9469890	intron	0	0.88	9e-08	7.04576	(Pubertal growth)	0.12	[0.077-0.163] unit decrease	Illumina & Affymetrix [~2.5 million] (imputed)	N
	2013-05-31	23449627	Cousminer DL	2013-02-27	Hum Mol Genet	http://www.ncbi.nlm.nih.gov/pubmed/23449627	Genome-wide association and longitudinal analyses reveal genetic loci linking pubertal height growth, pubertal timing and childhood adiposity.	Pubertal anthropometrics	7,161 European ancestry males, 6,879 European ancestry females	5,133 European ancestry males, 4,577 European ancestry females	6p22.1	6	28162011	ZNF	ZNF192P1			651302			rs1150668-G	rs1150668	0	1150668	intron	0	0.43	2e-07	6.69897	(Single Height)	0.06	[0.038-0.082] unit decrease	Illumina & Affymetrix [~2.5 million] (imputed)	N
	2013-05-31	23449627	Cousminer DL	2013-02-27	Hum Mol Genet	http://www.ncbi.nlm.nih.gov/pubmed/23449627	Genome-wide association and longitudinal analyses reveal genetic loci linking pubertal height growth, pubertal timing and childhood adiposity.	Pubertal anthropometrics	7,161 European ancestry males, 6,879 European ancestry females	5,133 European ancestry males, 4,577 European ancestry females	1q32.1	1	205720679	NUCKS1,RAB7L1	NUCKS1			64710			rs823094-G	rs823094	0	823094	intron	0	0.43	2e-07	6.69897	(Single Height)	0.05	[0.03-0.07] unit decrease	Illumina & Affymetrix [~2.5 million] (imputed)	N
	2013-05-31	23449627	Cousminer DL	2013-02-27	Hum Mol Genet	http://www.ncbi.nlm.nih.gov/pubmed/23449627	Genome-wide association and longitudinal analyses reveal genetic loci linking pubertal height growth, pubertal timing and childhood adiposity.	Pubertal anthropometrics	7,161 European ancestry males, 6,879 European ancestry females	5,133 European ancestry males, 4,577 European ancestry females	12p12.3	12	14813670	C12orf60,HIST4H4	C12orf60;SMCO3			144608;440087			rs4764124-C	rs4764124	0	4764124	intron;intron	0	0.52	8e-07	6.09691	(Single Height)	0.05	[0.03-0.07] unit increase	Illumina & Affymetrix [~2.5 million] (imputed)	N
	2011-10-16	21946350	Soler Artigas M	2011-09-25	Nat Genet	http://www.ncbi.nlm.nih.gov/pubmed/21946350	Genome-wide association and large-scale follow up identifies 16 new loci influencing lung function.	Pulmonary function	48,201 European ancestry individuals	46,411 European ancestry individuals	1p36.13	1	16980180	MFAP2	MFAP2			4237			rs2284746-G	rs2284746	0	2284746	intron	0	0.52	8e-16	15.0969	(FEV1/FVC)	0.04	[0.030-0.050] unit decrease	Affymetrix & Illumina [~2.5 million] (imputed)	N
	2011-10-18	21946350	Soler Artigas M	2011-09-25	Nat Genet	http://www.ncbi.nlm.nih.gov/pubmed/21946350	Genome-wide association and large-scale follow up identifies 16 new loci influencing lung function.	Pulmonary function	48,201 European ancestry individuals	46,411 European ancestry individuals	10q22.3	10	76555466	C10orf11	C10orf11			83938			rs11001819-G	rs11001819	0	11001819	intron	0	0.52	3e-12	11.5229	(FEV1)	0.03	[0.021-0.037] unit decrease	Affymetrix & Illumina [~2.5 million] (imputed)	N
	2011-10-18	21946350	Soler Artigas M	2011-09-25	Nat Genet	http://www.ncbi.nlm.nih.gov/pubmed/21946350	Genome-wide association and large-scale follow up identifies 16 new loci influencing lung function.	Pulmonary function	48,201 European ancestry individuals	46,411 European ancestry individuals	6p22.1	6	28354519	ZKSCAN3, ZNF323	ZKSCAN3			80317			rs6903823-G	rs6903823	0	6903823	intron	0	0.21	2e-10	9.69897	(FEV1)	0.04	[0.025-0.049] unit decrease	Affymetrix & Illumina [~2.5 million] (imputed)	N
	2010-01-13	20010835	Hancock DB	2009-12-13	Nat Genet	http://www.ncbi.nlm.nih.gov/pubmed/20010835?itool=EntrezSystem2.PEntrez.Pubmed.Pubmed_ResultsPanel.Pubmed_RVDocSum&ordinalpos=5	Meta-analyses of genome-wide association studies identify multiple loci associated with pulmonary function.	Pulmonary function	20,890 European ancestry individuals	16,178 European ancestry individuals	9q22.32	9	95468726	PTCH1	PTCH1;LOC100507346			5727;100507346			rs16909898-A	rs16909898	0	16909898	intron;ncRNA	0	0.9	5e-07	6.30103	(FEV1/FVC)	0.5	[NR] % increase	Affymetrix & Illumina [2,534,500] (imputed)	N
	2014-02-21	23932459	Yao TC	2013-08-06	J Allergy Clin Immunol	http://www.ncbi.nlm.nih.gov/pubmed/23932459	Genome-wide association study of lung function phenotypes in a founder population.	Pulmonary function	1,144 Hutterite individuals	NA	10q22.3	10	76571560	C10orf11	MIR606 - ATP5G1P8	693191	100288222		1019.01	264.79	rs2637266-?	rs2637266	0	2637266	Intergenic	1	NR	2e-06	5.69897	(FEV1/FVC)	NR	NR	Affymetrix [246,010]	N
	2013-02-27	23284291	Hancock DB	2012-12-20	PLoS Genet	http://www.ncbi.nlm.nih.gov/pubmed/23284291	Genome-wide joint meta-analysis of SNP and SNP-by-smoking interaction identifies novel loci for pulmonary function.	Pulmonary function (interaction)	50,047 European ancestry individuals	NR	9q22.32	9	95468726	PTCH1	PTCH1;LOC100507346			5727;100507346			rs16909898-?	rs16909898	0	16909898	intron;ncRNA	0	NR	8e-12	11.0969	(FEV1/FVC, Ever-smoking)	NR	NR	NR [~2.5 Million] (imputed)	N
	2013-02-27	23284291	Hancock DB	2012-12-20	PLoS Genet	http://www.ncbi.nlm.nih.gov/pubmed/23284291	Genome-wide joint meta-analysis of SNP and SNP-by-smoking interaction identifies novel loci for pulmonary function.	Pulmonary function (interaction)	50,047 European ancestry individuals	NR	1p36.13	1	16980180	MFAP2	MFAP2			4237			rs2284746-?	rs2284746	0	2284746	intron	0	NR	2e-11	10.699	(FEV1/FVC, Pack-years)	NR	NR	NR [~2.5 Million] (imputed)	N
	2013-02-27	23284291	Hancock DB	2012-12-20	PLoS Genet	http://www.ncbi.nlm.nih.gov/pubmed/23284291	Genome-wide joint meta-analysis of SNP and SNP-by-smoking interaction identifies novel loci for pulmonary function.	Pulmonary function (interaction)	50,047 European ancestry individuals	NR	10q22.3	10	76555466	C10orf11	C10orf11			83938			rs11001819-?	rs11001819	0	11001819	intron	0	NR	5e-08	7.30103	(FEV1, Ever-smoking)	NR	NR	NR [~2.5 Million] (imputed)	N
	2011-01-06	21076409	Sotoodehnia N	2010-11-14	Nat Genet	http://www.ncbi.nlm.nih.gov/pubmed/21076409	Common variants in 22 loci are associated with QRS duration and cardiac ventricular conduction.	QRS duration	39,717 European ancestry individuals, 690 Orcadian individuals	7,170 European ancestry individuals	17q21.32	17	46935905	GOSR2	GOSR2			9570			rs17608766-C	rs17608766	0	17608766	intron	0	0.16	5e-10	9.30103		0.53	[0.33-0.73] ms increase	Affymetrix & Illumina [~2.5 million] (imputed)	N
	2013-03-19	23222517	van der Harst P	2012-12-05	Nature	http://www.ncbi.nlm.nih.gov/pubmed/23222517	Seventy-five genetic loci influencing the human red blood cell.	Red blood cell traits	62,553 European ancestry individuals, 9,308 South Asian ancestry individuals	63,506 European ancestry individuals	22q12.3	22	32484598	FBXO7	FBXO7			25793			rs5749446-T	rs5749446	0	5749446	intron	0	0.62	3e-13	12.5229	(EA, MCH)	0.01	[-0.00084-0.01484] unit increase	Illumina, Affymetrix & Perlegen [2,711,806] imputed	N
	2013-03-19	23222517	van der Harst P	2012-12-05	Nature	http://www.ncbi.nlm.nih.gov/pubmed/23222517	Seventy-five genetic loci influencing the human red blood cell.	Red blood cell traits	62,553 European ancestry individuals, 9,308 South Asian ancestry individuals	63,506 European ancestry individuals	12q21.32	12	88435517	KITLG	TMTC3 - KITLG	160418	4254		235.63	57.28	rs11104870-C	rs11104870	0	11104870	Intergenic	1	0.3	6e-11	10.2218	(EA, RBCC	0.01	[0.0091-0.0169] unit increase	Illumina, Affymetrix & Perlegen [2,711,806] imputed	N
	2013-03-19	23222517	van der Harst P	2012-12-05	Nature	http://www.ncbi.nlm.nih.gov/pubmed/23222517	Seventy-five genetic loci influencing the human red blood cell.	Red blood cell traits	62,553 European ancestry individuals, 9,308 South Asian ancestry individuals	63,506 European ancestry individuals	19q13.11	19	32690578	NUDT19	NUDT19			390916			rs3892630-T	rs3892630	0	3892630	intron	0	0.18	1e-10	10	(EA, MCV)	0.18	[0.11-0.24] unit increase	Illumina, Affymetrix & Perlegen [2,711,806] imputed	N
	2009-02-16	17952075	Sulem P	2007-10-21	Nat Genet	http://www.ncbi.nlm.nih.gov/pubmed/17952075?ordinalpos=1&itool=EntrezSystem2.PEntrez.Pubmed.Pubmed_ResultsPanel.Pubmed_RVDocSum+E2	Genetic determinants of hair, eye and skin pigmentation in Europeans.	Red vs non-red hair color	2,986 individuals	3,932 individuals	16q24.3	16	89919709	MC1R	MC1R			4157			rs1805007-T	rs1805007	0	1805007	missense	0	NR	2e-142	141.699		12.47	[9.37-16.60]	Illumina[317,511]	N
	2013-06-06	23396134	Verhoeven VJ	2013-02-10	Nat Genet	http://www.ncbi.nlm.nih.gov/pubmed/23396134	Genome-wide meta-analyses of multiancestry cohorts identify multiple new susceptibility loci for refractive error and myopia.	Refractive error	37,382 European ancestry individuals, 578 Han Chinese ancestry individuals, 3,417 Singaporean Chinese ancestry individuals, 2,273 Singaporean Malay ancestry individuals, 2,108 Singaporean Indian ancestry individuals	NA	18q22.3	18	74506788	CNDP2	CNDP2			55748			rs12971120-G	rs12971120	0	12971120	intron	0	0.23	2e-07	6.69897		0.1	[0.062-0.136] unit increase	Illumina & Affymetrix [2.5 million] (imputed)	N
	2009-05-27	19430482	Kottgen A	2009-05-10	Nat Genet	http://www.ncbi.nlm.nih.gov/pubmed/19430482?ordinalpos=1&itool=EntrezSystem2.PEntrez.Pubmed.Pubmed_ResultsPanel.Pubmed_DefaultReportPanel.Pubmed_RVDocSum	Multiple loci associated with indices of renal function and chronic kidney disease.	Renal function and chronic kidney disease	2,388 European ancestry cases, 17,489 European ancestry controls	1,932 cases, 19,534 controls	15q21.1	15	45406595	SPATA5L1, GATM	SPATA5L1			79029			rs2467853-G	rs2467853	0	2467853	intron	0	0.38	6e-14	13.2218	(eGFRcrea)	0.01	[0.009-0.017] ml/min/1.73m2 decrease	Affymetrix & Illumina [~2.5 million] (imputed)	N
	2012-09-18	22797727	Okada Y	2012-07-15	Nat Genet	http://www.ncbi.nlm.nih.gov/pubmed/22797727	Meta-analysis identifies multiple loci associated with kidney function-related traits in east Asian populations.	Renal function-related traits (BUN)	39,717 East Asian ancestry individuals	17,461 East Asian ancestry individuals	2q13	2	113221363	PAX8	PAX8			7849			rs11123170-G	rs11123170	0	11123170	intron	0	0.35	3e-10	9.52288		0.01	[0.0035-0.0067] mg/dl increase	Affymetrix & Illumina [2,281,523] (imputed)	N
	2012-09-18	22797727	Okada Y	2012-07-15	Nat Genet	http://www.ncbi.nlm.nih.gov/pubmed/22797727	Meta-analysis identifies multiple loci associated with kidney function-related traits in east Asian populations.	Renal function-related traits (eGRFcrea)	42,451 East Asian, South Asian, and South East Asian ancestry individuals	19,636 East Asian ancestry individuals	5q35.3	5	177367190	RGS14	RGS14			10636			rs12654812-A	rs12654812	0	12654812	intron	0	0.36	2e-07	6.69897		0	[0.0026-0.0058] ml/min/1.73m2 decrease	Affymetrix & Illumina [2,353,587] (imputed)	N
	2012-09-18	22797727	Okada Y	2012-07-15	Nat Genet	http://www.ncbi.nlm.nih.gov/pubmed/22797727	Meta-analysis identifies multiple loci associated with kidney function-related traits in east Asian populations.	Renal function-related traits (sCR)	42,257 East Asian, South Asian, and South East Asian ancestry individuals	19,662 East Asian ancestry individuals	5q35.3	5	177367190	RGS14	RGS14			10636			rs12654812-A	rs12654812	0	12654812	intron	0	0.36	5e-07	6.30103		0	[0.0022-0.0050] mg/dl increase	Affymetrix & Illumina [2,353,587] (imputed)	N
	2012-07-21	22566498	Turner ST	2012-05-07	Hypertension	http://www.ncbi.nlm.nih.gov/pubmed/22566498	Genomic association analysis identifies multiple loci influencing antihypertensive response to an angiotensin II receptor blocker.	Response to angiotensin II receptor blocker therapy (opposite direction w/ diuretic therapy)	394 European ancestry hypertensive individuals, 193 African American hypertensive individuals	NR	2p22.1	2	39616057	AC007246.3	LOC728730			728730			rs7587205-T	rs7587205	0	7587205		0	NR	4e-06	5.39794	(AA)	NR	NR	Affymetrix [~2.3 million] (imputed)	N
	2013-08-16	20014019	Dubinsky MC	2010-08-01	Inflamm Bowel Dis	http://www.ncbi.nlm.nih.gov/pubmed/20014019	Genome wide association (GWA) predictors of anti-TNFalpha therapeutic responsiveness in pediatric inflammatory bowel disease.	Response to anti-TNF alpha therapy in inflammatory bowel disease	94 Other ancestry pediatric cases	NA	13q31.1	13	79314341	RBM26	RBM26			64062			rs1155848-?	rs1155848	0	1155848	UTR-3	0	NR	5e-07	6.30103		35.73	[NR]	Illumina [301,742]	N
	2013-01-29	23149075	Aslibekyan S	2012-11-10	Nutr Metab Cardiovasc Dis	http://www.ncbi.nlm.nih.gov/pubmed/23149075	Preliminary evidence of genetic determinants of adiponectin response to fenofibrate in the Genetics of Lipid Lowering Drugs and Diet Network.	Response to fenofibrate (adiponectin levels)	793 European ancestry individuals	NA	15q21.1	15	45508837	SLC30A4	SLC30A4			7782			rs950027-?	rs950027	0	950027	intron	0	NR	5e-06	5.30103	(Response)	0.04	[0.024-0.056] ng/dL decrease	Affymterix [2,543,887] (imputed)	N
	2010-04-14	20339536	Barber MJ	2010-03-22	PLoS One	http://www.ncbi.nlm.nih.gov/pubmed/20339536	Genome-wide association of lipid-lowering response to statins in combined study populations.	Response to statin therapy	3,928 European ancestry individuals	NA	11q12.2	11	61842278	FADS2, FADS1, FADS3	FADS2			9415			rs174583-T	rs174583	0	174583	intron	0	0.34	3e-06	5.52288	(Triglyceride, sum)	NR	NR	Illumina [~2.5 million](imputed)	N
	2010-04-14	20339536	Barber MJ	2010-03-22	PLoS One	http://www.ncbi.nlm.nih.gov/pubmed/20339536	Genome-wide association of lipid-lowering response to statins in combined study populations.	Response to statin therapy	3,928 European ancestry individuals	NA	11q12.2	11	61830500	FADS2, FADS1, FEN	FADS2			9415			rs1535-G	rs1535	0	1535	intron	0	0.32	7e-06	5.1549	(HDL, sum)	NR	NR	Illumina [~2.5 million](imputed)	N
	2010-04-14	20339536	Barber MJ	2010-03-22	PLoS One	http://www.ncbi.nlm.nih.gov/pubmed/20339536	Genome-wide association of lipid-lowering response to statins in combined study populations.	Response to statin therapy	3,928 European ancestry individuals	NA	7q11.21	7	64272953	ZNF679, LOC728927, LOC442320	ZNF679 - VN1R39P	168417	100312791		6.02	0.59	rs10266483-A	rs10266483	0	10266483	Intergenic	1	0.35	8e-06	5.09691	(LDL, sum)	NR	NR	Illumina [~2.5 million](imputed)	N
	2012-03-14	22331829	Chasman DI	2012-02-13	Circ Cardiovasc Genet	http://www.ncbi.nlm.nih.gov/pubmed/22331829	Genetic determinants of statin-induced low-density lipoprotein cholesterol reduction: the Justification for the Use of Statins in Prevention: an Intervention Trial Evaluating Rosuvastatin (JUPITER) trial.	Response to statin therapy (LDL-C)	6,989 European ancestry individuals	NR	19p12	19	22431320	LOC342994, ZNF98	ZNF98 - ZNF209P	148198	441843		8.97	32.6	rs931608-?	rs931608	0	931608	Intergenic	1	NR	3e-07	6.52288	(absolute LDL-C reduction)	4.2	[2.44-5.96] mg/dL increase	Illumina [814,418]	N
	2012-12-06	23006423	Niu N M D Ph D	2012-09-24	BMC Cancer	http://www.ncbi.nlm.nih.gov/pubmed/23006423	Genetic association with overall survival of taxane-treated lung cancer patients - A genome-wide association study in human lymphoblastoid cell lines followed by a clinical association study.	Response to taxane treatment (placlitaxel)	96 African American lymphoblastoid cell lines, 96 European ancestry lymphoblastoid cell lines, 96 Han Chinese ancestry lymphoblastoid cell lines	NA	7p21.3	7	12351693	TMEM106B	VWDE			221806			rs6967385-?	rs6967385	0	6967385	missense	0	NR	6e-06	5.22185		NR	NR	Affymetrix & Illumina [~1.3 million]	N
	2012-06-18	22437554	Major JM	2012-03-21	J Nutr	http://www.ncbi.nlm.nih.gov/pubmed/22437554	Genome-wide association study identifies three common variants associated with serologic response to vitamin E supplementation in men.	Response to Vitamin E supplementation	2,112 European ancestry individuals	NR	8q12.3	8	62971034	NKAIN3	NKAIN3			286183			rs7834588-T	rs7834588	0	7834588	intron	0	0.41	6e-07	6.22185	(alpha-TOH)	0.03	[0.010-0.050] mg/L increase	Illumina [549,989]	N
	2010-09-02	20639392	Eijgelsheim M	2010-07-16	Hum Mol Genet	http://www.ncbi.nlm.nih.gov/pubmed/20639392	Genome-wide association analysis identifies multiple loci related to resting heart rate.	Resting heart rate	38,991 European ancestry individuals	NA	11q12.2	11	61803311	FADS1	FADS1			3992			rs174547-C	rs174547	0	174547	intron	0	0.33	2e-09	8.69897		6.2	[4.22-8.18] ms decrease	Affymetrix & Illumina [~2.5 million] (imputed)	N
	2010-12-16	21060863	Ikram MK	2010-10-28	PLoS Genet	http://www.ncbi.nlm.nih.gov/pubmed/21060863	Four novel Loci (19q13, 6q24, 12q24, and 5q14) influence the microcirculation in vivo.	Retinal vascular caliber	15,358 European ancestry individuals	6,652 European ancestry individuals	19q13.33	19	48725015	RASIP1, IZUMO1, FUT1, FUT2, CA11, FGF21, FLJ36070	RASIP1			54922			rs2287921-T	rs2287921	0	2287921	intron	0	0.47	2e-25	24.699	(Retinal venular caliber)	2.1	[1.71-2.49] um decrease	Affymetrix and Illumina [2,194,468 ] (imputed)	N
	2014-08-05	24390342	Okada Y	2013-12-25	Nature	http://www.ncbi.nlm.nih.gov/pubmed/24390342	Genetics of rheumatoid arthritis contributes to biology and drug discovery.	Rheumatoid arthritis	up to 14,361 European ancestry cases, up to 42,923 European ancestry controls, up to 4,873 East Asian ancestry cases, up to 17,642 East Asian ancestry controls	up to 3,775 European ancestry cases, up to 5,801 European ancestry controls, up to 6,871 East Asian ancestry cases, up to 6,392 East Asian ancestry controls	1p36.13	1	17346235	PADI4	PADI4			23569			rs2301888-G	rs2301888	0	2301888	intron	0	0.58	1e-18	18		1.13	[1.10-1.16]	Affymetrix & Illumina [up to 9,739,303] (Imputed)	N
	2008-11-25	17804836	Plenge RM	2007-09-05	N Engl J Med	http://www.ncbi.nlm.nih.gov/pubmed/17804836?ordinalpos=3&itool=EntrezSystem2.PEntrez.Pubmed.Pubmed_ResultsPanel.Pubmed_RVDocSum	TRAF1-C5 as a risk locus for rheumatoid arthritis--a genomewide study.	Rheumatoid arthritis	1,522 European ancestry cases, 1,850 European ancestry controls	1,053 European ancestry cases, 1,858 European ancestry controls	9q33.2	9	120927961	TRAF1-C5	TRAF1			7185			rs3761847-G	rs3761847	0	3761847	intron	0	0.41	4e-14	13.3979		1.32	[1.23-1.42]	Illumina [297,086]	N
	2014-08-05	24390342	Okada Y	2013-12-25	Nature	http://www.ncbi.nlm.nih.gov/pubmed/24390342	Genetics of rheumatoid arthritis contributes to biology and drug discovery.	Rheumatoid arthritis	up to 14,361 European ancestry cases, up to 42,923 European ancestry controls, up to 4,873 East Asian ancestry cases, up to 17,642 East Asian ancestry controls	up to 3,775 European ancestry cases, up to 5,801 European ancestry controls, up to 6,871 East Asian ancestry cases, up to 6,392 East Asian ancestry controls	1p36.13	1	17346235	PADI4	PADI4			23569			rs2301888-G	rs2301888	0	2301888	intron	0	0.41	8e-13	12.0969	(East Asian)	1.19	[1.14-1.25]	Affymetrix & Illumina [up to 9,739,303] (Imputed)	N
	2014-08-05	24390342	Okada Y	2013-12-25	Nature	http://www.ncbi.nlm.nih.gov/pubmed/24390342	Genetics of rheumatoid arthritis contributes to biology and drug discovery.	Rheumatoid arthritis	up to 14,361 European ancestry cases, up to 42,923 European ancestry controls, up to 4,873 East Asian ancestry cases, up to 17,642 East Asian ancestry controls	up to 3,775 European ancestry cases, up to 5,801 European ancestry controls, up to 6,871 East Asian ancestry cases, up to 6,392 East Asian ancestry controls	9q33.2	9	120873843	TRAF1, C5	PHF19			26147			rs10985070-C	rs10985070	0	10985070	intron	0	0.45	5e-11	10.301		1.08	[1.06-1.11]	Affymetrix & Illumina [up to 9,739,303] (Imputed)	N
	2014-08-05	24390342	Okada Y	2013-12-25	Nature	http://www.ncbi.nlm.nih.gov/pubmed/24390342	Genetics of rheumatoid arthritis contributes to biology and drug discovery.	Rheumatoid arthritis	up to 14,361 European ancestry cases, up to 42,923 European ancestry controls, up to 4,873 East Asian ancestry cases, up to 17,642 East Asian ancestry controls	up to 3,775 European ancestry cases, up to 5,801 European ancestry controls, up to 6,871 East Asian ancestry cases, up to 6,392 East Asian ancestry controls	9q33.2	9	120873843	TRAF1, C5	PHF19			26147			rs10985070-C	rs10985070	0	10985070	intron	0	0.42	4e-09	8.39794	(EA)	1.09	[1.06-1.12]	Affymetrix & Illumina [up to 9,739,303] (Imputed)	N
	2014-08-05	24390342	Okada Y	2013-12-25	Nature	http://www.ncbi.nlm.nih.gov/pubmed/24390342	Genetics of rheumatoid arthritis contributes to biology and drug discovery.	Rheumatoid arthritis	up to 14,361 European ancestry cases, up to 42,923 European ancestry controls, up to 4,873 East Asian ancestry cases, up to 17,642 East Asian ancestry controls	up to 3,775 European ancestry cases, up to 5,801 European ancestry controls, up to 6,871 East Asian ancestry cases, up to 6,392 East Asian ancestry controls	1p36.13	1	17346235	PADI4	PADI4			23569			rs2301888-G	rs2301888	0	2301888	intron	0	0.65	6e-09	8.22185	(EA)	1.11	[1.07-1.14]	Affymetrix & Illumina [up to 9,739,303] (Imputed)	N
	2014-08-05	24390342	Okada Y	2013-12-25	Nature	http://www.ncbi.nlm.nih.gov/pubmed/24390342	Genetics of rheumatoid arthritis contributes to biology and drug discovery.	Rheumatoid arthritis	up to 14,361 European ancestry cases, up to 42,923 European ancestry controls, up to 4,873 East Asian ancestry cases, up to 17,642 East Asian ancestry controls	up to 3,775 European ancestry cases, up to 5,801 European ancestry controls, up to 6,871 East Asian ancestry cases, up to 6,392 East Asian ancestry controls	11q12.2	11	61828092	FADS1, FADS2, FADS3	FADS2			9415			rs968567-C	rs968567	0	968567	intron	0	0.83	2e-08	7.69897	(EA)	1.12	[1.07-1.16]	Affymetrix & Illumina [up to 9,739,303] (Imputed)	N
	2011-05-25	21505073	Terao C	2011-04-19	Hum Mol Genet	http://www.ncbi.nlm.nih.gov/pubmed/21505073	The human AIRE gene at chromosome 21q22 is a genetic determinant for the predisposition to rheumatoid arthritis in Japanese population.	Rheumatoid arthritis	1,247 Japanese ancestry cases, 1,486 Japanese ancestry controls	4,168 Japanese ancestry cases, 5,003 Japanese ancestry controls	1p36.13	1	17348042	PADI4	PADI4			23569			rs2240335-?	rs2240335	0	2240335	cds-synon	0	NR	2e-08	7.69897		NR	NR	Illumina [241,523]	N
	2011-04-29	21452313	Freudenberg J	2011-04-01	Arthritis Rheum	http://www.ncbi.nlm.nih.gov/pubmed/21452313	Genome-wide association study of rheumatoid arthritis in Koreans: population-specific loci as well as overlap with European susceptibility loci.	Rheumatoid arthritis	801 Korean ancestry cases, 757 Korean ancestry controls	718 Korean ancestry cases, 719 Korean ancestry controls	1p36.13	1	17348042	PADI4	PADI4			23569			rs2240335-?	rs2240335	0	2240335	cds-synon	0	0.397	2e-08	7.69897		1.5	[NR]	Illumina [441,398]	N
	2009-06-17	19503088	Gregersen PK	2009-06-07	Nat Genet	http://www.ncbi.nlm.nih.gov/pubmed/19503088?ordinalpos=1&itool=EntrezSystem2.PEntrez.Pubmed.Pubmed_ResultsPanel.Pubmed_DefaultReportPanel.Pubmed_RVDocSum	REL, encoding a member of the NF-kappaB family of transcription factors, is a newly defined risk locus for rheumatoid arthritis.	Rheumatoid arthritis	2,418 European ancestry cases, 4,504 European ancestry controls	2,604 cases, 2,882 controls	9q33.2	9	120890620	TRAF1, C5	PHF19			26147			rs881375-?	rs881375	0	881375	intron	0	NR	4e-08	7.39794		NR	NR	Illumina [278,502]	N
	2014-08-05	24390342	Okada Y	2013-12-25	Nature	http://www.ncbi.nlm.nih.gov/pubmed/24390342	Genetics of rheumatoid arthritis contributes to biology and drug discovery.	Rheumatoid arthritis	up to 14,361 European ancestry cases, up to 42,923 European ancestry controls, up to 4,873 East Asian ancestry cases, up to 17,642 East Asian ancestry controls	up to 3,775 European ancestry cases, up to 5,801 European ancestry controls, up to 6,871 East Asian ancestry cases, up to 6,392 East Asian ancestry controls	12q14.1	12	57714269	CDK4	OS9			10956			rs1633360-T	rs1633360	0	1633360	intron	0	0.58	7e-08	7.1549	(EA)	1.08	[1.05-1.11]	Affymetrix & Illumina [up to 9,739,303] (Imputed)	N
	2014-08-05	24390342	Okada Y	2013-12-25	Nature	http://www.ncbi.nlm.nih.gov/pubmed/24390342	Genetics of rheumatoid arthritis contributes to biology and drug discovery.	Rheumatoid arthritis	up to 14,361 European ancestry cases, up to 42,923 European ancestry controls, up to 4,873 East Asian ancestry cases, up to 17,642 East Asian ancestry controls	up to 3,775 European ancestry cases, up to 5,801 European ancestry controls, up to 6,871 East Asian ancestry cases, up to 6,392 East Asian ancestry controls	12q14.1	12	57714269	CDK4	OS9			10956			rs1633360-T	rs1633360	0	1633360	intron	0	0.49	1e-07	7		1.07	[1.04-1.10]	Affymetrix & Illumina [up to 9,739,303] (Imputed)	N
	2010-06-13	20453842	Stahl EA	2010-05-09	Nat Genet	http://www.ncbi.nlm.nih.gov/pubmed/20453842	Genome-wide association study meta-analysis identifies seven new rheumatoid arthritis risk loci.	Rheumatoid arthritis	5,539 European ancestry cases, 20,169 European ancestry controls	6,768 European ancestry cases, 8,806 European ancestry controls	9q33.2	9	120927961	TRAF1,C5	TRAF1			7185			rs3761847-G	rs3761847	0	3761847	intron	0	0.43	2e-07	6.69897		1.13	[1.08-1.18]	Affymetrix & Illumina [~2,716,259] (imputed)	N
	2012-09-26	22837380	Fischer A	2012-07-26	Am J Respir Crit Care Med	http://www.ncbi.nlm.nih.gov/pubmed/22837380	A novel sarcoidosis risk locus for Europeans on chromosome 11q13.1.	Sarcoidosis	564 European ancestry cases, 1,575 European ancestry controls	3,080 European ancestry cases, 3,659 European ancestry controls	11q13.1	11	64340005	CCDC88B, KCNK4, PRDX5, BAD, GPR137	CCDC88B;LOC102723878			283234;102723878			rs479777-?	rs479777	0	479777	nearGene-5;ncRNA	0	0.64	3e-18	17.5229		1.18	[1.18-1.43]	Affymetrix [1,294,967] (imputed)	N
	2014-01-09	23817569	Hinds DA	2013-06-30	Nat Genet	http://www.ncbi.nlm.nih.gov/pubmed/23817569	A genome-wide association meta-analysis of self-reported allergy identifies shared and allergy-specific susceptibility loci.	Self-reported allergy	53,862 European ancestry individuals	NA	17q25.3	17	79414777	Intergenic	RBFOX3;LOC102723900			146713;102723900			rs1316453-C	rs1316453	0	1316453	intron;intron	0	0.3466	7e-06	5.1549		0.06	[0.035-0.090] unit increase	Illumina [2.4 million] (Imputed)	N
	2011-01-13	21160077	Gudmundsson J	2010-12-15	Sci Transl Med	http://www.ncbi.nlm.nih.gov/pubmed/21160077	Genetic correction of PSA values using sequence variants associated with PSA levels.	Serum prostate-specific antigen levels	7,538 European ancestry individuals	2,373 European ancestry individuals	5p15.33	5	1321972	TERT	CLPTM1L			81037			rs401681-C	rs401681	0	401681	intron	0	0.55	1e-10	10		7	[NR] % increase	Illumina [304,070]	N
	2014-04-04	23999434	Ho JE	2013-09-03	J Clin Invest	http://www.ncbi.nlm.nih.gov/pubmed/23999434	Common genetic variation at the IL1RL1 locus regulates IL-33/ST2 signaling.	Serum protein levels (sST2)	2,797 individuals	NR	2q12.1	2	102316102	IL1RL1	IL1RL1			9173			rs950880-A	rs950880	0	950880	intron	0	0.39	7e-94	93.1549		0.18	[0.16-0.20] unit decrease	Affymetrix [2.5 million] (Imputed)	N
	2009-02-16	17952075	Sulem P	2007-10-21	Nat Genet	http://www.ncbi.nlm.nih.gov/pubmed/17952075?ordinalpos=1&itool=EntrezSystem2.PEntrez.Pubmed.Pubmed_ResultsPanel.Pubmed_RVDocSum+E2	Genetic determinants of hair, eye and skin pigmentation in Europeans.	Skin sensitivity to sun	2,986 individuals	3,932 individuals	16q24.3	16	89919709	MC1R	MC1R			4157			rs1805007-T	rs1805007	0	1805007	missense	0	0.06	2e-55	54.699		2.94	[2.42-3.58]	Illumina[317,511]	N
	2014-08-01	17903308	Gottlieb DJ	2007-09-19	BMC Med Genet	http://www.ncbi.nlm.nih.gov/pubmed/17903308?ordinalpos=1&itool=EntrezSystem2.PEntrez.Pubmed.Pubmed_ResultsPanel.Pubmed_RVDocSum	Genome-wide association of sleep and circadian phenotypes.	Sleep-related phenotypes	up to 738 individuals from 203 families	NA	3p22.1	3	40055127	MYRIP	MYRIP			25924			rs6599077-?	rs6599077	0	6599077	intron	0	NR	1e-07	7	(Sleep duration)	NR	NR	Affymetrix [70,897]	N
	2012-03-27	22359512	Demirkan A	2012-02-16	PLoS Genet	http://www.ncbi.nlm.nih.gov/pubmed/22359512	Genome-wide association study identifies novel loci associated with circulating phospho- and sphingolipid concentrations.	Sphingolipid levels	4,034 European ancestry individuals	NR	19p13.2	19	8206837	LASS4	FBN3 - CERS4	84467	79603		59.34	2.49	rs7258249-?	rs7258249	0	7258249	Intergenic	1	NR	1e-34	34	(levels)	0	[0.80-3.70] % increase	Illumina [NR] (imputed)	N
	2009-11-04	19798445	Hicks AA	2009-10-02	PLoS Genet	http://www.ncbi.nlm.nih.gov/pubmed/19798445?ordinalpos=4&itool=EntrezSystem2.PEntrez.Pubmed.Pubmed_ResultsPanel.Pubmed_DefaultReportPanel.Pubmed_RVDocSum	Genetic determinants of circulating sphingolipid concentrations in European populations.	Sphingolipid levels	4,110 European ancestry individuals	NA	19p13.2	19	8206837	LASS4	FBN3 - CERS4	84467	79603		59.34	2.49	rs7258249-G	rs7258249	0	7258249	Intergenic	1	0.48	2e-27	26.699	(SM 18:1Mol%)	0	[0.0007-0.001] mol % increase	Illumina [318,237]	N
	2013-06-06	23362303	Wu JH	2013-01-29	Circ Cardiovasc Genet	http://www.ncbi.nlm.nih.gov/pubmed/23362303	Genome-wide association study identifies novel loci associated with concentrations of four plasma phospholipid fatty acids in the de novo lipogenesis pathway: results from the Cohorts for Heart and Aging Research in Genomic Epidemiology (CHARGE) consortium.	Stearic acid (18:0) plasma levels	8,961 European ancestry individuals		11q12.2	11	61790331	C11orf10, FADS1, FADS2, FEN1, FADS3	TMEM258			746			rs102275-C	rs102275	0	102275	intron	0	0.322	1e-20	20		0.18	[0.142-0.218] unit decrease	Affymetrix & Illumina [~2.5 million] (imputed)	N
	2012-08-17	22589738	Fox CS	2012-05-10	PLoS Genet	http://www.ncbi.nlm.nih.gov/pubmed/22589738	Genome-wide association for abdominal subcutaneous and visceral adipose reveals a novel locus for visceral fat in women.	Subcutaneous adipose tissue	5,560 European ancestry females and 4,997 European ancestry males	NA	1p31.1	1	72358030	NEGR1	RPL31P12 - KRT8P21	100270887	126811		56.16	746.75	rs990871-T	rs990871	0	990871	Intergenic	1	0.61	4e-06	5.39794	(men)	NR	NR	Affymetrix & Illumina [2.5 million] (imputed)	N
	2013-08-10	23548203	Zhang M	2013-04-01	Hum Mol Genet	http://www.ncbi.nlm.nih.gov/pubmed/23548203	Genome-wide association studies identify several new loci associated with pigmentation traits and skin cancer risk in European Americans.	Sunburns	9,283 European ancestry individuals	4,236 European ancestry individuals	16q24.3	16	89919709	MC1R	MC1R			4157			rs1805007-C	rs1805007	0	1805007	missense	0	NR	2e-19	18.699		1.66	[1.31-2.01] unit increase	Illumina & Affymetrix [7,588,169] (Imputed)	N
	2008-11-25	18204446	Harley JB	2008-01-20	Nat Genet	http://www.ncbi.nlm.nih.gov/pubmed/18204446?ordinalpos=1&itool=EntrezSystem2.PEntrez.Pubmed.Pubmed_ResultsPanel.Pubmed_RVDocSum	Genome-wide association scan in women with systemic lupus erythematosus identifies susceptibility variants in ITGAM, PXK, KIAA1542 and other loci.	Systemic lupus erythematosus	720 European ancestry female cases, 2,337 European ancestry female controls	1,846 European ancestry female cases, 1,825 European ancestry female controls	11p15.5	11	589564	KIAA1542	PHRF1			57661			rs4963128-?	rs4963128	0	4963128	intron	0	0.34	3e-10	9.52288		1.28	[1.18-1.37]	Illumina [317,501]	N
	2009-11-09	19838193	Han JW	2009-10-18	Nat Genet	http://www.ncbi.nlm.nih.gov/pubmed/19838193?itool=EntrezSystem2.PEntrez.Pubmed.Pubmed_ResultsPanel.Pubmed_RVDocSum&ordinalpos=2	Genome-wide association study in a Chinese Han population identifies nine new susceptibility loci for systemic lupus erythematosus.	Systemic lupus erythematosus	1,047 Han Chinese ancestry cases, 1,205 Han Chinese ancestry controls	3,152 Han Chinese ancestry cases, 7,050 Han Chinese ancestry controls	16p11.2	16	30631546	NR	ZNF689 - PRR14	115509	78994		20.77	19.17	rs7197475-A	rs7197475	0	7197475	Intergenic	1	0.08	3e-08	7.52288		1.31	[1.20-1.46]	Illumina [493,955]	N
	2009-11-09	19838193	Han JW	2009-10-18	Nat Genet	http://www.ncbi.nlm.nih.gov/pubmed/19838193?itool=EntrezSystem2.PEntrez.Pubmed.Pubmed_ResultsPanel.Pubmed_RVDocSum&ordinalpos=2	Genome-wide association study in a Chinese Han population identifies nine new susceptibility loci for systemic lupus erythematosus.	Systemic lupus erythematosus	1,047 Han Chinese ancestry cases, 1,205 Han Chinese ancestry controls	3,152 Han Chinese ancestry cases, 7,050 Han Chinese ancestry controls	16p11.2	16	30624338	NR	ZNF689 - PRR14	115509	78994		13.56	26.38	rs7186852-A	rs7186852	0	7186852	Intergenic	1	0.08	3e-07	6.52288		1.29	[1.17-1.42]	Illumina [493,955]	N
	2011-04-07	21408207	Chung SA	2011-03-03	PLoS Genet	http://www.ncbi.nlm.nih.gov/pubmed/21408207	Differential genetic associations for systemic lupus erythematosus based on anti-dsDNA autoantibody production.	Systemic lupus erythematosus	811 anti-dsDNA positive European ancestry cases, 906 anti-dsDNA negative European ancestry cases, 4,813 European ancestry controls	NA	11p15.5	11	589564	KIAA1542	PHRF1			57661			rs4963128-?	rs4963128	0	4963128	intron	0	0.66	4e-06	5.39794	(anti-dsDNA +)	1.33	[1.18-1.49]	Illumina [421,318] (imputed)	N
	2013-12-11	23740937	Martin JE	2013-06-10	Hum Mol Genet	http://www.ncbi.nlm.nih.gov/pubmed/23740937	A systemic sclerosis and systemic lupus erythematosus pan-meta-GWAS reveals new shared susceptibility loci.	Systemic lupus erythematosus and Systemic sclerosis	up to 2,761 European ancestry systemic sclerosis cases, 769 European ancestry systemic lupus erythematosus cases, 7,381 European ancestry controls	up to 1,578 European ancestry systemic sclerosis cases, 1,727 European ancestry systemic lupus erythematosus cases, 6,893 European ancestry controls	6p21.31	6	34959503	UHRF1BP1	ANKS1A			23294			rs1535001-?	rs1535001	0	1535001	intron	0	NR	3e-07	6.52288		1.18	[NR]	Illumina [NR]	N
	2011-10-21	21909115	Ehret GB	2011-09-11	Nature	http://www.ncbi.nlm.nih.gov/pubmed/21909115	Genetic variants in novel pathways influence blood pressure and cardiovascular disease risk.	Systolic blood pressure	69,395 European ancestry individuals	Up to 133,361 European ancestry individuals	17q21.32	17	46935905	GOSR2	GOSR2			9570			rs17608766-T	rs17608766	0	17608766	intron	0	0.86	1e-10	10		0.56	[NR] mmHg decrease	Affymetrix & Illumina [~2.5 million] (imputed)	N
	2013-08-10	23548203	Zhang M	2013-04-01	Hum Mol Genet	http://www.ncbi.nlm.nih.gov/pubmed/23548203	Genome-wide association studies identify several new loci associated with pigmentation traits and skin cancer risk in European Americans.	Tanning	9,678 European ancestry individuals		16q24.3	16	89919709	MC1R	MC1R			4157			rs1805007-C	rs1805007	0	1805007	missense	0	NR	1e-65	65		0.39	[0.35-0.43] unit decrease	Illumina & Affymetrix [7,588,169] (Imputed)	N
	2010-05-25	20421499	Levy D	2010-04-26	Proc Natl Acad Sci U S A	http://www.ncbi.nlm.nih.gov/pubmed/20421499	Genome-wide association identifies OBFC1 as a locus involved in human leukocyte telomere biology.	Telomere length	3,417 European ancestry individuals	1,893 African American and European ancestry individuals, 2,876 European ancestry individuals	19p12	19	22332449	ZNF676	ZNF729 - RPL34P34	100287226	342994		15.27	36.14	rs1975174-T	rs1975174	0	1975174	Intergenic	1	NR	2e-06	5.69897		0.05	[0.03-0.07] kb increase	Affymetrix & Illumina [~2.5 million] (imputed)	N
	2013-11-07	23666239	Chung CC	2013-05-12	Nat Genet	http://www.ncbi.nlm.nih.gov/pubmed/23666239	Meta-analysis identifies four new loci associated with testicular germ cell tumor.	Testicular germ cell tumor	582 European ancestry male cases, 1,056 European ancestry male controls	3,560 European ancestry male cases, 8,510 European ancestry male controls	16q23.1	16	74636560	RFWD3, GLG1, MLKL	RFWD3			55159			rs4888262-C	rs4888262	0	4888262	cds-synon	0	0.458	5e-12	11.301		1.26	[1.18-1.34]	Illumina [NR]	N
	2013-05-11	23400010	Del-Aguila JL	2013-02-12	Pharmacogenomics J	http://www.ncbi.nlm.nih.gov/pubmed/23400010	Genome-wide association analyses suggest NELL1 influences adverse metabolic response to HCTZ in African Americans.	Thiazide-induced adverse metabolic effects in hypertensive patients	425 European ancestry cases, 342 African American cases	NR	19p12	19	20663465	ZNF626	ZNF626			199777			rs4808260-C	rs4808260	0	4808260	nearGene-5	0	0.3	7e-06	5.1549	(AA-glucose response)	3.71	[2.08-5.34] mg/dL decrease	Illumina and Affymetrics [>2 million] (Imputed)	N
	2014-05-12	24097068	Willer CJ	2013-10-06	Nat Genet	http://www.ncbi.nlm.nih.gov/pubmed/24097068	Discovery and refinement of loci associated with lipid levels.	Triglycerides	94,595 European ancestry individuals	93,982 European ancestry individuals	1p31.3	1	62560271	ANGPTL3	DOCK7			85440			rs2131925-G	rs2131925	0	2131925	intron	0	0.34	3e-74	73.5229		0.07	[NR] mg/dL decrease	NR (Imputed)	N
	2012-01-25	20686565	Teslovich TM	2010-08-05	Nature	http://www.ncbi.nlm.nih.gov/pubmed/20686565	Biological, clinical and population relevance of 95 loci for blood lipids.	Triglycerides	96,598 European ancestry individuals	NA	1p31.3	1	62560271	ANGPTL3,DOCK7	DOCK7			85440			rs2131925-G	rs2131925	0	2131925	intron	0	0.32	9e-43	42.0458		4.94	[4.16-5.72] mg/dL decrease	Affymetrix, Illumina & Perlegen [~2.6 million] (imputed)	N
	2014-05-12	24097068	Willer CJ	2013-10-06	Nat Genet	http://www.ncbi.nlm.nih.gov/pubmed/24097068	Discovery and refinement of loci associated with lipid levels.	Triglycerides	94,595 European ancestry individuals	93,982 European ancestry individuals	11q12.2	11	61802358	FADS1, FADS2, FADS3	FADS1			3992			rs174546-T	rs174546	0	174546	UTR-3	0	0.36	7e-38	37.1549		0.05	[NR] mg/dL increase	NR (Imputed)	N
	2012-01-25	20686565	Teslovich TM	2010-08-05	Nature	http://www.ncbi.nlm.nih.gov/pubmed/20686565	Biological, clinical and population relevance of 95 loci for blood lipids.	Triglycerides	96,598 European ancestry individuals	NA	11q12.2	11	61802358	FADS1,FADS2,FADS3	FADS1			3992			rs174546-T	rs174546	0	174546	UTR-3	0	0.34	5e-24	23.301		3.82	[3.08-4.56] mg/dL increase	Affymetrix, Illumina & Perlegen [~2.6 million] (imputed)	N
	2009-01-12	19060906	Kathiresan S	2008-12-07	Nat Genet	http://www.ncbi.nlm.nih.gov/pubmed/19060906?ordinalpos=1&itool=EntrezSystem2.PEntrez.Pubmed.Pubmed_ResultsPanel.Pubmed_DefaultReportPanel.Pubmed_RVDocSum	Common variants at 30 loci contribute to polygenic dyslipidemia.	Triglycerides	19,840 European ancestry individuals	Up to 20,623 European ancestry individuals	11q12.2	11	61803311	FADS1, FADS2, FADS3	FADS1			3992			rs174547-C	rs174547	0	174547	intron	0	0.33	2e-14	13.699		0.06	[0.02-0.10] s.d. increase	Affymetrix and Illumina [~2,600,000] (imputed)	N
	2010-10-17	20864672	Waterworth DM	2010-09-23	Arterioscler Thromb Vasc Biol	http://www.ncbi.nlm.nih.gov/pubmed/20864672	Genetic variants influencing circulating lipid levels and risk of coronary artery disease.	Triglycerides	up to 17,723 European ancestry individuals	up to 37,774 European ancestry individuals, up to 9,665 Indian Asian ancestry individuals	11q12.2	11	61803876	FADS1	FADS1			3992			rs174548-G	rs174548	0	174548	intron	0	0.17	5e-14	13.301		0.03	[0.02-0.04] unit increase	Affymetrix, Illumina & Perlegen [2,155,369] (imputed)	N
	2009-01-12	19060911	Aulchenko YS	2008-12-07	Nat Genet	http://www.ncbi.nlm.nih.gov/pubmed/19060911?ordinalpos=1&itool=EntrezSystem2.PEntrez.Pubmed.Pubmed_ResultsPanel.Pubmed_DefaultReportPanel.Pubmed_RVDocSum	Loci influencing lipid levels and coronary heart disease risk in 16 European population cohorts.	Triglycerides	17,100 European ancestry individuals, 715 Orcadian individuals	NA	1p31.3	1	62465961	DOCK7	DOCK7			85440			rs1167998-C	rs1167998	0	1167998	intron	0	0.32	2e-12	11.699		0.09	[NR] s.d. decrease	Illumina and Affymetrix [up to 600,000]	N
	2008-11-25	18193043	Willer CJ	2008-01-13	Nat Genet	http://www.ncbi.nlm.nih.gov/pubmed/18193043?ordinalpos=1&itool=EntrezSystem2.PEntrez.Pubmed.Pubmed_ResultsPanel.Pubmed_RVDocSum	Newly identified loci that influence lipid concentrations and risk of coronary artery disease.	Triglycerides	8,684 European ancestry individuals	9,741 European ancestry individuals	1p31.3	1	62583922	ANGPTL3	DOCK7			85440			rs1748195-C	rs1748195	0	1748195	intron	0	0.7	2e-10	9.69897		7.12	[NR] mg/dl higher	Illumina and Affymetrix[~2,261,000]] (imputed)	N
	2014-05-12	24097068	Willer CJ	2013-10-06	Nat Genet	http://www.ncbi.nlm.nih.gov/pubmed/24097068	Discovery and refinement of loci associated with lipid levels.	Triglycerides	94,595 European ancestry individuals	93,982 European ancestry individuals	1p36.11	1	26811902	PIGV, NR0B2	PIGV - ZDHHC18	55650	84243		13.5	14.81	rs12748152-T	rs12748152	0	12748152	Intergenic	1	0.09	1e-09	9		0.04	[NR] mg/dL increase	NR (Imputed)	N
	2013-09-04	20139978	Kamatani Y	2010-02-07	Nat Genet	http://www.ncbi.nlm.nih.gov/pubmed/20139978?itool=EntrezSystem2.PEntrez.Pubmed.Pubmed_ResultsPanel.Pubmed_RVDocSum&ordinalpos=1	Genome-wide association study of hematological and biochemical traits in a Japanese population.	Triglycerides	8,993 Japanese ancestry individuals	NA	1p31.3	1	62652525	ANGPTL3	DOCK7			85440			rs10889353-C	rs10889353	0	10889353	intron	0	0.14	2e-09	8.69897		0.13	[0.085-0.167] unit decrease	Illumina [561,583]	N
	2012-01-25	20686565	Teslovich TM	2010-08-05	Nature	http://www.ncbi.nlm.nih.gov/pubmed/20686565	Biological, clinical and population relevance of 95 loci for blood lipids.	Triglycerides	96,598 European ancestry individuals	NA	12q24.31	12	123975620	CCDC92,ZNF664	ZNF664;ZNF664-FAM101A;LOC102723902			144348;100533183;102723902			rs4765127-G	rs4765127	0	4765127	intron;intron;intron	0	0.34	1e-08	8		2.42	[1.62-3.22] mg/dL decrease	Affymetrix, Illumina & Perlegen [~2.6 million] (imputed)	N
	2014-05-12	24097068	Willer CJ	2013-10-06	Nat Genet	http://www.ncbi.nlm.nih.gov/pubmed/24097068	Discovery and refinement of loci associated with lipid levels.	Triglycerides	94,595 European ancestry individuals	93,982 European ancestry individuals	12q24.31	12	123975620	ZNF664	ZNF664;ZNF664-FAM101A;LOC102723902			144348;100533183;102723902			rs4765127-T	rs4765127	0	4765127	intron;intron;intron	0	0.35	2e-08	7.69897		0.03	[NR] mg/dL decrease	NR (Imputed)	N
	2008-11-25	18193044	Kathiresan S	2008-01-13	Nat Genet	http://www.ncbi.nlm.nih.gov/pubmed/18193044?ordinalpos=1&itool=EntrezSystem2.PEntrez.Pubmed.Pubmed_ResultsPanel.Pubmed_RVDocSum	Six new loci associated with blood low-density lipoprotein cholesterol, high-density lipoprotein cholesterol or triglycerides in humans.	Triglycerides	2,758 individuals	18,544 individuals	1p31.3	1	62726106	ANGPTL3, DOCK7, ATG4C	RPL13AP9 - ATG4C	100271137	84938		84.41	58	rs12130333-T	rs12130333	0	12130333	Intergenic	1	0.22	2e-08	7.69897		0.11	[0.07-0.15] % SD lower	Affymetrix[389,878]	N
	2010-10-17	20864672	Waterworth DM	2010-09-23	Arterioscler Thromb Vasc Biol	http://www.ncbi.nlm.nih.gov/pubmed/20864672	Genetic variants influencing circulating lipid levels and risk of coronary artery disease.	Triglycerides	up to 17,723 European ancestry individuals	up to 37,774 European ancestry individuals, up to 9,665 Indian Asian ancestry individuals	1p31.3	1	62531167	DOCK7,ANGPTL3	DOCK7			85440			rs1168013-G	rs1168013	0	1168013	intron	0	0.65	6e-08	7.22185		0.04	[0.03-0.05] unit increase	Affymetrix, Illumina & Perlegen [2,155,369] (imputed)	N
	2009-01-12	19060906	Kathiresan S	2008-12-07	Nat Genet	http://www.ncbi.nlm.nih.gov/pubmed/19060906?ordinalpos=1&itool=EntrezSystem2.PEntrez.Pubmed.Pubmed_ResultsPanel.Pubmed_DefaultReportPanel.Pubmed_RVDocSum	Common variants at 30 loci contribute to polygenic dyslipidemia.	Triglycerides	19,840 European ancestry individuals	Up to 20,623 European ancestry individuals	1p31.3	1	62652525	ANGPTL3	DOCK7			85440			rs10889353-C	rs10889353	0	10889353	intron	0	0.33	3e-07	6.52288		0.05	[0.01-0.09] s.d. decrease	Affymetrix and Illumina [~2,600,000] (imputed)	N
	2014-04-10	24057671	Chimusa ER	2013-09-18	Hum Mol Genet	http://www.ncbi.nlm.nih.gov/pubmed/24057671	Genome-wide association study of ancestry-specific TB risk in the South African Coloured population.	Tuberculosis	642 South African coloured cases, 91 South African coloured controls	NA	1q42.13	1	228515588	RNF187	BTNL10 - RNA5SP19	100129094	100873274		3.3	40.21	rs1925714-G	rs1925714	0	1925714	Intergenic	1	0.86	2e-07	6.69897		2.86	[NR]	Affymetrix [up to 4,467,279] (imputed)	N
	2010-09-16	20694014	Thye T	2010-08-08	Nat Genet	http://www.ncbi.nlm.nih.gov/pubmed/20694014	Genome-wide association analyses identifies a susceptibility locus for tuberculosis on chromosome 18q11.2.	Tuberculosis	2,237 Sub-Saharan African ancestry cases, 3,122 Sub-Saharan African ancestry controls	1,462 Sub-Saharan African ancestry cases, 4,604 Sub-Saharan African ancestry controls	2p15	2	61545122	NR	XPO1 - RPS29P10	7514	100132037		6.82	44.37	rs6545883-?	rs6545883	0	6545883	Intergenic	1	0.52	5e-06	5.30103		1.2	[1.11-1.25]	Affymetrix [>333,754] (imputed)	N
	2013-04-11	23300138	He M	2013-01-07	Gut	http://www.ncbi.nlm.nih.gov/pubmed/23300138	A genome wide association study of genetic loci that influence tumour biomarkers cancer antigen 19-9, carcinoembryonic antigen and &#x003b1; fetoprotein and their associations with cancer risk.	Tumor biomarkers	3,451 Han Chinese ancestry individuals	10,326 Chinese ancestry individuals	15q15.3	15	43544280	HISPPD2A	PPIP5K1			9677			rs2251844-C	rs2251844	0	2251844	intron	0	0.42	1e-14	14	(AFP)	0.09	[0.056-0.118] ng/ml increase	Illumina & Affymetrix [NR] imputed	N
	2009-06-01	19430480	Barrett JC	2009-05-10	Nat Genet	http://www.ncbi.nlm.nih.gov/pubmed/19430480?ordinalpos=1&itool=EntrezSystem2.PEntrez.Pubmed.Pubmed_ResultsPanel.Pubmed_DefaultReportPanel.Pubmed_RVDocSum	Genome-wide association study and meta-analysis find that over 40 loci affect risk of type 1 diabetes.	Type 1 diabetes	7,514 cases, 9,045 controls	4,267 cases, 4,670 controls, 4,342 trios from 2,319 families	16p11.2	16	28528527	IL27	IL27 - NUPR1	246778	26471		21.69	8.81	rs4788084-G	rs4788084	0	4788084	Intergenic	1	0.42	3e-13	12.5229		1.09	[1.02-1.16]	Affymetrix & Illumina [841,622] (imputed)	N
	2009-06-01	19430480	Barrett JC	2009-05-10	Nat Genet	http://www.ncbi.nlm.nih.gov/pubmed/19430480?ordinalpos=1&itool=EntrezSystem2.PEntrez.Pubmed.Pubmed_ResultsPanel.Pubmed_DefaultReportPanel.Pubmed_RVDocSum	Genome-wide association study and meta-analysis find that over 40 loci affect risk of type 1 diabetes.	Type 1 diabetes	7,514 cases, 9,045 controls	4,267 cases, 4,670 controls, 4,342 trios from 2,319 families	19q13.32	19	46705224	Intergenic	PRKD2			25865			rs425105-?	rs425105	0	425105	intron	0	0.84	3e-11	10.5229		1.16	[1.08-1.27]	Affymetrix & Illumina [841,622] (imputed)	N
	2008-11-25	18978792	Cooper JD	2008-11-02	Nat Genet	http://www.ncbi.nlm.nih.gov/pubmed/18978792?ordinalpos=4&itool=EntrezSystem2.PEntrez.Pubmed.Pubmed_ResultsPanel.Pubmed_DefaultReportPanel.Pubmed_RVDocSum	Meta-analysis of genome-wide association study data identifies additional type 1 diabetes risk loci.	Type 1 diabetes	3,561 European ancestry cases, 4,646 European ancestry controls	6,225 European ancestry cases, 6,946 European ancestry controls, 3,064 European ancestry trios from 2,828 families	16p13.13	16	11270222	C16orf75, PRM3, TNP2	TNP2			7142			rs416603-T	rs416603	0	416603	nearGene-5	0	0.44	3e-06	5.52288		1.06	[1.01-1.12]	Affymetrix[up to 335,565]	N
	2011-09-21	21829393	Plagnol V	2011-08-04	PLoS Genet	http://www.ncbi.nlm.nih.gov/pubmed/21829393	Genome-wide association analysis of autoantibody positivity in type 1 diabetes cases.	Type 1 diabetes autoantibodies	12,501 European ancestry cases	3,598 affected siblings	16p11.2	16	28528527	IL27	IL27 - NUPR1	246778	26471		21.69	8.81	rs4788084-C	rs4788084	0	4788084	Intergenic	1	NR	1e-08	8	(T1D)	1.15	[NR]	Affymetrix and Illumina [NR]	N
	2011-05-24	21490949	Sim X	2011-04-07	PLoS Genet	http://www.ncbi.nlm.nih.gov/pubmed/21490949	Transferability of type 2 diabetes implicated loci in multi-ethnic cohorts from Southeast Asia.	Type 2 diabetes	2,010 Chinese ancestry cases, 1,945 Chinese ancestry controls, 794 Malay ancestry cases, 1,240 Malay ancestry controls, 977 Asian Indian ancestry cases, 1,169 Asian Indian ancestry controls	NA	6q13	6	70579486	C6orf57	C6orf57			135154			rs1048886-G	rs1048886	0	1048886	missense	0	0.18	3e-08	7.52288	(Indian)	1.54	[1.32-1.80]	Illumina [~2,000,000] (imputed)	N
	2013-05-16	23386860	Pasquale LR	2013-01-30	Front Genet	http://www.ncbi.nlm.nih.gov/pubmed/23386860	Exploring genome-wide - dietary heme iron intake interactions and the risk of type 2 diabetes.	Type 2 diabetes (dietary heme iron intake interaction)	1,806 European ancestry cases, 2,965 European ancestry controls	NR	16p12.1	16	24799360	TNRC6A	TNRC6A			27327			rs17177078-?	rs17177078	0	17177078	intron	0	NR	5e-06	5.30103		0.83	[NR] unit increase	Affymetrix [681,770]	N
	2011-03-29	21297633	Anderson CA	2011-02-06	Nat Genet	http://www.ncbi.nlm.nih.gov/pubmed/21297633	Meta-analysis identifies 29 additional ulcerative colitis risk loci, increasing the number of confirmed associations to 47.	Ulcerative colitis	6,687 European ancestry cases, 19,718 European ancestry controls	9,628 European ancestry cases, 12,917 European ancestry controls	3p21.31	3	49682296	MST1, UBA7, APEH, AMIGO3, GMPPB, BSN	APEH			327			rs9822268-A	rs9822268	0	9822268	intron	0	0.3	2e-17	16.699		1.21	[1.16-1.26]	Affymetrix & Illumina [~1.1 million] (imputed)	N
	2011-03-29	21297633	Anderson CA	2011-02-06	Nat Genet	http://www.ncbi.nlm.nih.gov/pubmed/21297633	Meta-analysis identifies 29 additional ulcerative colitis risk loci, increasing the number of confirmed associations to 47.	Ulcerative colitis	6,687 European ancestry cases, 19,718 European ancestry controls	9,628 European ancestry cases, 12,917 European ancestry controls	2p16.1	2	60977721	PUS10	PUS10			150962			rs7608910-G	rs7608910	0	7608910	intron	0	0.39	2e-14	13.699		1.19	[1.14-1.24]	Affymetrix & Illumina [~1.1 million] (imputed)	N
	2011-03-29	21297633	Anderson CA	2011-02-06	Nat Genet	http://www.ncbi.nlm.nih.gov/pubmed/21297633	Meta-analysis identifies 29 additional ulcerative colitis risk loci, increasing the number of confirmed associations to 47.	Ulcerative colitis	6,687 European ancestry cases, 19,718 European ancestry controls	9,628 European ancestry cases, 12,917 European ancestry controls	2q35	2	218145423	IL8RA, SLC11A1, IL8RB, AAMP, ARPC	CXCR2 - CXCR1	3579	3577		8.17	17.42	rs11676348-T	rs11676348	0	11676348	Intergenic	1	0.49	1e-10	10		1.07	[1.03-1.11]	Affymetrix & Illumina [~1.1 million] (imputed)	N
	2010-04-02	20228799	McGovern DP	2010-03-14	Nat Genet	http://www.ncbi.nlm.nih.gov/pubmed/20228799	Genome-wide association identifies multiple ulcerative colitis susceptibility loci.	Ulcerative colitis	2,693 European ancestry cases, 6,791 European ancestry controls	2,009 European ancestry cases, 1,580 European ancestry controls	5p15.33	5	583327	CEP72,TPPP	MIR4456 - CEP72	100616381	55722		47.45	28.96	rs4957048-C	rs4957048	0	4957048	Intergenic	1	NR	1e-09	9		1.3	[NR]	Affymetrix [266,047]	N
	2010-04-02	20228799	McGovern DP	2010-03-14	Nat Genet	http://www.ncbi.nlm.nih.gov/pubmed/20228799	Genome-wide association identifies multiple ulcerative colitis susceptibility loci.	Ulcerative colitis	2,693 European ancestry cases, 6,791 European ancestry controls	2,009 European ancestry cases, 1,580 European ancestry controls	3p21.31	3	49684099	MST1	MST1			4485			rs3197999-T	rs3197999	0	3197999	missense	0	NR	4e-09	8.39794		1.2	[NR]	Affymetrix [266,047]	N
	2010-04-02	20228799	McGovern DP	2010-03-14	Nat Genet	http://www.ncbi.nlm.nih.gov/pubmed/20228799	Genome-wide association identifies multiple ulcerative colitis susceptibility loci.	Ulcerative colitis	2,693 European ancestry cases, 6,791 European ancestry controls	2,009 European ancestry cases, 1,580 European ancestry controls	2p16.1	2	60959694	REL,CCDC139,PUS10	PUS10			150962			rs13003464-G	rs13003464	0	13003464	intron	0	NR	7e-09	8.1549		1.13	[NR]	Affymetrix [266,047]	N
	2009-12-11	19915572	Barrett JC	2009-11-15	Nat Genet	http://www.ncbi.nlm.nih.gov/pubmed/19915572?itool=EntrezSystem2.PEntrez.Pubmed.Pubmed_ResultsPanel.Pubmed_RVDocSum&ordinalpos=1	Genome-wide association study of ulcerative colitis identifies three new susceptibility loci, including the HNF4A region.	Ulcerative colitis	2,361 European ancestry cases, 5,417 European ancestry controls	2,321 European ancestry cases, 4,818 European ancestry controls	3p21.31	3	49664550	MST1	BSN			8927			rs9858542-?	rs9858542	0	9858542	cds-synon	0	NR	7e-09	8.1549		NR	NR	Affymetrix [NR]	N
	2013-02-12	23128233	Jostins L	2012-11-01	Nature	http://www.ncbi.nlm.nih.gov/pubmed/23128233	Host-microbe interactions have shaped the genetic architecture of inflammatory bowel disease.	Ulcerative colitis	Up to 12,924 European ancestry cases, up to 21,442 European ancestry controls	Up to 25,683 European ancestry cases, up to 17,015 European ancestry controls	5p15.33	5	593968	SLC9A3	MIR4456 - CEP72	100616381	55722		58.09	18.32	rs11739663-T	rs11739663	0	11739663	Intergenic	1	0.76	2e-08	7.69897		1.07	[1.027-1.117]	Affymetrix & Illumina [1.23 million] (imputed)	N
	2011-03-29	21297633	Anderson CA	2011-02-06	Nat Genet	http://www.ncbi.nlm.nih.gov/pubmed/21297633	Meta-analysis identifies 29 additional ulcerative colitis risk loci, increasing the number of confirmed associations to 47.	Ulcerative colitis	6,687 European ancestry cases, 19,718 European ancestry controls	9,628 European ancestry cases, 12,917 European ancestry controls	5p15.33	5	593968	EXOC3	MIR4456 - CEP72	100616381	55722		58.09	18.32	rs11739663-T	rs11739663	0	11739663	Intergenic	1	0.77	3e-08	7.52288		1.15	[1.09-1.21]	Affymetrix & Illumina [~1.1 million] (imputed)	N
	2013-03-15	23263486	Kottgen A	2012-12-23	Nat Genet	http://www.ncbi.nlm.nih.gov/pubmed/23263486	Genome-wide association analyses identify 18 new loci associated with serum urate concentrations.	Urate levels	49,825 European ancestry males, 60,522 European ancestry females	Up to 32,813 European ancestry individuals	2q23.1	2	147958859	ORC4L, ACVR2A	ORC4			5000			rs2307394-T	rs2307394	0	2307394	missense	0	0.68	2e-08	7.69897		0.03	[0.019-0.039] mg/dl decrease	Affymetrix, Illumina, Perlegen [2,450,547] (imputed)	N
	2012-08-17	22589738	Fox CS	2012-05-10	PLoS Genet	http://www.ncbi.nlm.nih.gov/pubmed/22589738	Genome-wide association for abdominal subcutaneous and visceral adipose reveals a novel locus for visceral fat in women.	Visceral adipose tissue adjusted for BMI	5,560 European ancestry females and 4,997 European ancestry males	NA	5q31.3	5	140992637	PCDHAC1	PCDHA9;PCDHAC2;PCDHAC1;PCDHA13;PCDHA12;PCDHA11;PCDHA10;PCDHA8;PCDHA7;PCDHA6;PCDHA5;PCDHA4;PCDHA3;PCDHA2;PCDHA1			9752;56134;56135;56136;56137;56138;56139;56140;56141;56142;56143;56144;56145;56146;56147			rs31872-G	rs31872	0	31872	intron;intron;intron;intron;intron;intron;intron;intron;intron;intron;intron;intron;intron;intron;intron	0	0.39	3e-06	5.52288	(men)	NR	NR	Affymetrix & Illumina [2.5 million] (imputed)	N
	2012-08-17	22589738	Fox CS	2012-05-10	PLoS Genet	http://www.ncbi.nlm.nih.gov/pubmed/22589738	Genome-wide association for abdominal subcutaneous and visceral adipose reveals a novel locus for visceral fat in women.	Visceral adipose tissue/subcutaneous adipose tissue ratio	5,560 European ancestry females and 4,997 European ancestry males	NA	9q22.31	9	92797223	BICD2, ZNF484	BICD2 - ANKRD19P	23299	138649		32.42	12.39	rs10992471-G	rs10992471	0	10992471	Intergenic	1	0.57	2e-06	5.69897	(overall)	NR	NR	Affymetrix & Illumina [2.5 million] (imputed)	N
	2012-08-17	22589738	Fox CS	2012-05-10	PLoS Genet	http://www.ncbi.nlm.nih.gov/pubmed/22589738	Genome-wide association for abdominal subcutaneous and visceral adipose reveals a novel locus for visceral fat in women.	Visceral fat	5,560 European ancestry females and 4,997 European ancestry males	NA	10q26.2	10	126011367	ADAM12, FANK1	FANK1-AS1 - ADAM12	101410540	8038		38.09	1.02	rs10901513-T	rs10901513	0	10901513	Intergenic	1	0.6	6e-06	5.22185	(men)	NR	NR	Affymetrix & Illumina [2.5 million] (imputed)	N
	2012-08-17	22589738	Fox CS	2012-05-10	PLoS Genet	http://www.ncbi.nlm.nih.gov/pubmed/22589738	Genome-wide association for abdominal subcutaneous and visceral adipose reveals a novel locus for visceral fat in women.	Visceral fat	5,560 European ancestry females and 4,997 European ancestry males	NA	17q21.33	17	50513848	MYCBPAP	MYCBPAP			84073			rs6504663-A	rs6504663	0	6504663	intron	0	0.76	9e-06	5.04576	(men)	NR	NR	Affymetrix & Illumina [2.5 million] (imputed)	N
	2010-07-01	20541252	Wang TJ	2010-06-09	Lancet	http://www.ncbi.nlm.nih.gov/pubmed/20541252	Common genetic determinants of vitamin D insufficiency: a genome-wide association study.	Vitamin D insufficiency	16,125 European ancestry individuals	17,871 European ancestry individuals	11q13.4	11	71456403	DHCR7,NADSYN1	NADSYN1			55191			rs12785878-?	rs12785878	0	12785878	intron	0	0.23	2e-27	26.699		NR	NR	Affymetrix & Illumina [up to 2,548,976] (imputed)	N
	2012-07-11	22561518	Jin Y	2012-05-06	Nat Genet	http://www.ncbi.nlm.nih.gov/pubmed/22561518	Genome-wide association analyses identify 13 new susceptibility loci for generalized vitiligo.	Vitiligo	418 European ancestry cases, 2,810 European ancestry controls	1,377 European ancestry cases, 1,284 European ancestry controls	22q13.2	22	41361643	TOB2	ZC3H7B - TEF	23264	7008		1.5	5.69	rs4822024-G	rs4822024	0	4822024	Intergenic	1	0.79	7e-10	9.1549		1.28	[NR]	Illumina [495,821]	N
	2009-01-15	19079260	Thorleifsson G	2008-12-14	Nat Genet	http://www.ncbi.nlm.nih.gov/pubmed/19079260?ordinalpos=1&itool=EntrezSystem2.PEntrez.Pubmed.Pubmed_ResultsPanel.Pubmed_DefaultReportPanel.Pubmed_RVDocSum	Genome-wide association yields new sequence variants at seven loci that associate with measures of obesity.	Weight	72,598 European ancestry individuals, 1,160 African American individuals	Up to 11,036 European ancestry individuals, 32,615 individuals	16p11.2	16	28871920	SH2B1, ATP2A1	SH2B1			25970			rs7498665-G	rs7498665	0	7498665	missense	0	0.44	1e-09	9		3.69	[2.51-4.87] % SD	Illumina [305,846]	N
	2009-01-15	19079260	Thorleifsson G	2008-12-14	Nat Genet	http://www.ncbi.nlm.nih.gov/pubmed/19079260?ordinalpos=1&itool=EntrezSystem2.PEntrez.Pubmed.Pubmed_ResultsPanel.Pubmed_DefaultReportPanel.Pubmed_RVDocSum	Genome-wide association yields new sequence variants at seven loci that associate with measures of obesity.	Weight	72,598 European ancestry individuals, 1,160 African American individuals	Up to 11,036 European ancestry individuals, 32,615 individuals	1p31.1	1	72299433	NEGR1	GDI2P2 - RPL31P12	100420259	100270887		24.28	2.01	rs2568958-A	rs2568958	0	2568958	Intergenic	1	0.58	2e-08	7.69897		3.37	[2.19-4.55] % SD	Illumina [305,846]	N
